# Supplementary material for: Catabolism of serine enantiomers represses enterohemorrhagic Escherichia coli virulence factors via modulation of the nitrogen stress response
Source: Proc Natl Acad Sci U S A. 2026 Mar 18;123(12):e2532916123. doi: 10.1073/pnas.2532916123 (PMC13012123; doi:10.1073/pnas.2532916123)
Supplement: Supplementary file 2 — Dataset S01 (XLSX) [file pnas.2532916123.sd01.xlsx]

## Sheet: Control vs D-serine
Supplementary Data File 1 - RNA-seq Analysis Control vs D-serine
Feature ID	Range (original values)	IQR (original values)	Difference (original values)	Fold Change (original values)	P-value	Fold change	Weighted difference	FDR p-value correction	Expression values	Unique gene reads	Total gene reads	RPKM	Chromosome	Chromosome region start	Chromosome region end	Expression values	Unique gene reads	Total gene reads	RPKM	Chromosome	Chromosome region start	Chromosome region end	Expression values	Unique gene reads	Total gene reads	RPKM	Chromosome	Chromosome region start	Chromosome region end	Means	Expression values	Unique gene reads	Total gene reads	RPKM	Chromosome	Chromosome region start	Chromosome region end	Expression values	Unique gene reads	Total gene reads	RPKM	Chromosome	Chromosome region start	Chromosome region end	Expression values	Unique gene reads	Total gene reads	RPKM	Chromosome
thrL	27	3	-4.67	-1.25	0.36	-1.3	-5.48e-07	0.52	36	36	36	0	EDL933	189	273	26	26	26	0	EDL933	189	273	9	9	9	0	EDL933	189	273	23.67	20	20	20	0	EDL933	189	273	17	17	17	0	EDL933	189	273	20	20	20	0	EDL933
thrA	4632	1131	-2075.33	-1.19	0.00657	-1.25	-0.000267	0.02	15368	15368	15368	0	EDL933	353	2816	11944	11944	11944	0	EDL933	353	2816	12191	12191	12191	0	EDL933	353	2816	13167.7	10736	10736	10736	0	EDL933	353	2816	11728	11728	11728	0	EDL933	353	2816	10813	10813	10813	0	EDL933
thrB	1732	733	-990.67	-1.31	2.65e-05	-1.38	-0.000117	0.000122	4730	4730	4730	0	EDL933	2817	3750	3933	3933	3933	0	EDL933	2817	3750	3839	3839	3839	0	EDL933	2817	3750	4167.33	2998	2998	2998	0	EDL933	2817	3750	3426	3426	3426	0	EDL933	2817	3750	3106	3106	3106	0	EDL933
thrC	2956	609	-1457.67	-1.32	0.000134	-1.39	-0.00017	0.000539	7292	7292	7292	0	EDL933	3750	5037	5535	5535	5535	0	EDL933	3750	5037	5325	5325	5325	0	EDL933	3750	5037	6050.67	4716	4716	4716	0	EDL933	3750	5037	4727	4727	4727	0	EDL933	3750	5037	4336	4336	4336	0	EDL933
Z0005	33	8	18.33	1.34	0.06	1.27	1.46e-06	0.13	58	58	58	0	EDL933	5250	5547	53	53	53	0	EDL933	5250	5547	51	51	51	0	EDL933	5250	5547	54	61	61	61	0	EDL933	5250	5547	84	84	84	0	EDL933	5250	5547	72	72	72	0	EDL933
yaaA	249	193	128.33	1.16	0.22	1.1	8.18e-06	0.35	965	965	965	0	EDL933	5699	6476	759	759	759	0	EDL933	5699	6476	724	724	724	0	EDL933	5699	6476	816	952	952	952	0	EDL933	5699	6476	973	973	973	0	EDL933	5699	6476	908	908	908	0	EDL933
yaaJ	58	14	21.33	1.24	0.19	1.17	1.54e-06	0.31	106	106	106	0	EDL933	6545	7976	73	73	73	0	EDL933	6545	7976	92	92	92	0	EDL933	6545	7976	90.33	108	108	108	0	EDL933	6545	7976	131	131	131	0	EDL933	6545	7976	96	96	96	0	EDL933
talB	9409	7825	8216.67	1.66	3.43e-09	1.58	0.000723	2.77e-08	13283	13283	13283	0	EDL933	8254	9208	11988	11988	11988	0	EDL933	8254	9208	11878	11878	11878	0	EDL933	8254	9208	12383	20699	20699	20699	0	EDL933	8254	9208	21287	21287	21287	0	EDL933	8254	9208	19813	19813	19813	0	EDL933
mog	166	106	111.67	1.35	0.00168	1.28	9.07e-06	0.00534	375	375	375	0	EDL933	9322	9910	312	312	312	0	EDL933	9322	9910	278	278	278	0	EDL933	9322	9910	321.67	438	438	438	0	EDL933	9322	9910	444	444	444	0	EDL933	9322	9910	418	418	418	0	EDL933
yaaH	118	53	79.33	1.41	0.000455	1.34	6.61e-06	0.00165	197	197	197	0	EDL933	9944	10511	199	199	199	0	EDL933	9944	10511	178	178	178	0	EDL933	9944	10511	191.33	296	296	296	0	EDL933	9944	10511	266	266	266	0	EDL933	9944	10511	250	250	250	0	EDL933
Z0011	29	13	17.67	2.13	0.000566	2.01	1.61e-06	0.002	13	3	13	0	EDL933	10659	11373	18	4	18	0	EDL933	10659	11373	16	3	16	0	EDL933	10659	11373	15.67	42	19	42	0	EDL933	10659	11373	29	8	29	0	EDL933	10659	11373	29	7	29	0	EDL933
htgA	6	2	-3	-2.8	0.07	-2.82	-3.13e-07	0.14	4	0	4	0	EDL933	10741	11362	4	0	4	0	EDL933	10741	11362	6	0	6	0	EDL933	10741	11362	4.67	0	0	0	0	EDL933	10741	11362	3	0	3	0	EDL933	10741	11362	2	0	2	0	EDL933
yaaI	10	4	3.67	1.33	0.4	1.26	2.93e-07	0.56	10	10	10	0	EDL933	11398	11803	9	9	9	0	EDL933	11398	11803	14	14	14	0	EDL933	11398	11803	11	19	19	19	0	EDL933	11398	11803	11	11	11	0	EDL933	11398	11803	14	14	14	0	EDL933
dnaK	7428	4763	6075.67	1.91	3.17e-12	1.8	0.000544	3.63e-11	6402	6402	6402	0	EDL933	12179	14096	6682	6682	6682	0	EDL933	12179	14096	7009	7009	7009	0	EDL933	12179	14096	6697.67	11445	11445	11445	0	EDL933	12179	14096	13830	13830	13830	0	EDL933	12179	14096	13045	13045	13045	0	EDL933
dnaJ	471	86	226.67	1.1	0.6	1.04	9.35e-06	0.75	2343	2343	2343	0	EDL933	14184	15315	2124	2124	2124	0	EDL933	14184	15315	2297	2297	2297	0	EDL933	14184	15315	2254.67	2466	2466	2466	0	EDL933	14184	15315	2595	2595	2595	0	EDL933	14184	15315	2383	2383	2383	0	EDL933
gef	230	120	-145.67	-1.13	0.02	-1.19	-2.13e-05	0.04	1241	1241	1241	0	EDL933	15418	15628	1300	1300	1300	0	EDL933	15418	15628	1346	1346	1346	0	EDL933	15418	15628	1295.67	1121	1121	1121	0	EDL933	15418	15628	1213	1213	1213	0	EDL933	15418	15628	1116	1116	1116	0	EDL933
nhaA	292	158	86	1.05	0.96	-1	-7.23e-07	1	1565	1565	1565	0	EDL933	16156	17323	1741	1741	1741	0	EDL933	16156	17323	1552	1552	1552	0	EDL933	16156	17323	1619.33	1557	1557	1557	0	EDL933	16156	17323	1844	1844	1844	0	EDL933	16156	17323	1715	1715	1715	0	EDL933
nhaR	216	108	94	1.08	0.8	1.02	2.25e-06	0.93	1336	1336	1336	0	EDL933	17382	18288	1192	1192	1192	0	EDL933	17382	18288	1228	1228	1228	0	EDL933	17382	18288	1252	1365	1365	1365	0	EDL933	17382	18288	1408	1408	1408	0	EDL933	17382	18288	1265	1265	1265	0	EDL933
Z0020	29	5	13.33	1.67	0.03	1.58	1.18e-06	0.06	23	23	23	0	EDL933	18325	18949	17	17	17	0	EDL933	18325	18949	20	20	20	0	EDL933	18325	18949	20	46	46	46	0	EDL933	18325	18949	29	29	29	0	EDL933	18325	18949	25	25	25	0	EDL933
Z0021	6	0	1.67	1.62	0.4	1.52	1.46e-07	0.56	4	4	4	0	EDL933	18959	19286	3	3	3	0	EDL933	18959	19286	1	1	1	0	EDL933	18959	19286	2.67	3	3	3	0	EDL933	18959	19286	3	3	3	0	EDL933	18959	19286	7	7	7	0	EDL933
Z0022	41	28	33.33	2.47	6.89e-08	2.33	3.08e-06	4.7e-07	28	28	28	0	EDL933	19298	21749	20	20	20	0	EDL933	19298	21749	20	20	20	0	EDL933	19298	21749	22.67	48	48	48	0	EDL933	19298	21749	59	59	59	0	EDL933	19298	21749	61	61	61	0	EDL933
Z0023	8	1	5	2.5	0.03	2.32	4.61e-07	0.07	4	4	4	0	EDL933	21761	22445	2	2	2	0	EDL933	21761	22445	4	4	4	0	EDL933	21761	22445	3.33	5	5	5	0	EDL933	21761	22445	10	10	10	0	EDL933	21761	22445	10	10	10	0	EDL933
Z0024	10	3	5	2.15	0.05	2.01	4.57e-07	0.1	4	4	4	0	EDL933	22494	23028	7	7	7	0	EDL933	22494	23028	2	2	2	0	EDL933	22494	23028	4.33	7	7	7	0	EDL933	22494	23028	9	9	9	0	EDL933	22494	23028	12	12	12	0	EDL933
Z0025	9	2	3.33	1.67	0.3	1.56	2.92e-07	0.45	6	6	6	0	EDL933	23329	24751	1	1	1	0	EDL933	23329	24751	8	8	8	0	EDL933	23329	24751	5	7	7	7	0	EDL933	23329	24751	10	10	10	0	EDL933	23329	24751	8	8	8	0	EDL933
rpsT	2819	447	684	1.11	0.7	1.04	2.78e-05	0.83	4785	4785	4785	0	EDL933	25220	25484	7382	7382	7382	0	EDL933	25220	25484	6574	6574	6574	0	EDL933	25220	25484	6247	6371	6371	6371	0	EDL933	25220	25484	7604	7604	7604	0	EDL933	25220	25484	6818	6818	6818	0	EDL933
Z0028	17	5	3.33	1.07	1	1.01	5.86e-08	1	49	49	49	0	EDL933	25586	25811	50	50	50	0	EDL933	25586	25811	44	44	44	0	EDL933	25586	25811	47.67	48	48	48	0	EDL933	25586	25811	61	61	61	0	EDL933	25586	25811	44	44	44	0	EDL933
ribF	543	250	350.67	1.21	0.06	1.14	2.47e-05	0.13	1759	1759	1759	0	EDL933	25818	26760	1730	1730	1730	0	EDL933	25818	26760	1568	1568	1568	0	EDL933	25818	26760	1685.67	2018	2018	2018	0	EDL933	25818	26760	2111	2111	2111	0	EDL933	25818	26760	1980	1980	1980	0	EDL933
ileS	2016	598	-196	-1.02	0.36	-1.07	-8.83e-05	0.52	14169	14169	14169	0	EDL933	26802	29619	12759	12759	12759	0	EDL933	26802	29619	12161	12161	12161	0	EDL933	26802	29619	13029.7	12643	12643	12643	0	EDL933	26802	29619	13705	13705	13705	0	EDL933	26802	29619	12153	12153	12153	0	EDL933
lspA	397	122	-178	-1.16	0.00502	-1.22	-2.42e-05	0.01	1398	1398	1398	0	EDL933	29618	30113	1316	1316	1316	0	EDL933	29618	30113	1203	1203	1203	0	EDL933	29618	30113	1305.67	1130	1130	1130	0	EDL933	29618	30113	1252	1252	1252	0	EDL933	29618	30113	1001	1001	1001	0	EDL933
slpA	300	73	-13	-1.01	0.41	-1.07	-6.13e-06	0.57	1122	1122	1122	0	EDL933	30200	30650	997	997	997	0	EDL933	30200	30650	822	822	822	0	EDL933	30200	30650	980.33	1002	1002	1002	0	EDL933	30200	30650	976	976	976	0	EDL933	30200	30650	924	924	924	0	EDL933
lytB	363	178	-69	-1.05	0.16	-1.11	-1.41e-05	0.28	1526	1526	1526	0	EDL933	30651	31602	1436	1436	1436	0	EDL933	30651	31602	1258	1258	1258	0	EDL933	30651	31602	1406.67	1398	1398	1398	0	EDL933	30651	31602	1452	1452	1452	0	EDL933	30651	31602	1163	1163	1163	0	EDL933
yaaF	115	74	78	1.27	0.02	1.2	5.94e-06	0.05	333	333	333	0	EDL933	31667	32582	267	267	267	0	EDL933	31667	32582	283	283	283	0	EDL933	31667	32582	294.33	357	357	357	0	EDL933	31667	32582	382	382	382	0	EDL933	31667	32582	378	378	378	0	EDL933
dapB	112	26	51.33	1.05	0.95	-1.01	-5.19e-07	1	1031	1031	1031	0	EDL933	32748	33570	970	970	970	0	EDL933	32748	33570	1005	1005	1005	0	EDL933	32748	33570	1002	1063	1063	1063	0	EDL933	32748	33570	1082	1082	1082	0	EDL933	32748	33570	1015	1015	1015	0	EDL933
carA	7695	6772	7314.67	3.44	3.15e-50	3.26	0.000686	8.68e-49	2989	2989	2989	0	EDL933	34025	35174	2942	2942	2942	0	EDL933	34025	35174	3050	3050	3050	0	EDL933	34025	35174	2993.67	10637	10637	10637	0	EDL933	34025	35174	10527	10527	10527	0	EDL933	34025	35174	9761	9761	9761	0	EDL933
carB	8208	4865	5943.33	1.66	8.94e-07	1.56	0.000516	5.18e-06	7923	7923	7923	0	EDL933	35191	38413	9536	9536	9536	0	EDL933	35191	38413	9758	9758	9758	0	EDL933	35191	38413	9072.33	14515	14515	14515	0	EDL933	35191	38413	16131	16131	16131	0	EDL933	35191	38413	14401	14401	14401	0	EDL933
Z0039	12	7	8	1.41	0.13	1.33	6.62e-07	0.23	19	19	19	0	EDL933	38420	38639	23	23	23	0	EDL933	38420	38639	17	17	17	0	EDL933	38420	38639	19.67	29	29	29	0	EDL933	38420	38639	28	28	28	0	EDL933	38420	38639	26	26	26	0	EDL933
Z0040	18	0	2	1.11	0.87	1.05	8.94e-08	0.98	19	19	19	0	EDL933	38568	39069	17	17	17	0	EDL933	38568	39069	17	17	17	0	EDL933	38568	39069	17.67	17	17	17	0	EDL933	38568	39069	30	30	30	0	EDL933	38568	39069	12	12	12	0	EDL933
caiE	16	4	8	2.04	0.02	1.92	7.23e-07	0.05	5	5	5	0	EDL933	39187	39799	11	11	11	0	EDL933	39187	39799	7	7	7	0	EDL933	39187	39799	7.67	16	16	16	0	EDL933	39187	39799	21	21	21	0	EDL933	39187	39799	10	10	10	0	EDL933
caiD	15	12	9.33	1.62	0.07	1.53	8.11e-07	0.14	12	12	12	0	EDL933	39783	40677	10	10	10	0	EDL933	39783	40677	23	23	23	0	EDL933	39783	40677	15	24	24	24	0	EDL933	39783	40677	24	24	24	0	EDL933	39783	40677	25	25	25	0	EDL933
caiC	68	18	36.33	1.43	0.0072	1.35	3.01e-06	0.02	94	94	94	0	EDL933	40677	42246	76	76	76	0	EDL933	40677	42246	82	82	82	0	EDL933	40677	42246	84	117	117	117	0	EDL933	40677	42246	144	144	144	0	EDL933	40677	42246	100	100	100	0	EDL933
caiB	46	12	22.67	1.32	0.1	1.25	1.83e-06	0.18	80	80	80	0	EDL933	42304	43522	67	67	67	0	EDL933	42304	43522	68	68	68	0	EDL933	42304	43522	71.67	96	96	96	0	EDL933	42304	43522	74	74	74	0	EDL933	42304	43522	113	113	113	0	EDL933
caiA	66	29	39.33	1.75	0.000135	1.66	3.51e-06	0.000542	61	61	61	0	EDL933	43650	44793	52	52	52	0	EDL933	43650	44793	44	44	44	0	EDL933	43650	44793	52.33	110	110	110	0	EDL933	43650	44793	84	84	84	0	EDL933	43650	44793	81	81	81	0	EDL933
caiT	20	6	12	1.78	0.01	1.68	1.07e-06	0.04	16	16	16	0	EDL933	44823	46338	10	10	10	0	EDL933	44823	46338	20	20	20	0	EDL933	44823	46338	15.33	30	30	30	0	EDL933	44823	46338	30	30	30	0	EDL933	44823	46338	22	22	22	0	EDL933
fixA	46	15	24.67	1.95	0.000266	1.84	2.22e-06	0.00101	33	33	33	0	EDL933	46780	47587	27	27	27	0	EDL933	46780	47587	18	18	18	0	EDL933	46780	47587	26	46	46	46	0	EDL933	46780	47587	64	64	64	0	EDL933	46780	47587	42	42	42	0	EDL933
fixB	24	18	20	2	0.000135	1.89	1.81e-06	0.000543	21	21	21	0	EDL933	47601	48543	19	19	19	0	EDL933	47601	48543	20	20	20	0	EDL933	47601	48543	20	39	39	39	0	EDL933	47601	48543	43	43	43	0	EDL933	47601	48543	38	38	38	0	EDL933
fixC	34	25	26	1.84	0.000209	1.74	2.32e-06	0.000807	29	29	29	0	EDL933	48593	49880	26	26	26	0	EDL933	48593	49880	38	38	38	0	EDL933	48593	49880	31	54	54	54	0	EDL933	48593	49880	60	60	60	0	EDL933	48593	49880	57	57	57	0	EDL933
fixX	7	1	1.33	1.8	0.46	1.64	1.17e-07	0.62	0	0	0	0	EDL933	49876	50164	2	2	2	0	EDL933	49876	50164	3	3	3	0	EDL933	49876	50164	1.67	1	1	1	0	EDL933	49876	50164	7	7	7	0	EDL933	49876	50164	1	1	1	0	EDL933
yaaU	26	6	13.67	1.45	0.06	1.37	1.14e-06	0.12	29	29	29	0	EDL933	50221	51553	35	35	35	0	EDL933	50221	51553	28	28	28	0	EDL933	50221	51553	30.67	35	35	35	0	EDL933	50221	51553	54	54	54	0	EDL933	50221	51553	44	44	44	0	EDL933
yabF	22	8	-3.33	-1.05	0.45	-1.11	-6.79e-07	0.61	74	74	74	0	EDL933	51660	52191	78	78	78	0	EDL933	51660	52191	56	56	56	0	EDL933	51660	52191	69.33	64	64	64	0	EDL933	51660	52191	63	63	63	0	EDL933	51660	52191	71	71	71	0	EDL933
kefC	64	2	-19.33	-1.09	0.09	-1.15	-3.02e-06	0.18	258	258	258	0	EDL933	52183	54046	207	207	207	0	EDL933	52183	54046	205	205	205	0	EDL933	52183	54046	223.33	194	194	194	0	EDL933	52183	54046	207	207	207	0	EDL933	52183	54046	211	211	211	0	EDL933
Z0055	50	5	30.33	1.19	0.19	1.13	2.06e-06	0.32	156	156	156	0	EDL933	54237	54717	159	159	159	0	EDL933	54237	54717	155	155	155	0	EDL933	54237	54717	156.67	161	161	161	0	EDL933	54237	54717	195	195	195	0	EDL933	54237	54717	205	205	205	0	EDL933
Z0056	82	54	62	1.27	0.02	1.21	4.75e-06	0.05	220	220	220	0	EDL933	54802	55036	233	233	233	0	EDL933	54802	55036	224	224	224	0	EDL933	54802	55036	225.67	302	302	302	0	EDL933	54802	55036	278	278	278	0	EDL933	54802	55036	283	283	283	0	EDL933
Z0057	94	34	-4.33	-1.02	0.45	-1.08	-1.72e-06	0.61	279	279	279	0	EDL933	55038	55353	226	226	226	0	EDL933	55038	55353	217	217	217	0	EDL933	55038	55353	240.67	251	251	251	0	EDL933	55038	55353	273	273	273	0	EDL933	55038	55353	185	185	185	0	EDL933
apaH	476	201	-318.33	-1.54	4.94e-11	-1.63	-3.54e-05	5.01e-10	935	935	935	0	EDL933	55349	56198	986	986	986	0	EDL933	55349	56198	794	794	794	0	EDL933	55349	56198	905	593	593	593	0	EDL933	55349	56198	657	657	657	0	EDL933	55349	56198	510	510	510	0	EDL933
apaG	714	248	-350.67	-1.44	2.85e-05	-1.51	-3.94e-05	0.00013	1388	1388	1388	0	EDL933	56204	56582	1051	1051	1051	0	EDL933	56204	56582	1019	1019	1019	0	EDL933	56204	56582	1152.67	961	961	961	0	EDL933	56204	56582	771	771	771	0	EDL933	56204	56582	674	674	674	0	EDL933
ksgA	1028	222	-576.33	-1.35	1.43e-05	-1.42	-6.69e-05	6.91e-05	2482	2482	2482	0	EDL933	56584	57406	2267	2267	2267	0	EDL933	56584	57406	1974	1974	1974	0	EDL933	56584	57406	2241	1788	1788	1788	0	EDL933	56584	57406	1752	1752	1752	0	EDL933	56584	57406	1454	1454	1454	0	EDL933
pdxA	2255	688	-1206.67	-1.63	3.9e-07	-1.71	-0.000131	2.36e-06	3857	3857	3857	0	EDL933	57402	58392	2950	2950	2950	0	EDL933	57402	58392	2548	2548	2548	0	EDL933	57402	58392	3118.33	2273	2273	2273	0	EDL933	57402	58392	1860	1860	1860	0	EDL933	57402	58392	1602	1602	1602	0	EDL933
surA	2988	1481	-2020	-1.36	1.41e-06	-1.44	-0.000235	7.98e-06	8249	8249	8249	0	EDL933	58391	59678	7686	7686	7686	0	EDL933	58391	59678	6993	6993	6993	0	EDL933	58391	59678	7642.67	5512	5512	5512	0	EDL933	58391	59678	6095	6095	6095	0	EDL933	58391	59678	5261	5261	5261	0	EDL933
imp	3238	1877	510	1.05	0.93	-1.01	-8.28e-06	1	13467	13467	13467	0	EDL933	59730	62085	10246	10246	10246	0	EDL933	59730	62085	10229	10229	10229	0	EDL933	59730	62085	11314	12560	12560	12560	0	EDL933	59730	62085	12123	12123	12123	0	EDL933	59730	62085	10789	10789	10789	0	EDL933
yabH	217	64	99.67	1.21	0.08	1.14	6.87e-06	0.15	535	535	535	0	EDL933	62339	63155	440	440	440	0	EDL933	62339	63155	480	480	480	0	EDL933	62339	63155	485	544	544	544	0	EDL933	62339	63155	657	657	657	0	EDL933	62339	63155	553	553	553	0	EDL933
Z0065	22	9	10	1.12	0.62	1.06	4.95e-07	0.77	93	93	93	0	EDL933	63449	64202	81	81	81	0	EDL933	63449	64202	84	84	84	0	EDL933	63449	64202	86	89	89	89	0	EDL933	63449	64202	103	103	103	0	EDL933	63449	64202	96	96	96	0	EDL933
yabO	67	7	37	1.38	0.02	1.3	2.99e-06	0.05	95	95	95	0	EDL933	64619	65279	97	97	97	0	EDL933	64619	65279	98	98	98	0	EDL933	64619	65279	96.67	104	104	104	0	EDL933	64619	65279	162	162	162	0	EDL933	64619	65279	135	135	135	0	EDL933
Z0067	467	284	365.67	1.59	8.31e-09	1.5	3.19e-05	6.33e-08	658	658	658	0	EDL933	65290	68197	642	642	642	0	EDL933	65290	68197	571	571	571	0	EDL933	65290	68197	623.67	926	926	926	0	EDL933	65290	68197	1004	1004	1004	0	EDL933	65290	68197	1038	1038	1038	0	EDL933
polB	524	428	448	2.73	7.19e-38	2.59	4.16e-05	1.78e-36	294	294	294	0	EDL933	68360	70712	253	253	253	0	EDL933	68360	70712	230	230	230	0	EDL933	68360	70712	259	686	686	686	0	EDL933	68360	70712	754	754	754	0	EDL933	68360	70712	681	681	681	0	EDL933
araD	22	5	14.67	1.7	0.00959	1.6	1.29e-06	0.03	21	21	21	0	EDL933	70786	71482	22	22	22	0	EDL933	70786	71482	20	20	20	0	EDL933	70786	71482	21	39	39	39	0	EDL933	70786	71482	42	42	42	0	EDL933	70786	71482	26	26	26	0	EDL933
araA	78	24	45.67	1.85	0.000222	1.74	4.05e-06	0.000855	35	35	35	0	EDL933	71681	73184	64	64	64	0	EDL933	71681	73184	63	63	63	0	EDL933	71681	73184	54	87	87	87	0	EDL933	71681	73184	113	113	113	0	EDL933	71681	73184	99	99	99	0	EDL933
araB	47	41	42.33	2.76	9.7e-11	2.61	3.94e-06	9.51e-10	23	23	23	0	EDL933	73194	74895	26	26	26	0	EDL933	73194	74895	23	23	23	0	EDL933	73194	74895	24	64	64	64	0	EDL933	73194	74895	65	65	65	0	EDL933	73194	74895	70	70	70	0	EDL933
araC	234	153	189	2.61	2.8e-18	2.47	1.75e-05	4.63e-17	107	107	107	0	EDL933	75233	76112	112	112	112	0	EDL933	75233	76112	133	133	133	0	EDL933	75233	76112	117.33	265	265	265	0	EDL933	75233	76112	313	313	313	0	EDL933	75233	76112	341	341	341	0	EDL933
yabI	248	146	-171	-1.5	2.58e-09	-1.59	-1.92e-05	2.12e-08	490	490	490	0	EDL933	76197	76962	564	564	564	0	EDL933	76197	76962	486	486	486	0	EDL933	76197	76962	513.33	316	316	316	0	EDL933	76197	76962	371	371	371	0	EDL933	76197	76962	340	340	340	0	EDL933
yabJ	14	8	-1.33	-1.02	0.54	-1.07	-5.89e-07	0.7	88	88	88	0	EDL933	77048	77747	91	91	91	0	EDL933	77048	77747	80	80	80	0	EDL933	77048	77747	86.33	92	92	92	0	EDL933	77048	77747	85	85	85	0	EDL933	77048	77747	78	78	78	0	EDL933
yabK	33	16	23.33	1.31	0.06	1.24	1.83e-06	0.12	75	75	75	0	EDL933	77730	79341	70	70	70	0	EDL933	77730	79341	81	81	81	0	EDL933	77730	79341	75.33	103	103	103	0	EDL933	77730	79341	102	102	102	0	EDL933	77730	79341	91	91	91	0	EDL933
tbpA	63	35	42	1.62	0.000182	1.53	3.66e-06	0.000712	80	80	80	0	EDL933	79316	80300	56	56	56	0	EDL933	79316	80300	67	67	67	0	EDL933	79316	80300	67.67	102	102	102	0	EDL933	79316	80300	119	119	119	0	EDL933	79316	80300	108	108	108	0	EDL933
Z0078	131	34	51	1.19	0.21	1.13	3.52e-06	0.33	300	300	300	0	EDL933	80671	81241	241	241	241	0	EDL933	80671	81241	266	266	266	0	EDL933	80671	81241	269	277	277	277	0	EDL933	80671	81241	311	311	311	0	EDL933	80671	81241	372	372	372	0	EDL933
yabN	73	35	48.33	1.19	0.11	1.13	3.26e-06	0.21	253	253	253	0	EDL933	81469	83128	255	255	255	0	EDL933	81469	83128	246	246	246	0	EDL933	81469	83128	251.33	292	292	292	0	EDL933	81469	83128	319	319	319	0	EDL933	81469	83128	288	288	288	0	EDL933
leuD	443	70	-162	-1.24	0.00348	-1.31	-1.96e-05	0.01	1070	1070	1070	0	EDL933	83455	84061	718	718	718	0	EDL933	83455	84061	699	699	699	0	EDL933	83455	84061	829	627	627	627	0	EDL933	83455	84061	726	726	726	0	EDL933	83455	84061	648	648	648	0	EDL933
leuC	651	54	-104.33	-1.06	0.2	-1.12	-1.92e-05	0.32	2213	2213	2213	0	EDL933	84071	85472	1687	1687	1687	0	EDL933	84071	85472	1562	1562	1562	0	EDL933	84071	85472	1820.67	1633	1633	1633	0	EDL933	84071	85472	1865	1865	1865	0	EDL933	84071	85472	1651	1651	1651	0	EDL933
leuB	632	88	-196	-1.13	0.03	-1.19	-2.71e-05	0.07	2044	2044	2044	0	EDL933	85474	86569	1529	1529	1529	0	EDL933	85474	86569	1441	1441	1441	0	EDL933	85474	86569	1671.33	1412	1412	1412	0	EDL933	85474	86569	1549	1549	1549	0	EDL933	85474	86569	1465	1465	1465	0	EDL933
leuA	966	356	62.67	1.03	0.83	-1.02	-4.66e-06	0.94	2841	2841	2841	0	EDL933	86565	88137	1961	1961	1961	0	EDL933	86565	88137	1875	1875	1875	0	EDL933	86565	88137	2225.67	2317	2317	2317	0	EDL933	86565	88137	2329	2329	2329	0	EDL933	86565	88137	2219	2219	2219	0	EDL933
leuL	25	15	-17.67	-1.95	3.67e-05	-2.05	-1.89e-06	0.000164	40	40	40	0	EDL933	88229	88316	34	34	34	0	EDL933	88229	88316	35	35	35	0	EDL933	88229	88316	36.33	22	22	22	0	EDL933	88229	88316	19	19	19	0	EDL933	88229	88316	15	15	15	0	EDL933
leuO	75	26	27.33	1.2	0.3	1.13	1.82e-06	0.45	109	109	109	0	EDL933	88955	89918	166	166	166	0	EDL933	88955	89918	140	140	140	0	EDL933	88955	89918	138.33	144	144	144	0	EDL933	88955	89918	184	184	184	0	EDL933	88955	89918	169	169	169	0	EDL933
ilvI	449	126	-1.67	-1	0.46	-1.06	-1.84e-05	0.62	3656	3656	3656	0	EDL933	90151	91960	3379	3379	3379	0	EDL933	90151	91960	3207	3207	3207	0	EDL933	90151	91960	3414	3253	3253	3253	0	EDL933	90151	91960	3641	3641	3641	0	EDL933	90151	91960	3343	3343	3343	0	EDL933
ilvH	368	129	-226.33	-1.19	0.00129	-1.25	-2.92e-05	0.0042	1554	1554	1554	0	EDL933	91962	92454	1409	1409	1409	0	EDL933	91962	92454	1349	1349	1349	0	EDL933	91962	92454	1437.33	1220	1220	1220	0	EDL933	91962	92454	1227	1227	1227	0	EDL933	91962	92454	1186	1186	1186	0	EDL933
fruL	4	1	-1	-1.43	0.64	-1.48	-1.14e-07	0.78	2	2	2	0	EDL933	92465	92552	5	5	5	0	EDL933	92465	92552	3	3	3	0	EDL933	92465	92552	3.33	1	1	1	0	EDL933	92465	92552	3	3	3	0	EDL933	92465	92552	3	3	3	0	EDL933
fruR	196	35	-18.33	-1.02	0.3	-1.08	-6.13e-06	0.44	745	745	745	0	EDL933	92633	93638	858	858	858	0	EDL933	92633	93638	742	742	742	0	EDL933	92633	93638	781.67	662	662	662	0	EDL933	92633	93638	851	851	851	0	EDL933	92633	93638	777	777	777	0	EDL933
yabB	1206	923	1023	1.8	3.92e-12	1.7	9.09e-05	4.45e-11	1251	1251	1251	0	EDL933	94239	94698	1276	1276	1276	0	EDL933	94239	94698	1310	1310	1310	0	EDL933	94239	94698	1279	2250	2250	2250	0	EDL933	94239	94698	2457	2457	2457	0	EDL933	94239	94698	2199	2199	2199	0	EDL933
yabC	1131	869	906	1.62	3.56e-08	1.53	7.88e-05	2.51e-07	1396	1396	1396	0	EDL933	94699	95641	1596	1596	1596	0	EDL933	94699	95641	1392	1392	1392	0	EDL933	94699	95641	1461.33	2265	2265	2265	0	EDL933	94699	95641	2523	2523	2523	0	EDL933	94699	95641	2314	2314	2314	0	EDL933
ftsL	208	105	133.33	1.44	0.000309	1.36	1.11e-05	0.00116	268	268	268	0	EDL933	95637	96003	343	343	343	0	EDL933	95637	96003	288	288	288	0	EDL933	95637	96003	299.67	393	393	393	0	EDL933	95637	96003	476	476	476	0	EDL933	95637	96003	430	430	430	0	EDL933
ftsI	375	137	219	1.18	0.15	1.11	1.41e-05	0.26	1136	1136	1136	0	EDL933	96018	97785	1277	1277	1277	0	EDL933	96018	97785	1242	1242	1242	0	EDL933	96018	97785	1218.33	1422	1422	1422	0	EDL933	96018	97785	1511	1511	1511	0	EDL933	96018	97785	1379	1379	1379	0	EDL933
murE	482	241	204.67	1.1	0.58	1.04	8.82e-06	0.73	1864	1864	1864	0	EDL933	97771	99259	2164	2164	2164	0	EDL933	97771	99259	1839	1839	1839	0	EDL933	97771	99259	1955.67	2055	2055	2055	0	EDL933	97771	99259	2321	2321	2321	0	EDL933	97771	99259	2105	2105	2105	0	EDL933
murF	1045	450	-164.67	-1.05	0.22	-1.1	-3.48e-05	0.36	4068	4068	4068	0	EDL933	99255	100614	3615	3615	3615	0	EDL933	99255	100614	3224	3224	3224	0	EDL933	99255	100614	3635.67	3716	3716	3716	0	EDL933	99255	100614	3674	3674	3674	0	EDL933	99255	100614	3023	3023	3023	0	EDL933
mraY	555	116	-262.67	-1.15	0.00752	-1.22	-3.57e-05	0.02	2120	2120	2120	0	EDL933	100607	101690	1973	1973	1973	0	EDL933	100607	101690	1798	1798	1798	0	EDL933	100607	101690	1963.67	1711	1711	1711	0	EDL933	100607	101690	1827	1827	1827	0	EDL933	100607	101690	1565	1565	1565	0	EDL933
murD	158	86	-19.67	-1.01	0.34	-1.07	-9.04e-06	0.49	1437	1437	1437	0	EDL933	101692	103009	1381	1381	1381	0	EDL933	101692	103009	1279	1279	1279	0	EDL933	101692	103009	1365.67	1295	1295	1295	0	EDL933	101692	103009	1362	1362	1362	0	EDL933	101692	103009	1381	1381	1381	0	EDL933
ftsW	276	172	-105.33	-1.08	0.07	-1.14	-1.8e-05	0.13	1467	1467	1467	0	EDL933	103008	104253	1561	1561	1561	0	EDL933	103008	104253	1321	1321	1321	0	EDL933	103008	104253	1449.67	1285	1285	1285	0	EDL933	103008	104253	1460	1460	1460	0	EDL933	103008	104253	1288	1288	1288	0	EDL933
murG	236	39	37.33	1.04	0.81	-1.02	-1.87e-06	0.93	915	915	915	0	EDL933	104249	105317	1105	1105	1105	0	EDL933	104249	105317	893	893	893	0	EDL933	104249	105317	971	954	954	954	0	EDL933	104249	105317	1129	1129	1129	0	EDL933	104249	105317	942	942	942	0	EDL933
murC	419	305	6	1	0.48	-1.05	-1.48e-05	0.64	3005	3005	3005	0	EDL933	105370	106846	2969	2969	2969	0	EDL933	105370	106846	2626	2626	2626	0	EDL933	105370	106846	2866.67	2909	2909	2909	0	EDL933	105370	106846	3045	3045	3045	0	EDL933	105370	106846	2664	2664	2664	0	EDL933
ddlB	174	122	-73.33	-1.05	0.12	-1.11	-1.51e-05	0.21	1540	1540	1540	0	EDL933	106838	107759	1488	1488	1488	0	EDL933	106838	107759	1430	1430	1430	0	EDL933	106838	107759	1486	1366	1366	1366	0	EDL933	106838	107759	1506	1506	1506	0	EDL933	106838	107759	1366	1366	1366	0	EDL933
ftsQ	369	110	167.67	1.13	0.38	1.06	8.76e-06	0.54	1333	1333	1333	0	EDL933	107760	108591	1443	1443	1443	0	EDL933	107760	108591	1244	1244	1244	0	EDL933	107760	108591	1340	1527	1527	1527	0	EDL933	107760	108591	1613	1613	1613	0	EDL933	107760	108591	1383	1383	1383	0	EDL933
ftsA	399	139	150.67	1.13	0.47	1.06	7.68e-06	0.63	1040	1040	1040	0	EDL933	108587	109850	1328	1328	1328	0	EDL933	108587	109850	1189	1189	1189	0	EDL933	108587	109850	1185.67	1196	1196	1196	0	EDL933	108587	109850	1439	1439	1439	0	EDL933	108587	109850	1374	1374	1374	0	EDL933
ftsZ	1669	794	-531.67	-1.04	0.2	-1.1	-0.00012	0.32	13486	13486	13486	0	EDL933	109910	111062	12729	12729	12729	0	EDL933	109910	111062	12203	12203	12203	0	EDL933	109910	111062	12806	11817	11817	11817	0	EDL933	109910	111062	13071	13071	13071	0	EDL933	109910	111062	11935	11935	11935	0	EDL933
lpxC	5432	2504	2389.67	1.11	0.48	1.06	0.000119	0.64	22868	22868	22868	0	EDL933	111162	112080	20364	20364	20364	0	EDL933	111162	112080	19169	19169	19169	0	EDL933	111162	112080	20800.3	22904	22904	22904	0	EDL933	111162	112080	24601	24601	24601	0	EDL933	111162	112080	22065	22065	22065	0	EDL933
yacA	499	223	200.67	1.19	0.14	1.13	1.41e-05	0.25	1237	1237	1237	0	EDL933	112235	112823	1013	1013	1013	0	EDL933	112235	112823	890	890	890	0	EDL933	112235	112823	1046.67	1389	1389	1389	0	EDL933	112235	112823	1236	1236	1236	0	EDL933	112235	112823	1117	1117	1117	0	EDL933
secA	3341	2115	-2457	-1.6	3.96e-12	-1.69	-0.00027	4.49e-11	7205	7205	7205	0	EDL933	112884	115590	6381	6381	6381	0	EDL933	112884	115590	6013	6013	6013	0	EDL933	112884	115590	6533	3898	3898	3898	0	EDL933	112884	115590	4466	4466	4466	0	EDL933	112884	115590	3864	3864	3864	0	EDL933
mutT	114	50	66.67	1.37	0.00759	1.3	5.45e-06	0.02	220	220	220	0	EDL933	115649	116048	149	149	149	0	EDL933	115649	116048	170	170	170	0	EDL933	115649	116048	179.67	263	263	263	0	EDL933	115649	116048	261	261	261	0	EDL933	115649	116048	215	215	215	0	EDL933
Z0110	9	6	-6.67	-1.67	0.02	-1.75	-7.3e-07	0.05	16	16	16	0	EDL933	116053	116188	16	16	16	0	EDL933	116053	116188	18	18	18	0	EDL933	116053	116188	16.67	10	10	10	0	EDL933	116053	116188	11	11	11	0	EDL933	116053	116188	9	9	9	0	EDL933
yacG	12	4	-2.33	-1.05	0.49	-1.11	-5.01e-07	0.65	56	56	56	0	EDL933	116138	116336	44	44	44	0	EDL933	116138	116336	55	55	55	0	EDL933	116138	116336	51.67	51	51	51	0	EDL933	116138	116336	47	47	47	0	EDL933	116138	116336	50	50	50	0	EDL933
yacF	721	235	415	1.4	0.000592	1.33	3.46e-05	0.00208	1174	1174	1174	0	EDL933	116345	117089	1006	1006	1006	0	EDL933	116345	117089	897	897	897	0	EDL933	116345	117089	1025.67	1618	1618	1618	0	EDL933	116345	117089	1463	1463	1463	0	EDL933	116345	117089	1241	1241	1241	0	EDL933
yacE	184	138	153	1.62	7.51e-09	1.53	1.33e-05	5.75e-08	247	247	247	0	EDL933	117088	117709	256	256	256	0	EDL933	117088	117709	236	236	236	0	EDL933	117088	117709	246.33	385	385	385	0	EDL933	117088	117709	420	420	420	0	EDL933	117088	117709	393	393	393	0	EDL933
guaC	903	159	331	1.07	0.84	1.01	6.84e-06	0.95	4835	4546	4835	0	EDL933	117933	118977	4625	4393	4625	0	EDL933	117933	118977	4369	4152	4369	0	EDL933	117933	118977	4609.67	4766	4539	4766	0	EDL933	117933	118977	5272	4990	5272	0	EDL933	117933	118977	4784	4480	4784	0	EDL933
Z0115	11	6	0	-1	0.92	-1.06	-7.58e-08	1	13	6	13	0	EDL933	118896	119004	19	10	19	0	EDL933	118896	119004	10	5	10	0	EDL933	118896	119004	14	18	10	18	0	EDL933	118896	119004	16	9	16	0	EDL933	118896	119004	8	6	8	0	EDL933
hofC	34	10	11.33	1.07	0.93	1.01	1.76e-07	1	166	166	166	0	EDL933	119011	120214	156	156	156	0	EDL933	119011	120214	172	172	172	0	EDL933	119011	120214	164.67	176	176	176	0	EDL933	119011	120214	190	190	190	0	EDL933	119011	120214	162	162	162	0	EDL933
hofB	50	14	28	1.3	0.04	1.23	2.2e-06	0.09	102	102	102	0	EDL933	120203	121589	100	100	100	0	EDL933	120203	121589	79	79	79	0	EDL933	120203	121589	93.67	114	114	114	0	EDL933	120203	121589	122	122	122	0	EDL933	120203	121589	129	129	129	0	EDL933
ppdD	4	2	0	-1	1	-1.05	-3.9e-08	1	7	7	7	0	EDL933	121598	122039	9	9	9	0	EDL933	121598	122039	6	6	6	0	EDL933	121598	122039	7.33	9	9	9	0	EDL933	121598	122039	5	5	5	0	EDL933	121598	122039	8	8	8	0	EDL933
nadC	130	53	-41.33	-1.08	0.07	-1.15	-7.05e-06	0.14	520	520	520	0	EDL933	122241	123135	583	583	583	0	EDL933	122241	123135	526	526	526	0	EDL933	122241	123135	543	453	453	453	0	EDL933	122241	123135	579	579	579	0	EDL933	122241	123135	473	473	473	0	EDL933
ampD	25	6	-2	-1.01	0.44	-1.07	-1.49e-06	0.6	226	226	226	0	EDL933	123222	123774	232	232	232	0	EDL933	123222	123774	243	243	243	0	EDL933	123222	123774	233.67	232	232	232	0	EDL933	123222	123774	244	244	244	0	EDL933	123222	123774	219	219	219	0	EDL933
ampE	98	14	-28.33	-1.06	0.13	-1.12	-5.68e-06	0.22	552	552	552	0	EDL933	123770	124625	522	522	522	0	EDL933	123770	124625	536	536	536	0	EDL933	123770	124625	536.67	528	528	528	0	EDL933	123770	124625	543	543	543	0	EDL933	123770	124625	454	454	454	0	EDL933
aroP	528	254	-319.67	-1.26	4.6e-05	-1.33	-3.91e-05	0.000202	1691	1691	1691	0	EDL933	124667	126041	1529	1529	1529	0	EDL933	124667	126041	1477	1477	1477	0	EDL933	124667	126041	1565.67	1163	1163	1163	0	EDL933	124667	126041	1352	1352	1352	0	EDL933	124667	126041	1223	1223	1223	0	EDL933
pdhR	772	336	495.67	1.83	7.63e-11	1.74	4.42e-05	7.53e-10	605	605	605	0	EDL933	126581	127346	679	679	679	0	EDL933	126581	127346	497	497	497	0	EDL933	126581	127346	593.67	941	941	941	0	EDL933	126581	127346	1269	1269	1269	0	EDL933	126581	127346	1058	1058	1058	0	EDL933
aceE	5830	2587	915.67	1.03	0.76	-1.02	-7.31e-05	0.89	34119	34119	34119	0	EDL933	127506	130170	28641	28641	28641	0	EDL933	127506	130170	28289	28289	28289	0	EDL933	127506	130170	30349.7	31228	31228	31228	0	EDL933	127506	130170	33515	33515	33515	0	EDL933	127506	130170	29053	29053	29053	0	EDL933
aceF	3805	1784	-1912.67	-1.18	0.00672	-1.25	-0.000254	0.02	12032	12032	12032	0	EDL933	130184	132077	12999	12999	12999	0	EDL933	130184	132077	12155	12155	12155	0	EDL933	130184	132077	12395.3	9194	9194	9194	0	EDL933	130184	132077	12006	12006	12006	0	EDL933	130184	132077	10248	10248	10248	0	EDL933
lpdA	5185	1847	1570.33	1.07	0.91	1.01	2.23e-05	1	23219	23219	23219	0	EDL933	132284	133709	23975	23975	23975	0	EDL933	132284	133709	22077	22077	22077	0	EDL933	132284	133709	23090.3	22128	22128	22128	0	EDL933	132284	133709	27262	27262	27262	0	EDL933	132284	133709	24592	24592	24592	0	EDL933
yacH	80	30	50.33	1.34	0.00905	1.27	4.04e-06	0.02	154	154	154	0	EDL933	133779	135633	165	165	165	0	EDL933	133779	135633	130	130	130	0	EDL933	133779	135633	149.67	184	184	184	0	EDL933	133779	135633	206	206	206	0	EDL933	133779	135633	210	210	210	0	EDL933
acnB	8274	2065	2930.67	1.1	0.62	1.04	0.000121	0.77	32335	32335	32335	0	EDL933	135987	138585	30270	30270	30270	0	EDL933	135987	138585	27310	27310	27310	0	EDL933	135987	138585	29971.7	32344	32344	32344	0	EDL933	135987	138585	35584	35584	35584	0	EDL933	135987	138585	30779	30779	30779	0	EDL933
yacL	58	30	20.67	1.24	0.3	1.17	1.48e-06	0.45	72	72	72	0	EDL933	138712	139123	102	102	102	0	EDL933	138712	139123	83	83	83	0	EDL933	138712	139123	85.67	72	72	72	0	EDL933	138712	139123	130	130	130	0	EDL933	138712	139123	117	117	117	0	EDL933
speD	1326	341	-638.67	-1.32	0.000337	-1.39	-7.44e-05	0.00126	3146	3146	3146	0	EDL933	139160	139955	2271	2271	2271	0	EDL933	139160	139955	2442	2442	2442	0	EDL933	139160	139955	2619.67	2193	2193	2193	0	EDL933	139160	139955	1930	1930	1930	0	EDL933	139160	139955	1820	1820	1820	0	EDL933
speE	1319	192	-565.33	-1.19	0.00559	-1.25	-7.23e-05	0.02	4146	4146	4146	0	EDL933	139970	140837	3307	3307	3307	0	EDL933	139970	140837	3223	3223	3223	0	EDL933	139970	140837	3558.67	3122	3122	3122	0	EDL933	139970	140837	3031	3031	3031	0	EDL933	139970	140837	2827	2827	2827	0	EDL933
yacC	232	85	77	1.09	0.63	1.04	3.24e-06	0.78	969	969	969	0	EDL933	140942	141413	817	817	817	0	EDL933	140942	141413	740	740	740	0	EDL933	140942	141413	842	972	972	972	0	EDL933	140942	141413	883	883	883	0	EDL933	140942	141413	902	902	902	0	EDL933
yacK	72	16	4	1.02	0.71	-1.04	-7.13e-07	0.84	180	180	180	0	EDL933	141455	143006	206	206	206	0	EDL933	141455	143006	190	190	190	0	EDL933	141455	143006	192	160	160	160	0	EDL933	141455	143006	232	232	232	0	EDL933	141455	143006	196	196	196	0	EDL933
gcd	2588	1556	-1963.67	-2.25	0	-2.37	-0.000207	0	4023	4023	4023	0	EDL933	143207	145598	3465	3465	3465	0	EDL933	143207	145598	3119	3119	3119	0	EDL933	143207	145598	3535.67	1563	1563	1563	0	EDL933	143207	145598	1718	1718	1718	0	EDL933	143207	145598	1435	1435	1435	0	EDL933
hpt	89	37	41	1.12	0.46	1.06	2.13e-06	0.62	394	394	394	0	EDL933	145791	146340	357	357	357	0	EDL933	145791	146340	317	317	317	0	EDL933	145791	146340	356	400	400	400	0	EDL933	145791	146340	385	385	385	0	EDL933	145791	146340	406	406	406	0	EDL933
yadF	3453	1896	-2045	-1.19	0.00314	-1.25	-0.000268	0.0094	13753	13753	13753	0	EDL933	146380	147043	13091	13091	13091	0	EDL933	146380	147043	12245	12245	12245	0	EDL933	146380	147043	13029.7	10379	10379	10379	0	EDL933	146380	147043	12275	12275	12275	0	EDL933	146380	147043	10300	10300	10300	0	EDL933
yadG	263	74	-157	-1.28	2.42e-05	-1.35	-1.87e-05	0.000112	804	804	804	0	EDL933	147151	148078	701	701	701	0	EDL933	147151	148078	630	630	630	0	EDL933	147151	148078	711.67	541	541	541	0	EDL933	147151	148078	556	556	556	0	EDL933	147151	148078	567	567	567	0	EDL933
yadH	144	42	-85.33	-1.3	6.52e-05	-1.37	-1.02e-05	0.000279	395	395	395	0	EDL933	148074	148845	384	384	384	0	EDL933	148074	148845	343	343	343	0	EDL933	148074	148845	374	251	251	251	0	EDL933	148074	148845	314	314	314	0	EDL933	148074	148845	301	301	301	0	EDL933
yadI	35	19	20.33	1.34	0.05	1.27	1.62e-06	0.11	52	52	52	0	EDL933	148949	149390	70	70	70	0	EDL933	148949	149390	56	56	56	0	EDL933	148949	149390	59.33	75	75	75	0	EDL933	148949	149390	87	87	87	0	EDL933	148949	149390	77	77	77	0	EDL933
yadE	76	43	14.67	1.06	0.94	1.01	1.97e-07	1	276	276	276	0	EDL933	149453	150683	227	227	227	0	EDL933	149453	150683	200	200	200	0	EDL933	149453	150683	234.33	268	268	268	0	EDL933	149453	150683	261	261	261	0	EDL933	149453	150683	218	218	218	0	EDL933
panD	507	14	141	1.05	0.98	-1	-5.96e-07	1	2822	2822	2822	0	EDL933	150686	151067	2718	2718	2718	0	EDL933	150686	151067	2448	2448	2448	0	EDL933	150686	151067	2662.67	2732	2732	2732	0	EDL933	150686	151067	2955	2955	2955	0	EDL933	150686	151067	2724	2724	2724	0	EDL933
yadD	20	4	11.33	1.25	0.24	1.18	8.39e-07	0.37	46	46	46	0	EDL933	151340	152237	50	50	50	0	EDL933	151340	152237	42	42	42	0	EDL933	151340	152237	46	62	62	62	0	EDL933	151340	152237	61	61	61	0	EDL933	151340	152237	49	49	49	0	EDL933
panC	519	59	120.67	1.06	1	1	7.75e-08	1	2204	2204	2204	0	EDL933	152535	153387	2163	2163	2163	0	EDL933	152535	153387	1944	1944	1944	0	EDL933	152535	153387	2103.67	2104	2104	2104	0	EDL933	152535	153387	2463	2463	2463	0	EDL933	152535	153387	2106	2106	2106	0	EDL933
panB	467	281	327	1.53	2.39e-07	1.44	2.78e-05	1.49e-06	597	597	597	0	EDL933	153398	154193	665	665	665	0	EDL933	153398	154193	601	601	601	0	EDL933	153398	154193	621	898	898	898	0	EDL933	153398	154193	1064	1064	1064	0	EDL933	153398	154193	882	882	882	0	EDL933
yadC	130	54	-31.67	-1.08	0.1	-1.14	-5.13e-06	0.18	466	466	466	0	EDL933	154327	155437	414	414	414	0	EDL933	154327	155437	336	336	336	0	EDL933	154327	155437	405.33	365	365	365	0	EDL933	154327	155437	405	405	405	0	EDL933	154327	155437	351	351	351	0	EDL933
yadK	35	21	4.33	1.07	0.95	1.01	8.9e-08	1	78	78	78	0	EDL933	155448	156039	50	50	50	0	EDL933	155448	156039	57	57	57	0	EDL933	155448	156039	61.67	81	81	81	0	EDL933	155448	156039	71	71	71	0	EDL933	155448	156039	46	46	46	0	EDL933
yadL	94	43	-9	-1.04	0.35	-1.1	-2.07e-06	0.51	286	286	286	0	EDL933	156059	156665	193	193	193	0	EDL933	156059	156665	214	214	214	0	EDL933	156059	156665	231	236	236	236	0	EDL933	156059	156665	238	238	238	0	EDL933	156059	156665	192	192	192	0	EDL933
yadM	37	17	8.67	1.13	0.59	1.08	5e-07	0.74	87	87	87	0	EDL933	156679	157240	57	57	57	0	EDL933	156679	157240	50	50	50	0	EDL933	156679	157240	64.67	74	74	74	0	EDL933	156679	157240	81	81	81	0	EDL933	156679	157240	65	65	65	0	EDL933
htrE	70	28	46.67	1.33	0.01	1.26	3.72e-06	0.03	140	140	140	0	EDL933	157241	159740	150	150	150	0	EDL933	157241	159740	132	132	132	0	EDL933	157241	159740	140.67	202	202	202	0	EDL933	157241	159740	192	192	192	0	EDL933	157241	159740	168	168	168	0	EDL933
ecpD	26	11	19	1.84	0.000989	1.74	1.7e-06	0.00331	22	22	22	0	EDL933	159883	160615	25	25	25	0	EDL933	159883	160615	21	21	21	0	EDL933	159883	160615	22.67	47	47	47	0	EDL933	159883	160615	45	45	45	0	EDL933	159883	160615	33	33	33	0	EDL933
yadN	7	5	2.33	1.1	0.88	1.04	9.45e-08	0.98	21	21	21	0	EDL933	160695	161301	23	23	23	0	EDL933	160695	161301	27	27	27	0	EDL933	160695	161301	23.67	22	22	22	0	EDL933	160695	161301	28	28	28	0	EDL933	160695	161301	28	28	28	0	EDL933
folK	386	160	170.33	1.23	0.08	1.17	1.25e-05	0.16	861	861	861	0	EDL933	161572	162055	688	688	688	0	EDL933	161572	162055	701	701	701	0	EDL933	161572	162055	750	1074	1074	1074	0	EDL933	161572	162055	891	891	891	0	EDL933	161572	162055	796	796	796	0	EDL933
pcnB	2088	1300	1443.33	1.36	0.00126	1.29	0.000118	0.00412	4560	4560	4560	0	EDL933	162051	163416	3760	3760	3760	0	EDL933	162051	163416	3636	3636	3636	0	EDL933	162051	163416	3985.33	5724	5724	5724	0	EDL933	162051	163416	5502	5502	5502	0	EDL933	162051	163416	5060	5060	5060	0	EDL933
yadB	64	16	-6.67	-1.03	0.37	-1.09	-1.78e-06	0.52	247	247	247	0	EDL933	163508	164435	211	211	211	0	EDL933	163508	164435	198	198	198	0	EDL933	163508	164435	218.67	239	239	239	0	EDL933	163508	164435	214	214	214	0	EDL933	163508	164435	183	183	183	0	EDL933
dksA	951	306	-454.33	-1.19	0.0066	-1.26	-6.01e-05	0.02	2595	2595	2595	0	EDL933	164471	164927	3143	3143	3143	0	EDL933	164471	164927	2867	2867	2867	0	EDL933	164471	164927	2868.33	2192	2192	2192	0	EDL933	164471	164927	2678	2678	2678	0	EDL933	164471	164927	2372	2372	2372	0	EDL933
sfsA	26	2	-4.33	-1.02	0.37	-1.07	-1.97e-06	0.52	309	309	309	0	EDL933	165104	165809	283	283	283	0	EDL933	165104	165809	285	285	285	0	EDL933	165104	165809	292.33	286	286	286	0	EDL933	165104	165809	287	287	287	0	EDL933	165104	165809	291	291	291	0	EDL933
yadP	74	29	32	1.15	0.36	1.08	1.85e-06	0.51	201	201	201	0	EDL933	165823	166363	241	241	241	0	EDL933	165823	166363	212	212	212	0	EDL933	165823	166363	218	241	241	241	0	EDL933	165823	166363	275	275	275	0	EDL933	165823	166363	234	234	234	0	EDL933
hrpB	344	227	261.67	1.38	8.7e-05	1.31	2.14e-05	0.000362	669	669	669	0	EDL933	166382	168857	722	722	722	0	EDL933	166382	168857	652	652	652	0	EDL933	166382	168857	681	936	936	936	0	EDL933	166382	168857	996	996	996	0	EDL933	166382	168857	896	896	896	0	EDL933
mrcB	506	322	-286.33	-1.11	0.03	-1.17	-4.37e-05	0.07	2853	2853	2853	0	EDL933	169052	171587	3026	3026	3026	0	EDL933	169052	171587	2863	2863	2863	0	EDL933	169052	171587	2914	2531	2531	2531	0	EDL933	169052	171587	2832	2832	2832	0	EDL933	169052	171587	2520	2520	2520	0	EDL933
fhuA	3989	2126	2784.33	1.26	0.02	1.19	0.000209	0.05	11536	11536	11536	0	EDL933	171806	174050	10618	10618	10618	0	EDL933	171806	174050	10300	10300	10300	0	EDL933	171806	174050	10818	13774	13774	13774	0	EDL933	171806	174050	14289	14289	14289	0	EDL933	171806	174050	12744	12744	12744	0	EDL933
fhuC	319	36	180.33	1.21	0.09	1.14	1.23e-05	0.18	814	814	814	0	EDL933	174100	174898	876	876	876	0	EDL933	174100	174898	892	892	892	0	EDL933	174100	174898	860.67	1078	1078	1078	0	EDL933	174100	174898	1133	1133	1133	0	EDL933	174100	174898	912	912	912	0	EDL933
fhuD	86	49	-35	-1.04	0.18	-1.1	-8.46e-06	0.31	904	904	904	0	EDL933	174897	175788	928	928	928	0	EDL933	174897	175788	926	926	926	0	EDL933	174897	175788	919.33	877	877	877	0	EDL933	174897	175788	931	931	931	0	EDL933	174897	175788	845	845	845	0	EDL933
fhuB	378	175	-240.33	-1.44	2.32e-07	-1.53	-2.76e-05	1.46e-06	694	694	694	0	EDL933	175784	177767	890	890	890	0	EDL933	175784	177767	779	779	779	0	EDL933	175784	177767	787.67	512	512	512	0	EDL933	175784	177767	611	611	611	0	EDL933	175784	177767	519	519	519	0	EDL933
hemL	1099	573	753	1.34	0.0013	1.26	6.01e-05	0.00423	2346	2346	2346	0	EDL933	177801	179082	2282	2282	2282	0	EDL933	177801	179082	2098	2098	2098	0	EDL933	177801	179082	2242	2933	2933	2933	0	EDL933	177801	179082	3197	3197	3197	0	EDL933	177801	179082	2855	2855	2855	0	EDL933
yadQ	58	12	-12.67	-1.05	0.24	-1.11	-2.59e-06	0.38	219	219	219	0	EDL933	179306	180728	277	277	277	0	EDL933	179306	180728	252	252	252	0	EDL933	179306	180728	249.33	230	230	230	0	EDL933	179306	180728	238	238	238	0	EDL933	179306	180728	242	242	242	0	EDL933
yadR	636	254	368.33	1.21	0.1	1.14	2.54e-05	0.19	1664	1664	1664	0	EDL933	180809	181154	1944	1944	1944	0	EDL933	180809	181154	1743	1743	1743	0	EDL933	180809	181154	1783.67	1997	1997	1997	0	EDL933	180809	181154	2300	2300	2300	0	EDL933	180809	181154	2159	2159	2159	0	EDL933
yadS	64	31	44.67	1.38	0.00338	1.31	3.65e-06	0.01	118	118	118	0	EDL933	181200	181824	119	119	119	0	EDL933	181200	181824	112	112	112	0	EDL933	181200	181824	116.33	158	158	158	0	EDL933	181200	181824	176	176	176	0	EDL933	181200	181824	149	149	149	0	EDL933
yadT	278	121	22	1.03	0.82	-1.02	-1.71e-06	0.93	914	914	914	0	EDL933	181861	182662	666	666	666	0	EDL933	181861	182662	678	678	678	0	EDL933	181861	182662	752.67	901	901	901	0	EDL933	181861	182662	787	787	787	0	EDL933	181861	182662	636	636	636	0	EDL933
pfs	1332	575	683.67	1.25	0.05	1.18	5.12e-05	0.11	3219	3219	3219	0	EDL933	182654	183353	2644	2644	2644	0	EDL933	182654	183353	2488	2488	2488	0	EDL933	182654	183353	2783.67	3820	3820	3820	0	EDL933	182654	183353	3604	3604	3604	0	EDL933	182654	183353	2978	2978	2978	0	EDL933
dgt	184	44	66.67	1.11	0.46	1.05	3.13e-06	0.62	657	657	657	0	EDL933	183436	184954	602	602	602	0	EDL933	183436	184954	557	557	557	0	EDL933	183436	184954	605.33	629	629	629	0	EDL933	183436	184954	741	741	741	0	EDL933	183436	184954	646	646	646	0	EDL933
htrA	1256	343	-669	-1.16	0.00892	-1.22	-9.08e-05	0.02	5041	5041	5041	0	EDL933	185083	186508	4929	4929	4929	0	EDL933	185083	186508	4734	4734	4734	0	EDL933	185083	186508	4901.33	3785	3785	3785	0	EDL933	185083	186508	4521	4521	4521	0	EDL933	185083	186508	4391	4391	4391	0	EDL933
yaeG	430	327	371.67	6.05	8.75e-118	5.7	3.52e-05	2.8e-116	67	67	67	0	EDL933	186644	187820	77	77	77	0	EDL933	186644	187820	77	77	77	0	EDL933	186644	187820	73.67	404	404	404	0	EDL933	186644	187820	497	497	497	0	EDL933	186644	187820	435	435	435	0	EDL933
yaeH	99	27	-8.67	-1.02	0.36	-1.08	-3.06e-06	0.52	406	406	406	0	EDL933	187908	188295	424	424	424	0	EDL933	187908	188295	397	397	397	0	EDL933	187908	188295	409	338	338	338	0	EDL933	187908	188295	426	426	426	0	EDL933	187908	188295	437	437	437	0	EDL933
dapD	1953	741	-1079	-1.16	0.00614	-1.22	-0.000146	0.02	8316	8316	8316	0	EDL933	188609	189434	7758	7758	7758	0	EDL933	188609	189434	7446	7446	7446	0	EDL933	188609	189434	7840	6705	6705	6705	0	EDL933	188609	189434	7215	7215	7215	0	EDL933	188609	189434	6363	6363	6363	0	EDL933
glnD	3661	1770	-2377.67	-1.86	1.49e-14	-1.96	-0.000254	2.01e-13	6121	6121	6121	0	EDL933	189464	192137	4616	4616	4616	0	EDL933	189464	192137	4653	4653	4653	0	EDL933	189464	192137	5130	2951	2951	2951	0	EDL933	189464	192137	2846	2846	2846	0	EDL933	189464	192137	2460	2460	2460	0	EDL933
map	877	675	670.33	1.37	0.000528	1.29	5.46e-05	0.00188	1998	1998	1998	0	EDL933	192198	192993	1726	1726	1726	0	EDL933	192198	192993	1770	1770	1770	0	EDL933	192198	192993	1831.33	2445	2445	2445	0	EDL933	192198	192993	2603	2603	2603	0	EDL933	192198	192993	2457	2457	2457	0	EDL933
rpsB	4999	2327	-3251.67	-1.19	0.00331	-1.26	-0.000423	0.00983	20966	20966	20966	0	EDL933	193360	194086	20981	20981	20981	0	EDL933	193360	194086	19413	19413	19413	0	EDL933	193360	194086	20453.3	15982	15982	15982	0	EDL933	193360	194086	18537	18537	18537	0	EDL933	193360	194086	17086	17086	17086	0	EDL933
tsf	3026	990	-346.67	-1.02	0.35	-1.08	-0.000132	0.5	20060	20060	20060	0	EDL933	194343	195195	18068	18068	18068	0	EDL933	194343	195195	17591	17591	17591	0	EDL933	194343	195195	18573	18581	18581	18581	0	EDL933	194343	195195	19064	19064	19064	0	EDL933	194343	195195	17034	17034	17034	0	EDL933
pyrH	1138	664	834.33	1.38	0.000393	1.31	6.86e-05	0.00145	2430	2430	2430	0	EDL933	195341	196067	2163	2163	2163	0	EDL933	195341	196067	2006	2006	2006	0	EDL933	195341	196067	2199.67	3131	3131	3131	0	EDL933	195341	196067	3144	3144	3144	0	EDL933	195341	196067	2827	2827	2827	0	EDL933
frr	905	164	429	1.08	0.75	1.02	1.28e-05	0.88	5373	5373	5373	0	EDL933	196216	196774	5347	5347	5347	0	EDL933	196216	196774	5036	5036	5036	0	EDL933	196216	196774	5252	5591	5591	5591	0	EDL933	196216	196774	5941	5941	5941	0	EDL933	196216	196774	5511	5511	5511	0	EDL933
yaeM	354	45	-147.33	-1.14	0.01	-1.2	-2.04e-05	0.03	1328	1328	1328	0	EDL933	196865	198062	1128	1128	1128	0	EDL933	196865	198062	1125	1125	1125	0	EDL933	196865	198062	1193.67	1080	1080	1080	0	EDL933	196865	198062	1085	1085	1085	0	EDL933	196865	198062	974	974	974	0	EDL933
yaeS	629	87	-326.67	-1.2	0.00175	-1.27	-4.16e-05	0.00556	2149	2149	2149	0	EDL933	198247	199009	1994	1994	1994	0	EDL933	198247	199009	1738	1738	1738	0	EDL933	198247	199009	1960.33	1651	1651	1651	0	EDL933	198247	199009	1730	1730	1730	0	EDL933	198247	199009	1520	1520	1520	0	EDL933
cdsA	394	105	-160.33	-1.29	0.00103	-1.37	-1.95e-05	0.00344	645	645	645	0	EDL933	199129	199879	844	844	844	0	EDL933	199129	199879	658	658	658	0	EDL933	199129	199879	715.67	450	450	450	0	EDL933	199129	199879	663	663	663	0	EDL933	199129	199879	553	553	553	0	EDL933
yaeL	967	577	-682.67	-1.2	0.00132	-1.26	-8.82e-05	0.00431	4310	4310	4310	0	EDL933	199890	201243	4255	4255	4255	0	EDL933	199890	201243	3950	3950	3950	0	EDL933	199890	201243	4171.67	3373	3373	3373	0	EDL933	199890	201243	3751	3751	3751	0	EDL933	199890	201243	3343	3343	3343	0	EDL933
yaeT	8305	462	-3173.67	-1.18	0.01	-1.24	-0.000411	0.03	24916	24916	24916	0	EDL933	201272	203705	19281	19281	19281	0	EDL933	201272	203705	18947	18947	18947	0	EDL933	201272	203705	21048	18485	18485	18485	0	EDL933	201272	203705	18527	18527	18527	0	EDL933	201272	203705	16611	16611	16611	0	EDL933
hlpA	2228	1007	-1333	-1.16	0.00591	-1.23	-0.000179	0.02	10150	10150	10150	0	EDL933	203825	204311	9491	9491	9491	0	EDL933	203825	204311	8956	8956	8956	0	EDL933	203825	204311	9532.33	7949	7949	7949	0	EDL933	203825	204311	8727	8727	8727	0	EDL933	203825	204311	7922	7922	7922	0	EDL933
lpxD	6048	799	-2035.33	-1.17	0.02	-1.24	-0.000264	0.05	16397	16397	16397	0	EDL933	204314	205340	12792	12792	12792	0	EDL933	204314	205340	11863	11863	11863	0	EDL933	204314	205340	13684	12662	12662	12662	0	EDL933	204314	205340	11935	11935	11935	0	EDL933	204314	205340	10349	10349	10349	0	EDL933
fabZ	790	375	457.33	1.21	0.07	1.15	3.23e-05	0.14	2361	2361	2361	0	EDL933	205444	205900	1976	1976	1976	0	EDL933	205444	205900	2109	2109	2109	0	EDL933	205444	205900	2148.67	2568	2568	2568	0	EDL933	205444	205900	2766	2766	2766	0	EDL933	205444	205900	2484	2484	2484	0	EDL933
lpxA	886	58	438.33	1.1	0.6	1.04	1.8e-05	0.75	4597	4597	4597	0	EDL933	205903	206692	4589	4589	4589	0	EDL933	205903	206692	4238	4238	4238	0	EDL933	205903	206692	4474.67	4968	4968	4968	0	EDL933	205903	206692	5124	5124	5124	0	EDL933	205903	206692	4647	4647	4647	0	EDL933
lpxB	223	99	78.67	1.08	0.8	1.02	1.94e-06	0.92	1099	1099	1099	0	EDL933	206691	207840	1070	1070	1070	0	EDL933	206691	207840	963	963	963	0	EDL933	206691	207840	1044	1182	1182	1182	0	EDL933	206691	207840	1186	1186	1186	0	EDL933	206691	207840	1000	1000	1000	0	EDL933
rnhB	75	60	11.67	1.03	0.73	-1.03	-1.16e-06	0.86	403	403	403	0	EDL933	207836	208433	463	463	463	0	EDL933	207836	208433	390	390	390	0	EDL933	207836	208433	418.67	453	453	453	0	EDL933	207836	208433	450	450	450	0	EDL933	207836	208433	388	388	388	0	EDL933
dnaE	635	124	281	1.1	0.55	1.04	1.24e-05	0.71	2912	2912	2912	0	EDL933	208469	211952	2788	2788	2788	0	EDL933	208469	211952	2526	2526	2526	0	EDL933	208469	211952	2742	3069	3069	3069	0	EDL933	208469	211952	3161	3161	3161	0	EDL933	208469	211952	2839	2839	2839	0	EDL933
accA	1181	452	732.33	1.26	0.02	1.19	5.46e-05	0.05	2715	2715	2715	0	EDL933	211964	212924	2902	2902	2902	0	EDL933	211964	212924	2707	2707	2707	0	EDL933	211964	212924	2774.67	3167	3167	3167	0	EDL933	211964	212924	3888	3888	3888	0	EDL933	211964	212924	3466	3466	3466	0	EDL933
ldcC	130	17	-48.67	-1.12	0.04	-1.18	-7.02e-06	0.08	527	527	527	0	EDL933	213022	215164	418	418	418	0	EDL933	213022	215164	425	425	425	0	EDL933	213022	215164	456.67	422	422	422	0	EDL933	213022	215164	405	405	405	0	EDL933	213022	215164	397	397	397	0	EDL933
yaeR	40	17	-4	-1.02	0.4	-1.08	-1.37e-06	0.56	167	167	167	0	EDL933	215193	215610	196	196	196	0	EDL933	215193	215610	175	175	175	0	EDL933	215193	215610	179.33	156	156	156	0	EDL933	215193	215610	186	186	186	0	EDL933	215193	215610	184	184	184	0	EDL933
mesJ	152	33	44.33	1.09	0.71	1.03	1.56e-06	0.85	412	412	412	0	EDL933	215674	216970	536	536	536	0	EDL933	215674	216970	467	467	467	0	EDL933	215674	216970	471.67	484	484	484	0	EDL933	215674	216970	564	564	564	0	EDL933	215674	216970	500	500	500	0	EDL933
yaeO	171	56	81.33	1.21	0.1	1.15	5.62e-06	0.18	347	347	347	0	EDL933	217022	217283	425	425	425	0	EDL933	217022	217283	371	371	371	0	EDL933	217022	217283	381	442	442	442	0	EDL933	217022	217283	518	518	518	0	EDL933	217022	217283	427	427	427	0	EDL933
Z0202	67	44	41.33	1.31	0.03	1.24	3.24e-06	0.07	119	119	119	0	EDL933	217635	218094	156	156	156	0	EDL933	217635	218094	123	123	123	0	EDL933	217635	218094	132.67	169	169	169	0	EDL933	217635	218094	186	186	186	0	EDL933	217635	218094	167	167	167	0	EDL933
yaeJ	107	53	56.67	1.34	0.02	1.27	4.56e-06	0.04	205	205	205	0	EDL933	218177	218588	132	132	132	0	EDL933	218177	218588	161	161	161	0	EDL933	218177	218588	166	215	215	215	0	EDL933	218177	218588	239	239	239	0	EDL933	218177	218588	214	214	214	0	EDL933
cutF	53	28	17.33	1.1	0.68	1.04	7.3e-07	0.82	202	202	202	0	EDL933	218601	219312	178	178	178	0	EDL933	218601	219312	158	158	158	0	EDL933	218601	219312	179.33	174	174	174	0	EDL933	218601	219312	205	205	205	0	EDL933	218601	219312	211	211	211	0	EDL933
yaeF	33	13	18.67	1.73	0.00552	1.64	1.67e-06	0.02	35	35	35	0	EDL933	219511	220336	25	25	25	0	EDL933	219511	220336	17	17	17	0	EDL933	219511	220336	25.67	45	45	45	0	EDL933	219511	220336	38	38	38	0	EDL933	219511	220336	50	50	50	0	EDL933
proS	1411	724	835	1.16	0.22	1.1	5.2e-05	0.35	5799	5799	5799	0	EDL933	220388	222107	5075	5075	5075	0	EDL933	220388	222107	5007	5007	5007	0	EDL933	220388	222107	5293.67	6250	6250	6250	0	EDL933	220388	222107	6418	6418	6418	0	EDL933	220388	222107	5718	5718	5718	0	EDL933
Z0207	303	122	164.33	1.33	0.00612	1.26	1.32e-05	0.02	585	585	585	0	EDL933	222217	222925	463	463	463	0	EDL933	222217	222925	449	449	449	0	EDL933	222217	222925	499	752	752	752	0	EDL933	222217	222925	659	659	659	0	EDL933	222217	222925	579	579	579	0	EDL933
rcsF	172	111	71.33	1.11	0.47	1.05	3.5e-06	0.62	739	739	739	0	EDL933	222921	223326	628	628	628	0	EDL933	222921	223326	580	580	580	0	EDL933	222921	223326	649	667	667	667	0	EDL933	222921	223326	752	752	752	0	EDL933	222921	223326	742	742	742	0	EDL933
yaeC	4190	1271	-2267.67	-1.42	2.18e-06	-1.5	-0.000257	1.2e-05	9069	9069	9069	0	EDL933	223443	224259	6834	6834	6834	0	EDL933	223443	224259	7068	7068	7068	0	EDL933	223443	224259	7657	5563	5563	5563	0	EDL933	223443	224259	5726	5726	5726	0	EDL933	223443	224259	4879	4879	4879	0	EDL933
yaeE	108	55	-22	-1.04	0.19	-1.1	-5.21e-06	0.31	508	508	508	0	EDL933	224298	224952	554	554	554	0	EDL933	224298	224952	557	557	557	0	EDL933	224298	224952	539.67	473	473	473	0	EDL933	224298	224952	581	581	581	0	EDL933	224298	224952	499	499	499	0	EDL933
abc	145	39	85.33	1.12	0.33	1.07	4.56e-06	0.49	716	716	716	0	EDL933	224944	225976	697	697	697	0	EDL933	224944	225976	645	645	645	0	EDL933	224944	225976	686	736	736	736	0	EDL933	224944	225976	790	790	790	0	EDL933	224944	225976	788	788	788	0	EDL933
yaeD	121	26	70	1.09	0.62	1.04	2.64e-06	0.77	727	727	727	0	EDL933	226163	226739	733	733	733	0	EDL933	226163	226739	751	751	751	0	EDL933	226163	226739	737	759	759	759	0	EDL933	226163	226739	848	848	848	0	EDL933	226163	226739	814	814	814	0	EDL933
rrsH	3498	618	1022.33	1.32	0.51	1.24	7.82e-05	0.66	1131	0	1131	0	EDL933	227102	228644	4629	0	4629	0	EDL933	227102	228644	3717	0	3717	0	EDL933	227102	228644	3159	4335	0	4335	0	EDL933	227102	228644	3870	0	3870	0	EDL933	227102	228644	4339	0	4339	0	EDL933
ileV	3	0	0	-1	1	-1.05	-7.01e-09	1	1	0	1	0	EDL933	228712	228789	2	0	2	0	EDL933	228712	228789	1	0	1	0	EDL933	228712	228789	1.33	1	0	1	0	EDL933	228712	228789	0	0	0	0	EDL933	228712	228789	3	0	3	0	EDL933
alaV	31	17	20.67	2.29	0.000142	2.16	1.9e-06	0.000568	9	0	9	0	EDL933	228831	228907	18	0	18	0	EDL933	228831	228907	21	0	21	0	EDL933	228831	228907	16	35	0	35	0	EDL933	228831	228907	35	0	35	0	EDL933	228831	228907	40	0	40	0	EDL933
rrlH	296229	30488	89665	1.35	0.14	1.29	0.00758	0.24	246455	9228	246455	0	EDL933	229090	231993	290847	10415	290847	0	EDL933	229090	231993	241136	8555	241136	0	EDL933	229090	231993	259479	271624	9242	271624	0	EDL933	229090	231993	239790	7947	239790	0	EDL933	229090	231993	536019	17841	536019	0	EDL933
rrfH	1	1	1	∞	0.25	8.79	9.59e-08	0.39	0	0	0	0	EDL933	232085	232205	0	0	0	0	EDL933	232085	232205	0	0	0	0	EDL933	232085	232205	0	1	0	1	0	EDL933	232085	232205	1	0	1	0	EDL933	232085	232205	1	0	1	0	EDL933
aspU	55	6	20.67	1.3	0.19	1.22	1.59e-06	0.31	48	0	48	0	EDL933	232257	232334	84	0	84	0	EDL933	232257	232334	78	0	78	0	EDL933	232257	232334	70	84	0	84	0	EDL933	232257	232334	85	0	85	0	EDL933	232257	232334	103	0	103	0	EDL933
yafB	222	155	194.33	2.18	2.49e-16	2.06	1.77e-05	3.76e-15	162	162	162	0	EDL933	232496	233300	160	160	160	0	EDL933	232496	233300	173	173	173	0	EDL933	232496	233300	165	317	317	317	0	EDL933	232496	233300	379	379	379	0	EDL933	232496	233300	382	382	382	0	EDL933
yafC	77	63	59.67	1.34	0.00321	1.27	4.8e-06	0.00957	193	193	193	0	EDL933	233296	234211	163	163	163	0	EDL933	233296	234211	167	167	167	0	EDL933	233296	234211	174.33	232	232	232	0	EDL933	233296	234211	240	240	240	0	EDL933	233296	234211	230	230	230	0	EDL933
yafD	415	297	298.67	1.25	0.02	1.18	2.22e-05	0.04	1313	1313	1313	0	EDL933	234451	235252	1172	1172	1172	0	EDL933	234451	235252	1152	1152	1152	0	EDL933	234451	235252	1212.33	1497	1497	1497	0	EDL933	234451	235252	1567	1567	1567	0	EDL933	234451	235252	1469	1469	1469	0	EDL933
Z0233	178	38	75.33	1.1	0.51	1.05	3.44e-06	0.66	773	773	773	0	EDL933	235329	236100	735	735	735	0	EDL933	235329	236100	669	669	669	0	EDL933	235329	236100	725.67	847	847	847	0	EDL933	235329	236100	805	805	805	0	EDL933	235329	236100	751	751	751	0	EDL933
dniR	1031	380	630	1.17	0.19	1.11	4.01e-05	0.31	3685	3685	3685	0	EDL933	236147	237506	4039	4039	4039	0	EDL933	236147	237506	3516	3516	3516	0	EDL933	236147	237506	3746.67	4518	4518	4518	0	EDL933	236147	237506	4547	4547	4547	0	EDL933	236147	237506	4065	4065	4065	0	EDL933
gloB	277	214	141.67	1.2	0.11	1.14	1e-05	0.2	864	864	864	0	EDL933	237577	238333	625	625	625	0	EDL933	237577	238333	646	646	646	0	EDL933	237577	238333	711.67	902	902	902	0	EDL933	237577	238333	860	860	860	0	EDL933	237577	238333	798	798	798	0	EDL933
yafS	89	31	-10.67	-1.03	0.3	-1.09	-2.94e-06	0.45	417	417	417	0	EDL933	238348	239089	354	354	354	0	EDL933	238348	239089	334	334	334	0	EDL933	238348	239089	368.33	380	380	380	0	EDL933	238348	239089	365	365	365	0	EDL933	238348	239089	328	328	328	0	EDL933
rnhA	56	8	-18.33	-1.07	0.13	-1.13	-3.27e-06	0.23	277	277	277	0	EDL933	239085	239553	264	264	264	0	EDL933	239085	239553	279	279	279	0	EDL933	239085	239553	273.33	270	270	270	0	EDL933	239085	239553	272	272	272	0	EDL933	239085	239553	223	223	223	0	EDL933
dnaQ	336	169	208.33	1.27	0.01	1.21	1.59e-05	0.03	854	854	854	0	EDL933	239617	240349	680	680	680	0	EDL933	239617	240349	740	740	740	0	EDL933	239617	240349	758	974	974	974	0	EDL933	239617	240349	1016	1016	1016	0	EDL933	239617	240349	909	909	909	0	EDL933
aspV	46	25	29.67	1.52	0.00892	1.44	2.54e-06	0.02	47	0	47	0	EDL933	240481	240558	54	0	54	0	EDL933	240481	240558	70	0	70	0	EDL933	240481	240558	57	93	0	93	0	EDL933	240481	240558	79	0	79	0	EDL933	240481	240558	88	0	88	0	EDL933
Z0243	40	21	28	2.31	6.49e-06	2.19	2.58e-06	3.31e-05	26	26	26	0	EDL933	240886	241687	13	13	13	0	EDL933	240886	241687	25	25	25	0	EDL933	240886	241687	21.33	49	49	49	0	EDL933	240886	241687	46	46	46	0	EDL933	240886	241687	53	53	53	0	EDL933
Z0244	6	2	3.67	2.57	0.05	2.36	3.39e-07	0.1	1	1	1	0	EDL933	241871	242168	2	2	2	0	EDL933	241871	242168	4	4	4	0	EDL933	241871	242168	2.33	7	7	7	0	EDL933	241871	242168	7	7	7	0	EDL933	241871	242168	4	4	4	0	EDL933
Z0245	9	1	3	2.5	0.11	2.29	2.79e-07	0.2	1	1	1	0	EDL933	242164	242620	3	3	3	0	EDL933	242164	242620	2	2	2	0	EDL933	242164	242620	2	10	10	10	0	EDL933	242164	242620	2	2	2	0	EDL933	242164	242620	3	3	3	0	EDL933
Z0246	7	0	-0.33	-1.07	1	-1.13	-5.8e-08	1	3	3	3	0	EDL933	242616	243213	9	9	9	0	EDL933	242616	243213	3	3	3	0	EDL933	242616	243213	5	9	9	9	0	EDL933	242616	243213	3	3	3	0	EDL933	242616	243213	2	2	2	0	EDL933
Z0247	2	0	0.33	2	1	1.66	3.02e-08	1	0	0	0	0	EDL933	243291	243513	0	0	0	0	EDL933	243291	243513	1	1	1	0	EDL933	243291	243513	0.33	0	0	0	0	EDL933	243291	243513	0	0	0	0	EDL933	243291	243513	2	2	2	0	EDL933
Z0248	10	6	2.33	1.15	0.72	1.09	1.43e-07	0.86	20	20	20	0	EDL933	243533	244013	15	15	15	0	EDL933	243533	244013	13	13	13	0	EDL933	243533	244013	16	19	19	19	0	EDL933	243533	244013	13	13	13	0	EDL933	243533	244013	23	23	23	0	EDL933
Z0249	30	6	9	1.13	0.62	1.07	4.74e-07	0.77	64	64	64	0	EDL933	243978	245478	74	74	74	0	EDL933	243978	245478	69	69	69	0	EDL933	243978	245478	69	73	73	73	0	EDL933	243978	245478	94	94	94	0	EDL933	243978	245478	67	67	67	0	EDL933
Z0250	67	41	45.67	1.39	0.0049	1.32	3.78e-06	0.01	126	126	126	0	EDL933	245398	248833	112	112	112	0	EDL933	245398	248833	112	112	112	0	EDL933	245398	248833	116.67	179	179	179	0	EDL933	245398	248833	153	153	153	0	EDL933	245398	248833	155	155	155	0	EDL933
Z0251	16	8	3.33	1.11	0.8	1.05	1.65e-07	0.92	38	38	38	0	EDL933	248969	249764	28	28	28	0	EDL933	248969	249764	23	23	23	0	EDL933	248969	249764	29.67	39	39	39	0	EDL933	248969	249764	34	34	34	0	EDL933	248969	249764	26	26	26	0	EDL933
Z0252	22	3	-6	-1.27	0.14	-1.34	-7.22e-07	0.25	37	37	37	0	EDL933	249760	250381	25	25	25	0	EDL933	249760	250381	22	22	22	0	EDL933	249760	250381	28	26	26	26	0	EDL933	249760	250381	25	25	25	0	EDL933	249760	250381	15	15	15	0	EDL933
Z0253	19	6	-12	-1.43	0.01	-1.51	-1.36e-06	0.03	45	45	45	0	EDL933	250385	251129	41	41	41	0	EDL933	250385	251129	34	34	34	0	EDL933	250385	251129	40	30	30	30	0	EDL933	250385	251129	28	28	28	0	EDL933	250385	251129	26	26	26	0	EDL933
Z0254	57	25	-30.33	-1.17	0.01	-1.23	-4.06e-06	0.03	230	230	230	0	EDL933	251125	253897	203	203	203	0	EDL933	251125	253897	207	207	207	0	EDL933	251125	253897	213.33	178	178	178	0	EDL933	251125	253897	198	198	198	0	EDL933	251125	253897	173	173	173	0	EDL933
Z0255	22	7	-3.33	-1.06	0.41	-1.12	-6.28e-07	0.57	70	70	70	0	EDL933	253905	254667	59	59	59	0	EDL933	253905	254667	48	48	48	0	EDL933	253905	254667	59	59	59	59	0	EDL933	253905	254667	56	56	56	0	EDL933	253905	254667	52	52	52	0	EDL933
Z0256	16	9	-3	-1.02	0.41	-1.07	-1.32e-06	0.57	181	181	181	0	EDL933	254671	256003	194	194	194	0	EDL933	254671	256003	190	190	190	0	EDL933	254671	256003	188.33	186	186	186	0	EDL933	254671	256003	192	192	192	0	EDL933	254671	256003	178	178	178	0	EDL933
Z0257	13	5	3.33	1.1	0.85	1.04	1.46e-07	0.96	40	40	40	0	EDL933	256005	256530	27	27	27	0	EDL933	256005	256530	31	31	31	0	EDL933	256005	256530	32.67	34	34	34	0	EDL933	256005	256530	38	38	38	0	EDL933	256005	256530	36	36	36	0	EDL933
Z0258	27	15	-0.33	-1	0.66	-1.06	-4.88e-07	0.8	100	100	100	0	EDL933	256526	257828	83	83	83	0	EDL933	256526	257828	76	76	76	0	EDL933	256526	257828	86.33	73	73	73	0	EDL933	256526	257828	94	94	94	0	EDL933	256526	257828	91	91	91	0	EDL933
Z0259	22	8	12.33	1.25	0.21	1.18	9.15e-07	0.34	45	45	45	0	EDL933	257831	258914	56	56	56	0	EDL933	257831	258914	48	48	48	0	EDL933	257831	258914	49.67	55	55	55	0	EDL933	257831	258914	64	64	64	0	EDL933	257831	258914	67	67	67	0	EDL933
Z0260	78	33	43.67	1.31	0.02	1.25	3.47e-06	0.05	142	142	142	0	EDL933	258877	260728	158	158	158	0	EDL933	258877	260728	117	117	117	0	EDL933	258877	260728	139	195	195	195	0	EDL933	258877	260728	178	178	178	0	EDL933	258877	260728	175	175	175	0	EDL933
Z0261	22	1	8.33	1.33	0.2	1.26	6.62e-07	0.33	28	28	28	0	EDL933	260731	261145	29	29	29	0	EDL933	260731	261145	19	19	19	0	EDL933	260731	261145	25.33	32	32	32	0	EDL933	260731	261145	41	41	41	0	EDL933	260731	261145	28	28	28	0	EDL933
Z0262	149	123	120	1.5	1.12e-05	1.42	1.03e-05	5.49e-05	270	270	270	0	EDL933	261235	262627	220	220	220	0	EDL933	261235	262627	231	231	231	0	EDL933	261235	262627	240.33	358	358	358	0	EDL933	261235	262627	354	354	354	0	EDL933	261235	262627	369	369	369	0	EDL933
Z0263	21	4	6.33	1.23	0.41	1.16	4.68e-07	0.57	29	29	29	0	EDL933	262677	262902	31	31	31	0	EDL933	262677	262902	24	24	24	0	EDL933	262677	262902	28	31	31	31	0	EDL933	262677	262902	27	27	27	0	EDL933	262677	262902	45	45	45	0	EDL933
Z0264	58	19	34.67	1.65	0.000832	1.57	3.06e-06	0.00283	66	66	66	0	EDL933	262936	263437	55	55	55	0	EDL933	262936	263437	39	39	39	0	EDL933	262936	263437	53.33	74	74	74	0	EDL933	262936	263437	93	93	93	0	EDL933	262936	263437	97	97	97	0	EDL933
Z0265	1	0	0.67	∞	0.5	6.2	6.4e-08	0.66	0	0	0	0	EDL933	263863	264007	0	0	0	0	EDL933	263863	264007	0	0	0	0	EDL933	263863	264007	0	1	1	1	0	EDL933	263863	264007	0	0	0	0	EDL933	263863	264007	1	1	1	0	EDL933
Z0266	202	76	100.33	1.25	0.04	1.19	7.59e-06	0.09	452	452	452	0	EDL933	264133	264652	348	348	348	0	EDL933	264133	264652	392	392	392	0	EDL933	264133	264652	397.33	550	550	550	0	EDL933	264133	264652	475	475	475	0	EDL933	264133	264652	468	468	468	0	EDL933
Z0267	31	6	7.67	1.08	0.85	1.02	2.21e-07	0.96	96	91	96	0	EDL933	264861	267003	108	106	108	0	EDL933	264861	267003	82	79	82	0	EDL933	264861	267003	95.33	101	93	101	0	EDL933	264861	267003	113	103	113	0	EDL933	264861	267003	95	84	95	0	EDL933
Z0268	66	34	37.67	1.12	0.44	1.06	1.98e-06	0.6	295	295	295	0	EDL933	267078	271293	328	324	328	0	EDL933	267078	271293	294	291	294	0	EDL933	267078	271293	305.67	329	329	329	0	EDL933	267078	271293	341	338	341	0	EDL933	267078	271293	360	357	360	0	EDL933
Z0269	110	79	62.67	1.14	0.28	1.08	3.66e-06	0.43	506	506	506	0	EDL933	271295	271907	427	427	427	0	EDL933	271295	271907	417	417	417	0	EDL933	271295	271907	450	516	516	516	0	EDL933	271295	271907	527	527	527	0	EDL933	271295	271907	495	495	495	0	EDL933
Z0271	24	15	10.33	1.65	0.08	1.57	9.18e-07	0.16	27	8	27	0	EDL933	272652	273789	12	3	12	0	EDL933	272652	273789	9	2	9	0	EDL933	272652	273789	16	18	6	18	0	EDL933	272652	273789	28	8	28	0	EDL933	272652	273789	33	15	33	0	EDL933
Z0272	65	26	41.67	1.37	0.006	1.29	3.39e-06	0.02	123	123	123	0	EDL933	273791	275552	118	116	118	0	EDL933	273791	275552	101	101	101	0	EDL933	273791	275552	114	157	155	157	0	EDL933	273791	275552	166	165	166	0	EDL933	273791	275552	144	144	144	0	EDL933
Z0273	4	2	0.67	1.4	0.78	1.3	5.49e-08	0.91	3	3	3	0	EDL933	275639	275777	1	1	1	0	EDL933	275639	275777	1	1	1	0	EDL933	275639	275777	1.67	0	0	0	0	EDL933	275639	275777	4	4	4	0	EDL933	275639	275777	3	3	3	0	EDL933
Z0274	41	31	34.67	3.97	2.56e-12	3.74	3.27e-06	2.94e-11	15	15	15	0	EDL933	275753	276017	9	9	9	0	EDL933	275753	276017	11	11	11	0	EDL933	275753	276017	11.67	50	50	50	0	EDL933	275753	276017	42	42	42	0	EDL933	275753	276017	47	47	47	0	EDL933
Z0275	39	25	28.67	2.39	1.38e-06	2.25	2.64e-06	7.81e-06	16	16	16	0	EDL933	276197	277370	25	25	25	0	EDL933	276197	277370	21	21	21	0	EDL933	276197	277370	20.67	47	47	47	0	EDL933	276197	277370	46	46	46	0	EDL933	276197	277370	55	55	55	0	EDL933
yafV	41	13	-9.33	-1.05	0.24	-1.11	-1.96e-06	0.38	174	174	174	0	EDL933	277487	278258	215	215	215	0	EDL933	277487	278258	188	188	188	0	EDL933	277487	278258	192.33	179	179	179	0	EDL933	277487	278258	195	195	195	0	EDL933	277487	278258	175	175	175	0	EDL933
ykfE	187	70	11.67	1.02	0.68	-1.04	-2.36e-06	0.82	491	491	491	0	EDL933	278411	278885	678	678	678	0	EDL933	278411	278885	643	643	643	0	EDL933	278411	278885	604	572	572	572	0	EDL933	278411	278885	633	633	633	0	EDL933	278411	278885	642	642	642	0	EDL933
yafH	316	68	167	1.25	0.02	1.18	1.24e-05	0.04	725	725	725	0	EDL933	278927	281408	698	698	698	0	EDL933	278927	281408	609	609	609	0	EDL933	278927	281408	677.33	766	766	766	0	EDL933	278927	281408	925	925	925	0	EDL933	278927	281408	842	842	842	0	EDL933
gmhA	273	73	163	1.12	0.43	1.06	8.03e-06	0.59	1374	1374	1374	0	EDL933	281611	282190	1395	1395	1395	0	EDL933	281611	282190	1366	1366	1366	0	EDL933	281611	282190	1378.33	1447	1447	1447	0	EDL933	281611	282190	1639	1639	1639	0	EDL933	281611	282190	1538	1538	1538	0	EDL933
yafJ	248	42	78.33	1.1	0.57	1.04	3.21e-06	0.72	840	840	840	0	EDL933	282294	283062	811	811	811	0	EDL933	282294	283062	719	719	719	0	EDL933	282294	283062	790	840	840	840	0	EDL933	282294	283062	967	967	967	0	EDL933	282294	283062	798	798	798	0	EDL933
yafK	381	87	13	1.01	0.62	-1.04	-5.51e-06	0.77	1619	1619	1619	0	EDL933	283032	283773	1282	1282	1282	0	EDL933	283032	283773	1238	1238	1238	0	EDL933	283032	283773	1379.67	1480	1480	1480	0	EDL933	283032	283773	1329	1329	1329	0	EDL933	283032	283773	1369	1369	1369	0	EDL933
Z0284	29	11	13.33	1.18	0.35	1.12	8.81e-07	0.5	83	83	83	0	EDL933	283928	284132	72	72	72	0	EDL933	283928	284132	69	69	69	0	EDL933	283928	284132	74.67	98	98	98	0	EDL933	283928	284132	91	91	91	0	EDL933	283928	284132	75	75	75	0	EDL933
dinJ	79	45	10.67	1.04	0.88	-1.01	-3.59e-07	0.98	219	219	219	0	EDL933	284207	284468	298	298	298	0	EDL933	284207	284468	235	235	235	0	EDL933	284207	284468	250.67	231	231	231	0	EDL933	284207	284468	277	277	277	0	EDL933	284207	284468	276	276	276	0	EDL933
yafL	20	1	6.33	1.16	0.55	1.1	3.89e-07	0.71	41	41	41	0	EDL933	284677	285427	33	33	33	0	EDL933	284677	285427	44	44	44	0	EDL933	284677	285427	39.33	42	42	42	0	EDL933	284677	285427	53	53	53	0	EDL933	284677	285427	42	42	42	0	EDL933
yafM	42	21	-13.33	-1.12	0.1	-1.18	-1.95e-06	0.19	140	140	140	0	EDL933	285602	285899	128	128	128	0	EDL933	285602	285899	107	107	107	0	EDL933	285602	285899	125	98	98	98	0	EDL933	285602	285899	128	128	128	0	EDL933	285602	285899	109	109	109	0	EDL933
fhiA	13	1	2	1.07	0.95	1.01	4.24e-08	1	27	27	27	0	EDL933	286244	287984	26	26	26	0	EDL933	286244	287984	31	31	31	0	EDL933	286244	287984	28	25	25	25	0	EDL933	286244	287984	27	27	27	0	EDL933	286244	287984	38	38	38	0	EDL933
mbhA	12	10	8.33	1.71	0.04	1.62	7.38e-07	0.09	17	17	17	0	EDL933	287928	288714	9	9	9	0	EDL933	287928	288714	9	9	9	0	EDL933	287928	288714	11.67	19	19	19	0	EDL933	287928	288714	21	21	21	0	EDL933	287928	288714	20	20	20	0	EDL933
dinP	925	862	894	5.92	1.3e-186	5.61	8.49e-05	5.18e-185	190	190	190	0	EDL933	288784	289840	176	176	176	0	EDL933	288784	289840	179	179	179	0	EDL933	288784	289840	181.67	1101	1101	1101	0	EDL933	288784	289840	1085	1085	1085	0	EDL933	288784	289840	1041	1041	1041	0	EDL933
yafN	131	95	111.67	3.06	3.92e-23	2.89	1.04e-05	7.35e-22	56	56	56	0	EDL933	289891	290185	53	53	53	0	EDL933	289891	290185	54	54	54	0	EDL933	289891	290185	54.33	149	149	149	0	EDL933	289891	290185	184	184	184	0	EDL933	289891	290185	165	165	165	0	EDL933
yafO	74	63	67.33	2.2	2.26e-11	2.08	6.16e-06	2.36e-10	58	58	58	0	EDL933	290187	290586	58	58	58	0	EDL933	290187	290586	53	53	53	0	EDL933	290187	290586	56.33	121	121	121	0	EDL933	290187	290586	123	123	123	0	EDL933	290187	290586	127	127	127	0	EDL933
yafP	81	50	58.33	3.06	2.15e-08	2.91	5.46e-06	1.57e-07	48	48	48	0	EDL933	290595	291048	23	23	23	0	EDL933	290595	291048	14	14	14	0	EDL933	290595	291048	28.33	95	95	95	0	EDL933	290595	291048	92	92	92	0	EDL933	290595	291048	73	73	73	0	EDL933
Z0296	9	2	4	2.71	0.04	2.49	3.71e-07	0.09	2	2	2	0	EDL933	291354	291621	1	1	1	0	EDL933	291354	291621	4	4	4	0	EDL933	291354	291621	2.33	3	3	3	0	EDL933	291354	291621	6	6	6	0	EDL933	291354	291621	10	10	10	0	EDL933
prfH	27	10	-13.67	-1.24	0.04	-1.31	-1.68e-06	0.09	74	74	74	0	EDL933	291589	292090	67	67	67	0	EDL933	291589	292090	70	70	70	0	EDL933	291589	292090	70.33	66	66	66	0	EDL933	291589	292090	47	47	47	0	EDL933	291589	292090	57	57	57	0	EDL933
pepD	1683	921	704.33	1.09	0.67	1.03	2.6e-05	0.81	8574	8574	8574	0	EDL933	292146	293604	7369	7369	7369	0	EDL933	292146	293604	7371	7371	7371	0	EDL933	292146	293604	7771.33	8292	8292	8292	0	EDL933	292146	293604	9052	9052	9052	0	EDL933	292146	293604	8083	8083	8083	0	EDL933
gpt	664	278	501	2.06	2.78e-11	1.94	4.53e-05	2.86e-10	421	421	421	0	EDL933	293864	294323	476	476	476	0	EDL933	293864	294323	516	516	516	0	EDL933	293864	294323	471	754	754	754	0	EDL933	293864	294323	1085	1085	1085	0	EDL933	293864	294323	1077	1077	1077	0	EDL933
yafA	401	218	310.33	1.52	9.31e-07	1.44	2.64e-05	5.38e-06	557	557	557	0	EDL933	294414	295659	607	607	607	0	EDL933	294414	295659	617	617	617	0	EDL933	294414	295659	593.67	825	825	825	0	EDL933	294414	295659	958	958	958	0	EDL933	294414	295659	929	929	929	0	EDL933
crl	1219	782	-867.67	-1.38	1.54e-06	-1.46	-0.000101	8.62e-06	3098	3098	3098	0	EDL933	295716	296118	3267	3267	3267	0	EDL933	295716	296118	3115	3115	3115	0	EDL933	295716	296118	3160	2048	2048	2048	0	EDL933	295716	296118	2513	2513	2513	0	EDL933	295716	296118	2316	2316	2316	0	EDL933
phoE	90	13	6	1.04	0.98	-1.01	-1.48e-07	1	201	201	201	0	EDL933	296156	297212	148	148	148	0	EDL933	296156	297212	130	130	130	0	EDL933	296156	297212	159.67	220	220	220	0	EDL933	296156	297212	135	135	135	0	EDL933	296156	297212	142	142	142	0	EDL933
proB	293	45	44.67	1.02	0.65	-1.03	-6.89e-06	0.79	2190	2190	2190	0	EDL933	297499	298603	2114	2114	2114	0	EDL933	297499	298603	1958	1958	1958	0	EDL933	297499	298603	2087.33	2069	2069	2069	0	EDL933	297499	298603	2251	2251	2251	0	EDL933	297499	298603	2076	2076	2076	0	EDL933
proA	2554	2039	2204.33	1.88	1.21e-14	1.78	0.000199	1.65e-13	2725	2725	2725	0	EDL933	298614	299868	2467	2467	2467	0	EDL933	298614	299868	2323	2323	2323	0	EDL933	298614	299868	2505	4506	4506	4506	0	EDL933	298614	299868	4877	4877	4877	0	EDL933	298614	299868	4745	4745	4745	0	EDL933
thrW	401	381	386.33	32.32	1.43e-183	30.35	3.7e-05	5.61e-182	17	17	17	0	EDL933	299982	300058	11	11	11	0	EDL933	299982	300058	9	9	9	0	EDL933	299982	300058	12.33	392	392	392	0	EDL933	299982	300058	410	410	410	0	EDL933	299982	300058	394	394	394	0	EDL933
intH	27149	22493	25287.3	23.8	4.55e-280	22.6	0.00242	2.35e-278	1197	1197	1197	0	EDL933	300072	301047	1164	1164	1164	0	EDL933	300072	301047	966	966	966	0	EDL933	300072	301047	1109	23657	23657	23657	0	EDL933	300072	301047	27417	27417	27417	0	EDL933	300072	301047	28115	28115	28115	0	EDL933
Z0308	291	112	-142	-1.24	0.00139	-1.3	-1.73e-05	0.00451	841	841	841	0	EDL933	301422	301812	749	749	749	0	EDL933	301422	301812	634	634	634	0	EDL933	301422	301812	741.33	680	680	680	0	EDL933	301422	301812	568	568	568	0	EDL933	301422	301812	550	550	550	0	EDL933
Z0309	1998	578	-839.67	-1.2	0.00701	-1.26	-0.000107	0.02	5661	5661	5661	0	EDL933	301939	302653	4815	4815	4815	0	EDL933	301939	302653	4702	4702	4702	0	EDL933	301939	302653	5059.33	4787	4787	4787	0	EDL933	301939	302653	4209	4209	4209	0	EDL933	301939	302653	3663	3663	3663	0	EDL933
Z0310	213	140	172.33	19.46	1.8e-67	18.21	1.65e-05	5.26e-66	4	4	4	0	EDL933	303072	303366	12	12	12	0	EDL933	303072	303366	12	12	12	0	EDL933	303072	303366	9.33	152	152	152	0	EDL933	303072	303366	176	176	176	0	EDL933	303072	303366	217	217	217	0	EDL933
Z0311	608	572	595	22.77	2.29e-188	21.48	5.7e-05	9.22e-187	26	10	26	0	EDL933	303398	304007	28	6	28	0	EDL933	303398	304007	28	5	28	0	EDL933	303398	304007	27.33	600	108	600	0	EDL933	303398	304007	633	132	633	0	EDL933	303398	304007	634	117	634	0	EDL933
Z0312	419	347	379.67	18.8	1.61e-164	17.7	3.63e-05	6.07e-163	21	20	21	0	EDL933	303946	304321	28	26	28	0	EDL933	303946	304321	15	15	15	0	EDL933	303946	304321	21.33	401	392	401	0	EDL933	303946	304321	434	422	434	0	EDL933	303946	304321	368	357	368	0	EDL933
Z0313	183	156	170.67	15.22	3.37e-87	14.28	1.63e-05	1.02e-85	12	12	12	0	EDL933	304317	304629	9	9	9	0	EDL933	304317	304629	15	15	15	0	EDL933	304317	304629	12	168	168	168	0	EDL933	304317	304629	188	188	188	0	EDL933	304317	304629	192	192	192	0	EDL933
Z0314	700	344	551.67	11.61	7.55e-64	10.96	5.26e-05	2.14e-62	48	48	48	0	EDL933	304628	305339	61	61	61	0	EDL933	304628	305339	47	47	47	0	EDL933	304628	305339	52	392	392	392	0	EDL933	304628	305339	672	672	672	0	EDL933	304628	305339	747	747	747	0	EDL933
Z0315	532	368	443	12.08	3.58e-116	11.4	4.23e-05	1.14e-114	41	41	41	0	EDL933	305350	305803	34	34	34	0	EDL933	305350	305803	45	45	45	0	EDL933	305350	305803	40	566	566	566	0	EDL933	305350	305803	474	474	474	0	EDL933	305350	305803	409	409	409	0	EDL933
Z0316	667	251	429	11.05	8.53e-30	10.53	4.1e-05	1.85e-28	62	62	62	0	EDL933	305774	306368	38	38	38	0	EDL933	305774	306368	28	28	28	0	EDL933	305774	306368	42.67	695	695	695	0	EDL933	305774	306368	431	431	431	0	EDL933	305774	306368	289	289	289	0	EDL933
Z0317	477	200	319	13.93	1.92e-30	13.26	3.05e-05	4.25e-29	42	42	42	0	EDL933	306367	306865	18	18	18	0	EDL933	306367	306865	14	14	14	0	EDL933	306367	306865	24.67	491	491	491	0	EDL933	306367	306865	322	322	322	0	EDL933	306367	306865	218	218	218	0	EDL933
pinH	10	1	3.67	1.2	0.62	1.13	2.51e-07	0.77	14	14	14	0	EDL933	306855	307446	21	21	21	0	EDL933	306855	307446	21	21	21	0	EDL933	306855	307446	18.67	23	23	23	0	EDL933	306855	307446	20	20	20	0	EDL933	306855	307446	24	24	24	0	EDL933
Z0319	296	40	-86.33	-1.07	0.08	-1.13	-1.48e-05	0.16	1411	1411	1411	0	EDL933	307503	308277	1184	1184	1184	0	EDL933	307503	308277	1145	1145	1145	0	EDL933	307503	308277	1246.67	1115	1115	1115	0	EDL933	307503	308277	1222	1222	1222	0	EDL933	307503	308277	1144	1144	1144	0	EDL933
Z0321	352	223	291.33	2.99	5.46e-24	2.81	2.71e-05	1.05e-22	133	133	133	0	EDL933	309100	309844	139	139	139	0	EDL933	309100	309844	168	168	168	0	EDL933	309100	309844	146.67	362	362	362	0	EDL933	309100	309844	485	485	485	0	EDL933	309100	309844	467	467	467	0	EDL933
Z0322	32	20	22.67	2.06	5.03e-05	1.95	2.06e-06	0.00022	18	18	18	0	EDL933	309885	310251	26	26	26	0	EDL933	309885	310251	20	20	20	0	EDL933	309885	310251	21.33	40	40	40	0	EDL933	309885	310251	50	50	50	0	EDL933	309885	310251	42	42	42	0	EDL933
Z0324	347	205	255.33	1.56	1.77e-06	1.48	2.21e-05	9.84e-06	451	451	451	0	EDL933	310755	311988	445	445	445	0	EDL933	310755	311988	477	477	477	0	EDL933	310755	311988	457.67	656	656	656	0	EDL933	310755	311988	691	691	691	0	EDL933	310755	311988	792	792	792	0	EDL933
Z0325	122	70	85.67	1.85	1.4e-07	1.74	7.65e-06	9.05e-07	107	107	107	0	EDL933	311991	312408	81	81	81	0	EDL933	311991	312408	116	116	116	0	EDL933	311991	312408	101.33	181	181	181	0	EDL933	311991	312408	203	203	203	0	EDL933	311991	312408	177	177	177	0	EDL933
Z0326	14	5	9.67	2.71	0.00217	2.53	8.96e-07	0.00672	5	5	5	0	EDL933	312380	312998	4	4	4	0	EDL933	312380	312998	8	8	8	0	EDL933	312380	312998	5.67	10	10	10	0	EDL933	312380	312998	18	18	18	0	EDL933	312380	312998	18	18	18	0	EDL933
Z0327	6	3	2.67	3	0.1	2.71	2.51e-07	0.19	3	3	3	0	EDL933	312997	313456	0	0	0	0	EDL933	312997	313456	1	1	1	0	EDL933	312997	313456	1.33	6	6	6	0	EDL933	312997	313456	0	0	0	0	EDL933	312997	313456	6	6	6	0	EDL933
Z0328	9	4	5.67	3.83	0.00457	3.48	5.32e-07	0.01	3	3	3	0	EDL933	313448	314081	1	1	1	0	EDL933	313448	314081	2	2	2	0	EDL933	313448	314081	2	7	7	7	0	EDL933	313448	314081	10	10	10	0	EDL933	313448	314081	6	6	6	0	EDL933
Z0330	6	2	4.33	14	0.00134	9.98	4.14e-07	0.00437	0	0	0	0	EDL933	314111	314702	1	1	1	0	EDL933	314111	314702	0	0	0	0	EDL933	314111	314702	0.33	2	2	2	0	EDL933	314111	314702	6	6	6	0	EDL933	314111	314702	6	6	6	0	EDL933
Z0331	6	2	3.67	2.83	0.04	2.59	3.41e-07	0.08	3	3	3	0	EDL933	314701	315268	2	2	2	0	EDL933	314701	315268	1	1	1	0	EDL933	314701	315268	2	4	4	4	0	EDL933	314701	315268	7	7	7	0	EDL933	314701	315268	6	6	6	0	EDL933
Z0332	18	4	7.33	1.51	0.12	1.43	6.23e-07	0.22	18	18	18	0	EDL933	315677	315950	11	11	11	0	EDL933	315677	315950	14	14	14	0	EDL933	315677	315950	14.33	21	21	21	0	EDL933	315677	315950	29	29	29	0	EDL933	315677	315950	15	15	15	0	EDL933
psuI	28	19	13	1.14	0.48	1.08	7.37e-07	0.64	110	110	110	0	EDL933	315955	316507	91	91	91	0	EDL933	315955	316507	87	87	87	0	EDL933	315955	316507	96	112	112	112	0	EDL933	315955	316507	115	115	115	0	EDL933	315955	316507	100	100	100	0	EDL933
sidI	22	4	10.67	1.52	0.06	1.43	9.12e-07	0.12	24	24	24	0	EDL933	316503	317256	24	24	24	0	EDL933	316503	317256	14	14	14	0	EDL933	316503	317256	20.67	30	30	30	0	EDL933	316503	317256	36	36	36	0	EDL933	316503	317256	28	28	28	0	EDL933
Z0335	2	0	-0.67	#NAME?	0.5	-6.49	-6.76e-08	0.66	0	0	0	0	EDL933	317658	317829	0	0	0	0	EDL933	317658	317829	2	2	2	0	EDL933	317658	317829	0.67	0	0	0	0	EDL933	317658	317829	0	0	0	0	EDL933	317658	317829	0	0	0	0	EDL933
Z0336	48	33	41	2.43	2.86e-09	2.3	3.78e-06	2.33e-08	30	30	30	0	EDL933	318189	318450	27	27	27	0	EDL933	318189	318450	29	29	29	0	EDL933	318189	318450	28.67	62	62	62	0	EDL933	318189	318450	75	75	75	0	EDL933	318189	318450	72	72	72	0	EDL933
Z0337	129	71	104.33	2.03	1.85e-10	1.91	9.44e-06	1.75e-09	95	95	95	0	EDL933	318446	319004	109	109	109	0	EDL933	318446	319004	101	101	101	0	EDL933	318446	319004	101.67	224	224	224	0	EDL933	318446	319004	222	222	222	0	EDL933	318446	319004	172	172	172	0	EDL933
Z0338	45	25	16.67	1.46	0.14	1.37	1.38e-06	0.24	26	26	26	0	EDL933	319221	319545	55	55	55	0	EDL933	319221	319545	28	28	28	0	EDL933	319221	319545	36.33	35	35	35	0	EDL933	319221	319545	71	71	71	0	EDL933	319221	319545	53	53	53	0	EDL933
Z0339	235	188	186.33	1.52	1.86e-06	1.45	1.61e-05	1.03e-05	413	413	413	0	EDL933	319501	321892	323	323	323	0	EDL933	319501	321892	329	329	329	0	EDL933	319501	321892	355	558	558	558	0	EDL933	319501	321892	549	549	549	0	EDL933	319501	321892	517	517	517	0	EDL933
Z0340	187	130	126.33	1.75	5.25e-05	1.67	1.14e-05	0.000228	240	240	240	0	EDL933	322024	322981	140	140	140	0	EDL933	322024	322981	126	126	126	0	EDL933	322024	322981	168.67	302	302	302	0	EDL933	322024	322981	270	270	270	0	EDL933	322024	322981	313	313	313	0	EDL933
Z0341	0	0	0	1	1	1	0	1	0	0	0	0	EDL933	323073	323112	0	0	0	0	EDL933	323073	323112	0	0	0	0	EDL933	323073	323112	0	0	0	0	0	EDL933	323073	323112	0	0	0	0	EDL933	323073	323112	0	0	0	0	EDL933
Z0342	52	10	22	1.18	0.25	1.12	1.45e-06	0.39	119	119	119	0	EDL933	323656	324556	129	129	129	0	EDL933	323656	324556	109	109	109	0	EDL933	323656	324556	119	137	137	137	0	EDL933	323656	324556	161	161	161	0	EDL933	323656	324556	125	125	125	0	EDL933
Z0343	30	13	-16.67	-1.23	0.03	-1.3	-2.07e-06	0.06	94	94	94	0	EDL933	324654	325377	86	86	86	0	EDL933	324654	325377	87	87	87	0	EDL933	324654	325377	89	73	73	73	0	EDL933	324654	325377	64	64	64	0	EDL933	324654	325377	80	80	80	0	EDL933
Z0344	2	0	-1	#NAME?	0.25	-9.23	-1.01e-07	0.39	1	1	1	0	EDL933	325543	325822	0	0	0	0	EDL933	325543	325822	2	2	2	0	EDL933	325543	325822	1	0	0	0	0	EDL933	325543	325822	0	0	0	0	EDL933	325543	325822	0	0	0	0	EDL933
Z0345	1	0	0.33	1.5	1	1.36	2.84e-08	1	1	1	1	0	EDL933	326096	326246	1	1	1	0	EDL933	326096	326246	0	0	0	0	EDL933	326096	326246	0.67	1	1	1	0	EDL933	326096	326246	1	1	1	0	EDL933	326096	326246	1	1	1	0	EDL933
Z0346	117	57	68.67	1.47	0.000367	1.39	5.82e-06	0.00136	175	175	175	0	EDL933	326524	327409	148	148	148	0	EDL933	326524	327409	119	119	119	0	EDL933	326524	327409	147.33	205	205	205	0	EDL933	326524	327409	236	236	236	0	EDL933	326524	327409	207	207	207	0	EDL933
Z0347	123	58	95.33	2.28	4.34e-11	2.16	8.73e-06	4.41e-10	81	81	81	0	EDL933	327672	328731	66	66	66	0	EDL933	327672	328731	76	76	76	0	EDL933	327672	328731	74.33	134	134	134	0	EDL933	327672	328731	189	189	189	0	EDL933	327672	328731	186	186	186	0	EDL933
Z0348	35	14	20.33	1.47	0.02	1.39	1.71e-06	0.06	43	43	43	0	EDL933	328806	330000	36	36	36	0	EDL933	328806	330000	52	52	52	0	EDL933	328806	330000	43.67	57	57	57	0	EDL933	328806	330000	64	64	64	0	EDL933	328806	330000	71	71	71	0	EDL933
yagQ	21	5	3	1.04	0.94	-1.01	-8.36e-08	1	62	62	62	0	EDL933	330178	331135	71	71	71	0	EDL933	330178	331135	67	67	67	0	EDL933	330178	331135	66.67	61	61	61	0	EDL933	330178	331135	82	82	82	0	EDL933	330178	331135	66	66	66	0	EDL933
yagR	54	15	9	1.12	0.68	1.06	4.91e-07	0.82	108	108	108	0	EDL933	331144	333343	71	71	71	0	EDL933	331144	333343	54	54	54	0	EDL933	331144	333343	77.67	86	86	86	0	EDL933	331144	333343	89	89	89	0	EDL933	331144	333343	85	85	85	0	EDL933
yagS	13	5	-1	-1.05	0.69	-1.11	-2.09e-07	0.83	29	29	29	0	EDL933	333339	334296	16	16	16	0	EDL933	333339	334296	19	19	19	0	EDL933	333339	334296	21.33	16	16	16	0	EDL933	333339	334296	24	24	24	0	EDL933	333339	334296	21	21	21	0	EDL933
yagT	12	3	-4	-1.24	0.25	-1.31	-4.91e-07	0.39	25	25	25	0	EDL933	334292	334982	21	21	21	0	EDL933	334292	334982	15	15	15	0	EDL933	334292	334982	20.33	13	13	13	0	EDL933	334292	334982	18	18	18	0	EDL933	334292	334982	18	18	18	0	EDL933
yagU	555	291	216.67	1.08	0.76	1.02	6.4e-06	0.89	3014	3014	3014	0	EDL933	335399	336014	2536	2536	2536	0	EDL933	335399	336014	2581	2581	2581	0	EDL933	335399	336014	2710.33	2872	2872	2872	0	EDL933	335399	336014	3091	3091	3091	0	EDL933	335399	336014	2818	2818	2818	0	EDL933
ykgJ	44	9	12	1.24	0.31	1.18	8.93e-07	0.46	59	59	59	0	EDL933	336261	336591	58	58	58	0	EDL933	336261	336591	30	30	30	0	EDL933	336261	336591	49	59	59	59	0	EDL933	336261	336591	74	74	74	0	EDL933	336261	336591	50	50	50	0	EDL933
yagV	19	11	11.33	1.21	0.3	1.15	8.02e-07	0.45	51	51	51	0	EDL933	336903	337659	60	60	60	0	EDL933	336903	337659	50	50	50	0	EDL933	336903	337659	53.67	69	69	69	0	EDL933	336903	337659	62	62	62	0	EDL933	336903	337659	64	64	64	0	EDL933
yagW	79	30	25	1.16	0.35	1.1	1.63e-06	0.51	195	195	195	0	EDL933	337582	339226	157	157	157	0	EDL933	337582	339226	116	116	116	0	EDL933	337582	339226	156	188	188	188	0	EDL933	337582	339226	187	187	187	0	EDL933	337582	339226	168	168	168	0	EDL933
yagX	150	65	94.67	1.33	0.00292	1.26	7.46e-06	0.00881	296	296	296	0	EDL933	339215	341741	275	275	275	0	EDL933	339215	341741	294	294	294	0	EDL933	339215	341741	288.33	365	365	365	0	EDL933	339215	341741	425	425	425	0	EDL933	339215	341741	359	359	359	0	EDL933
yagY	130	88	100	1.5	1.16e-05	1.43	8.57e-06	5.69e-05	214	214	214	0	EDL933	341766	342435	204	204	204	0	EDL933	341766	342435	178	178	178	0	EDL933	341766	342435	198.67	292	292	292	0	EDL933	341766	342435	296	296	296	0	EDL933	341766	342435	308	308	308	0	EDL933
yagZ	246	103	161.33	1.63	4.2e-08	1.54	1.41e-05	2.92e-07	272	272	272	0	EDL933	342492	343080	272	272	272	0	EDL933	342492	343080	224	224	224	0	EDL933	342492	343080	256	375	375	375	0	EDL933	342492	343080	470	470	470	0	EDL933	342492	343080	407	407	407	0	EDL933
ykgK	165	103	138.33	3.13	2.05e-23	2.96	1.29e-05	3.9e-22	69	69	69	0	EDL933	343154	343745	68	68	68	0	EDL933	343154	343745	58	58	58	0	EDL933	343154	343745	65	171	171	171	0	EDL933	343154	343745	223	223	223	0	EDL933	343154	343745	216	216	216	0	EDL933
Z0362	9	2	-1	-1.14	0.61	-1.2	-1.44e-07	0.75	6	6	6	0	EDL933	344150	344375	7	7	7	0	EDL933	344150	344375	12	12	12	0	EDL933	344150	344375	8.33	11	11	11	0	EDL933	344150	344375	8	8	8	0	EDL933	344150	344375	3	3	3	0	EDL933
ykgL	5	2	2	3	0.16	2.65	1.87e-07	0.28	1	1	1	0	EDL933	344521	344713	0	0	0	0	EDL933	344521	344713	2	2	2	0	EDL933	344521	344713	1	4	4	4	0	EDL933	344521	344713	0	0	0	0	EDL933	344521	344713	5	5	5	0	EDL933
ykgM	17	11	11	1.61	0.04	1.52	9.56e-07	0.08	13	13	13	0	EDL933	344922	345186	17	17	17	0	EDL933	344922	345186	24	24	24	0	EDL933	344922	345186	18	28	28	28	0	EDL933	344922	345186	29	29	29	0	EDL933	344922	345186	30	30	30	0	EDL933
Z0365	18	7	-4.67	-1.21	0.25	-1.27	-5.84e-07	0.38	36	0	36	0	EDL933	345428	345830	18	0	18	0	EDL933	345428	345830	26	0	26	0	EDL933	345428	345830	26.67	25	0	25	0	EDL933	345428	345830	18	0	18	0	EDL933	345428	345830	23	0	23	0	EDL933
Z0366	5	1	0.33	1.12	1	1.07	1.88e-08	1	5	0	5	0	EDL933	345826	346174	1	0	1	0	EDL933	345826	346174	2	0	2	0	EDL933	345826	346174	2.67	2	0	2	0	EDL933	345826	346174	1	0	1	0	EDL933	345826	346174	6	0	6	0	EDL933
Z0367	226	64	129.33	1.26	0.01	1.2	9.85e-06	0.03	543	0	543	0	EDL933	346223	347762	498	0	498	0	EDL933	346223	347762	435	0	435	0	EDL933	346223	347762	492	661	0	661	0	EDL933	346223	347762	641	0	641	0	EDL933	346223	347762	562	0	562	0	EDL933
Z0369	76	57	65	3.71	5.44e-17	3.51	6.13e-06	8.57e-16	30	30	30	0	EDL933	348574	349717	21	21	21	0	EDL933	348574	349717	21	21	21	0	EDL933	348574	349717	24	92	92	92	0	EDL933	348574	349717	78	78	78	0	EDL933	348574	349717	97	97	97	0	EDL933
Z0370	264	89	183	1.75	1.43e-06	1.65	1.61e-05	8.07e-06	221	221	221	0	EDL933	349952	350873	240	240	240	0	EDL933	349952	350873	267	267	267	0	EDL933	349952	350873	242.67	329	329	329	0	EDL933	349952	350873	485	485	485	0	EDL933	349952	350873	463	463	463	0	EDL933
Z0371	73	10	11	1.04	0.84	-1.02	-5.39e-07	0.95	288	288	288	0	EDL933	350966	351956	288	288	288	0	EDL933	350966	351956	298	298	298	0	EDL933	350966	351956	291.33	259	259	259	0	EDL933	350966	351956	316	316	316	0	EDL933	350966	351956	332	332	332	0	EDL933
Z0372	246	110	168.67	1.23	0.04	1.16	1.21e-05	0.09	761	761	761	0	EDL933	352243	352600	702	702	702	0	EDL933	352243	352600	775	775	775	0	EDL933	352243	352600	746	871	871	871	0	EDL933	352243	352600	925	925	925	0	EDL933	352243	352600	948	948	948	0	EDL933
Z0373	4	1	2.33	2.75	0.13	2.47	2.17e-07	0.23	2	2	2	0	EDL933	352630	352759	2	2	2	0	EDL933	352630	352759	0	0	0	0	EDL933	352630	352759	1.33	4	4	4	0	EDL933	352630	352759	4	4	4	0	EDL933	352630	352759	3	3	3	0	EDL933
Z0374	23	9	11.33	1.37	0.11	1.29	9.23e-07	0.2	39	39	39	0	EDL933	352792	353368	24	24	24	0	EDL933	352792	353368	30	30	30	0	EDL933	352792	353368	31	35	35	35	0	EDL933	352792	353368	45	45	45	0	EDL933	352792	353368	47	47	47	0	EDL933
eaeH	136	56	77.33	1.31	0.02	1.24	6.1e-06	0.05	223	223	223	0	EDL933	353933	358187	277	277	277	0	EDL933	353933	358187	245	245	245	0	EDL933	353933	358187	248.33	301	301	301	0	EDL933	353933	358187	317	317	317	0	EDL933	353933	358187	359	359	359	0	EDL933
ykgA	298	32	-128.67	-1.35	0.000601	-1.42	-1.46e-05	0.00211	637	637	637	0	EDL933	358307	359198	445	445	445	0	EDL933	358307	359198	403	403	403	0	EDL933	358307	359198	495	371	371	371	0	EDL933	358307	359198	339	339	339	0	EDL933	358307	359198	389	389	389	0	EDL933
Z0377	158	48	-55.33	-1.11	0.07	-1.17	-8.45e-06	0.13	577	577	577	0	EDL933	359398	360283	546	546	546	0	EDL933	359398	360283	601	601	601	0	EDL933	359398	360283	574.67	443	443	443	0	EDL933	359398	360283	529	529	529	0	EDL933	359398	360283	586	586	586	0	EDL933
ykgB	14	6	9.33	1.97	0.00889	1.85	8.44e-07	0.02	12	12	12	0	EDL933	360442	361036	11	11	11	0	EDL933	360442	361036	6	6	6	0	EDL933	360442	361036	9.67	17	17	17	0	EDL933	360442	361036	20	20	20	0	EDL933	360442	361036	20	20	20	0	EDL933
Z0379	6	4	2	1.35	0.54	1.28	1.62e-07	0.7	9	3	9	0	EDL933	361018	361288	4	1	4	0	EDL933	361018	361288	4	1	4	0	EDL933	361018	361288	5.67	5	0	5	0	EDL933	361018	361288	8	3	8	0	EDL933	361018	361288	10	4	10	0	EDL933
ykgI	6	0	1.33	1.67	0.48	1.54	1.17e-07	0.63	2	0	2	0	EDL933	361047	361299	2	0	2	0	EDL933	361047	361299	2	0	2	0	EDL933	361047	361299	2	6	0	6	0	EDL933	361047	361299	4	1	4	0	EDL933	361047	361299	0	0	0	0	EDL933
ykgC	42	19	-27	-1.5	0.000134	-1.58	-3.02e-06	0.000539	94	94	94	0	EDL933	361392	362745	76	76	76	0	EDL933	361392	362745	74	74	74	0	EDL933	361392	362745	81.33	52	52	52	0	EDL933	361392	362745	56	56	56	0	EDL933	361392	362745	55	55	55	0	EDL933
ykgD	56	11	35.33	1.96	0.000148	1.86	3.2e-06	0.000588	38	38	38	0	EDL933	362943	363798	38	38	38	0	EDL933	362943	363798	34	34	34	0	EDL933	362943	363798	36.67	49	49	49	0	EDL933	362943	363798	77	77	77	0	EDL933	362943	363798	90	90	90	0	EDL933
ykgE	20	6	-7	-1.24	0.1	-1.31	-8.67e-07	0.19	43	43	43	0	EDL933	364324	365044	29	29	29	0	EDL933	364324	365044	36	36	36	0	EDL933	364324	365044	36	29	29	29	0	EDL933	364324	365044	35	35	35	0	EDL933	364324	365044	23	23	23	0	EDL933
ykgF	18	2	8	1.1	0.75	1.04	3.49e-07	0.88	73	73	73	0	EDL933	365054	366482	81	79	81	0	EDL933	365054	366482	80	76	80	0	EDL933	365054	366482	78	85	83	85	0	EDL933	365054	366482	82	82	82	0	EDL933	365054	366482	91	91	91	0	EDL933
ykgG	12	6	-7.33	-1.42	0.03	-1.49	-8.38e-07	0.07	27	27	27	0	EDL933	366321	367170	24	23	24	0	EDL933	366321	367170	24	21	24	0	EDL933	366321	367170	25	15	14	15	0	EDL933	366321	367170	18	17	18	0	EDL933	366321	367170	20	20	20	0	EDL933
Z0387	5	3	1	1.08	1	1.03	3.09e-08	1	10	10	10	0	EDL933	367124	367337	13	13	13	0	EDL933	367124	367337	13	13	13	0	EDL933	367124	367337	12	10	10	10	0	EDL933	367124	367337	14	14	14	0	EDL933	367124	367337	15	15	15	0	EDL933
Z0388	2	0	1.33	∞	0.13	11.4	1.28e-07	0.23	0	0	0	0	EDL933	367664	368081	0	0	0	0	EDL933	367664	368081	0	0	0	0	EDL933	367664	368081	0	2	2	2	0	EDL933	367664	368081	0	0	0	0	EDL933	367664	368081	2	2	2	0	EDL933
Z0389	5	1	-1	-1.33	0.68	-1.39	-1.18e-07	0.82	2	2	2	0	EDL933	368262	368505	3	2	3	0	EDL933	368262	368505	7	7	7	0	EDL933	368262	368505	4	4	4	4	0	EDL933	368262	368505	2	2	2	0	EDL933	368262	368505	3	3	3	0	EDL933
Z0390	21	3	10.33	2.07	0.02	1.94	9.36e-07	0.05	8	8	8	0	EDL933	368428	369538	9	9	9	0	EDL933	368428	369538	12	12	12	0	EDL933	368428	369538	9.67	29	29	29	0	EDL933	368428	369538	20	20	20	0	EDL933	368428	369538	11	11	11	0	EDL933
Z0391	6	3	-2.33	-1.25	0.33	-1.32	-2.86e-07	0.49	10	10	10	0	EDL933	369564	370326	14	14	14	0	EDL933	369564	370326	11	11	11	0	EDL933	369564	370326	11.67	8	8	8	0	EDL933	369564	370326	8	8	8	0	EDL933	369564	370326	12	12	12	0	EDL933
Z0392	13	6	4	1.3	0.47	1.22	3.06e-07	0.63	9	9	9	0	EDL933	370479	370956	16	16	16	0	EDL933	370479	370956	15	15	15	0	EDL933	370479	370956	13.33	20	20	20	0	EDL933	370479	370956	22	22	22	0	EDL933	370479	370956	10	10	10	0	EDL933
Z0393	6	3	-1.67	-1.29	0.44	-1.36	-1.99e-07	0.6	10	10	10	0	EDL933	371155	371311	8	8	8	0	EDL933	371155	371311	4	4	4	0	EDL933	371155	371311	7.33	4	4	4	0	EDL933	371155	371311	6	6	6	0	EDL933	371155	371311	7	7	7	0	EDL933
Z0394	5	2	-0.33	-1.07	1	-1.13	-5.8e-08	1	7	7	7	0	EDL933	371603	371762	4	4	4	0	EDL933	371603	371762	4	4	4	0	EDL933	371603	371762	5	6	6	6	0	EDL933	371603	371762	2	2	2	0	EDL933	371603	371762	6	6	6	0	EDL933
Z0395	47	10	-20	-1.31	0.03	-1.39	-2.43e-06	0.06	61	61	61	0	EDL933	371782	372166	87	87	87	0	EDL933	371782	372166	106	106	106	0	EDL933	371782	372166	84.67	59	59	59	0	EDL933	371782	372166	71	71	71	0	EDL933	371782	372166	64	64	64	0	EDL933
Z0397	41	8	-14	-1.2	0.1	-1.27	-1.8e-06	0.18	61	61	61	0	EDL933	372971	373223	102	102	102	0	EDL933	372971	373223	85	85	85	0	EDL933	372971	373223	82.67	68	68	68	0	EDL933	372971	373223	65	65	65	0	EDL933	372971	373223	73	73	73	0	EDL933
betA	638	71	135.67	1.06	0.97	1	8.04e-07	1	2705	2705	2705	0	EDL933	373224	374913	2398	2398	2398	0	EDL933	373224	374913	2067	2067	2067	0	EDL933	373224	374913	2390	2469	2469	2469	0	EDL933	373224	374913	2659	2659	2659	0	EDL933	373224	374913	2449	2449	2449	0	EDL933
betB	1036	156	-232.67	-1.1	0.1	-1.16	-3.43e-05	0.18	2988	2988	2988	0	EDL933	374926	376399	2482	2482	2482	0	EDL933	374926	376399	1952	1952	1952	0	EDL933	374926	376399	2474	2192	2192	2192	0	EDL933	374926	376399	2344	2344	2344	0	EDL933	374926	376399	2188	2188	2188	0	EDL933
betI	940	294	-195.67	-1.12	0.13	-1.17	-2.75e-05	0.23	2384	2384	2384	0	EDL933	376412	377000	1812	1812	1812	0	EDL933	376412	377000	1444	1444	1444	0	EDL933	376412	377000	1880	1877	1877	1877	0	EDL933	376412	377000	1658	1658	1658	0	EDL933	376412	377000	1518	1518	1518	0	EDL933
betT	1423	478	-901.67	-1.67	2.25e-10	-1.75	-9.74e-05	2.11e-09	2683	2683	2683	0	EDL933	377128	379162	2220	2220	2220	0	EDL933	377128	379162	1832	1832	1832	0	EDL933	377128	379162	2245	1260	1260	1260	0	EDL933	377128	379162	1354	1354	1354	0	EDL933	377128	379162	1416	1416	1416	0	EDL933
Z0402	401	155	290	1.72	9.24e-08	1.62	2.56e-05	6.19e-07	375	375	375	0	EDL933	379669	383719	426	426	426	0	EDL933	379669	383719	414	414	414	0	EDL933	379669	383719	405	569	569	569	0	EDL933	379669	383719	740	740	740	0	EDL933	379669	383719	776	776	776	0	EDL933
yahA	86	15	9.67	1.04	0.89	-1.01	-3.33e-07	0.99	287	287	287	0	EDL933	383851	384949	201	201	201	0	EDL933	383851	384949	225	225	225	0	EDL933	383851	384949	237.67	230	230	230	0	EDL933	383851	384949	272	272	272	0	EDL933	383851	384949	240	240	240	0	EDL933
Z0404	23	8	7.33	1.33	0.29	1.27	6.01e-07	0.44	35	35	35	0	EDL933	384990	385251	14	14	14	0	EDL933	384990	385251	18	18	18	0	EDL933	384990	385251	22.33	26	26	26	0	EDL933	384990	385251	26	26	26	0	EDL933	384990	385251	37	37	37	0	EDL933
Z0405	56	8	-25.33	-1.26	0.01	-1.33	-3.06e-06	0.03	151	151	151	0	EDL933	385211	385922	104	104	104	0	EDL933	385211	385922	112	112	112	0	EDL933	385211	385922	122.33	100	100	100	0	EDL933	385211	385922	95	95	95	0	EDL933	385211	385922	96	96	96	0	EDL933
Z0406	1	0	0	-1	1	-1.04	-1.8e-09	1	0	0	0	0	EDL933	386013	386316	0	0	0	0	EDL933	386013	386316	1	1	1	0	EDL933	386013	386316	0.33	0	0	0	0	EDL933	386013	386316	0	0	0	0	EDL933	386013	386316	1	1	1	0	EDL933
yahD	23	13	15.33	1.53	0.02	1.45	1.31e-06	0.04	33	33	33	0	EDL933	386778	387384	26	26	26	0	EDL933	386778	387384	28	28	28	0	EDL933	386778	387384	29	41	41	41	0	EDL933	386778	387384	49	49	49	0	EDL933	386778	387384	43	43	43	0	EDL933
yahE	6	1	3	1.56	0.28	1.47	2.59e-07	0.43	6	6	6	0	EDL933	387423	388287	5	5	5	0	EDL933	387423	388287	5	5	5	0	EDL933	387423	388287	5.33	9	9	9	0	EDL933	387423	388287	11	11	11	0	EDL933	387423	388287	5	5	5	0	EDL933
yahF	32	4	13.67	1.55	0.04	1.46	1.17e-06	0.08	27	27	27	0	EDL933	388276	389824	29	29	29	0	EDL933	388276	389824	19	19	19	0	EDL933	388276	389824	25	34	34	34	0	EDL933	388276	389824	51	51	51	0	EDL933	388276	389824	31	31	31	0	EDL933
yahG	31	14	18.67	1.55	0.00801	1.47	1.61e-06	0.02	40	40	40	0	EDL933	389823	391242	35	35	35	0	EDL933	389823	391242	26	26	26	0	EDL933	389823	391242	33.67	51	51	51	0	EDL933	389823	391242	57	57	57	0	EDL933	389823	391242	49	49	49	0	EDL933
yahI	12	4	-1.33	-1.07	0.61	-1.13	-2.34e-07	0.76	26	26	26	0	EDL933	391756	392707	20	20	20	0	EDL933	391756	392707	14	14	14	0	EDL933	391756	392707	20	16	16	16	0	EDL933	391756	392707	23	23	23	0	EDL933	391756	392707	17	17	17	0	EDL933
yahJ	53	17	17.33	1.08	0.8	1.02	5.02e-07	0.92	247	247	247	0	EDL933	392716	394099	205	205	205	0	EDL933	392716	394099	218	218	218	0	EDL933	392716	394099	223.33	258	258	258	0	EDL933	392716	394099	229	229	229	0	EDL933	392716	394099	235	235	235	0	EDL933
Z0414	21	5	11.33	1.83	0.01	1.73	1.02e-06	0.03	17	17	17	0	EDL933	394397	394808	11	11	11	0	EDL933	394397	394808	13	13	13	0	EDL933	394397	394808	13.67	25	25	25	0	EDL933	394397	394808	18	18	18	0	EDL933	394397	394808	32	32	32	0	EDL933
Z0415	36	25	10	1.1	0.79	1.04	3.94e-07	0.91	89	89	89	0	EDL933	395058	396045	125	125	125	0	EDL933	395058	396045	93	93	93	0	EDL933	395058	396045	102.33	118	118	118	0	EDL933	395058	396045	121	121	121	0	EDL933	395058	396045	98	98	98	0	EDL933
Z0416	6	1	2	1.86	0.28	1.72	1.79e-07	0.43	3	3	3	0	EDL933	396093	396354	1	1	1	0	EDL933	396093	396354	3	3	3	0	EDL933	396093	396354	2.33	4	4	4	0	EDL933	396093	396354	7	7	7	0	EDL933	396093	396354	2	2	2	0	EDL933
Z0417	23	4	2.33	1.05	1	-1.01	-3.05e-08	1	44	44	44	0	EDL933	396399	397578	34	34	34	0	EDL933	396399	397578	57	57	57	0	EDL933	396399	397578	45	44	44	44	0	EDL933	396399	397578	50	50	50	0	EDL933	396399	397578	48	48	48	0	EDL933
Z0418	36	7	4.33	1.05	1	-1.01	-5.47e-08	1	94	94	94	0	EDL933	397570	398542	82	82	82	0	EDL933	397570	398542	89	89	89	0	EDL933	397570	398542	88.33	113	113	113	0	EDL933	397570	398542	88	88	88	0	EDL933	397570	398542	77	77	77	0	EDL933
Z0419	145	62	-6.33	-1.01	0.36	-1.07	-4.55e-06	0.51	738	738	738	0	EDL933	398538	399495	795	795	795	0	EDL933	398538	399495	650	650	650	0	EDL933	398538	399495	727.67	700	700	700	0	EDL933	398538	399495	788	788	788	0	EDL933	398538	399495	676	676	676	0	EDL933
yahK	220	40	-29.67	-1.03	0.26	-1.08	-8.73e-06	0.4	1257	1257	1257	0	EDL933	399581	400631	1101	1101	1101	0	EDL933	399581	400631	1037	1037	1037	0	EDL933	399581	400631	1131.67	1061	1061	1061	0	EDL933	399581	400631	1145	1145	1145	0	EDL933	399581	400631	1100	1100	1100	0	EDL933
yahL	15	7	10.33	2.24	0.00259	2.11	9.47e-07	0.00792	11	11	11	0	EDL933	400873	401689	8	8	8	0	EDL933	400873	401689	6	6	6	0	EDL933	400873	401689	8.33	15	15	15	0	EDL933	400873	401689	21	21	21	0	EDL933	400873	401689	20	20	20	0	EDL933
Z0422	2	0	-1	#NAME?	0.25	-9.23	-1.01e-07	0.39	0	0	0	0	EDL933	402034	402115	1	1	1	0	EDL933	402034	402115	2	2	2	0	EDL933	402034	402115	1	0	0	0	0	EDL933	402034	402115	0	0	0	0	EDL933	402034	402115	0	0	0	0	EDL933
Z0423	10	2	1	1.21	0.76	1.16	7.56e-08	0.89	5	5	5	0	EDL933	402209	402350	6	6	6	0	EDL933	402209	402350	3	3	3	0	EDL933	402209	402350	4.67	5	5	5	0	EDL933	402209	402350	1	1	1	0	EDL933	402209	402350	11	11	11	0	EDL933
yahN	17	3	8.33	1.61	0.09	1.52	7.21e-07	0.17	8	8	8	0	EDL933	402366	403038	15	15	15	0	EDL933	402366	403038	18	18	18	0	EDL933	402366	403038	13.67	17	17	17	0	EDL933	402366	403038	25	25	25	0	EDL933	402366	403038	24	24	24	0	EDL933
yahO	149	97	-113	-2.84	3.45e-22	-2.99	-1.17e-05	6.34e-21	204	204	204	0	EDL933	403184	403460	165	165	165	0	EDL933	403184	403460	154	154	154	0	EDL933	403184	403460	174.33	55	55	55	0	EDL933	403184	403460	57	57	57	0	EDL933	403184	403460	72	72	72	0	EDL933
prpR	14	4	7.67	1.19	0.46	1.12	5.15e-07	0.62	40	40	40	0	EDL933	403557	405144	43	43	43	0	EDL933	403557	405144	41	41	41	0	EDL933	403557	405144	41.33	54	54	54	0	EDL933	403557	405144	45	45	45	0	EDL933	403557	405144	48	48	48	0	EDL933
prpB	69	24	-38.33	-2.8	1.21e-07	-2.93	-3.97e-06	7.95e-07	80	80	80	0	EDL933	405382	406273	52	52	52	0	EDL933	405382	406273	47	47	47	0	EDL933	405382	406273	59.67	11	11	11	0	EDL933	405382	406273	23	23	23	0	EDL933	405382	406273	30	30	30	0	EDL933
prpC	50	8	-24.67	-1.9	8.73e-05	-2	-2.63e-06	0.000363	68	68	68	0	EDL933	406428	407598	49	49	49	0	EDL933	406428	407598	39	39	39	0	EDL933	406428	407598	52	31	31	31	0	EDL933	406428	407598	33	33	33	0	EDL933	406428	407598	18	18	18	0	EDL933
prpD	71	9	-31	-1.85	0.000623	-1.94	-3.28e-06	0.00218	103	103	103	0	EDL933	407631	409083	54	54	54	0	EDL933	407631	409083	45	45	45	0	EDL933	407631	409083	67.33	41	41	41	0	EDL933	407631	409083	36	36	36	0	EDL933	407631	409083	32	32	32	0	EDL933
prpE	38	3	-19	-1.26	0.02	-1.33	-2.33e-06	0.04	78	78	78	0	EDL933	409122	411009	107	107	107	0	EDL933	409122	411009	91	91	91	0	EDL933	409122	411009	92	69	69	69	0	EDL933	409122	411009	75	75	75	0	EDL933	409122	411009	75	75	75	0	EDL933
Z0431	7	3	2.33	1.37	0.58	1.29	1.9e-07	0.73	3	3	3	0	EDL933	411371	411509	9	9	9	0	EDL933	411371	411509	7	7	7	0	EDL933	411371	411509	6.33	10	10	10	0	EDL933	411371	411509	6	6	6	0	EDL933	411371	411509	10	10	10	0	EDL933
codB	2913	2097	-2452.33	-5.34	1.77e-152	-5.63	-0.000251	6.42e-151	3465	3465	3465	0	EDL933	411902	413162	2661	2661	2661	0	EDL933	411902	413162	2925	2925	2925	0	EDL933	411902	413162	3017	564	564	564	0	EDL933	411902	413162	578	578	578	0	EDL933	411902	413162	552	552	552	0	EDL933
codA	3175	2889	-3049	-4.49	0	-4.75	-0.000314	0	3973	3973	3973	0	EDL933	413151	414435	3771	3771	3771	0	EDL933	413151	414435	4021	4021	4021	0	EDL933	413151	414435	3921.67	882	882	882	0	EDL933	413151	414435	890	890	890	0	EDL933	413151	414435	846	846	846	0	EDL933
cynR	556	246	-348	-1.98	4e-15	-2.08	-3.69e-05	5.6e-14	898	898	898	0	EDL933	414567	415467	596	596	596	0	EDL933	414567	415467	617	617	617	0	EDL933	414567	415467	703.67	350	350	350	0	EDL933	414567	415467	375	375	375	0	EDL933	414567	415467	342	342	342	0	EDL933
cynT	30	13	-18.33	-1.61	0.000542	-1.7	-2.03e-06	0.00192	46	46	46	0	EDL933	415576	416236	46	46	46	0	EDL933	415576	416236	53	53	53	0	EDL933	415576	416236	48.33	33	33	33	0	EDL933	415576	416236	34	34	34	0	EDL933	415576	416236	23	23	23	0	EDL933
cynS	58	5	-25.67	-1.62	0.000995	-1.7	-2.8e-06	0.00333	87	87	87	0	EDL933	416266	416737	64	64	64	0	EDL933	416266	416737	50	50	50	0	EDL933	416266	416737	67	50	50	50	0	EDL933	416266	416737	45	45	45	0	EDL933	416266	416737	29	29	29	0	EDL933
cynX	20	15	-1	-1.02	0.64	-1.09	-3.55e-07	0.78	33	33	33	0	EDL933	416769	417924	48	48	48	0	EDL933	416769	417924	50	50	50	0	EDL933	416769	417924	43.67	42	42	42	0	EDL933	416769	417924	53	53	53	0	EDL933	416769	417924	33	33	33	0	EDL933
lacA	18	4	-10.33	-1.26	0.05	-1.33	-1.25e-06	0.1	50	50	50	0	EDL933	418026	418638	55	55	55	0	EDL933	418026	418638	43	43	43	0	EDL933	418026	418638	49.33	37	37	37	0	EDL933	418026	418638	39	39	39	0	EDL933	418026	418638	41	41	41	0	EDL933
lacY	14	3	1.33	1.04	1	-1.01	-4e-08	1	39	39	39	0	EDL933	418703	419957	33	33	33	0	EDL933	418703	419957	25	25	25	0	EDL933	418703	419957	32.33	36	36	36	0	EDL933	418703	419957	31	31	31	0	EDL933	418703	419957	34	34	34	0	EDL933
lacZ	44	16	21.67	1.26	0.16	1.19	1.61e-06	0.28	71	71	71	0	EDL933	420008	423083	98	98	98	0	EDL933	420008	423083	82	82	82	0	EDL933	420008	423083	83.67	115	115	115	0	EDL933	420008	423083	112	112	112	0	EDL933	420008	423083	89	89	89	0	EDL933
lacI	41	18	6	1.01	0.58	-1.04	-1.65e-06	0.73	442	442	442	0	EDL933	423205	424288	401	401	401	0	EDL933	423205	424288	404	404	404	0	EDL933	423205	424288	415.67	422	422	422	0	EDL933	423205	424288	437	437	437	0	EDL933	423205	424288	406	406	406	0	EDL933
Z0442	39	16	15.33	1.15	0.43	1.09	9.26e-07	0.59	120	120	120	0	EDL933	424324	425278	104	104	104	0	EDL933	424324	425278	89	89	89	0	EDL933	424324	425278	104.33	128	128	128	0	EDL933	424324	425278	122	122	122	0	EDL933	424324	425278	109	109	109	0	EDL933
Z0443	49	20	23.33	1.32	0.08	1.26	1.88e-06	0.16	89	89	89	0	EDL933	425297	426074	58	58	58	0	EDL933	425297	426074	69	69	69	0	EDL933	425297	426074	72	107	107	107	0	EDL933	425297	426074	83	83	83	0	EDL933	425297	426074	96	96	96	0	EDL933
mhpR	52	24	34.67	1.83	4.02e-05	1.72	3.09e-06	0.000178	36	36	36	0	EDL933	426188	427061	43	43	43	0	EDL933	426188	427061	47	47	47	0	EDL933	426188	427061	42	75	75	75	0	EDL933	426188	427061	88	88	88	0	EDL933	426188	427061	67	67	67	0	EDL933
mhpA	14	4	8	1.75	0.05	1.65	7.07e-07	0.1	8	8	8	0	EDL933	427212	428877	10	10	10	0	EDL933	427212	428877	14	14	14	0	EDL933	427212	428877	10.67	22	22	22	0	EDL933	427212	428877	21	21	21	0	EDL933	427212	428877	13	13	13	0	EDL933
mhpB	15	6	10	2.25	0.00338	2.11	9.17e-07	0.01	6	6	6	0	EDL933	428878	429823	9	9	9	0	EDL933	428878	429823	9	9	9	0	EDL933	428878	429823	8	21	21	21	0	EDL933	428878	429823	15	15	15	0	EDL933	428878	429823	18	18	18	0	EDL933
mhpC	15	5	9	1.24	0.27	1.18	6.63e-07	0.42	40	40	40	0	EDL933	429777	430707	34	34	34	0	EDL933	429777	430707	37	37	37	0	EDL933	429777	430707	37	47	47	47	0	EDL933	429777	430707	49	49	49	0	EDL933	429777	430707	42	42	42	0	EDL933
mhpD	15	7	3	1.15	0.7	1.09	1.8e-07	0.84	20	20	20	0	EDL933	430716	431526	25	25	25	0	EDL933	430716	431526	14	14	14	0	EDL933	430716	431526	19.67	23	23	23	0	EDL933	430716	431526	29	29	29	0	EDL933	430716	431526	16	16	16	0	EDL933
mhpF	31	7	9.33	1.17	0.47	1.11	6e-07	0.63	62	62	62	0	EDL933	431522	432473	41	41	41	0	EDL933	431522	432473	58	58	58	0	EDL933	431522	432473	53.67	55	55	55	0	EDL933	431522	432473	72	72	72	0	EDL933	431522	432473	62	62	62	0	EDL933
mhpE	24	12	9	1.25	0.34	1.18	6.72e-07	0.49	43	43	43	0	EDL933	432469	433483	36	36	36	0	EDL933	432469	433483	29	29	29	0	EDL933	432469	433483	36	31	31	31	0	EDL933	432469	433483	53	53	53	0	EDL933	432469	433483	51	51	51	0	EDL933
mhpT	14	6	3	1.07	1	1.01	4.35e-08	1	43	43	43	0	EDL933	433613	434870	42	42	42	0	EDL933	433613	434870	48	48	48	0	EDL933	433613	434870	44.33	39	39	39	0	EDL933	433613	434870	53	53	53	0	EDL933	433613	434870	50	50	50	0	EDL933
yaiL	38	9	-18.33	-1.13	0.06	-1.19	-2.61e-06	0.11	177	177	177	0	EDL933	434854	435511	157	157	157	0	EDL933	434854	435511	151	151	151	0	EDL933	434854	435511	161.67	139	139	139	0	EDL933	434854	435511	142	142	142	0	EDL933	434854	435511	149	149	149	0	EDL933
yaiM	61	24	35	1.21	0.11	1.15	2.49e-06	0.2	184	184	184	0	EDL933	435635	436469	172	172	172	0	EDL933	435635	436469	144	144	144	0	EDL933	435635	436469	166.67	196	196	196	0	EDL933	435635	436469	204	204	204	0	EDL933	435635	436469	205	205	205	0	EDL933
adhC	167	33	21.33	1.02	0.6	-1.04	-4.71e-06	0.75	1360	1360	1360	0	EDL933	436561	437671	1193	1193	1193	0	EDL933	436561	437671	1242	1242	1242	0	EDL933	436561	437671	1265	1258	1258	1258	0	EDL933	436561	437671	1326	1326	1326	0	EDL933	436561	437671	1275	1275	1275	0	EDL933
yaiN	46	33	-31.67	-1.39	0.000274	-1.47	-3.66e-06	0.00104	117	117	117	0	EDL933	437705	438002	113	113	113	0	EDL933	437705	438002	109	109	109	0	EDL933	437705	438002	113	71	71	71	0	EDL933	437705	438002	97	97	97	0	EDL933	437705	438002	76	76	76	0	EDL933
afuC	129	101	113.33	2.39	2.06e-16	2.27	1.05e-05	3.15e-15	84	84	84	0	EDL933	438140	439199	79	79	79	0	EDL933	438140	439199	81	81	81	0	EDL933	438140	439199	81.33	182	182	182	0	EDL933	438140	439199	194	194	194	0	EDL933	438140	439199	208	208	208	0	EDL933
afuB	168	151	153.33	2.99	1.58e-26	2.83	1.43e-05	3.21e-25	88	88	88	0	EDL933	439198	441277	65	65	65	0	EDL933	439198	441277	78	78	78	0	EDL933	439198	441277	77	229	229	229	0	EDL933	439198	441277	233	233	233	0	EDL933	439198	441277	229	229	229	0	EDL933
afuA	320	282	284.33	4.18	1.78e-48	3.97	2.69e-05	4.86e-47	117	117	117	0	EDL933	441345	442377	73	73	73	0	EDL933	441345	442377	78	78	78	0	EDL933	441345	442377	89.33	360	360	360	0	EDL933	441345	442377	368	368	368	0	EDL933	441345	442377	393	393	393	0	EDL933
Z0461	200	178	181.67	4.41	3.34e-44	4.17	1.72e-05	8.85e-43	65	65	65	0	EDL933	442373	443678	50	50	50	0	EDL933	442373	443678	45	45	45	0	EDL933	442373	443678	53.33	228	228	228	0	EDL933	442373	443678	245	245	245	0	EDL933	442373	443678	232	232	232	0	EDL933
Z0462	46	21	21.33	1.2	0.21	1.14	1.47e-06	0.34	122	122	122	0	EDL933	443762	445304	97	97	97	0	EDL933	443762	445304	101	101	101	0	EDL933	443762	445304	106.67	128	128	128	0	EDL933	443762	445304	143	143	143	0	EDL933	443762	445304	113	113	113	0	EDL933
Z0463	68	41	45.67	1.51	0.00077	1.43	3.91e-06	0.00264	107	107	107	0	EDL933	445303	445933	73	73	73	0	EDL933	445303	445933	87	87	87	0	EDL933	445303	445933	89	128	128	128	0	EDL933	445303	445933	141	141	141	0	EDL933	445303	445933	135	135	135	0	EDL933
tauA	12	5	-3.67	-1.24	0.21	-1.32	-4.57e-07	0.34	15	15	15	0	EDL933	446235	447198	20	20	20	0	EDL933	446235	447198	21	21	21	0	EDL933	446235	447198	18.67	16	16	16	0	EDL933	446235	447198	20	20	20	0	EDL933	446235	447198	9	9	9	0	EDL933
tauB	12	4	1	1.05	1	-1.01	-2.4e-08	1	17	17	17	0	EDL933	447210	447978	29	29	29	0	EDL933	447210	447978	20	20	20	0	EDL933	447210	447978	22	25	25	25	0	EDL933	447210	447978	24	24	24	0	EDL933	447210	447978	20	20	20	0	EDL933
tauC	7	3	3	1.27	0.51	1.2	2.28e-07	0.66	9	9	9	0	EDL933	447974	448802	10	10	10	0	EDL933	447974	448802	14	14	14	0	EDL933	447974	448802	11	13	13	13	0	EDL933	447974	448802	16	16	16	0	EDL933	447974	448802	13	13	13	0	EDL933
tauD	31	7	12	1.13	0.56	1.07	6.5e-07	0.72	84	84	84	0	EDL933	448798	449650	92	92	92	0	EDL933	448798	449650	99	99	99	0	EDL933	448798	449650	91.67	115	115	115	0	EDL933	448798	449650	100	100	100	0	EDL933	448798	449650	96	96	96	0	EDL933
hemB	503	81	278.67	1.2	0.07	1.14	1.94e-05	0.13	1458	1458	1458	0	EDL933	449756	450764	1420	1420	1420	0	EDL933	449756	450764	1252	1252	1252	0	EDL933	449756	450764	1376.67	1710	1710	1710	0	EDL933	449756	450764	1755	1755	1755	0	EDL933	449756	450764	1501	1501	1501	0	EDL933
Z0469	208	133	150	1.23	0.02	1.17	1.09e-05	0.04	667	667	667	0	EDL933	451256	454199	640	640	640	0	EDL933	451256	454199	621	621	621	0	EDL933	451256	454199	642.67	776	776	776	0	EDL933	451256	454199	829	829	829	0	EDL933	451256	454199	773	773	773	0	EDL933
yaiV	3	2	0.67	1.13	0.86	1.07	3.73e-08	0.97	6	6	6	0	EDL933	454241	454910	4	4	4	0	EDL933	454241	454910	5	5	5	0	EDL933	454241	454910	5	7	7	7	0	EDL933	454241	454910	4	4	4	0	EDL933	454241	454910	6	6	6	0	EDL933
yaiH	68	8	34	1.08	0.82	1.02	7.93e-07	0.93	460	460	460	0	EDL933	454910	456068	444	444	444	0	EDL933	454910	456068	452	452	452	0	EDL933	454910	456068	452	459	459	459	0	EDL933	454910	456068	512	512	512	0	EDL933	454910	456068	487	487	487	0	EDL933
sbmA	55	11	-15	-1.08	0.13	-1.14	-2.49e-06	0.23	228	228	228	0	EDL933	456419	457640	192	192	192	0	EDL933	456419	457640	181	181	181	0	EDL933	456419	457640	200.33	173	173	173	0	EDL933	456419	457640	192	192	192	0	EDL933	456419	457640	191	191	191	0	EDL933
yaiW	99	15	34	1.12	0.51	1.06	1.64e-06	0.67	288	288	288	0	EDL933	457652	458747	272	272	272	0	EDL933	457652	458747	290	290	290	0	EDL933	457652	458747	283.33	275	275	275	0	EDL933	457652	458747	371	371	371	0	EDL933	457652	458747	306	306	306	0	EDL933
Z0475	36	12	21	1.76	0.00105	1.66	1.86e-06	0.00349	30	30	30	0	EDL933	458805	459114	29	29	29	0	EDL933	458805	459114	24	24	24	0	EDL933	458805	459114	27.67	45	45	45	0	EDL933	458805	459114	60	60	60	0	EDL933	458805	459114	41	41	41	0	EDL933
Z0476	31	16	0.33	1.01	0.75	-1.05	-3.28e-07	0.88	57	57	57	0	EDL933	459241	459586	84	84	84	0	EDL933	459241	459586	57	57	57	0	EDL933	459241	459586	66	53	53	53	0	EDL933	459241	459586	73	73	73	0	EDL933	459241	459586	73	73	73	0	EDL933
Z0477	1910	386	-839.67	-1.27	0.000844	-1.34	-0.000101	0.00287	4612	4612	4612	0	EDL933	459609	460704	3636	3636	3636	0	EDL933	459609	460704	3577	3577	3577	0	EDL933	459609	460704	3941.67	3413	3413	3413	0	EDL933	459609	460704	3191	3191	3191	0	EDL933	459609	460704	2702	2702	2702	0	EDL933
yaiB	104	51	-73	-1.54	1.25e-07	-1.62	-8.14e-06	8.17e-07	222	222	222	0	EDL933	461166	461427	195	195	195	0	EDL933	461166	461427	210	210	210	0	EDL933	461166	461427	209	118	118	118	0	EDL933	461166	461427	144	144	144	0	EDL933	461166	461427	146	146	146	0	EDL933
phoA	192	10	-33	-1.06	0.18	-1.12	-5.86e-06	0.31	666	666	666	0	EDL933	461458	462943	511	511	511	0	EDL933	461458	462943	474	474	474	0	EDL933	461458	462943	550.33	501	501	501	0	EDL933	461458	462943	509	509	509	0	EDL933	461458	462943	542	542	542	0	EDL933
psiF	20	5	9	1.08	0.89	1.02	2.09e-07	0.99	121	121	121	0	EDL933	463043	463382	113	113	113	0	EDL933	463043	463382	126	126	126	0	EDL933	463043	463382	120	129	129	129	0	EDL933	463043	463382	133	133	133	0	EDL933	463043	463382	125	125	125	0	EDL933
yaiC	34	23	12.67	1.15	0.46	1.09	7.69e-07	0.62	102	102	102	0	EDL933	463483	464599	79	79	79	0	EDL933	463483	464599	72	72	72	0	EDL933	463483	464599	84.33	104	104	104	0	EDL933	463483	464599	106	106	106	0	EDL933	463483	464599	81	81	81	0	EDL933
proC	76	18	25.33	1.05	0.97	-1	-1.77e-07	1	469	469	469	0	EDL933	464615	465425	487	487	487	0	EDL933	464615	465425	469	469	469	0	EDL933	464615	465425	475	456	456	456	0	EDL933	464615	465425	532	532	532	0	EDL933	464615	465425	513	513	513	0	EDL933
Z0483	22	11	-10	-1.12	0.15	-1.18	-1.44e-06	0.26	90	90	90	0	EDL933	465424	466003	95	95	95	0	EDL933	465424	466003	90	90	90	0	EDL933	465424	466003	91.67	79	79	79	0	EDL933	465424	466003	73	73	73	0	EDL933	465424	466003	93	93	93	0	EDL933
aroL	24	6	11.33	1.07	0.93	1.01	1.76e-07	1	178	178	178	0	EDL933	466185	466710	176	176	176	0	EDL933	466185	466710	162	162	162	0	EDL933	466185	466710	172	182	182	182	0	EDL933	466185	466710	182	182	182	0	EDL933	466185	466710	186	186	186	0	EDL933
yaiA	54	27	-32.33	-1.47	0.000103	-1.55	-3.65e-06	0.000422	111	111	111	0	EDL933	466759	466951	98	98	98	0	EDL933	466759	466951	94	94	94	0	EDL933	466759	466951	101	57	57	57	0	EDL933	466759	466951	82	82	82	0	EDL933	466759	466951	67	67	67	0	EDL933
aroM	28	13	8.33	1.11	0.72	1.05	3.76e-07	0.85	86	86	86	0	EDL933	467208	467886	74	74	74	0	EDL933	467208	467886	72	72	72	0	EDL933	467208	467886	77.33	85	85	85	0	EDL933	467208	467886	100	100	100	0	EDL933	467208	467886	72	72	72	0	EDL933
yaiE	190	75	-89	-1.22	0.00295	-1.29	-1.14e-05	0.00889	434	434	434	0	EDL933	467957	468242	560	560	560	0	EDL933	467957	468242	482	482	482	0	EDL933	467957	468242	492	370	370	370	0	EDL933	467957	468242	457	457	457	0	EDL933	467957	468242	382	382	382	0	EDL933
Z0489	10	2	4	1.27	0.45	1.2	3.03e-07	0.61	16	16	16	0	EDL933	470383	470665	18	18	18	0	EDL933	470383	470665	11	11	11	0	EDL933	470383	470665	15	17	17	17	0	EDL933	470383	470665	21	21	21	0	EDL933	470383	470665	19	19	19	0	EDL933
Z0491	11	3	-3	-1.09	0.36	-1.15	-4.77e-07	0.52	38	38	38	0	EDL933	470661	471111	35	35	35	0	EDL933	470661	471111	32	32	32	0	EDL933	470661	471111	35	27	27	27	0	EDL933	470661	471111	37	37	37	0	EDL933	470661	471111	32	32	32	0	EDL933
yaiD	77	47	28.33	1.07	0.88	1.01	5.15e-07	0.99	371	371	371	0	EDL933	471195	472107	439	439	439	0	EDL933	471195	472107	392	392	392	0	EDL933	471195	472107	400.67	396	396	396	0	EDL933	471195	472107	448	448	448	0	EDL933	471195	472107	443	443	443	0	EDL933
yajF	54	2	18.67	1.22	0.23	1.16	1.32e-06	0.37	92	92	92	0	EDL933	472093	473140	67	67	67	0	EDL933	472093	473140	90	90	90	0	EDL933	472093	473140	83	91	91	91	0	EDL933	472093	473140	121	121	121	0	EDL933	472093	473140	93	93	93	0	EDL933
araJ	138	32	-54	-1.2	0.0085	-1.26	-6.89e-06	0.02	374	374	374	0	EDL933	473282	474467	303	303	303	0	EDL933	473282	474467	306	306	306	0	EDL933	473282	474467	327.67	311	311	311	0	EDL933	473282	474467	274	274	274	0	EDL933	473282	474467	236	236	236	0	EDL933
sbcC	155	42	58	1.06	0.92	1.01	6.67e-07	1	933	933	933	0	EDL933	474592	477736	900	900	900	0	EDL933	474592	477736	864	864	864	0	EDL933	474592	477736	899	961	961	961	0	EDL933	474592	477736	1019	1019	1019	0	EDL933	474592	477736	891	891	891	0	EDL933
sbcD	285	119	157	1.34	0.00511	1.28	1.28e-05	0.01	534	534	534	0	EDL933	477732	478935	414	414	414	0	EDL933	477732	478935	418	418	418	0	EDL933	477732	478935	455.33	699	699	699	0	EDL933	477732	478935	601	601	601	0	EDL933	477732	478935	537	537	537	0	EDL933
phoB	52	14	26	1.2	0.16	1.14	1.8e-06	0.27	136	136	136	0	EDL933	479124	479814	130	130	130	0	EDL933	479124	479814	118	118	118	0	EDL933	479124	479814	128	144	144	144	0	EDL933	479124	479814	170	170	170	0	EDL933	479124	479814	148	148	148	0	EDL933
phoR	53	32	37.67	1.25	0.05	1.18	2.8e-06	0.1	162	162	162	0	EDL933	479871	481167	154	154	154	0	EDL933	479871	481167	144	144	144	0	EDL933	479871	481167	153.33	186	186	186	0	EDL933	479871	481167	197	197	197	0	EDL933	479871	481167	190	190	190	0	EDL933
brnQ	526	233	220.67	1.11	0.57	1.05	9.97e-06	0.72	2241	2241	2241	0	EDL933	481573	482893	2023	2023	2023	0	EDL933	481573	482893	1998	1998	1998	0	EDL933	481573	482893	2087.33	2524	2524	2524	0	EDL933	481573	482893	2392	2392	2392	0	EDL933	481573	482893	2008	2008	2008	0	EDL933
proY	108	31	39.67	1.07	0.89	1.01	6.28e-07	0.99	539	539	539	0	EDL933	482968	484342	601	601	601	0	EDL933	482968	484342	573	573	573	0	EDL933	482968	484342	571	570	570	570	0	EDL933	482968	484342	647	647	647	0	EDL933	482968	484342	615	615	615	0	EDL933
malZ	242	100	-176.33	-1.35	2.96e-07	-1.42	-2.05e-05	1.82e-06	724	724	724	0	EDL933	484497	486315	713	713	713	0	EDL933	484497	486315	607	607	607	0	EDL933	484497	486315	681.33	482	482	482	0	EDL933	484497	486315	526	526	526	0	EDL933	484497	486315	507	507	507	0	EDL933
Z0502	71	55	36.67	1.31	0.08	1.25	2.97e-06	0.15	164	164	164	0	EDL933	486502	487948	96	96	96	0	EDL933	486502	487948	93	93	93	0	EDL933	486502	487948	117.67	162	162	162	0	EDL933	486502	487948	150	150	150	0	EDL933	486502	487948	151	151	151	0	EDL933
yajB	217	139	171.33	1.38	0.000206	1.3	1.39e-05	0.000797	436	436	436	0	EDL933	487968	488550	475	475	475	0	EDL933	487968	488550	455	455	455	0	EDL933	487968	488550	455.33	633	633	633	0	EDL933	487968	488550	653	653	653	0	EDL933	487968	488550	594	594	594	0	EDL933
queA	91	50	61	1.16	0.19	1.1	3.82e-06	0.32	411	411	411	0	EDL933	488642	489713	377	377	377	0	EDL933	488642	489713	365	365	365	0	EDL933	488642	489713	384.33	456	456	456	0	EDL933	488642	489713	453	453	453	0	EDL933	488642	489713	427	427	427	0	EDL933
tgt	532	228	-361.67	-1.17	0.00412	-1.23	-4.81e-05	0.01	2613	2613	2613	0	EDL933	489767	490895	2536	2536	2536	0	EDL933	489767	490895	2392	2392	2392	0	EDL933	489767	490895	2513.67	2164	2164	2164	0	EDL933	489767	490895	2211	2211	2211	0	EDL933	489767	490895	2081	2081	2081	0	EDL933
yajC	994	326	-430.33	-1.12	0.04	-1.19	-6.43e-05	0.09	3675	3675	3675	0	EDL933	490917	491250	4076	4076	4076	0	EDL933	490917	491250	4170	4170	4170	0	EDL933	490917	491250	3973.67	3176	3176	3176	0	EDL933	490917	491250	3890	3890	3890	0	EDL933	490917	491250	3564	3564	3564	0	EDL933
secD	2156	809	-1237.67	-1.21	0.00109	-1.28	-0.000157	0.0036	7777	7777	7777	0	EDL933	491277	493125	6993	6993	6993	0	EDL933	491277	493125	6763	6763	6763	0	EDL933	491277	493125	7177.67	5954	5954	5954	0	EDL933	491277	493125	6245	6245	6245	0	EDL933	491277	493125	5621	5621	5621	0	EDL933
secF	1722	1460	-1502.67	-1.62	3.99e-13	-1.72	-0.000166	4.87e-12	3889	3889	3889	0	EDL933	493135	494107	4003	4003	4003	0	EDL933	493135	494107	3851	3851	3851	0	EDL933	493135	494107	3914.33	2391	2391	2391	0	EDL933	493135	494107	2563	2563	2563	0	EDL933	493135	494107	2281	2281	2281	0	EDL933
Z0509	38	7	-12.33	-1.2	0.09	-1.26	-1.55e-06	0.17	95	95	95	0	EDL933	494257	494500	65	65	65	0	EDL933	494257	494500	61	61	61	0	EDL933	494257	494500	73.67	58	58	58	0	EDL933	494257	494500	57	57	57	0	EDL933	494257	494500	69	69	69	0	EDL933
Z0510	35	9	-13.33	-1.18	0.06	-1.25	-1.75e-06	0.12	101	101	101	0	EDL933	494492	494774	81	81	81	0	EDL933	494492	494774	81	81	81	0	EDL933	494492	494774	87.67	72	72	72	0	EDL933	494492	494774	85	85	85	0	EDL933	494492	494774	66	66	66	0	EDL933
yajD	312	47	-80	-1.14	0.05	-1.19	-1.09e-05	0.11	834	834	834	0	EDL933	494861	495209	599	599	599	0	EDL933	494861	495209	552	552	552	0	EDL933	494861	495209	661.67	640	640	640	0	EDL933	494861	495209	583	583	583	0	EDL933	494861	495209	522	522	522	0	EDL933
tsx	1187	600	917.33	1.82	1.64e-11	1.71	8.15e-05	1.75e-10	1117	1117	1117	0	EDL933	495385	496270	1121	1121	1121	0	EDL933	495385	496270	1136	1136	1136	0	EDL933	495385	496270	1124.67	1721	1721	1721	0	EDL933	495385	496270	2304	2304	2304	0	EDL933	495385	496270	2101	2101	2101	0	EDL933
yajI	25	9	14.67	1.16	0.39	1.1	9.28e-07	0.54	91	91	91	0	EDL933	496568	497168	92	92	92	0	EDL933	496568	497168	89	89	89	0	EDL933	496568	497168	90.67	102	102	102	0	EDL933	496568	497168	100	100	100	0	EDL933	496568	497168	114	114	114	0	EDL933
ybaD	232	77	141	1.29	0.0085	1.21	1.07e-05	0.02	476	476	476	0	EDL933	497258	497708	512	512	512	0	EDL933	497258	497708	492	492	492	0	EDL933	497258	497708	493.33	569	569	569	0	EDL933	497258	497708	708	708	708	0	EDL933	497258	497708	626	626	626	0	EDL933
ribD	381	165	260.33	1.26	0.01	1.19	1.97e-05	0.03	1076	1076	1076	0	EDL933	497711	498815	1001	1001	1001	0	EDL933	497711	498815	932	932	932	0	EDL933	497711	498815	1003	1313	1313	1313	0	EDL933	497711	498815	1311	1311	1311	0	EDL933	497711	498815	1166	1166	1166	0	EDL933
Z0516	241	109	149.33	1.12	0.39	1.06	7.67e-06	0.55	1180	1180	1180	0	EDL933	498903	499374	1222	1222	1222	0	EDL933	498903	499374	1206	1206	1206	0	EDL933	498903	499374	1202.67	1315	1315	1315	0	EDL933	498903	499374	1421	1421	1421	0	EDL933	498903	499374	1320	1320	1320	0	EDL933
nusB	457	218	244.67	1.13	0.39	1.07	1.31e-05	0.55	2122	2122	2122	0	EDL933	499393	499813	1904	1904	1904	0	EDL933	499393	499813	1841	1841	1841	0	EDL933	499393	499813	1955.67	2298	2298	2298	0	EDL933	499393	499813	2279	2279	2279	0	EDL933	499393	499813	2024	2024	2024	0	EDL933
thiL	209	28	103	1.19	0.09	1.13	6.87e-06	0.17	553	553	553	0	EDL933	499890	500868	537	537	537	0	EDL933	499890	500868	516	516	516	0	EDL933	499890	500868	535.33	625	625	625	0	EDL933	499890	500868	725	725	725	0	EDL933	499890	500868	565	565	565	0	EDL933
pgpA	55	15	21.33	1.16	0.43	1.1	1.29e-06	0.59	111	111	111	0	EDL933	500845	501361	135	135	135	0	EDL933	500845	501361	150	150	150	0	EDL933	500845	501361	132	166	166	166	0	EDL933	500845	501361	159	159	159	0	EDL933	500845	501361	135	135	135	0	EDL933
Z0521	64	37	-14.67	-1.08	0.22	-1.14	-2.36e-06	0.35	217	217	217	0	EDL933	501538	503110	154	154	154	0	EDL933	501538	503110	191	191	191	0	EDL933	501538	503110	187.33	191	191	191	0	EDL933	501538	503110	153	153	153	0	EDL933	501538	503110	174	174	174	0	EDL933
yajO	93	31	-22.67	-1.08	0.15	-1.14	-3.87e-06	0.26	272	272	272	0	EDL933	503340	504315	329	329	329	0	EDL933	503340	504315	305	305	305	0	EDL933	503340	504315	302	236	236	236	0	EDL933	503340	504315	299	299	299	0	EDL933	503340	504315	303	303	303	0	EDL933
dxs	265	168	14	1.01	0.54	-1.05	-8.07e-06	0.7	1902	1902	1902	0	EDL933	504369	506232	1670	1670	1670	0	EDL933	504369	506232	1705	1705	1705	0	EDL933	504369	506232	1759	1844	1844	1844	0	EDL933	504369	506232	1838	1838	1838	0	EDL933	504369	506232	1637	1637	1637	0	EDL933
ispA	424	123	155.67	1.15	0.27	1.1	9.76e-06	0.41	1130	1130	1130	0	EDL933	506256	507156	1007	1007	1007	0	EDL933	506256	507156	902	902	902	0	EDL933	506256	507156	1013	1326	1326	1326	0	EDL933	506256	507156	1168	1168	1168	0	EDL933	506256	507156	1012	1012	1012	0	EDL933
xseB	202	108	85.33	1.25	0.08	1.19	6.5e-06	0.15	427	427	427	0	EDL933	507155	507398	319	319	319	0	EDL933	507155	507398	286	286	286	0	EDL933	507155	507398	344	488	488	488	0	EDL933	507155	507398	428	428	428	0	EDL933	507155	507398	372	372	372	0	EDL933
yajK	324	173	166.33	1.15	0.23	1.09	1e-05	0.37	1256	1256	1256	0	EDL933	507603	509052	1083	1083	1083	0	EDL933	507603	509052	1040	1040	1040	0	EDL933	507603	509052	1126.33	1254	1254	1254	0	EDL933	507603	509052	1364	1364	1364	0	EDL933	507603	509052	1260	1260	1260	0	EDL933
thiJ	207	63	134	1.3	0.00534	1.23	1.04e-05	0.02	464	464	464	0	EDL933	509105	509702	429	429	429	0	EDL933	509105	509702	436	436	436	0	EDL933	509105	509702	443	596	596	596	0	EDL933	509105	509702	636	636	636	0	EDL933	509105	509702	499	499	499	0	EDL933
apbA	447	244	339.67	1.53	2.38e-07	1.45	2.92e-05	1.49e-06	702	702	702	0	EDL933	509658	510570	621	621	621	0	EDL933	509658	510570	587	587	587	0	EDL933	509658	510570	636.67	1034	1034	1034	0	EDL933	509658	510570	1030	1030	1030	0	EDL933	509658	510570	865	865	865	0	EDL933
yajQ	407	74	230	1.41	0.00612	1.33	1.87e-05	0.02	453	453	453	0	EDL933	510719	511229	598	598	598	0	EDL933	510719	511229	640	640	640	0	EDL933	510719	511229	563.67	672	672	672	0	EDL933	510719	511229	849	849	849	0	EDL933	510719	511229	860	860	860	0	EDL933
yajR	150	93	98.33	1.42	0.000554	1.35	8.13e-06	0.00196	209	209	209	0	EDL933	511356	512727	265	265	265	0	EDL933	511356	512727	222	222	222	0	EDL933	511356	512727	232	317	317	317	0	EDL933	511356	512727	359	359	359	0	EDL933	511356	512727	315	315	315	0	EDL933
cyoE	3208	2081	-2248	-1.33	5.49e-06	-1.41	-0.000265	2.83e-05	9545	9545	9545	0	EDL933	512869	513760	8936	8936	8936	0	EDL933	512869	513760	8531	8531	8531	0	EDL933	512869	513760	9004	6337	6337	6337	0	EDL933	512869	513760	7481	7481	7481	0	EDL933	512869	513760	6450	6450	6450	0	EDL933
cyoD	515	316	-364.67	-1.3	5.26e-06	-1.38	-4.36e-05	2.72e-05	1605	1605	1605	0	EDL933	513771	514101	1631	1631	1631	0	EDL933	513771	514101	1457	1457	1457	0	EDL933	513771	514101	1564.33	1141	1141	1141	0	EDL933	513771	514101	1342	1342	1342	0	EDL933	513771	514101	1116	1116	1116	0	EDL933
cyoC	2268	756	-1268.33	-1.26	0.00018	-1.33	-0.000154	0.000704	6852	6852	6852	0	EDL933	514100	514715	5960	5960	5960	0	EDL933	514100	514715	5639	5639	5639	0	EDL933	514100	514715	6150.33	4883	4883	4883	0	EDL933	514100	514715	5179	5179	5179	0	EDL933	514100	514715	4584	4584	4584	0	EDL933
cyoB	10481	2364	-4938.33	-1.22	0.00197	-1.29	-0.000615	0.00617	30955	30955	30955	0	EDL933	514704	516696	25458	25458	25458	0	EDL933	514704	516696	24782	24782	24782	0	EDL933	514704	516696	27065	22418	22418	22418	0	EDL933	514704	516696	23488	23488	23488	0	EDL933	514704	516696	20474	20474	20474	0	EDL933
cyoA	2799	1421	-1845.67	-1.19	0.0023	-1.26	-0.00024	0.00708	12019	12019	12019	0	EDL933	516717	517665	11676	11676	11676	0	EDL933	516717	517665	10981	10981	10981	0	EDL933	516717	517665	11558.7	9220	9220	9220	0	EDL933	516717	517665	10359	10359	10359	0	EDL933	516717	517665	9560	9560	9560	0	EDL933
ampG	385	15	-106.33	-1.14	0.03	-1.21	-1.45e-05	0.08	1005	1005	1005	0	EDL933	518124	519600	763	763	763	0	EDL933	518124	519600	758	758	758	0	EDL933	518124	519600	842	839	839	839	0	EDL933	518124	519600	748	748	748	0	EDL933	518124	519600	620	620	620	0	EDL933
yajG	527	350	170.67	1.09	0.69	1.03	6.59e-06	0.83	2303	2303	2303	0	EDL933	519643	520324	1776	1776	1776	0	EDL933	519643	520324	1780	1780	1780	0	EDL933	519643	520324	1953	2171	2171	2171	0	EDL933	519643	520324	2130	2130	2130	0	EDL933	519643	520324	2070	2070	2070	0	EDL933
bolA	201	63	-125	-1.27	0.000242	-1.34	-1.54e-05	0.000925	542	542	542	0	EDL933	520493	520844	615	615	615	0	EDL933	520493	520844	624	624	624	0	EDL933	520493	520844	593.67	423	423	423	0	EDL933	520493	520844	504	504	504	0	EDL933	520493	520844	479	479	479	0	EDL933
tig	2659	437	655.33	1.05	0.9	-1.01	-1.37e-05	1	14852	14852	14852	0	EDL933	521187	522486	14296	14296	14296	0	EDL933	521187	522486	13304	13304	13304	0	EDL933	521187	522486	14150.7	14009	14009	14009	0	EDL933	521187	522486	15963	15963	15963	0	EDL933	521187	522486	14446	14446	14446	0	EDL933
clpP	1445	1045	1075	1.3	0.00461	1.23	8.43e-05	0.01	3904	3904	3904	0	EDL933	522730	523354	3500	3500	3500	0	EDL933	522730	523354	3374	3374	3374	0	EDL933	522730	523354	3592.67	4639	4639	4639	0	EDL933	522730	523354	4819	4819	4819	0	EDL933	522730	523354	4545	4545	4545	0	EDL933
clpX	1935	240	846.33	1.08	0.76	1.02	2.45e-05	0.89	10946	10946	10946	0	EDL933	523479	524754	10706	10706	10706	0	EDL933	523479	524754	9996	9996	9996	0	EDL933	523479	524754	10549.3	11426	11426	11426	0	EDL933	523479	524754	11931	11931	11931	0	EDL933	523479	524754	10830	10830	10830	0	EDL933
lon	1530	244	738.67	1.12	0.49	1.06	3.54e-05	0.65	6001	6001	6001	0	EDL933	524896	527296	6558	6558	6558	0	EDL933	524896	527296	6314	6314	6314	0	EDL933	524896	527296	6291	6550	6550	6550	0	EDL933	524896	527296	7531	7531	7531	0	EDL933	524896	527296	7008	7008	7008	0	EDL933
hupB	2055	132	-1084.67	-1.24	0.00396	-1.31	-0.000137	0.01	4908	4908	4908	0	EDL933	527504	527777	6021	6021	6021	0	EDL933	527504	527777	6024	6024	6024	0	EDL933	527504	527777	5651	3969	3969	3969	0	EDL933	527504	527777	4931	4931	4931	0	EDL933	527504	527777	4799	4799	4799	0	EDL933
ybaU	1736	1166	-1288.33	-1.28	4.49e-05	-1.35	-0.000156	0.000198	6186	6186	6186	0	EDL933	527968	529840	5888	5888	5888	0	EDL933	527968	529840	5737	5737	5737	0	EDL933	527968	529840	5937	4571	4571	4571	0	EDL933	527968	529840	4925	4925	4925	0	EDL933	527968	529840	4450	4450	4450	0	EDL933
ybaV	10	0	-0.33	-1.01	0.76	-1.07	-1.68e-07	0.89	25	25	25	0	EDL933	529991	530363	25	25	25	0	EDL933	529991	530363	25	25	25	0	EDL933	529991	530363	25	18	18	18	0	EDL933	529991	530363	28	28	28	0	EDL933	529991	530363	28	28	28	0	EDL933
ybaW	16	9	10.67	1.34	0.13	1.27	8.55e-07	0.23	28	28	28	0	EDL933	530468	530867	34	34	34	0	EDL933	530468	530867	32	32	32	0	EDL933	530468	530867	31.33	44	44	44	0	EDL933	530468	530867	41	41	41	0	EDL933	530468	530867	41	41	41	0	EDL933
ybaX	181	37	-91.33	-1.22	0.00178	-1.29	-1.17e-05	0.00565	509	509	509	0	EDL933	530918	531614	465	465	465	0	EDL933	530918	531614	554	554	554	0	EDL933	530918	531614	509.33	428	428	428	0	EDL933	530918	531614	453	453	453	0	EDL933	530918	531614	373	373	373	0	EDL933
ybaE	65	37	43	1.33	0.02	1.26	3.41e-06	0.05	114	114	114	0	EDL933	531678	533379	149	149	149	0	EDL933	531678	533379	127	127	127	0	EDL933	531678	533379	130	176	176	176	0	EDL933	531678	533379	179	179	179	0	EDL933	531678	533379	164	164	164	0	EDL933
cof	43	21	-24.67	-1.14	0.02	-1.2	-3.47e-06	0.06	211	211	211	0	EDL933	533466	534297	203	203	203	0	EDL933	533466	534297	195	195	195	0	EDL933	533466	534297	203	168	168	168	0	EDL933	533466	534297	193	193	193	0	EDL933	533466	534297	174	174	174	0	EDL933
ybaO	171	53	85.67	1.2	0.1	1.14	5.89e-06	0.18	423	423	423	0	EDL933	534448	534907	476	476	476	0	EDL933	534448	534907	382	382	382	0	EDL933	534448	534907	427	524	524	524	0	EDL933	534448	534907	553	553	553	0	EDL933	534448	534907	461	461	461	0	EDL933
mdlA	113	67	-1.67	-1	0.43	-1.06	-3.56e-06	0.6	680	680	680	0	EDL933	534936	536709	694	694	694	0	EDL933	534936	536709	581	581	581	0	EDL933	534936	536709	651.67	684	684	684	0	EDL933	534936	536709	653	653	653	0	EDL933	534936	536709	613	613	613	0	EDL933
mdlB	277	121	-170.67	-1.43	1.12e-07	-1.51	-1.95e-05	7.39e-07	567	567	567	0	EDL933	536701	538483	626	626	626	0	EDL933	536701	538483	509	509	509	0	EDL933	536701	538483	567.33	388	388	388	0	EDL933	536701	538483	453	453	453	0	EDL933	536701	538483	349	349	349	0	EDL933
glnK	18537	13406	-15154.7	-36.41	3.76e-278	-38.29	-0.00153	1.92e-276	18923	18923	18923	0	EDL933	538663	539002	13986	13986	13986	0	EDL933	538663	539002	13839	13839	13839	0	EDL933	538663	539002	15582.7	465	465	465	0	EDL933	538663	539002	433	433	433	0	EDL933	538663	539002	386	386	386	0	EDL933
amtB	33987	30828	-32528	-29.52	0	-31.21	-0.0033	0	35046	35046	35046	0	EDL933	539031	540318	34040	34040	34040	0	EDL933	539031	540318	31920	31920	31920	0	EDL933	539031	540318	33668.7	1059	1059	1059	0	EDL933	539031	540318	1271	1271	1271	0	EDL933	539031	540318	1092	1092	1092	0	EDL933
tesB	2601	1515	-1909.33	-4.29	0	-4.51	-0.000195	0	3150	3150	3150	0	EDL933	540366	541227	2230	2230	2230	0	EDL933	540366	541227	2090	2090	2090	0	EDL933	540366	541227	2490	575	575	575	0	EDL933	540366	541227	618	618	618	0	EDL933	540366	541227	549	549	549	0	EDL933
ybaY	873	356	-588	-1.44	1.12e-08	-1.52	-6.65e-05	8.44e-08	2095	2095	2095	0	EDL933	541444	542017	1940	1940	1940	0	EDL933	541444	542017	1742	1742	1742	0	EDL933	541444	542017	1925.67	1405	1405	1405	0	EDL933	541444	542017	1386	1386	1386	0	EDL933	541444	542017	1222	1222	1222	0	EDL933
ybaZ	59	3	4.67	1.02	0.73	-1.03	-7.03e-07	0.86	251	251	251	0	EDL933	542049	542421	226	226	226	0	EDL933	542049	542421	192	192	192	0	EDL933	542049	542421	223	225	225	225	0	EDL933	542049	542421	230	230	230	0	EDL933	542049	542421	228	228	228	0	EDL933
ffs	28	5	-9.67	-2.45	0.03	-2.63	-1.06e-06	0.07	4	4	4	0	EDL933	542491	542629	13	13	13	0	EDL933	542491	542629	32	32	32	0	EDL933	542491	542629	16.33	5	5	5	0	EDL933	542491	542629	10	10	10	0	EDL933	542491	542629	5	5	5	0	EDL933
ybaA	24	5	1.67	1.07	1	1.01	2.61e-08	1	14	14	14	0	EDL933	542739	543093	38	38	38	0	EDL933	542739	543093	20	20	20	0	EDL933	542739	543093	24	25	25	25	0	EDL933	542739	543093	27	27	27	0	EDL933	542739	543093	25	25	25	0	EDL933
ylaB	62	12	-29	-1.11	0.04	-1.17	-4.27e-06	0.09	311	311	311	0	EDL933	543134	544691	295	295	295	0	EDL933	543134	544691	252	252	252	0	EDL933	543134	544691	286	264	264	264	0	EDL933	543134	544691	258	258	258	0	EDL933	543134	544691	249	249	249	0	EDL933
ylaC	244	140	155	1.48	1.37e-05	1.41	1.32e-05	6.63e-05	376	376	376	0	EDL933	544848	545358	309	309	309	0	EDL933	544848	545358	274	274	274	0	EDL933	544848	545358	319.67	457	457	457	0	EDL933	544848	545358	518	518	518	0	EDL933	544848	545358	449	449	449	0	EDL933
ylaD	400	222	242.33	1.58	8.14e-05	1.51	2.13e-05	0.000342	554	554	554	0	EDL933	545434	545986	367	367	367	0	EDL933	545434	545986	327	327	327	0	EDL933	545434	545986	416	727	727	727	0	EDL933	545434	545986	659	659	659	0	EDL933	545434	545986	589	589	589	0	EDL933
hha	448	336	287.67	1.26	0.02	1.2	2.21e-05	0.04	1281	1281	1281	0	EDL933	546157	546376	1010	1010	1010	0	EDL933	546157	546376	974	974	974	0	EDL933	546157	546376	1088.33	1346	1346	1346	0	EDL933	546157	546376	1422	1422	1422	0	EDL933	546157	546376	1360	1360	1360	0	EDL933
ybaJ	337	205	216.67	1.43	2.26e-05	1.35	1.8e-05	0.000106	578	578	578	0	EDL933	546401	546776	478	478	478	0	EDL933	546401	546776	466	466	466	0	EDL933	546401	546776	507.33	686	686	686	0	EDL933	546401	546776	803	803	803	0	EDL933	546401	546776	683	683	683	0	EDL933
acrB	5508	2238	-3263	-1.31	3.71e-05	-1.38	-0.000387	0.000165	15503	15503	15503	0	EDL933	547321	550471	13396	13396	13396	0	EDL933	547321	550471	12932	12932	12932	0	EDL933	547321	550471	13943.7	10694	10694	10694	0	EDL933	547321	550471	11353	11353	11353	0	EDL933	547321	550471	9995	9995	9995	0	EDL933
acrA	646	303	-339	-1.13	0.02	-1.19	-4.94e-05	0.05	2970	2970	2970	0	EDL933	550493	551687	3033	3033	3033	0	EDL933	550493	551687	2991	2991	2991	0	EDL933	550493	551687	2998	2387	2387	2387	0	EDL933	550493	551687	2923	2923	2923	0	EDL933	550493	551687	2667	2667	2667	0	EDL933
acrR	78	66	62.33	1.21	0.06	1.15	4.44e-06	0.12	311	311	311	0	EDL933	551828	552476	287	287	287	0	EDL933	551828	552476	278	278	278	0	EDL933	551828	552476	292	353	353	353	0	EDL933	551828	552476	356	356	356	0	EDL933	551828	552476	354	354	354	0	EDL933
aefA	767	467	-538	-1.29	3.42e-05	-1.37	-6.49e-05	0.000154	2323	2323	2323	0	EDL933	552603	555966	2461	2461	2461	0	EDL933	552603	555966	2345	2345	2345	0	EDL933	552603	555966	2376.33	1856	1856	1856	0	EDL933	552603	555966	1965	1965	1965	0	EDL933	552603	555966	1694	1694	1694	0	EDL933
Z0583	15	7	9	1.29	0.22	1.22	6.96e-07	0.35	31	31	31	0	EDL933	556004	556169	36	36	36	0	EDL933	556004	556169	27	27	27	0	EDL933	556004	556169	31.33	38	38	38	0	EDL933	556004	556169	41	41	41	0	EDL933	556004	556169	42	42	42	0	EDL933
priC	130	92	69.67	1.26	0.04	1.2	5.33e-06	0.09	330	330	330	0	EDL933	556182	556710	227	227	227	0	EDL933	556182	556710	232	232	232	0	EDL933	556182	556710	263	324	324	324	0	EDL933	556182	556710	357	357	357	0	EDL933	556182	556710	317	317	317	0	EDL933
ybaN	208	21	-103	-1.22	0.000885	-1.29	-1.3e-05	0.00298	606	606	606	0	EDL933	556779	557157	588	588	588	0	EDL933	556779	557157	524	524	524	0	EDL933	556779	557157	572.67	503	503	503	0	EDL933	556779	557157	508	508	508	0	EDL933	556779	557157	398	398	398	0	EDL933
apt	667	233	27.67	1.02	0.71	-1.03	-6.16e-06	0.84	2257	2257	2257	0	EDL933	557309	557861	1590	1590	1590	0	EDL933	557309	557861	1598	1598	1598	0	EDL933	557309	557861	1815	1893	1893	1893	0	EDL933	557309	557861	1831	1831	1831	0	EDL933	557309	557861	1804	1804	1804	0	EDL933
dnaX	450	303	-17.67	-1.01	0.45	-1.06	-1.19e-05	0.61	2171	2171	2171	0	EDL933	557989	559921	2059	2059	2059	0	EDL933	557989	559921	1721	1721	1721	0	EDL933	557989	559921	1983.67	2129	2129	2129	0	EDL933	557989	559921	2013	2013	2013	0	EDL933	557989	559921	1756	1756	1756	0	EDL933
ybaB	326	104	86.33	1.05	0.98	-1	-2.63e-07	1	1613	1613	1613	0	EDL933	559973	560303	1660	1660	1660	0	EDL933	559973	560303	1466	1466	1466	0	EDL933	559973	560303	1579.67	1551	1551	1551	0	EDL933	559973	560303	1792	1792	1792	0	EDL933	559973	560303	1655	1655	1655	0	EDL933
recR	724	107	315.67	1.18	0.14	1.12	2.12e-05	0.24	1833	1833	1833	0	EDL933	560302	560908	1854	1854	1854	0	EDL933	560302	560908	1481	1481	1481	0	EDL933	560302	560908	1722.67	1940	1940	1940	0	EDL933	560302	560908	2205	2205	2205	0	EDL933	560302	560908	1970	1970	1970	0	EDL933
htpG	1631	1152	1419.33	1.77	7.25e-11	1.67	0.000126	7.18e-10	1890	1890	1890	0	EDL933	561017	562892	1766	1766	1766	0	EDL933	561017	562892	1900	1900	1900	0	EDL933	561017	562892	1852	3042	3042	3042	0	EDL933	561017	562892	3375	3375	3375	0	EDL933	561017	562892	3397	3397	3397	0	EDL933
adk	529	168	227.67	1.11	0.58	1.04	9.79e-06	0.73	2088	2088	2088	0	EDL933	563072	563717	2260	2260	2260	0	EDL933	563072	563717	2092	2092	2092	0	EDL933	563072	563717	2146.67	2093	2093	2093	0	EDL933	563072	563717	2617	2617	2617	0	EDL933	563072	563717	2413	2413	2413	0	EDL933
hemH	22	8	-10.67	-1.04	0.22	-1.1	-2.37e-06	0.36	258	258	258	0	EDL933	563848	564811	253	253	253	0	EDL933	563848	564811	245	245	245	0	EDL933	563848	564811	252	236	236	236	0	EDL933	563848	564811	240	240	240	0	EDL933	563848	564811	248	248	248	0	EDL933
ybaC	32	16	17.67	1.34	0.07	1.27	1.42e-06	0.14	48	48	48	0	EDL933	564807	565767	64	64	64	0	EDL933	564807	565767	43	43	43	0	EDL933	564807	565767	51.67	64	64	64	0	EDL933	564807	565767	69	69	69	0	EDL933	564807	565767	75	75	75	0	EDL933
gsk	371	81	-176.67	-1.2	0.00117	-1.27	-2.26e-05	0.00386	1121	1121	1121	0	EDL933	565918	567223	1012	1012	1012	0	EDL933	565918	567223	987	987	987	0	EDL933	565918	567223	1040	906	906	906	0	EDL933	565918	567223	934	934	934	0	EDL933	565918	567223	750	750	750	0	EDL933
ybaL	415	85	-86.33	-1.04	0.2	-1.1	-2.01e-05	0.32	2335	2335	2335	0	EDL933	567355	569032	2147	2147	2147	0	EDL933	567355	569032	2062	2062	2062	0	EDL933	567355	569032	2181.33	2115	2115	2115	0	EDL933	567355	569032	2250	2250	2250	0	EDL933	567355	569032	1920	1920	1920	0	EDL933
fsr	275	188	-217.33	-1.8	2.56e-17	-1.9	-2.34e-05	4.06e-16	530	530	530	0	EDL933	569268	570489	473	473	473	0	EDL933	569268	570489	463	463	463	0	EDL933	569268	570489	488.67	255	255	255	0	EDL933	569268	570489	275	275	275	0	EDL933	569268	570489	284	284	284	0	EDL933
ushA	284	93	149.33	1.11	0.47	1.05	6.96e-06	0.63	1366	1366	1366	0	EDL933	570706	572359	1294	1294	1294	0	EDL933	570706	572359	1341	1341	1341	0	EDL933	570706	572359	1333.67	1434	1434	1434	0	EDL933	570706	572359	1578	1578	1578	0	EDL933	570706	572359	1437	1437	1437	0	EDL933
ybaK	101	24	49.33	1.09	0.64	1.03	1.79e-06	0.78	530	530	530	0	EDL933	572395	572875	525	525	525	0	EDL933	572395	572875	531	531	531	0	EDL933	572395	572875	528.67	554	554	554	0	EDL933	572395	572875	626	626	626	0	EDL933	572395	572875	554	554	554	0	EDL933
ybaP	341	212	2.67	1	0.49	-1.06	-9.37e-06	0.65	1816	1816	1816	0	EDL933	573078	573873	1890	1890	1890	0	EDL933	573078	573873	1604	1604	1604	0	EDL933	573078	573873	1770	1793	1793	1793	0	EDL933	573078	573873	1933	1933	1933	0	EDL933	573078	573873	1592	1592	1592	0	EDL933
ybaQ	909	110	-172.33	-1.08	0.18	-1.13	-2.85e-05	0.3	2972	2972	2972	0	EDL933	573956	574352	2208	2208	2208	0	EDL933	573956	574352	2134	2134	2134	0	EDL933	573956	574352	2438	2490	2490	2490	0	EDL933	573956	574352	2244	2244	2244	0	EDL933	573956	574352	2063	2063	2063	0	EDL933
ybaR	632	83	-262.33	-1.12	0.02	-1.19	-3.79e-05	0.05	2580	2580	2580	0	EDL933	574566	577071	2388	2388	2388	0	EDL933	574566	577071	2212	2212	2212	0	EDL933	574566	577071	2393.33	2181	2181	2181	0	EDL933	574566	577071	2264	2264	2264	0	EDL933	574566	577071	1948	1948	1948	0	EDL933
ybaS	154	80	-106	-2.04	9.61e-14	-2.14	-1.12e-05	1.22e-12	249	249	249	0	EDL933	577332	578265	190	190	190	0	EDL933	577332	578265	185	185	185	0	EDL933	577332	578265	208	105	105	105	0	EDL933	577332	578265	95	95	95	0	EDL933	577332	578265	106	106	106	0	EDL933
ybaT	76	35	-30.33	-1.15	0.03	-1.22	-4.1e-06	0.08	254	254	254	0	EDL933	578267	579560	250	250	250	0	EDL933	578267	579560	182	182	182	0	EDL933	578267	579560	228.67	200	200	200	0	EDL933	578267	579560	217	217	217	0	EDL933	578267	579560	178	178	178	0	EDL933
Z0608	45	23	19	1.11	0.58	1.05	8.93e-07	0.73	165	165	165	0	EDL933	579897	581253	191	191	191	0	EDL933	579897	581253	158	158	158	0	EDL933	579897	581253	171.33	180	180	180	0	EDL933	579897	581253	203	203	203	0	EDL933	579897	581253	188	188	188	0	EDL933
Z0609	264	84	-80	-1.12	0.02	-1.18	-1.17e-05	0.06	867	867	867	0	EDL933	581355	585741	739	739	739	0	EDL933	581355	585741	668	668	668	0	EDL933	581355	585741	758	655	655	655	0	EDL933	581355	585741	776	776	776	0	EDL933	581355	585741	603	603	603	0	EDL933
Z0615	174	121	123.33	1.25	0.02	1.18	9.2e-06	0.05	473	473	473	0	EDL933	585948	601515	538	538	538	0	EDL933	585948	601515	469	469	469	0	EDL933	585948	601515	493.33	643	643	643	0	EDL933	585948	601515	613	613	613	0	EDL933	585948	601515	594	594	594	0	EDL933
Z0634	61	18	31.33	1.64	0.00114	1.55	2.73e-06	0.00375	52	52	52	0	EDL933	601518	603681	57	57	57	0	EDL933	601518	603681	37	37	37	0	EDL933	601518	603681	48.67	70	70	70	0	EDL933	601518	603681	98	98	98	0	EDL933	601518	603681	72	72	72	0	EDL933
Z0635	92	38	58.67	2.17	1.11e-07	2.04	5.32e-06	7.31e-07	38	38	38	0	EDL933	603677	604853	58	58	58	0	EDL933	603677	604853	55	55	55	0	EDL933	603677	604853	50.33	93	93	93	0	EDL933	603677	604853	130	130	130	0	EDL933	603677	604853	104	104	104	0	EDL933
ybbI	45	21	32	1.94	5.34e-05	1.83	2.88e-06	0.000232	29	29	29	0	EDL933	604924	605257	33	33	33	0	EDL933	604924	605257	40	40	40	0	EDL933	604924	605257	34	54	54	54	0	EDL933	604924	605257	74	74	74	0	EDL933	604924	605257	70	70	70	0	EDL933
Z0638	4	2	1.67	1.17	0.81	1.11	1.08e-07	0.93	9	9	9	0	EDL933	605460	605883	9	9	9	0	EDL933	605460	605883	11	11	11	0	EDL933	605460	605883	9.67	11	11	11	0	EDL933	605460	605883	13	13	13	0	EDL933	605460	605883	10	10	10	0	EDL933
Z0639	11	3	0	-1	0.81	-1.06	-1.17e-07	0.93	20	20	20	0	EDL933	605967	606984	23	23	23	0	EDL933	605967	606984	21	21	21	0	EDL933	605967	606984	21.33	15	15	15	0	EDL933	605967	606984	26	26	26	0	EDL933	605967	606984	23	23	23	0	EDL933
Z0640	76	16	17	1.1	0.65	1.05	7.48e-07	0.79	176	176	176	0	EDL933	607350	607713	175	175	175	0	EDL933	607350	607713	136	136	136	0	EDL933	607350	607713	162.33	159	159	159	0	EDL933	607350	607713	212	212	212	0	EDL933	607350	607713	167	167	167	0	EDL933
ybbJ	15	7	4	1.06	1	1	2.31e-08	1	58	58	58	0	EDL933	607891	608350	73	73	73	0	EDL933	607891	608350	67	67	67	0	EDL933	607891	608350	66	65	65	65	0	EDL933	607891	608350	72	72	72	0	EDL933	607891	608350	73	73	73	0	EDL933
ybbK	133	52	-10.33	-1.02	0.33	-1.07	-4.42e-06	0.49	691	691	691	0	EDL933	608346	609264	558	558	558	0	EDL933	608346	609264	644	644	644	0	EDL933	608346	609264	631	592	592	592	0	EDL933	608346	609264	656	656	656	0	EDL933	608346	609264	614	614	614	0	EDL933
ybbL	102	53	60	1.24	0.05	1.18	4.46e-06	0.1	285	285	285	0	EDL933	609409	610087	232	232	232	0	EDL933	609409	610087	222	222	222	0	EDL933	609409	610087	246.33	321	321	321	0	EDL933	609409	610087	324	324	324	0	EDL933	609409	610087	274	274	274	0	EDL933
ybbM	33	10	9.67	1.18	0.5	1.12	6.38e-07	0.66	37	37	37	0	EDL933	610046	610853	63	63	63	0	EDL933	610046	610853	60	60	60	0	EDL933	610046	610853	53.33	66	66	66	0	EDL933	610046	610853	53	53	53	0	EDL933	610046	610853	70	70	70	0	EDL933
ybbN	378	43	99.33	1.07	0.89	1.01	1.48e-06	0.99	1584	1584	1584	0	EDL933	610915	611806	1579	1579	1579	0	EDL933	610915	611806	1354	1354	1354	0	EDL933	610915	611806	1505.67	1547	1547	1547	0	EDL933	610915	611806	1732	1732	1732	0	EDL933	610915	611806	1536	1536	1536	0	EDL933
ybbO	245	73	-22.67	-1.03	0.31	-1.09	-5.9e-06	0.46	878	878	878	0	EDL933	611830	612640	668	668	668	0	EDL933	611830	612640	655	655	655	0	EDL933	611830	612640	733.67	772	772	772	0	EDL933	611830	612640	728	728	728	0	EDL933	611830	612640	633	633	633	0	EDL933
tesA	372	72	-139.33	-1.17	0.00669	-1.23	-1.84e-05	0.02	1118	1118	1118	0	EDL933	612629	613256	884	884	884	0	EDL933	612629	613256	871	871	871	0	EDL933	612629	613256	957.67	812	812	812	0	EDL933	612629	613256	897	897	897	0	EDL933	612629	613256	746	746	746	0	EDL933
ybbA	82	50	-54.33	-1.27	0.000286	-1.35	-6.63e-06	0.00108	258	258	258	0	EDL933	613223	613910	249	249	249	0	EDL933	613223	613910	257	257	257	0	EDL933	613223	613910	254.67	199	199	199	0	EDL933	613223	613910	226	226	226	0	EDL933	613223	613910	176	176	176	0	EDL933
ybbP	200	77	-138.67	-1.45	1.08e-07	-1.52	-1.56e-05	7.15e-07	498	498	498	0	EDL933	613906	616321	457	457	457	0	EDL933	613906	616321	387	387	387	0	EDL933	613906	616321	447.33	310	310	310	0	EDL933	613906	616321	298	298	298	0	EDL933	613906	616321	318	318	318	0	EDL933
Z0651	37	24	17.67	1.13	0.52	1.07	9.41e-07	0.68	127	69	127	0	EDL933	616750	620947	158	98	158	0	EDL933	616750	620947	130	84	130	0	EDL933	616750	620947	138.33	150	97	150	0	EDL933	616750	620947	164	112	164	0	EDL933	616750	620947	154	102	154	0	EDL933
ybbD	3	1	0.33	1.11	1	1.05	1.62e-08	1	4	4	4	0	EDL933	620927	621188	3	3	3	0	EDL933	620927	621188	2	2	2	0	EDL933	620927	621188	3	3	3	3	0	EDL933	620927	621188	2	2	2	0	EDL933	620927	621188	5	5	5	0	EDL933
Z0654	1	1	0.33	2	1	1.66	3.02e-08	1	1	1	1	0	EDL933	621226	621376	0	0	0	0	EDL933	621226	621376	0	0	0	0	EDL933	621226	621376	0.33	1	1	1	0	EDL933	621226	621376	0	0	0	0	EDL933	621226	621376	1	1	1	0	EDL933
Z0655	2	1	0	-1	1	-1.05	-5.34e-09	1	1	1	1	0	EDL933	621370	621523	2	2	2	0	EDL933	621370	621523	0	0	0	0	EDL933	621370	621523	1	2	2	2	0	EDL933	621370	621523	1	1	1	0	EDL933	621370	621523	0	0	0	0	EDL933
Z0656	31	12	12	1.15	0.46	1.09	7.15e-07	0.62	92	92	92	0	EDL933	621931	622339	79	79	79	0	EDL933	621931	622339	73	73	73	0	EDL933	621931	622339	81.33	85	85	85	0	EDL933	621931	622339	104	104	104	0	EDL933	621931	622339	91	91	91	0	EDL933
ybbB	35	7	3.67	1.02	0.71	-1.03	-6.18e-07	0.85	201	201	201	0	EDL933	622418	623513	186	186	186	0	EDL933	622418	623513	166	166	166	0	EDL933	622418	623513	184.33	190	190	190	0	EDL933	622418	623513	191	191	191	0	EDL933	622418	623513	183	183	183	0	EDL933
ybbS	16	11	11.67	1.92	0.0042	1.81	1.05e-06	0.01	16	16	16	0	EDL933	623581	624508	12	12	12	0	EDL933	623581	624508	10	10	10	0	EDL933	623581	624508	12.67	23	23	23	0	EDL933	623581	624508	26	26	26	0	EDL933	623581	624508	24	24	24	0	EDL933
ybbT	20	15	10	1.43	0.14	1.35	8.36e-07	0.25	16	16	16	0	EDL933	624737	625220	36	36	36	0	EDL933	624737	625220	18	18	18	0	EDL933	624737	625220	23.33	33	33	33	0	EDL933	624737	625220	32	32	32	0	EDL933	624737	625220	35	35	35	0	EDL933
ybbU	650	503	555.33	1.78	6.75e-14	1.68	4.94e-05	8.66e-13	727	727	727	0	EDL933	625297	626113	732	732	732	0	EDL933	625297	626113	689	689	689	0	EDL933	625297	626113	716	1230	1230	1230	0	EDL933	625297	626113	1339	1339	1339	0	EDL933	625297	626113	1245	1245	1245	0	EDL933
gcl	27	8	-1.67	-1.05	0.61	-1.11	-3.97e-07	0.76	23	23	23	0	EDL933	626202	627984	40	40	40	0	EDL933	626202	627984	50	50	50	0	EDL933	626202	627984	37.67	32	32	32	0	EDL933	626202	627984	44	44	44	0	EDL933	626202	627984	32	32	32	0	EDL933
gip	9	0	4	1.52	0.26	1.43	3.42e-07	0.4	5	5	5	0	EDL933	627996	628773	9	9	9	0	EDL933	627996	628773	9	9	9	0	EDL933	627996	628773	7.67	14	14	14	0	EDL933	627996	628773	12	12	12	0	EDL933	627996	628773	9	9	9	0	EDL933
ybbQ	30	15	-13.67	-1.2	0.06	-1.27	-1.74e-06	0.13	80	80	80	0	EDL933	628873	629752	87	87	87	0	EDL933	628873	629752	77	77	77	0	EDL933	628873	629752	81.33	57	57	57	0	EDL933	628873	629752	65	65	65	0	EDL933	628873	629752	81	81	81	0	EDL933
ybbV	1	0	0.33	∞	1	3.59	3.19e-08	1	0	0	0	0	EDL933	629783	630062	0	0	0	0	EDL933	629783	630062	0	0	0	0	EDL933	629783	630062	0	0	0	0	0	EDL933	629783	630062	1	1	1	0	EDL933	629783	630062	0	0	0	0	EDL933
Z0665	13	4	1.33	1.09	1	1.03	4.29e-08	1	20	20	20	0	EDL933	629920	631312	8	8	8	0	EDL933	629920	631312	18	18	18	0	EDL933	629920	631312	15.33	14	14	14	0	EDL933	629920	631312	21	21	21	0	EDL933	629920	631312	15	15	15	0	EDL933
Z0666	29	5	15.67	1.54	0.02	1.46	1.35e-06	0.05	31	31	31	0	EDL933	631348	632239	35	35	35	0	EDL933	631348	632239	21	21	21	0	EDL933	631348	632239	29	36	36	36	0	EDL933	631348	632239	50	50	50	0	EDL933	631348	632239	48	48	48	0	EDL933
Z0667	27	5	10	1.26	0.25	1.19	7.56e-07	0.39	47	47	47	0	EDL933	632245	632710	42	42	42	0	EDL933	632245	632710	27	27	27	0	EDL933	632245	632710	38.67	48	48	48	0	EDL933	632245	632710	54	54	54	0	EDL933	632245	632710	44	44	44	0	EDL933
ybbY	23	8	-13	-1.53	0.00428	-1.61	-1.45e-06	0.01	42	42	42	0	EDL933	632760	634068	36	36	36	0	EDL933	632760	634068	35	35	35	0	EDL933	632760	634068	37.67	19	19	19	0	EDL933	632760	634068	27	27	27	0	EDL933	632760	634068	28	28	28	0	EDL933
ybbZ	11	3	2.33	1.08	0.95	1.02	7.2e-08	1	28	28	28	0	EDL933	634089	635235	34	34	34	0	EDL933	634089	635235	23	23	23	0	EDL933	634089	635235	28.33	28	28	28	0	EDL933	634089	635235	33	33	33	0	EDL933	634089	635235	31	31	31	0	EDL933
ylbA	82	26	-37.67	-1.13	0.02	-1.19	-5.38e-06	0.05	356	356	356	0	EDL933	635462	636248	304	304	304	0	EDL933	635462	636248	321	321	321	0	EDL933	635462	636248	327	284	284	284	0	EDL933	635462	636248	310	310	310	0	EDL933	635462	636248	274	274	274	0	EDL933
ylbB	18	11	-1	-1.02	0.63	-1.08	-3.94e-07	0.78	46	46	46	0	EDL933	636258	637494	57	57	57	0	EDL933	636258	637494	58	58	58	0	EDL933	636258	637494	53.67	42	42	42	0	EDL933	636258	637494	56	56	56	0	EDL933	636258	637494	60	60	60	0	EDL933
ylbC	20	4	11	1.61	0.05	1.52	9.54e-07	0.1	16	16	16	0	EDL933	637515	638565	21	21	21	0	EDL933	637515	638565	17	17	17	0	EDL933	637515	638565	18	36	36	36	0	EDL933	637515	638565	33	33	33	0	EDL933	637515	638565	18	18	18	0	EDL933
fdrA	18	6	8.67	1.52	0.08	1.44	7.45e-07	0.16	23	23	23	0	EDL933	638881	640549	17	17	17	0	EDL933	638881	640549	10	10	10	0	EDL933	638881	640549	16.67	21	21	21	0	EDL933	638881	640549	27	27	27	0	EDL933	638881	640549	28	28	28	0	EDL933
ylbE	22	16	18.33	1.67	0.00287	1.58	1.61e-06	0.0087	26	26	26	0	EDL933	640816	641818	29	29	29	0	EDL933	640816	641818	27	27	27	0	EDL933	640816	641818	27.33	48	48	48	0	EDL933	640816	641818	46	46	46	0	EDL933	640816	641818	43	43	43	0	EDL933
ylbF	15	3	2	1.09	0.94	1.03	6.51e-08	1	22	22	22	0	EDL933	641828	642644	25	25	25	0	EDL933	641828	642644	22	22	22	0	EDL933	641828	642644	23	16	16	16	0	EDL933	641828	642644	31	31	31	0	EDL933	641828	642644	28	28	28	0	EDL933
arcC	69	19	42.67	1.66	0.000437	1.57	3.74e-06	0.00159	78	78	78	0	EDL933	642640	643534	63	63	63	0	EDL933	642640	643534	53	53	53	0	EDL933	642640	643534	64.67	118	118	118	0	EDL933	642640	643534	122	122	122	0	EDL933	642640	643534	82	82	82	0	EDL933
purK	392	129	-33.67	-1.01	0.37	-1.07	-1.7e-05	0.52	2582	2582	2582	0	EDL933	643672	644740	2539	2539	2539	0	EDL933	643672	644740	2453	2453	2453	0	EDL933	643672	644740	2524.67	2627	2627	2627	0	EDL933	643672	644740	2611	2611	2611	0	EDL933	643672	644740	2235	2235	2235	0	EDL933
purE	435	187	-101.67	-1.05	0.16	-1.11	-2.04e-05	0.27	2200	2200	2200	0	EDL933	644736	645246	2016	2016	2016	0	EDL933	644736	645246	1829	1829	1829	0	EDL933	644736	645246	2015	1946	1946	1946	0	EDL933	644736	645246	2029	2029	2029	0	EDL933	644736	645246	1765	1765	1765	0	EDL933
ybbF	234	39	-93.33	-1.19	0.00235	-1.25	-1.2e-05	0.00724	674	674	674	0	EDL933	645363	646086	556	556	556	0	EDL933	645363	646086	529	529	529	0	EDL933	645363	646086	586.33	500	500	500	0	EDL933	645363	646086	539	539	539	0	EDL933	645363	646086	440	440	440	0	EDL933
ppiB	1585	691	958	1.2	0.1	1.13	6.55e-05	0.18	5022	5022	5022	0	EDL933	646088	646583	4515	4515	4515	0	EDL933	646088	646583	4858	4858	4858	0	EDL933	646088	646583	4798.33	5549	5549	5549	0	EDL933	646088	646583	6100	6100	6100	0	EDL933	646088	646583	5620	5620	5620	0	EDL933
cysS	419	90	191.33	1.11	0.52	1.05	8.87e-06	0.68	1916	1916	1916	0	EDL933	646756	648142	1826	1826	1826	0	EDL933	646756	648142	1649	1649	1649	0	EDL933	646756	648142	1797	2068	2068	2068	0	EDL933	646756	648142	2064	2064	2064	0	EDL933	646756	648142	1833	1833	1833	0	EDL933
ybcI	24	12	1	1.02	0.88	-1.03	-1.32e-07	0.98	50	50	50	0	EDL933	648177	648699	44	44	44	0	EDL933	648177	648699	32	32	32	0	EDL933	648177	648699	42	43	43	43	0	EDL933	648177	648699	55	55	55	0	EDL933	648177	648699	31	31	31	0	EDL933
ybcJ	37	20	-7.67	-1.12	0.28	-1.19	-1.13e-06	0.43	52	52	52	0	EDL933	648806	649040	84	84	84	0	EDL933	648806	649040	72	72	72	0	EDL933	648806	649040	69.33	47	47	47	0	EDL933	648806	649040	64	64	64	0	EDL933	648806	649040	74	74	74	0	EDL933
folD	385	258	151	1.07	0.84	1.02	3.34e-06	0.95	2339	2339	2339	0	EDL933	649020	649887	2068	2068	2068	0	EDL933	649020	649887	2001	2001	2001	0	EDL933	649020	649887	2136	2386	2386	2386	0	EDL933	649020	649887	2326	2326	2326	0	EDL933	649020	649887	2149	2149	2149	0	EDL933
sfmA	7	2	2.67	1.32	0.53	1.25	2.1e-07	0.69	6	6	6	0	EDL933	650324	650900	10	10	10	0	EDL933	650324	650900	9	9	9	0	EDL933	650324	650900	8.33	8	8	8	0	EDL933	650324	650900	13	13	13	0	EDL933	650324	650900	12	12	12	0	EDL933
sfmC	30	17	22.67	3.06	1.86e-07	2.88	2.12e-06	1.17e-06	12	12	12	0	EDL933	651119	651812	9	9	9	0	EDL933	651119	651812	12	12	12	0	EDL933	651119	651812	11	29	29	29	0	EDL933	651119	651812	33	33	33	0	EDL933	651119	651812	39	39	39	0	EDL933
sfmD	16	7	-4.33	-1.13	0.32	-1.19	-6.22e-07	0.48	44	44	44	0	EDL933	651842	654452	28	28	28	0	EDL933	651842	654452	44	44	44	0	EDL933	651842	654452	38.67	37	37	37	0	EDL933	651842	654452	30	30	30	0	EDL933	651842	654452	36	36	36	0	EDL933
sfmH	11	3	4.33	1.46	0.27	1.38	3.64e-07	0.41	10	10	10	0	EDL933	654494	655472	5	5	5	0	EDL933	654494	655472	13	13	13	0	EDL933	654494	655472	9.33	16	16	16	0	EDL933	654494	655472	15	15	15	0	EDL933	654494	655472	10	10	10	0	EDL933
sfmF	18	2	6.67	1.56	0.14	1.46	5.68e-07	0.25	8	8	8	0	EDL933	655482	655998	13	13	13	0	EDL933	655482	655998	15	15	15	0	EDL933	655482	655998	12	13	13	13	0	EDL933	655482	655998	26	26	26	0	EDL933	655482	655998	17	17	17	0	EDL933
fimZ	9	4	0.33	1.08	1	1.03	1.14e-08	1	6	6	6	0	EDL933	656000	656696	1	1	1	0	EDL933	656000	656696	6	6	6	0	EDL933	656000	656696	4.33	2	2	2	0	EDL933	656000	656696	2	2	2	0	EDL933	656000	656696	10	10	10	0	EDL933
argU	0	0	0	1	1	1	0	1	0	0	0	0	EDL933	656875	656952	0	0	0	0	EDL933	656875	656952	0	0	0	0	EDL933	656875	656952	0	0	0	0	0	EDL933	656875	656952	0	0	0	0	EDL933	656875	656952	0	0	0	0	EDL933
envY	14	8	-1.33	-1.03	0.61	-1.08	-4.12e-07	0.76	55	55	55	0	EDL933	656997	657759	48	48	48	0	EDL933	656997	657759	56	56	56	0	EDL933	656997	657759	53	61	61	61	0	EDL933	656997	657759	47	47	47	0	EDL933	656997	657759	47	47	47	0	EDL933
ybcH	44	23	29	1.5	0.00792	1.42	2.48e-06	0.02	54	54	54	0	EDL933	657941	658832	55	55	55	0	EDL933	657941	658832	66	66	66	0	EDL933	657941	658832	58.33	86	86	86	0	EDL933	657941	658832	78	78	78	0	EDL933	657941	658832	98	98	98	0	EDL933
nfrA	190	168	173.33	1.55	1.15e-07	1.46	1.49e-05	7.56e-07	327	327	327	0	EDL933	658832	661805	311	311	311	0	EDL933	658832	661805	314	314	314	0	EDL933	658832	661805	317.33	489	489	489	0	EDL933	658832	661805	501	501	501	0	EDL933	658832	661805	482	482	482	0	EDL933
nfrB	70	40	33.33	1.28	0.09	1.21	2.59e-06	0.16	152	152	152	0	EDL933	661791	664029	100	100	100	0	EDL933	661791	664029	111	111	111	0	EDL933	661791	664029	121	170	170	170	0	EDL933	661791	664029	151	151	151	0	EDL933	661791	664029	142	142	142	0	EDL933
Z0700	75	24	17	1.09	0.73	1.03	6.51e-07	0.87	231	122	231	0	EDL933	664294	665431	156	69	156	0	EDL933	664294	665431	176	92	176	0	EDL933	664294	665431	187.67	200	101	200	0	EDL933	664294	665431	217	102	217	0	EDL933	664294	665431	197	102	197	0	EDL933
Z0701	20	2	7.33	1.27	0.32	1.2	5.61e-07	0.47	29	29	29	0	EDL933	665645	665867	31	31	31	0	EDL933	665645	665867	23	23	23	0	EDL933	665645	665867	27.67	30	30	30	0	EDL933	665645	665867	32	32	32	0	EDL933	665645	665867	43	43	43	0	EDL933
Z0702	224	82	74.33	1.09	0.68	1.03	2.62e-06	0.83	966	964	966	0	EDL933	665893	667228	859	857	859	0	EDL933	665893	667228	769	767	769	0	EDL933	665893	667228	864.67	941	941	941	0	EDL933	665893	667228	993	991	993	0	EDL933	665893	667228	883	882	883	0	EDL933
Z0705	287	58	112	1.12	0.42	1.06	5.86e-06	0.58	1025	1025	1025	0	EDL933	667822	672760	984	984	984	0	EDL933	667822	672760	822	822	822	0	EDL933	667822	672760	943.67	1109	1109	1109	0	EDL933	667822	672760	1091	1091	1091	0	EDL933	667822	672760	967	967	967	0	EDL933
Z0706	7	2	-1.33	-1.24	0.44	-1.3	-1.67e-07	0.6	5	5	5	0	EDL933	672779	673241	6	6	6	0	EDL933	672779	673241	10	10	10	0	EDL933	672779	673241	7	3	3	3	0	EDL933	672779	673241	7	7	7	0	EDL933	672779	673241	7	7	7	0	EDL933
Z0707	10	6	0.33	1.03	1	-1.03	-4.24e-08	1	9	9	9	0	EDL933	673268	675170	10	9	10	0	EDL933	673268	675170	19	19	19	0	EDL933	673268	675170	12.67	15	14	15	0	EDL933	673268	675170	15	15	15	0	EDL933	673268	675170	9	9	9	0	EDL933
ybcZ	31	7	-5.33	-1.04	0.33	-1.1	-1.22e-06	0.49	142	142	142	0	EDL933	675763	677212	129	129	129	0	EDL933	675763	677212	124	124	124	0	EDL933	675763	677212	131.67	137	137	137	0	EDL933	675763	677212	131	131	131	0	EDL933	675763	677212	111	111	111	0	EDL933
ylcA	34	4	4.33	1.02	0.74	-1.03	-5.78e-07	0.88	182	182	182	0	EDL933	677201	677885	181	181	181	0	EDL933	677201	677885	185	185	185	0	EDL933	677201	677885	182.67	166	166	166	0	EDL933	677201	677885	195	195	195	0	EDL933	677201	677885	200	200	200	0	EDL933
ylcB	9	3	3	1.11	0.78	1.05	1.45e-07	0.9	24	24	24	0	EDL933	678041	679424	28	28	28	0	EDL933	678041	679424	27	27	27	0	EDL933	678041	679424	26.33	25	25	25	0	EDL933	678041	679424	30	30	30	0	EDL933	678041	679424	33	33	33	0	EDL933
ylcC	5	3	-2.33	-1.47	0.27	-1.54	-2.63e-07	0.41	6	6	6	0	EDL933	679447	679780	9	9	9	0	EDL933	679447	679780	7	7	7	0	EDL933	679447	679780	7.33	7	7	7	0	EDL933	679447	679780	4	4	4	0	EDL933	679447	679780	4	4	4	0	EDL933
ylcD	8	4	3.67	1.18	0.62	1.12	2.43e-07	0.77	20	20	20	0	EDL933	679795	681019	24	24	24	0	EDL933	679795	681019	17	17	17	0	EDL933	679795	681019	20.33	23	23	23	0	EDL933	679795	681019	25	25	25	0	EDL933	679795	681019	24	24	24	0	EDL933
ybdE	37	19	5	1.06	1	-1	-2.64e-09	1	81	81	81	0	EDL933	681030	684168	113	113	113	0	EDL933	681030	684168	76	76	76	0	EDL933	681030	684168	90	85	85	85	0	EDL933	681030	684168	100	100	100	0	EDL933	681030	684168	100	100	100	0	EDL933
pheP	91	17	-44	-1.1	0.05	-1.16	-7.01e-06	0.1	481	481	481	0	EDL933	684269	685646	519	519	519	0	EDL933	684269	685646	509	509	509	0	EDL933	684269	685646	503	428	428	428	0	EDL933	684269	685646	483	483	483	0	EDL933	684269	685646	466	466	466	0	EDL933
ybdG	409	281	-312	-1.48	2.17e-11	-1.57	-3.51e-05	2.27e-10	1017	1017	1017	0	EDL933	685713	686961	947	947	947	0	EDL933	685713	686961	905	905	905	0	EDL933	685713	686961	956.33	608	608	608	0	EDL933	685713	686961	701	701	701	0	EDL933	685713	686961	624	624	624	0	EDL933
nfnB	361	64	-65	-1.05	0.19	-1.11	-1.33e-05	0.32	1559	1559	1559	0	EDL933	687068	687722	1198	1198	1198	0	EDL933	687068	687722	1313	1313	1313	0	EDL933	687068	687722	1356.67	1330	1330	1330	0	EDL933	687068	687722	1296	1296	1296	0	EDL933	687068	687722	1249	1249	1249	0	EDL933
ybdF	64	39	26.33	1.2	0.25	1.14	1.88e-06	0.38	172	172	172	0	EDL933	687815	688184	108	108	108	0	EDL933	687815	688184	117	117	117	0	EDL933	687815	688184	132.33	169	169	169	0	EDL933	687815	688184	151	151	151	0	EDL933	687815	688184	156	156	156	0	EDL933
ybdJ	32	10	-17.67	-1.23	0.02	-1.3	-2.22e-06	0.04	98	98	98	0	EDL933	688248	688497	93	93	93	0	EDL933	688248	688497	96	96	96	0	EDL933	688248	688497	95.67	83	83	83	0	EDL933	688248	688497	85	85	85	0	EDL933	688248	688497	66	66	66	0	EDL933
ybdK	30	7	15	1.27	0.16	1.2	1.13e-06	0.28	61	61	61	0	EDL933	688562	689681	54	54	54	0	EDL933	688562	689681	53	53	53	0	EDL933	688562	689681	56	73	73	73	0	EDL933	688562	689681	83	83	83	0	EDL933	688562	689681	57	57	57	0	EDL933
Z0721	132	61	96.33	3.47	2.6e-11	3.26	9e-06	2.69e-10	20	20	20	0	EDL933	689975	690272	47	47	47	0	EDL933	689975	690272	50	50	50	0	EDL933	689975	690272	39	108	108	108	0	EDL933	689975	690272	146	145	146	0	EDL933	689975	690272	152	152	152	0	EDL933
Z0722	120	56	86.33	1.88	2.52e-07	1.77	7.75e-06	1.56e-06	89	89	89	0	EDL933	690523	690775	101	101	101	0	EDL933	690523	690775	106	106	106	0	EDL933	690523	690775	98.67	157	157	157	0	EDL933	690523	690775	189	189	189	0	EDL933	690523	690775	209	209	209	0	EDL933
entD	1671	261	-389.33	-1.11	0.09	-1.17	-5.62e-05	0.17	4693	4693	4693	0	EDL933	690896	691526	3428	3428	3428	0	EDL933	690896	691526	3278	3278	3278	0	EDL933	690896	691526	3799.67	3670	3670	3670	0	EDL933	690896	691526	3539	3539	3539	0	EDL933	690896	691526	3022	3022	3022	0	EDL933
fepA	7261	189	2952	1.1	0.6	1.04	0.000122	0.75	29345	29345	29345	0	EDL933	691691	693932	29156	29156	29156	0	EDL933	691691	693932	27866	27866	27866	0	EDL933	691691	693932	28789	29219	29219	29219	0	EDL933	691691	693932	35127	35127	35127	0	EDL933	691691	693932	30877	30877	30877	0	EDL933
fes	1902	854	1083.67	1.14	0.31	1.08	6.35e-05	0.45	8231	8231	8231	0	EDL933	694252	695377	7377	7377	7377	0	EDL933	694252	695377	7237	7237	7237	0	EDL933	694252	695377	7615	9139	9139	9139	0	EDL933	694252	695377	9003	9003	9003	0	EDL933	694252	695377	7954	7954	7954	0	EDL933
Z0726	1033	269	-173	-1.04	0.22	-1.1	-3.83e-05	0.35	4688	4688	4688	0	EDL933	695379	695598	3704	3704	3704	0	EDL933	695379	695598	3909	3909	3909	0	EDL933	695379	695598	4100.33	3973	3973	3973	0	EDL933	695379	695598	4154	4154	4154	0	EDL933	695379	695598	3655	3655	3655	0	EDL933
entF	22714	6009	-12017.7	-1.21	0.00268	-1.27	-0.00153	0.00816	75222	75222	75222	0	EDL933	695594	699476	68441	68441	68441	0	EDL933	695594	699476	66881	66881	66881	0	EDL933	695594	699476	70181.3	60872	60872	60872	0	EDL933	695594	699476	61111	61111	61111	0	EDL933	695594	699476	52508	52508	52508	0	EDL933
fepE	140	61	-13.33	-1.03	0.35	-1.08	-3.92e-06	0.51	569	569	569	0	EDL933	699691	700825	515	515	515	0	EDL933	699691	700825	454	454	454	0	EDL933	699691	700825	512.67	569	569	569	0	EDL933	699691	700825	500	500	500	0	EDL933	699691	700825	429	429	429	0	EDL933
fepC	302	34	-99	-1.1	0.04	-1.16	-1.53e-05	0.09	1231	1231	1231	0	EDL933	700821	701637	1062	1062	1062	0	EDL933	700821	701637	1019	1019	1019	0	EDL933	700821	701637	1104	1033	1033	1033	0	EDL933	700821	701637	1053	1053	1053	0	EDL933	700821	701637	929	929	929	0	EDL933
fepG	111	33	-31.33	-1.06	0.14	-1.12	-5.85e-06	0.24	526	526	526	0	EDL933	701633	702626	547	547	547	0	EDL933	701633	702626	511	511	511	0	EDL933	701633	702626	528	554	554	554	0	EDL933	701633	702626	493	493	493	0	EDL933	701633	702626	443	443	443	0	EDL933
fepD	203	60	61	1.08	0.73	1.03	1.88e-06	0.86	753	753	753	0	EDL933	702622	703627	811	811	811	0	EDL933	702622	703627	660	660	660	0	EDL933	702622	703627	741.33	742	742	742	0	EDL933	702622	703627	863	863	863	0	EDL933	702622	703627	802	802	802	0	EDL933
ybdA	214	96	103.33	1.17	0.19	1.1	6.43e-06	0.32	571	571	571	0	EDL933	703737	704988	694	694	694	0	EDL933	703737	704988	598	598	598	0	EDL933	703737	704988	621	690	690	690	0	EDL933	703737	704988	785	785	785	0	EDL933	703737	704988	698	698	698	0	EDL933
fepB	2039	1336	1498.67	1.33	0.00268	1.26	0.00012	0.00817	5036	5036	5036	0	EDL933	704991	705948	4233	4233	4233	0	EDL933	704991	705948	4223	4223	4223	0	EDL933	704991	705948	4497.33	6262	6262	6262	0	EDL933	704991	705948	6157	6157	6157	0	EDL933	704991	705948	5569	5569	5569	0	EDL933
entC	7517	5712	6190.33	1.59	8.57e-08	1.51	0.000537	5.77e-07	11079	11079	11079	0	EDL933	706136	707312	9983	9983	9983	0	EDL933	706136	707312	10227	10227	10227	0	EDL933	706136	707312	10429.7	16421	16421	16421	0	EDL933	706136	707312	17500	17500	17500	0	EDL933	706136	707312	15939	15939	15939	0	EDL933
entE	5532	2994	4053	1.31	0.00571	1.24	0.000316	0.02	12932	12932	12932	0	EDL933	707321	708932	12654	12654	12654	0	EDL933	707321	708932	13139	13139	13139	0	EDL933	707321	708932	12908.3	16772	16772	16772	0	EDL933	707321	708932	18186	18186	18186	0	EDL933	707321	708932	15926	15926	15926	0	EDL933
entB	4789	1369	-1987.67	-1.1	0.05	-1.16	-0.000307	0.1	22848	22848	22848	0	EDL933	708945	709803	20720	20720	20720	0	EDL933	708945	709803	20638	20638	20638	0	EDL933	708945	709803	21402	19351	19351	19351	0	EDL933	708945	709803	20833	20833	20833	0	EDL933	708945	709803	18059	18059	18059	0	EDL933
entA	4583	1771	-2786.33	-1.29	5.16e-05	-1.37	-0.000332	0.000225	13430	13430	13430	0	EDL933	709802	710549	11854	11854	11854	0	EDL933	709802	710549	11501	11501	11501	0	EDL933	709802	710549	12261.7	9730	9730	9730	0	EDL933	709802	710549	9849	9849	9849	0	EDL933	709802	710549	8847	8847	8847	0	EDL933
ybdB	1630	1027	-1246.67	-1.41	1.2e-07	-1.49	-0.000143	7.86e-07	4450	4450	4450	0	EDL933	710551	710965	4456	4456	4456	0	EDL933	710551	710965	3970	3970	3970	0	EDL933	710551	710965	4292	2826	2826	2826	0	EDL933	710551	710965	3367	3367	3367	0	EDL933	710551	710965	2943	2943	2943	0	EDL933
cstA	804	254	-293.33	-1.12	0.04	-1.18	-4.42e-05	0.09	2703	2703	2703	0	EDL933	711145	713251	3067	3067	3067	0	EDL933	711145	713251	2713	2713	2713	0	EDL933	711145	713251	2827.67	2263	2263	2263	0	EDL933	711145	713251	2881	2881	2881	0	EDL933	711145	713251	2459	2459	2459	0	EDL933
ybdH	63	32	44.67	1.34	0.00741	1.26	3.56e-06	0.02	138	138	138	0	EDL933	713639	714728	134	134	134	0	EDL933	713639	714728	127	127	127	0	EDL933	713639	714728	133	177	177	177	0	EDL933	713639	714728	190	190	190	0	EDL933	713639	714728	166	166	166	0	EDL933
ybdL	34	12	-10	-1.13	0.15	-1.19	-1.42e-06	0.25	105	105	105	0	EDL933	714836	715997	88	88	88	0	EDL933	714836	715997	75	75	75	0	EDL933	714836	715997	89.33	87	87	87	0	EDL933	714836	715997	80	80	80	0	EDL933	714836	715997	71	71	71	0	EDL933
ybdM	32	20	12.33	1.18	0.39	1.12	8.24e-07	0.55	82	82	82	0	EDL933	715997	716627	58	58	58	0	EDL933	715997	716627	62	62	62	0	EDL933	715997	716627	67.33	64	64	64	0	EDL933	715997	716627	90	90	90	0	EDL933	715997	716627	85	85	85	0	EDL933
ybdN	25	17	3	1.08	0.89	1.03	1.05e-07	0.99	45	45	45	0	EDL933	716599	717820	42	42	42	0	EDL933	716599	717820	23	23	23	0	EDL933	716599	717820	36.67	27	27	27	0	EDL933	716599	717820	44	44	44	0	EDL933	716599	717820	48	48	48	0	EDL933
ybdO	32	23	26	2.66	2.49e-07	2.51	2.41e-06	1.55e-06	19	19	19	0	EDL933	717966	718869	15	15	15	0	EDL933	717966	718869	13	13	13	0	EDL933	717966	718869	15.67	45	45	45	0	EDL933	717966	718869	42	42	42	0	EDL933	717966	718869	38	38	38	0	EDL933
dsbG	74	1	-31.67	-1.15	0.03	-1.21	-4.39e-06	0.06	265	265	265	0	EDL933	719078	719885	231	231	231	0	EDL933	719078	719885	253	253	253	0	EDL933	719078	719885	249.67	191	191	191	0	EDL933	719078	719885	232	232	232	0	EDL933	719078	719885	231	231	231	0	EDL933
ahpC	5737	759	-1637.67	-1.08	0.11	-1.15	-0.000276	0.2	20323	20323	20323	0	EDL933	720196	720760	22103	22103	22103	0	EDL933	720196	720760	20329	20329	20329	0	EDL933	720196	720760	20918.3	16366	16366	16366	0	EDL933	720196	720760	21906	21906	21906	0	EDL933	720196	720760	19570	19570	19570	0	EDL933
ahpF	741	482	559.67	1.3	0.00546	1.23	4.35e-05	0.02	1996	1996	1996	0	EDL933	720858	722454	1812	1812	1812	0	EDL933	720858	722454	1856	1856	1856	0	EDL933	720858	722454	1888	2452	2452	2452	0	EDL933	720858	722454	2553	2553	2553	0	EDL933	720858	722454	2338	2338	2338	0	EDL933
ybdQ	127	82	89.33	1.27	0.01	1.2	6.8e-06	0.03	357	357	357	0	EDL933	722574	723003	312	312	312	0	EDL933	722574	723003	323	323	323	0	EDL933	722574	723003	330.67	405	405	405	0	EDL933	722574	723003	439	439	439	0	EDL933	722574	723003	416	416	416	0	EDL933
ybdR	42	9	-3.67	-1.04	0.46	-1.09	-8.92e-07	0.62	112	112	112	0	EDL933	723223	724462	102	102	102	0	EDL933	723223	724462	93	93	93	0	EDL933	723223	724462	102.33	120	120	120	0	EDL933	723223	724462	98	98	98	0	EDL933	723223	724462	78	78	78	0	EDL933
Z0753	105	40	48	1.34	0.04	1.27	3.78e-06	0.09	109	68	109	0	EDL933	724542	725004	175	98	175	0	EDL933	724542	725004	135	76	135	0	EDL933	724542	725004	139.67	181	103	181	0	EDL933	724542	725004	214	121	214	0	EDL933	724542	725004	168	105	168	0	EDL933
rnk	160	68	94	1.23	0.03	1.17	6.82e-06	0.06	430	271	430	0	EDL933	724692	725103	404	232	404	0	EDL933	724692	725103	382	208	382	0	EDL933	724692	725103	405.33	484	271	484	0	EDL933	724692	725103	542	303	542	0	EDL933	724692	725103	472	271	472	0	EDL933
rna	174	75	47.33	1.07	0.8	1.02	1.22e-06	0.92	736	736	736	0	EDL933	725332	726139	635	635	635	0	EDL933	725332	726139	573	573	573	0	EDL933	725332	726139	648	747	747	747	0	EDL933	725332	726139	707	707	707	0	EDL933	725332	726139	632	632	632	0	EDL933
ybdS	11	2	1.67	1.05	1	-1.01	-3.6e-08	1	40	40	40	0	EDL933	726252	727716	29	29	29	0	EDL933	726252	727716	40	40	40	0	EDL933	726252	727716	36.33	37	37	37	0	EDL933	726252	727716	38	38	38	0	EDL933	726252	727716	39	39	39	0	EDL933
citG	28	5	14	1.58	0.03	1.49	1.21e-06	0.08	28	28	28	0	EDL933	727766	728645	22	22	22	0	EDL933	727766	728645	23	23	23	0	EDL933	727766	728645	24.33	50	50	50	0	EDL933	727766	728645	38	38	38	0	EDL933	727766	728645	27	27	27	0	EDL933
ybdU	9	1	2.33	1.47	0.44	1.38	1.97e-07	0.6	7	7	7	0	EDL933	728619	729171	2	2	2	0	EDL933	728619	729171	6	6	6	0	EDL933	728619	729171	5	11	11	11	0	EDL933	728619	729171	6	6	6	0	EDL933	728619	729171	5	5	5	0	EDL933
citF	12	5	1	1.06	1	1	6.48e-09	1	16	16	16	0	EDL933	729174	730707	20	20	20	0	EDL933	729174	730707	13	13	13	0	EDL933	729174	730707	16.33	11	11	11	0	EDL933	729174	730707	23	23	23	0	EDL933	729174	730707	18	18	18	0	EDL933
citE	16	2	8.67	2.37	0.02	2.21	7.89e-07	0.04	6	6	6	0	EDL933	730717	731641	5	5	5	0	EDL933	730717	731641	8	8	8	0	EDL933	730717	731641	6.33	18	18	18	0	EDL933	730717	731641	21	21	21	0	EDL933	730717	731641	6	6	6	0	EDL933
citD	5	2	-1	-1.23	0.72	-1.29	-1.24e-07	0.86	8	8	8	0	EDL933	731622	731919	5	5	5	0	EDL933	731622	731919	3	3	3	0	EDL933	731622	731919	5.33	3	3	3	0	EDL933	731622	731919	6	6	6	0	EDL933	731622	731919	4	4	4	0	EDL933
citC	38	11	22	2.08	0.00025	1.96	2e-06	0.000954	25	25	25	0	EDL933	731933	733079	21	21	21	0	EDL933	731933	733079	15	15	15	0	EDL933	731933	733079	20.33	32	32	32	0	EDL933	731933	733079	53	53	53	0	EDL933	731933	733079	42	42	42	0	EDL933
citA	104	39	63.33	1.41	0.00104	1.34	5.27e-06	0.00347	169	169	169	0	EDL933	733371	735030	167	167	167	0	EDL933	733371	735030	127	127	127	0	EDL933	733371	735030	154.33	206	206	206	0	EDL933	733371	735030	231	231	231	0	EDL933	733371	735030	216	216	216	0	EDL933
citB	77	28	42.33	1.3	0.02	1.23	3.28e-06	0.06	137	137	137	0	EDL933	734998	735679	146	146	146	0	EDL933	734998	735679	135	135	135	0	EDL933	734998	735679	139.33	165	165	165	0	EDL933	734998	735679	212	212	212	0	EDL933	734998	735679	168	168	168	0	EDL933
dcuC	34	15	16.67	1.34	0.08	1.27	1.33e-06	0.15	61	61	61	0	EDL933	735719	737105	46	46	46	0	EDL933	735719	737105	41	41	41	0	EDL933	735719	737105	49.33	63	63	63	0	EDL933	735719	737105	75	75	75	0	EDL933	735719	737105	60	60	60	0	EDL933
crcA	19	8	-2.67	-1.07	0.49	-1.12	-4.65e-07	0.65	51	51	51	0	EDL933	737693	738254	41	41	41	0	EDL933	737693	738254	33	33	33	0	EDL933	737693	738254	41.67	44	44	44	0	EDL933	737693	738254	32	32	32	0	EDL933	737693	738254	41	41	41	0	EDL933
cspE	3442	1689	-2415	-1.27	9.98e-05	-1.34	-0.000292	0.00041	11745	11745	11745	0	EDL933	738428	738638	11253	11253	11253	0	EDL933	738428	738638	10728	10728	10728	0	EDL933	738428	738638	11242	9139	9139	9139	0	EDL933	738428	738638	9039	9039	9039	0	EDL933	738428	738638	8303	8303	8303	0	EDL933
crcB	66	27	24.67	1.12	0.53	1.06	1.24e-06	0.69	211	211	211	0	EDL933	738690	739074	226	226	226	0	EDL933	738690	739074	191	191	191	0	EDL933	738690	739074	209.33	257	257	257	0	EDL933	738690	739074	246	246	246	0	EDL933	738690	739074	199	199	199	0	EDL933
ybeM	24	1	-5	-1.06	0.35	-1.12	-9.3e-07	0.5	81	81	81	0	EDL933	739391	739955	89	89	89	0	EDL933	739391	739955	81	81	81	0	EDL933	739391	739955	83.67	66	66	66	0	EDL933	739391	739955	80	80	80	0	EDL933	739391	739955	90	90	90	0	EDL933
ybeC	132	59	-89	-1.58	2.48e-07	-1.67	-9.89e-06	1.54e-06	216	216	216	0	EDL933	740083	740287	263	263	263	0	EDL933	740083	740287	247	247	247	0	EDL933	740083	740287	242	131	131	131	0	EDL933	740083	740287	157	157	157	0	EDL933	740083	740287	171	171	171	0	EDL933
lipA	1647	322	690	1.14	0.3	1.08	4.01e-05	0.45	5251	5251	5251	0	EDL933	740387	741353	4929	4929	4929	0	EDL933	740387	741353	4387	4387	4387	0	EDL933	740387	741353	4855.67	5538	5538	5538	0	EDL933	740387	741353	6034	6034	6034	0	EDL933	740387	741353	5065	5065	5065	0	EDL933
ybeF	61	44	46.33	1.41	0.00238	1.33	3.85e-06	0.00732	115	115	115	0	EDL933	741561	742362	126	126	126	0	EDL933	741561	742362	100	100	100	0	EDL933	741561	742362	113.67	161	161	161	0	EDL933	741561	742362	160	160	160	0	EDL933	741561	742362	159	159	159	0	EDL933
lipB	44	8	-13.67	-1.12	0.12	-1.18	-2.04e-06	0.21	124	124	124	0	EDL933	742774	743350	137	137	137	0	EDL933	742774	743350	129	129	129	0	EDL933	742774	743350	130	93	93	93	0	EDL933	742774	743350	135	135	135	0	EDL933	742774	743350	121	121	121	0	EDL933
ybeD	280	159	213.33	1.37	0.000118	1.3	1.73e-05	0.00048	566	566	566	0	EDL933	743516	743780	577	577	577	0	EDL933	743516	743780	580	580	580	0	EDL933	743516	743780	574.33	781	781	781	0	EDL933	743516	743780	846	846	846	0	EDL933	743516	743780	736	736	736	0	EDL933
dacA	444	60	-187.33	-1.11	0.03	-1.17	-2.75e-05	0.08	2058	2058	2058	0	EDL933	743889	745101	1760	1760	1760	0	EDL933	743889	745101	1706	1706	1706	0	EDL933	743889	745101	1841.33	1646	1646	1646	0	EDL933	743889	745101	1702	1702	1702	0	EDL933	743889	745101	1614	1614	1614	0	EDL933
rlpA	1740	222	-549.33	-1.18	0.02	-1.24	-7.03e-05	0.05	4391	4391	4391	0	EDL933	745240	746329	3279	3279	3279	0	EDL933	745240	746329	3072	3072	3072	0	EDL933	745240	746329	3580.67	3386	3386	3386	0	EDL933	745240	746329	3057	3057	3057	0	EDL933	745240	746329	2651	2651	2651	0	EDL933
mrdB	275	247	-256.67	-1.7	0	-1.8	-2.8e-05	0	625	625	625	0	EDL933	746339	747452	627	627	627	0	EDL933	746339	747452	611	611	611	0	EDL933	746339	747452	621	364	364	364	0	EDL933	746339	747452	377	377	377	0	EDL933	746339	747452	352	352	352	0	EDL933
mrdA	280	143	-0.33	-1	0.54	-1.05	-5.07e-06	0.7	1109	1109	1109	0	EDL933	747454	749356	985	985	985	0	EDL933	747454	749356	858	858	858	0	EDL933	747454	749356	984	1115	1115	1115	0	EDL933	747454	749356	1001	1001	1001	0	EDL933	747454	749356	835	835	835	0	EDL933
ybeA	172	38	14	1.03	0.7	-1.03	-1.83e-06	0.84	513	513	513	0	EDL933	749386	749854	643	643	643	0	EDL933	749386	749854	510	510	510	0	EDL933	749386	749854	555.33	494	494	494	0	EDL933	749386	749854	666	666	666	0	EDL933	749386	749854	548	548	548	0	EDL933
ybeB	53	9	-6.67	-1.08	0.33	-1.15	-1.16e-06	0.48	79	79	79	0	EDL933	749857	750067	95	95	95	0	EDL933	749857	750067	88	88	88	0	EDL933	749857	750067	87.33	54	54	54	0	EDL933	749857	750067	107	107	107	0	EDL933	749857	750067	81	81	81	0	EDL933
phpB	108	56	-68.67	-1.37	6.23e-05	-1.44	-7.91e-06	0.000267	274	274	274	0	EDL933	750434	751046	255	255	255	0	EDL933	750434	751046	241	241	241	0	EDL933	750434	751046	256.67	213	213	213	0	EDL933	750434	751046	166	166	166	0	EDL933	750434	751046	185	185	185	0	EDL933
ybeN	354	135	-231	-1.42	2.91e-09	-1.5	-2.62e-05	2.36e-08	860	860	860	0	EDL933	751069	751711	777	777	777	0	EDL933	751069	751711	696	696	696	0	EDL933	751069	751711	777.67	561	561	561	0	EDL933	751069	751711	573	573	573	0	EDL933	751069	751711	506	506	506	0	EDL933
holA	833	213	-426.33	-1.49	6.56e-07	-1.57	-4.74e-05	3.87e-06	1577	1577	1577	0	EDL933	751712	752744	1198	1198	1198	0	EDL933	751712	752744	1106	1106	1106	0	EDL933	751712	752744	1293.67	965	965	965	0	EDL933	751712	752744	893	893	893	0	EDL933	751712	752744	744	744	744	0	EDL933
rlpB	852	378	-500	-1.24	0.000645	-1.31	-6.26e-05	0.00226	2427	2427	2427	0	EDL933	752743	753325	2756	2756	2756	0	EDL933	752743	753325	2562	2562	2562	0	EDL933	752743	753325	2581.67	1904	1904	1904	0	EDL933	752743	753325	2292	2292	2292	0	EDL933	752743	753325	2049	2049	2049	0	EDL933
leuS	1906	648	-1008.67	-1.14	0.01	-1.21	-0.00014	0.03	8605	8605	8605	0	EDL933	753339	755922	7915	7915	7915	0	EDL933	753339	755922	7762	7762	7762	0	EDL933	753339	755922	8094	7114	7114	7114	0	EDL933	753339	755922	7443	7443	7443	0	EDL933	753339	755922	6699	6699	6699	0	EDL933
ybeL	46	16	-4.67	-1.02	0.39	-1.08	-1.71e-06	0.54	258	258	258	0	EDL933	756157	756640	253	253	253	0	EDL933	756157	756640	212	212	212	0	EDL933	756157	756640	241	226	226	226	0	EDL933	756157	756640	242	242	242	0	EDL933	756157	756640	241	241	241	0	EDL933
ybeQ	51	15	-24.67	-1.29	0.00838	-1.36	-2.92e-06	0.02	127	127	127	0	EDL933	756709	757297	111	111	111	0	EDL933	756709	757297	91	91	91	0	EDL933	756709	757297	109.67	76	76	76	0	EDL933	756709	757297	82	82	82	0	EDL933	756709	757297	97	97	97	0	EDL933
Z0793	3	1	0.67	2	0.69	1.76	6.05e-08	0.83	2	2	2	0	EDL933	757531	757693	0	0	0	0	EDL933	757531	757693	0	0	0	0	EDL933	757531	757693	0.67	0	0	0	0	EDL933	757531	757693	1	1	1	0	EDL933	757531	757693	3	3	3	0	EDL933
ybeR	12	2	5.33	1.64	0.14	1.55	4.67e-07	0.24	9	9	9	0	EDL933	757851	758559	11	11	11	0	EDL933	757851	758559	5	5	5	0	EDL933	757851	758559	8.33	9	9	9	0	EDL933	757851	758559	17	17	17	0	EDL933	757851	758559	15	15	15	0	EDL933
ybeS	29	13	2.33	1.06	1	1	1.83e-08	1	60	60	60	0	EDL933	758555	759983	32	32	32	0	EDL933	758555	759983	31	31	31	0	EDL933	758555	759983	41	45	45	45	0	EDL933	758555	759983	47	47	47	0	EDL933	758555	759983	38	38	38	0	EDL933
ybeT	9	4	3	1.75	0.21	1.64	2.67e-07	0.34	2	2	2	0	EDL933	759992	760547	7	7	7	0	EDL933	759992	760547	3	3	3	0	EDL933	759992	760547	4	3	3	3	0	EDL933	759992	760547	7	7	7	0	EDL933	759992	760547	11	11	11	0	EDL933
ybeU	50	29	38	2.68	1.42e-07	2.53	3.54e-06	9.17e-07	18	18	18	0	EDL933	760648	761356	21	21	21	0	EDL933	760648	761356	29	29	29	0	EDL933	760648	761356	22.67	64	64	64	0	EDL933	760648	761356	50	50	50	0	EDL933	760648	761356	68	68	68	0	EDL933
ybeW	18	3	-1.33	-1.03	0.6	-1.09	-3.66e-07	0.75	54	54	54	0	EDL933	762863	764534	41	41	41	0	EDL933	762863	764534	38	38	38	0	EDL933	762863	764534	44.33	41	41	41	0	EDL933	762863	764534	52	52	52	0	EDL933	762863	764534	36	36	36	0	EDL933
ybeK	112	19	17.67	1.04	0.94	-1.01	-3.12e-07	1	460	460	460	0	EDL933	764617	765553	394	394	394	0	EDL933	764617	765553	348	348	348	0	EDL933	764617	765553	400.67	435	435	435	0	EDL933	764617	765553	407	407	407	0	EDL933	764617	765553	413	413	413	0	EDL933
gltL	4694	3077	-3748.67	-3.4	0	-3.58	-0.000387	0	6129	6129	6129	0	EDL933	765670	766396	5181	5181	5181	0	EDL933	765670	766396	4628	4628	4628	0	EDL933	765670	766396	5312.67	1551	1551	1551	0	EDL933	765670	766396	1706	1706	1706	0	EDL933	765670	766396	1435	1435	1435	0	EDL933
gltK	4241	2750	-3260.33	-3.52	0	-3.7	-0.000336	0	5385	5385	5385	0	EDL933	766395	767070	4245	4245	4245	0	EDL933	766395	767070	4038	4038	4038	0	EDL933	766395	767070	4556	1455	1455	1455	0	EDL933	766395	767070	1288	1288	1288	0	EDL933	766395	767070	1144	1144	1144	0	EDL933
gltJ	2414	1736	-2024.33	-3.38	0	-3.56	-0.000209	0	3232	3232	3232	0	EDL933	767069	767810	2834	2834	2834	0	EDL933	767069	767810	2557	2557	2557	0	EDL933	767069	767810	2874.33	818	818	818	0	EDL933	767069	767810	911	911	911	0	EDL933	767069	767810	821	821	821	0	EDL933
ybeJ	27822	18535	-21527.3	-2.88	0	-3.03	-0.00224	0	38545	38545	38545	0	EDL933	767979	768888	30149	30149	30149	0	EDL933	767979	768888	30262	30262	30262	0	EDL933	767979	768888	32985.3	11614	11614	11614	0	EDL933	767979	768888	12037	12037	12037	0	EDL933	767979	768888	10723	10723	10723	0	EDL933
lnt	1206	291	-561.67	-1.31	0.000332	-1.38	-6.64e-05	0.00125	2777	2777	2777	0	EDL933	769284	770823	2174	2174	2174	0	EDL933	769284	770823	2247	2247	2247	0	EDL933	769284	770823	2399.33	2059	2059	2059	0	EDL933	769284	770823	1883	1883	1883	0	EDL933	769284	770823	1571	1571	1571	0	EDL933
ybeX	1225	685	163.67	1.04	0.91	-1.01	-3.84e-06	1	4598	4598	4598	0	EDL933	770847	771726	3373	3373	3373	0	EDL933	770847	771726	3484	3484	3484	0	EDL933	770847	771726	3818.33	4193	4193	4193	0	EDL933	770847	771726	4169	4169	4169	0	EDL933	770847	771726	3584	3584	3584	0	EDL933
ybeY	122	19	34.33	1.07	0.95	1.01	3.02e-07	1	505	505	505	0	EDL933	771815	772283	541	541	541	0	EDL933	771815	772283	529	529	529	0	EDL933	771815	772283	525	535	535	535	0	EDL933	771815	772283	627	627	627	0	EDL933	771815	772283	516	516	516	0	EDL933
ybeZ	903	254	445.67	1.18	0.15	1.12	3.01e-05	0.26	2672	2672	2672	0	EDL933	772279	773359	2460	2460	2460	0	EDL933	772279	773359	2287	2287	2287	0	EDL933	772279	773359	2473	3190	3190	3190	0	EDL933	772279	773359	2852	2852	2852	0	EDL933	772279	773359	2714	2714	2714	0	EDL933
yleA	922	572	749.33	1.78	1.46e-12	1.69	6.69e-05	1.7e-11	1010	1010	1010	0	EDL933	773472	774897	989	989	989	0	EDL933	773472	774897	888	888	888	0	EDL933	773472	774897	962.33	1561	1561	1561	0	EDL933	773472	774897	1764	1764	1764	0	EDL933	773472	774897	1810	1810	1810	0	EDL933
yleB	131	37	-14.33	-1.03	0.26	-1.09	-4.48e-06	0.4	558	558	558	0	EDL933	775042	776218	596	596	596	0	EDL933	775042	776218	521	521	521	0	EDL933	775042	776218	558.33	488	488	488	0	EDL933	775042	776218	619	619	619	0	EDL933	775042	776218	525	525	525	0	EDL933
glnX	4	2	0	-1	1	-1.05	-2.33e-08	1	5	0	5	0	EDL933	776371	776446	6	0	6	0	EDL933	776371	776446	2	0	2	0	EDL933	776371	776446	4.33	4	0	4	0	EDL933	776371	776446	6	0	6	0	EDL933	776371	776446	3	0	3	0	EDL933
glnV	3	1	0	-1	1	-1.05	-9.21e-09	1	1	0	1	0	EDL933	776483	776558	2	0	2	0	EDL933	776483	776558	2	0	2	0	EDL933	776483	776558	1.67	2	0	2	0	EDL933	776483	776558	3	0	3	0	EDL933	776483	776558	0	0	0	0	EDL933
metU	12	5	4.67	1.5	0.25	1.42	3.99e-07	0.39	7	0	7	0	EDL933	776606	776683	15	0	15	0	EDL933	776606	776683	6	0	6	0	EDL933	776606	776683	9.33	18	0	18	0	EDL933	776606	776683	12	0	12	0	EDL933	776606	776683	12	0	12	0	EDL933
glnW	8	6	2.67	1.28	0.57	1.2	2.03e-07	0.73	8	0	8	0	EDL933	776698	776773	14	0	14	0	EDL933	776698	776773	7	0	7	0	EDL933	776698	776773	9.67	8	0	8	0	EDL933	776698	776773	15	0	15	0	EDL933	776698	776773	14	0	14	0	EDL933
glnU	6	3	1.33	1.17	0.78	1.11	8.73e-08	0.91	10	0	10	0	EDL933	776807	776882	9	0	9	0	EDL933	776807	776882	4	0	4	0	EDL933	776807	776882	7.67	7	0	7	0	EDL933	776807	776882	10	0	10	0	EDL933	776807	776882	10	0	10	0	EDL933
leuW	157	47	82.67	1.21	0.07	1.15	5.92e-06	0.13	414	414	414	0	EDL933	776905	776990	423	423	423	0	EDL933	776905	776990	329	329	329	0	EDL933	776905	776990	388.67	461	461	461	0	EDL933	776905	776990	486	486	486	0	EDL933	776905	776990	467	467	467	0	EDL933
metT	7	2	-2.33	-1.28	0.31	-1.35	-2.81e-07	0.46	14	0	14	0	EDL933	777000	777077	8	0	8	0	EDL933	777000	777077	10	0	10	0	EDL933	777000	777077	10.67	7	0	7	0	EDL933	777000	777077	8	0	8	0	EDL933	777000	777077	10	0	10	0	EDL933
asnB	93798	72031	-80431.3	-4.28	0	-4.51	-0.00827	0	116438	116438	116438	0	EDL933	777456	779121	101113	101113	101113	0	EDL933	777456	779121	97405	97405	97405	0	EDL933	777456	779121	104985	25648	25648	25648	0	EDL933	777456	779121	25374	25374	25374	0	EDL933	777456	779121	22640	22640	22640	0	EDL933
nagD	145	27	-31.33	-1.02	0.3	-1.08	-1.14e-05	0.44	1637	1637	1637	0	EDL933	779377	780130	1523	1523	1523	0	EDL933	779377	780130	1550	1550	1550	0	EDL933	779377	780130	1570	1595	1595	1595	0	EDL933	779377	780130	1529	1529	1529	0	EDL933	779377	780130	1492	1492	1492	0	EDL933
nagC	599	152	272.33	1.17	0.21	1.11	1.76e-05	0.34	1768	1768	1768	0	EDL933	780177	781398	1616	1616	1616	0	EDL933	780177	781398	1472	1472	1472	0	EDL933	780177	781398	1618.67	2071	2071	2071	0	EDL933	780177	781398	1951	1951	1951	0	EDL933	780177	781398	1651	1651	1651	0	EDL933
nagA	693	356	460.33	1.34	0.00138	1.27	3.71e-05	0.00448	1499	1499	1499	0	EDL933	781406	782555	1245	1245	1245	0	EDL933	781406	782555	1286	1286	1286	0	EDL933	781406	782555	1343.33	1938	1938	1938	0	EDL933	781406	782555	1831	1831	1831	0	EDL933	781406	782555	1642	1642	1642	0	EDL933
nagB	224	164	111	1.12	0.39	1.07	6.03e-06	0.54	1017	1017	1017	0	EDL933	782614	783415	853	853	853	0	EDL933	782614	783415	826	826	826	0	EDL933	782614	783415	898.67	1050	1050	1050	0	EDL933	782614	783415	1022	1022	1022	0	EDL933	782614	783415	957	957	957	0	EDL933
nagE	2322	1487	-1718	-1.91	0	-2.02	-0.000184	0	4033	4033	4033	0	EDL933	783747	785694	3432	3432	3432	0	EDL933	783747	785694	3344	3344	3344	0	EDL933	783747	785694	3603	1711	1711	1711	0	EDL933	783747	785694	2087	2087	2087	0	EDL933	783747	785694	1857	1857	1857	0	EDL933
glnS	1069	374	-68.67	-1.01	0.4	-1.07	-3.34e-05	0.56	5763	5763	5763	0	EDL933	785896	787561	4841	4841	4841	0	EDL933	785896	787561	4823	4823	4823	0	EDL933	785896	787561	5142.33	5330	5330	5330	0	EDL933	785896	787561	5197	5197	5197	0	EDL933	785896	787561	4694	4694	4694	0	EDL933
Z0828	20	6	9	2.08	0.03	1.94	8.15e-07	0.07	3	3	3	0	EDL933	788139	788619	8	8	8	0	EDL933	788139	788619	14	14	14	0	EDL933	788139	788619	8.33	23	23	23	0	EDL933	788139	788619	16	16	16	0	EDL933	788139	788619	13	13	13	0	EDL933
ybfM	32	6	13.33	1.56	0.06	1.48	1.17e-06	0.12	23	23	23	0	EDL933	788573	789545	29	29	29	0	EDL933	788573	789545	20	20	20	0	EDL933	788573	789545	24	32	32	32	0	EDL933	788573	789545	28	28	28	0	EDL933	788573	789545	52	52	52	0	EDL933
ybfN	43	10	25	1.68	0.00264	1.59	2.2e-06	0.00804	41	41	41	0	EDL933	789594	789921	45	45	45	0	EDL933	789594	789921	24	24	24	0	EDL933	789594	789921	36.67	67	67	67	0	EDL933	789594	789921	67	67	67	0	EDL933	789594	789921	51	51	51	0	EDL933
fur	1445	642	825	1.16	0.19	1.1	5.26e-05	0.31	5473	5473	5473	0	EDL933	790004	790451	4874	4874	4874	0	EDL933	790004	790451	4687	4687	4687	0	EDL933	790004	790451	5011.33	5861	5861	5861	0	EDL933	790004	790451	6132	6132	6132	0	EDL933	790004	790451	5516	5516	5516	0	EDL933
fldA	2049	1494	1537.33	1.59	3.36e-06	1.51	0.000135	1.8e-05	3200	3200	3200	0	EDL933	790741	791272	2344	2344	2344	0	EDL933	790741	791272	2307	2307	2307	0	EDL933	790741	791272	2617	4356	4356	4356	0	EDL933	790741	791272	4269	4269	4269	0	EDL933	790741	791272	3838	3838	3838	0	EDL933
ybfE	69	41	54	1.51	0.000147	1.43	4.62e-06	0.000585	111	111	111	0	EDL933	791411	791774	106	106	106	0	EDL933	791411	791774	99	99	99	0	EDL933	791411	791774	105.33	147	147	147	0	EDL933	791411	791774	168	168	168	0	EDL933	791411	791774	163	163	163	0	EDL933
ybfF	366	211	245.33	1.43	1.73e-05	1.35	2.05e-05	8.24e-05	650	650	650	0	EDL933	791844	792609	523	523	523	0	EDL933	791844	792609	538	538	538	0	EDL933	791844	792609	570.33	809	809	809	0	EDL933	791844	792609	889	889	889	0	EDL933	791844	792609	749	749	749	0	EDL933
seqA	633	314	157.33	1.08	0.78	1.02	4.84e-06	0.9	2439	2439	2439	0	EDL933	792793	793339	1934	1934	1934	0	EDL933	792793	793339	1806	1806	1806	0	EDL933	792793	793339	2059.67	2285	2285	2285	0	EDL933	792793	793339	2248	2248	2248	0	EDL933	792793	793339	2118	2118	2118	0	EDL933
pgm	1681	1238	303.33	1.04	0.83	-1.02	-1.42e-05	0.94	8883	8883	8883	0	EDL933	793364	795005	7936	7936	7936	0	EDL933	793364	795005	7602	7602	7602	0	EDL933	793364	795005	8140.33	9086	9086	9086	0	EDL933	793364	795005	8840	8840	8840	0	EDL933	793364	795005	7405	7405	7405	0	EDL933
potE	43	7	3.67	1.03	0.83	-1.03	-2.9e-07	0.94	130	130	130	0	EDL933	795061	796381	104	104	104	0	EDL933	795061	796381	111	111	111	0	EDL933	795061	796381	115	107	107	107	0	EDL933	795061	796381	146	146	146	0	EDL933	795061	796381	103	103	103	0	EDL933
speF	34	2	14.67	1.17	0.35	1.11	9.41e-07	0.51	87	87	87	0	EDL933	796377	798576	85	85	85	0	EDL933	796377	798576	81	81	81	0	EDL933	796377	798576	84.33	95	95	95	0	EDL933	796377	798576	115	115	115	0	EDL933	796377	798576	87	87	87	0	EDL933
Z0840	1	0	0.33	∞	1	3.6	3.2e-08	1	0	0	0	0	EDL933	799109	799244	0	0	0	0	EDL933	799109	799244	0	0	0	0	EDL933	799109	799244	0	1	1	1	0	EDL933	799109	799244	0	0	0	0	EDL933	799109	799244	0	0	0	0	EDL933
kdpE	33	19	17	1.17	0.34	1.11	1.09e-06	0.49	94	94	94	0	EDL933	799265	799943	113	113	113	0	EDL933	799265	799943	91	91	91	0	EDL933	799265	799943	99.33	119	119	119	0	EDL933	799265	799943	124	124	124	0	EDL933	799265	799943	106	106	106	0	EDL933
kdpD	136	69	90	1.29	0.01	1.22	6.9e-06	0.03	294	294	294	0	EDL933	799939	802624	303	303	303	0	EDL933	799939	802624	324	324	324	0	EDL933	799939	802624	307	372	372	372	0	EDL933	799939	802624	430	430	430	0	EDL933	799939	802624	389	389	389	0	EDL933
kdpC	36	6	13	1.27	0.22	1.2	9.99e-07	0.36	55	55	55	0	EDL933	802616	803189	61	61	61	0	EDL933	802616	803189	30	30	30	0	EDL933	802616	803189	48.67	63	63	63	0	EDL933	802616	803189	66	66	66	0	EDL933	802616	803189	56	56	56	0	EDL933
kdpB	18	2	7	1.12	0.66	1.06	3.49e-07	0.81	64	64	64	0	EDL933	803197	805246	54	54	54	0	EDL933	803197	805246	62	62	62	0	EDL933	803197	805246	60	72	72	72	0	EDL933	803197	805246	67	67	67	0	EDL933	803197	805246	62	62	62	0	EDL933
kdpA	13	4	5.67	1.27	0.35	1.2	4.27e-07	0.5	24	24	24	0	EDL933	805268	806942	20	20	20	0	EDL933	805268	806942	20	20	20	0	EDL933	805268	806942	21.33	25	25	25	0	EDL933	805268	806942	33	33	33	0	EDL933	805268	806942	23	23	23	0	EDL933
ybfA	345	63	188	1.41	0.0045	1.33	1.53e-05	0.01	361	361	361	0	EDL933	807343	807550	507	507	507	0	EDL933	807343	807550	496	496	496	0	EDL933	807343	807550	454.67	559	559	559	0	EDL933	807343	807550	706	706	706	0	EDL933	807343	807550	663	663	663	0	EDL933
rhsC	19	4	1.67	1.09	0.95	1.03	6.33e-08	1	11	0	11	0	EDL933	807791	811985	30	0	30	0	EDL933	807791	811985	14	0	14	0	EDL933	807791	811985	18.33	25	0	25	0	EDL933	807791	811985	17	0	17	0	EDL933	807791	811985	18	0	18	0	EDL933
Z0848	0	0	0	1	1	1	0	1	0	0	0	0	EDL933	811578	811800	0	0	0	0	EDL933	811578	811800	0	0	0	0	EDL933	811578	811800	0	0	0	0	0	EDL933	811578	811800	0	0	0	0	EDL933	811578	811800	0	0	0	0	EDL933
ybfB	0	0	0	1	1	1	0	1	0	0	0	0	EDL933	811984	812311	0	0	0	0	EDL933	811984	812311	0	0	0	0	EDL933	811984	812311	0	0	0	0	0	EDL933	811984	812311	0	0	0	0	EDL933	811984	812311	0	0	0	0	EDL933
Z0851	53	4	-6.67	-1.14	0.42	-1.2	-9.46e-07	0.58	55	25	55	0	EDL933	812674	813862	60	19	60	0	EDL933	812674	813862	51	22	51	0	EDL933	812674	813862	55.33	74	15	74	0	EDL933	812674	813862	51	9	51	0	EDL933	812674	813862	21	6	21	0	EDL933
ybfC	14	2	3.67	1.31	0.49	1.24	2.84e-07	0.65	12	12	12	0	EDL933	813886	814429	13	13	13	0	EDL933	813886	814429	10	10	10	0	EDL933	813886	814429	11.67	10	10	10	0	EDL933	813886	814429	24	24	24	0	EDL933	813886	814429	12	12	12	0	EDL933
Z0855	1	0	0.33	∞	1	3.6	3.2e-08	1	0	0	0	0	EDL933	815445	815535	0	0	0	0	EDL933	815445	815535	0	0	0	0	EDL933	815445	815535	0	0	0	0	0	EDL933	815445	815535	0	0	0	0	EDL933	815445	815535	1	1	1	0	EDL933
Z0856	0	0	0	1	1	1	0	1	0	0	0	0	EDL933	816015	816075	0	0	0	0	EDL933	816015	816075	0	0	0	0	EDL933	816015	816075	0	0	0	0	0	EDL933	816015	816075	0	0	0	0	EDL933	816015	816075	0	0	0	0	EDL933
Z0857	7	4	2	1.55	0.38	1.46	1.75e-07	0.54	6	1	6	0	EDL933	816078	817152	3	0	3	0	EDL933	816078	817152	2	0	2	0	EDL933	816078	817152	3.67	9	1	9	0	EDL933	816078	817152	2	0	2	0	EDL933	816078	817152	6	1	6	0	EDL933
Z0854	4	2	-1.67	-1.71	0.37	-1.77	-1.82e-07	0.53	2	0	2	0	EDL933	816294	817152	5	0	5	0	EDL933	816294	817152	5	0	5	0	EDL933	816294	817152	4	1	0	1	0	EDL933	816294	817152	4	0	4	0	EDL933	816294	817152	2	0	2	0	EDL933
ybgA	100	74	-86	-1.72	1.68e-11	-1.82	-9.35e-06	1.79e-10	210	210	210	0	EDL933	817300	817810	213	213	213	0	EDL933	817300	817810	192	192	192	0	EDL933	817300	817810	205	126	126	126	0	EDL933	817300	817810	118	118	118	0	EDL933	817300	817810	113	113	113	0	EDL933
phrB	150	103	-109.33	-1.54	2.65e-09	-1.63	-1.22e-05	2.18e-08	307	307	307	0	EDL933	817806	819225	325	325	325	0	EDL933	817806	819225	299	299	299	0	EDL933	817806	819225	310.33	196	196	196	0	EDL933	817806	819225	232	232	232	0	EDL933	817806	819225	175	175	175	0	EDL933
ybgH	33	18	-21.67	-1.15	0.03	-1.21	-2.99e-06	0.06	166	166	166	0	EDL933	819374	820856	172	172	172	0	EDL933	819374	820856	163	163	163	0	EDL933	819374	820856	167	145	145	145	0	EDL933	819374	820856	152	152	152	0	EDL933	819374	820856	139	139	139	0	EDL933
ybgI	312	58	89.67	1.05	0.93	-1.01	-1.17e-06	1	1686	1686	1686	0	EDL933	821126	821870	1830	1830	1830	0	EDL933	821126	821870	1699	1699	1699	0	EDL933	821126	821870	1738.33	1729	1729	1729	0	EDL933	821126	821870	1998	1998	1998	0	EDL933	821126	821870	1757	1757	1757	0	EDL933
ybgJ	197	89	-25	-1.02	0.27	-1.08	-8.5e-06	0.41	1124	1124	1124	0	EDL933	821892	822549	1159	1159	1159	0	EDL933	821892	822549	1035	1035	1035	0	EDL933	821892	822549	1106	1044	1044	1044	0	EDL933	821892	822549	1198	1198	1198	0	EDL933	821892	822549	1001	1001	1001	0	EDL933
ybgK	285	47	62.33	1.04	0.78	-1.02	-3.51e-06	0.91	1763	1763	1763	0	EDL933	822542	823475	1712	1712	1712	0	EDL933	822542	823475	1659	1659	1659	0	EDL933	822542	823475	1711.33	1712	1712	1712	0	EDL933	822542	823475	1944	1944	1944	0	EDL933	822542	823475	1665	1665	1665	0	EDL933
ybgL	289	116	136.33	1.17	0.21	1.11	8.8e-06	0.33	901	901	901	0	EDL933	823464	824199	785	785	785	0	EDL933	823464	824199	776	776	776	0	EDL933	823464	824199	820.67	1065	1065	1065	0	EDL933	823464	824199	957	957	957	0	EDL933	823464	824199	849	849	849	0	EDL933
nei	169	135	119.67	1.18	0.09	1.12	8.06e-06	0.17	731	731	731	0	EDL933	824234	825026	622	622	622	0	EDL933	824234	825026	621	621	621	0	EDL933	824234	825026	658	790	790	790	0	EDL933	824234	825026	786	786	786	0	EDL933	824234	825026	757	757	757	0	EDL933
abrB	63	31	31	1.18	0.26	1.11	2.03e-06	0.4	166	166	166	0	EDL933	825022	826114	198	198	198	0	EDL933	825022	826114	167	167	167	0	EDL933	825022	826114	177	189	189	189	0	EDL933	825022	826114	206	206	206	0	EDL933	825022	826114	229	229	229	0	EDL933
ybgO	10	1	-3	-1.05	0.4	-1.11	-6.06e-07	0.56	58	58	58	0	EDL933	826217	827279	57	57	57	0	EDL933	826217	827279	61	61	61	0	EDL933	826217	827279	58.67	51	51	51	0	EDL933	826217	827279	58	58	58	0	EDL933	826217	827279	58	58	58	0	EDL933
ybgP	14	3	5	1.22	0.46	1.16	3.63e-07	0.62	28	28	28	0	EDL933	827275	828007	24	24	24	0	EDL933	827275	828007	15	15	15	0	EDL933	827275	828007	22.33	29	29	29	0	EDL933	827275	828007	27	27	27	0	EDL933	827275	828007	26	26	26	0	EDL933
Z0870	8	3	0	-1	0.91	-1.06	-5.4e-08	1	5	5	5	0	EDL933	828021	828171	11	11	11	0	EDL933	828021	828171	13	13	13	0	EDL933	828021	828171	9.67	13	13	13	0	EDL933	828021	828171	8	8	8	0	EDL933	828021	828171	8	8	8	0	EDL933
ybgQ	57	23	17.67	1.12	0.57	1.06	9.3e-07	0.72	148	148	148	0	EDL933	828309	830472	167	167	167	0	EDL933	828309	830472	126	126	126	0	EDL933	828309	830472	147	144	144	144	0	EDL933	828309	830472	167	167	167	0	EDL933	828309	830472	183	183	183	0	EDL933
ybgD	46	10	23.33	1.56	0.00918	1.47	2e-06	0.02	34	34	34	0	EDL933	830530	831097	47	47	47	0	EDL933	830530	831097	43	43	43	0	EDL933	830530	831097	41.33	53	53	53	0	EDL933	830530	831097	80	80	80	0	EDL933	830530	831097	61	61	61	0	EDL933
gltA	12916	9655	8854.67	1.3	0.01	1.23	0.000696	0.03	34267	34267	34267	0	EDL933	831483	832767	27335	27335	27335	0	EDL933	831483	832767	27881	27881	27881	0	EDL933	831483	832767	29827.7	37536	37536	37536	0	EDL933	831483	832767	40251	40251	40251	0	EDL933	831483	832767	38260	38260	38260	0	EDL933
sdhC	328	118	109.67	1.13	0.36	1.07	6.15e-06	0.52	938	938	938	0	EDL933	833475	833865	786	786	786	0	EDL933	833475	833865	726	726	726	0	EDL933	833475	833865	816.67	821	821	821	0	EDL933	833475	833865	1054	1054	1054	0	EDL933	833475	833865	904	904	904	0	EDL933
sdhD	507	373	384.33	1.44	1.26e-05	1.37	3.24e-05	6.15e-05	981	981	981	0	EDL933	833858	834206	837	837	837	0	EDL933	833858	834206	793	793	793	0	EDL933	833858	834206	870.33	1254	1254	1254	0	EDL933	833858	834206	1300	1300	1300	0	EDL933	833858	834206	1210	1210	1210	0	EDL933
sdhA	1389	686	955.33	1.45	3.93e-05	1.37	7.99e-05	0.000174	2109	2109	2109	0	EDL933	834205	835972	2252	2252	2252	0	EDL933	834205	835972	1979	1979	1979	0	EDL933	834205	835972	2113.33	2795	2795	2795	0	EDL933	834205	835972	3368	3368	3368	0	EDL933	834205	835972	3043	3043	3043	0	EDL933
sdhB	794	443	582.33	1.53	1.45e-07	1.45	4.97e-05	9.33e-07	1107	1107	1107	0	EDL933	835987	836704	1116	1116	1116	0	EDL933	835987	836704	1056	1056	1056	0	EDL933	835987	836704	1093	1550	1550	1550	0	EDL933	835987	836704	1850	1850	1850	0	EDL933	835987	836704	1626	1626	1626	0	EDL933
Z0879	204	113	153.33	1.57	1.63e-05	1.49	1.34e-05	7.76e-05	262	262	262	0	EDL933	836762	837023	251	251	251	0	EDL933	836762	837023	289	289	289	0	EDL933	836762	837023	267.33	432	432	432	0	EDL933	836762	837023	375	375	375	0	EDL933	836762	837023	455	455	455	0	EDL933
sucA	9070	6278	7097	1.56	3.93e-07	1.48	0.000612	2.37e-06	13509	13509	13509	0	EDL933	837004	839806	12070	12070	12070	0	EDL933	837004	839806	12238	12238	12238	0	EDL933	837004	839806	12605.7	19452	19452	19452	0	EDL933	837004	839806	21140	21140	21140	0	EDL933	837004	839806	18516	18516	18516	0	EDL933
sucB	3425	1861	2436.33	1.4	0.000254	1.33	0.000199	0.000967	5931	5931	5931	0	EDL933	839820	841038	6177	6177	6177	0	EDL933	839820	841038	5948	5948	5948	0	EDL933	839820	841038	6018.67	7809	7809	7809	0	EDL933	839820	841038	9356	9356	9356	0	EDL933	839820	841038	8200	8200	8200	0	EDL933
sucC	3033	1919	2355.33	1.46	2.15e-05	1.38	0.000198	0.000101	5364	5364	5364	0	EDL933	841131	842298	5051	5051	5051	0	EDL933	841131	842298	5047	5047	5047	0	EDL933	841131	842298	5154	6970	6970	6970	0	EDL933	841131	842298	8080	8080	8080	0	EDL933	841131	842298	7478	7478	7478	0	EDL933
sucD	4344	3206	3419	1.56	3.6e-07	1.48	0.000295	2.19e-06	6737	6737	6737	0	EDL933	842297	843167	5675	5675	5675	0	EDL933	842297	843167	5868	5868	5868	0	EDL933	842297	843167	6093.33	9444	9444	9444	0	EDL933	842297	843167	10019	10019	10019	0	EDL933	842297	843167	9074	9074	9074	0	EDL933
Z0884	4	1	0.67	1.4	0.78	1.31	5.53e-08	0.91	2	2	2	0	EDL933	843449	843563	1	1	1	0	EDL933	843449	843563	2	2	2	0	EDL933	843449	843563	1.67	1	1	1	0	EDL933	843449	843563	1	1	1	0	EDL933	843449	843563	5	5	5	0	EDL933
Z0885	22	7	8.67	1.79	0.12	1.67	7.57e-07	0.22	6	6	6	0	EDL933	843833	844739	14	14	14	0	EDL933	843833	844739	13	13	13	0	EDL933	843833	844739	11	7	7	7	0	EDL933	843833	844739	28	28	28	0	EDL933	843833	844739	24	24	24	0	EDL933
Z0886	9	0	0.33	1.01	0.89	-1.04	-1.15e-07	0.99	31	31	31	0	EDL933	844772	845375	30	30	30	0	EDL933	844772	845375	22	22	22	0	EDL933	844772	845375	27.67	28	28	28	0	EDL933	844772	845375	28	28	28	0	EDL933	844772	845375	28	28	28	0	EDL933
Z0887	21	9	0.33	1.01	0.81	-1.05	-2.18e-07	0.93	56	56	56	0	EDL933	845384	847037	54	54	54	0	EDL933	845384	847037	35	35	35	0	EDL933	845384	847037	48.33	43	43	43	0	EDL933	845384	847037	51	51	51	0	EDL933	845384	847037	52	52	52	0	EDL933
Z0888	15	2	5.67	1.35	0.26	1.28	4.61e-07	0.4	19	19	19	0	EDL933	847144	848425	17	17	17	0	EDL933	847144	848425	12	12	12	0	EDL933	847144	848425	16	19	19	19	0	EDL933	847144	848425	19	19	19	0	EDL933	847144	848425	27	27	27	0	EDL933
Z0890	6	1	0.33	1.07	1	1.01	5.95e-09	1	2	2	2	0	EDL933	848585	848903	4	4	4	0	EDL933	848585	848903	8	8	8	0	EDL933	848585	848903	4.67	3	3	3	0	EDL933	848585	848903	4	4	4	0	EDL933	848585	848903	8	8	8	0	EDL933
Z0891	20	5	-4	-1.09	0.35	-1.14	-6.55e-07	0.51	60	60	60	0	EDL933	848899	850270	44	44	44	0	EDL933	848899	850270	49	49	49	0	EDL933	848899	850270	51	53	53	53	0	EDL933	848899	850270	48	48	48	0	EDL933	848899	850270	40	40	40	0	EDL933
Z0892	23	8	6.33	1.11	0.75	1.05	2.98e-07	0.88	55	55	55	0	EDL933	850273	851515	54	54	54	0	EDL933	850273	851515	63	63	63	0	EDL933	850273	851515	57.33	53	53	53	0	EDL933	850273	851515	62	62	62	0	EDL933	850273	851515	76	76	76	0	EDL933
Z0893	18	6	9.33	1.3	0.19	1.23	7.35e-07	0.31	37	37	37	0	EDL933	851514	852960	31	31	31	0	EDL933	851514	852960	26	26	26	0	EDL933	851514	852960	31.33	44	44	44	0	EDL933	851514	852960	35	35	35	0	EDL933	851514	852960	43	43	43	0	EDL933
Z0894	9	4	0	-1	0.82	-1.06	-1.35e-07	0.94	29	29	29	0	EDL933	852978	854367	25	25	25	0	EDL933	852978	854367	21	21	21	0	EDL933	852978	854367	25	21	21	21	0	EDL933	852978	854367	30	30	30	0	EDL933	852978	854367	24	24	24	0	EDL933
Z0895	6	1	1	1.43	0.64	1.33	8.25e-08	0.79	3	3	3	0	EDL933	854366	854879	0	0	0	0	EDL933	854366	854879	4	4	4	0	EDL933	854366	854879	2.33	2	2	2	0	EDL933	854366	854879	6	6	6	0	EDL933	854366	854879	2	2	2	0	EDL933
Z0896	0	0	0	1	1	1	0	1	0	0	0	0	EDL933	855002	855170	0	0	0	0	EDL933	855002	855170	0	0	0	0	EDL933	855002	855170	0	0	0	0	0	EDL933	855002	855170	0	0	0	0	EDL933	855002	855170	0	0	0	0	EDL933
Z0897	3	1	0.33	1.25	1	1.17	2.49e-08	1	2	2	2	0	EDL933	855363	855786	0	0	0	0	EDL933	855363	855786	2	2	2	0	EDL933	855363	855786	1.33	1	1	1	0	EDL933	855363	855786	1	1	1	0	EDL933	855363	855786	3	3	3	0	EDL933
Z0898	10	3	3.33	1.5	0.31	1.42	2.88e-07	0.45	12	12	12	0	EDL933	855867	856812	6	6	6	0	EDL933	855867	856812	2	2	2	0	EDL933	855867	856812	6.67	9	9	9	0	EDL933	855867	856812	9	9	9	0	EDL933	855867	856812	12	12	12	0	EDL933
Z0899	0	0	0	1	1	1	0	1	0	0	0	0	EDL933	856986	857028	0	0	0	0	EDL933	856986	857028	0	0	0	0	EDL933	856986	857028	0	0	0	0	0	EDL933	856986	857028	0	0	0	0	EDL933	856986	857028	0	0	0	0	EDL933
cydA	2784	447	-1246	-1.24	0.00122	-1.31	-0.000153	0.00401	7389	7389	7389	0	EDL933	857614	859186	6086	6086	6086	0	EDL933	857614	859186	5924	5924	5924	0	EDL933	857614	859186	6466.33	5579	5579	5579	0	EDL933	857614	859186	5477	5477	5477	0	EDL933	857614	859186	4605	4605	4605	0	EDL933
cydB	2214	1028	-1478	-1.41	1.27e-07	-1.49	-0.000168	8.26e-07	5601	5601	5601	0	EDL933	859201	860341	4898	4898	4898	0	EDL933	859201	860341	4699	4699	4699	0	EDL933	859201	860341	5066	3671	3671	3671	0	EDL933	859201	860341	3706	3706	3706	0	EDL933	859201	860341	3387	3387	3387	0	EDL933
ybgE	455	168	-290.67	-1.68	6.46e-13	-1.77	-3.15e-05	7.7e-12	843	843	843	0	EDL933	860468	860762	716	716	716	0	EDL933	860468	860762	597	597	597	0	EDL933	860468	860762	718.67	429	429	429	0	EDL933	860468	860762	467	467	467	0	EDL933	860468	860762	388	388	388	0	EDL933
ybgC	185	57	114.67	1.27	0.03	1.2	8.63e-06	0.06	391	391	391	0	EDL933	860911	861316	456	456	456	0	EDL933	860911	861316	441	441	441	0	EDL933	860911	861316	429.33	498	498	498	0	EDL933	860911	861316	558	558	558	0	EDL933	860911	861316	576	576	576	0	EDL933
tolQ	164	59	-40.67	-1.05	0.12	-1.11	-8.24e-06	0.22	796	796	796	0	EDL933	861312	862005	868	868	868	0	EDL933	861312	862005	737	737	737	0	EDL933	861312	862005	800.33	704	704	704	0	EDL933	861312	862005	819	819	819	0	EDL933	861312	862005	756	756	756	0	EDL933
tolR	140	46	-48.33	-1.11	0.05	-1.17	-7.41e-06	0.11	443	443	443	0	EDL933	862008	862437	566	566	566	0	EDL933	862008	862437	473	473	473	0	EDL933	862008	862437	494	427	427	427	0	EDL933	862008	862437	484	484	484	0	EDL933	862008	862437	426	426	426	0	EDL933
tolA	657	449	-472.67	-1.47	2.73e-09	-1.55	-5.36e-05	2.23e-08	1466	1466	1466	0	EDL933	862501	863686	1579	1579	1579	0	EDL933	862501	863686	1414	1414	1414	0	EDL933	862501	863686	1486.33	922	922	922	0	EDL933	862501	863686	1154	1154	1154	0	EDL933	862501	863686	965	965	965	0	EDL933
tolB	2216	1570	-1570.67	-1.23	0.000418	-1.3	-0.000197	0.00153	8628	8628	8628	0	EDL933	863818	865111	8424	8424	8424	0	EDL933	863818	865111	7986	7986	7986	0	EDL933	863818	865111	8346	6416	6416	6416	0	EDL933	863818	865111	7498	7498	7498	0	EDL933	863818	865111	6412	6412	6412	0	EDL933
pal	3930	2685	1387.67	1.09	0.66	1.04	5.78e-05	0.8	17328	17328	17328	0	EDL933	865145	865667	13910	13910	13910	0	EDL933	865145	865667	13398	13398	13398	0	EDL933	865145	865667	14878.7	17200	17200	17200	0	EDL933	865145	865667	16595	16595	16595	0	EDL933	865145	865667	15004	15004	15004	0	EDL933
ybgF	4677	646	-759.67	-1.08	0.23	-1.13	-0.000122	0.36	13039	13039	13039	0	EDL933	865676	866468	9083	9083	9083	0	EDL933	865676	866468	8776	8776	8776	0	EDL933	865676	866468	10299.3	10835	10835	10835	0	EDL933	865676	866468	9422	9422	9422	0	EDL933	865676	866468	8362	8362	8362	0	EDL933
lysT	8	2	2.67	1.62	0.32	1.51	2.32e-07	0.47	6	0	6	0	EDL933	866632	866708	3	0	3	0	EDL933	866632	866708	4	0	4	0	EDL933	866632	866708	4.33	6	0	6	0	EDL933	866632	866708	11	0	11	0	EDL933	866632	866708	4	0	4	0	EDL933
valT	6	2	3	1.45	0.4	1.37	2.52e-07	0.56	7	0	7	0	EDL933	866743	866819	8	0	8	0	EDL933	866743	866819	5	0	5	0	EDL933	866743	866819	6.67	11	0	11	0	EDL933	866743	866819	9	0	9	0	EDL933	866743	866819	9	0	9	0	EDL933
lysW	7	3	1.67	1.56	0.43	1.46	1.44e-07	0.6	7	0	7	0	EDL933	866821	866897	0	0	0	0	EDL933	866821	866897	2	0	2	0	EDL933	866821	866897	3	5	0	5	0	EDL933	866821	866897	5	0	5	0	EDL933	866821	866897	4	0	4	0	EDL933
valZ	13	7	4.33	1.52	0.31	1.43	3.66e-07	0.46	4	0	4	0	EDL933	866948	867024	13	0	13	0	EDL933	866948	867024	8	0	8	0	EDL933	866948	867024	8.33	6	0	6	0	EDL933	866948	867024	17	0	17	0	EDL933	866948	867024	15	0	15	0	EDL933
lysY	5	1	1	1.17	0.88	1.1	6.41e-08	0.98	7	0	7	0	EDL933	867027	867103	8	0	8	0	EDL933	867027	867103	3	0	3	0	EDL933	867027	867103	6	6	0	6	0	EDL933	867027	867103	7	0	7	0	EDL933	867027	867103	8	0	8	0	EDL933
lysZ	6	1	2.33	1.88	0.22	1.74	2.09e-07	0.35	3	0	3	0	EDL933	867249	867325	4	0	4	0	EDL933	867249	867325	1	0	1	0	EDL933	867249	867325	2.67	4	0	4	0	EDL933	867249	867325	7	0	7	0	EDL933	867249	867325	4	0	4	0	EDL933
nadA	1653	1105	923	1.4	0.00612	1.33	7.71e-05	0.02	3040	3040	3040	0	EDL933	867602	868646	1915	1915	1915	0	EDL933	867602	868646	1935	1935	1935	0	EDL933	867602	868646	2296.67	2877	2877	2877	0	EDL933	867602	868646	3568	3568	3568	0	EDL933	867602	868646	3214	3214	3214	0	EDL933
pnuC	678	113	-185.67	-1.11	0.07	-1.17	-2.79e-05	0.14	2341	2341	2341	0	EDL933	868683	869403	1691	1691	1691	0	EDL933	868683	869403	1804	1804	1804	0	EDL933	868683	869403	1945.33	1717	1717	1717	0	EDL933	868683	869403	1899	1899	1899	0	EDL933	868683	869403	1663	1663	1663	0	EDL933
ybgR	134	24	-22.67	-1.05	0.19	-1.11	-4.62e-06	0.31	546	546	546	0	EDL933	869399	870335	440	440	440	0	EDL933	869399	870335	416	416	416	0	EDL933	869399	870335	467.33	412	412	412	0	EDL933	869399	870335	489	489	489	0	EDL933	869399	870335	433	433	433	0	EDL933
Z0923	148	93	-109	-2.24	1.81e-16	-2.37	-1.15e-05	2.77e-15	192	192	192	0	EDL933	870448	870829	219	219	219	0	EDL933	870448	870829	179	179	179	0	EDL933	870448	870829	196.67	71	71	71	0	EDL933	870448	870829	106	106	106	0	EDL933	870448	870829	86	86	86	0	EDL933
aroG	5515	3617	-4361.33	-1.86	0	-1.96	-0.000468	0	10384	10384	10384	0	EDL933	871144	872197	9415	9415	9415	0	EDL933	871144	872197	8540	8540	8540	0	EDL933	871144	872197	9446.33	4923	4923	4923	0	EDL933	871144	872197	5463	5463	5463	0	EDL933	871144	872197	4869	4869	4869	0	EDL933
gpmA	4819	1054	2549.33	1.15	0.29	1.09	0.000151	0.43	15745	15745	15745	0	EDL933	872362	873115	17098	17098	17098	0	EDL933	872362	873115	16622	16622	16622	0	EDL933	872362	873115	16488.3	17676	17676	17676	0	EDL933	872362	873115	20564	20564	20564	0	EDL933	872362	873115	18873	18873	18873	0	EDL933
galM	1537	920	1126.33	1.41	0.00029	1.33	9.35e-05	0.0011	3121	3121	3121	0	EDL933	873316	874357	2538	2538	2538	0	EDL933	873316	874357	2637	2637	2637	0	EDL933	873316	874357	2765.33	4075	4075	4075	0	EDL933	873316	874357	4043	4043	4043	0	EDL933	873316	874357	3557	3557	3557	0	EDL933
galK	334	250	278.67	1.63	2.11e-10	1.54	2.43e-05	2e-09	472	472	472	0	EDL933	874350	875499	424	424	424	0	EDL933	874350	875499	440	440	440	0	EDL933	874350	875499	445.33	724	724	724	0	EDL933	874350	875499	758	758	758	0	EDL933	874350	875499	690	690	690	0	EDL933
galT	442	299	345.67	1.79	3.21e-13	1.69	3.08e-05	3.93e-12	504	504	504	0	EDL933	875502	876549	414	414	414	0	EDL933	875502	876549	403	403	403	0	EDL933	875502	876549	440.33	800	800	800	0	EDL933	875502	876549	845	845	845	0	EDL933	875502	876549	713	713	713	0	EDL933
galE	630	478	501.67	1.89	2.79e-13	1.79	4.53e-05	3.44e-12	678	678	678	0	EDL933	876558	877575	517	517	517	0	EDL933	876558	877575	501	501	501	0	EDL933	876558	877575	565.33	1131	1131	1131	0	EDL933	876558	877575	1075	1075	1075	0	EDL933	876558	877575	995	995	995	0	EDL933
modF	463	183	-268.33	-1.46	4.7e-08	-1.54	-3.02e-05	3.26e-07	988	988	988	0	EDL933	877836	879321	769	769	769	0	EDL933	877836	879321	801	801	801	0	EDL933	877836	879321	852.67	642	642	642	0	EDL933	877836	879321	586	586	586	0	EDL933	877836	879321	525	525	525	0	EDL933
modE	105	13	-30.33	-1.09	0.08	-1.14	-4.92e-06	0.16	447	447	447	0	EDL933	879376	880165	356	356	356	0	EDL933	879376	880165	350	350	350	0	EDL933	879376	880165	384.33	342	342	342	0	EDL933	879376	880165	377	377	377	0	EDL933	879376	880165	343	343	343	0	EDL933
Z0932	14	5	-1.33	-1.03	0.63	-1.09	-3.49e-07	0.78	47	47	47	0	EDL933	880293	880443	40	40	40	0	EDL933	880293	880443	41	41	41	0	EDL933	880293	880443	42.67	46	46	46	0	EDL933	880293	880443	33	33	33	0	EDL933	880293	880443	45	45	45	0	EDL933
modA	199	83	-121.33	-1.68	1.49e-09	-1.77	-1.32e-05	1.26e-08	357	357	357	0	EDL933	880609	881383	282	282	282	0	EDL933	880609	881383	262	262	262	0	EDL933	880609	881383	300.33	200	200	200	0	EDL933	880609	881383	179	179	179	0	EDL933	880609	881383	158	158	158	0	EDL933
modB	32	9	-16	-1.24	0.04	-1.31	-2.02e-06	0.09	65	65	65	0	EDL933	881382	882072	95	95	95	0	EDL933	881382	882072	91	91	91	0	EDL933	881382	882072	83.67	63	63	63	0	EDL933	881382	882072	74	74	74	0	EDL933	881382	882072	66	66	66	0	EDL933
modC	64	14	-13.67	-1.07	0.16	-1.13	-2.47e-06	0.28	240	240	240	0	EDL933	882074	883133	208	208	208	0	EDL933	882074	883133	202	202	202	0	EDL933	882074	883133	216.67	217	217	217	0	EDL933	882074	883133	216	216	216	0	EDL933	882074	883133	176	176	176	0	EDL933
ybhA	51	26	37.33	1.14	0.31	1.08	2.18e-06	0.46	259	259	259	0	EDL933	883133	883952	267	267	267	0	EDL933	883133	883952	254	254	254	0	EDL933	883133	883952	260	285	285	285	0	EDL933	883133	883952	305	305	305	0	EDL933	883133	883952	302	302	302	0	EDL933
ybhE	868	164	-384	-1.23	0.00114	-1.3	-4.75e-05	0.00375	2355	2355	2355	0	EDL933	884106	885102	1866	1866	1866	0	EDL933	884106	885102	1882	1882	1882	0	EDL933	884106	885102	2034.33	1702	1702	1702	0	EDL933	884106	885102	1762	1762	1762	0	EDL933	884106	885102	1487	1487	1487	0	EDL933
ybhD	34	14	20.67	1.91	0.000452	1.8	1.86e-06	0.00164	26	26	26	0	EDL933	885142	886159	19	19	19	0	EDL933	885142	886159	23	23	23	0	EDL933	885142	886159	22.67	37	37	37	0	EDL933	885142	886159	53	53	53	0	EDL933	885142	886159	40	40	40	0	EDL933
ybhH	5	2	2	1.5	0.47	1.41	1.7e-07	0.63	5	5	5	0	EDL933	886279	887332	4	4	4	0	EDL933	886279	887332	3	3	3	0	EDL933	886279	887332	4	7	7	7	0	EDL933	886279	887332	8	8	8	0	EDL933	886279	887332	3	3	3	0	EDL933
ybhI	12	5	-6.67	-1.4	0.06	-1.47	-7.64e-07	0.11	27	27	27	0	EDL933	887408	888842	21	21	21	0	EDL933	887408	888842	22	22	22	0	EDL933	887408	888842	23.33	19	19	19	0	EDL933	887408	888842	16	16	16	0	EDL933	887408	888842	15	15	15	0	EDL933
ybhJ	65	44	48.67	1.77	2.19e-06	1.67	4.33e-06	1.2e-05	72	72	72	0	EDL933	889000	891286	60	60	60	0	EDL933	889000	891286	58	58	58	0	EDL933	889000	891286	63.33	109	109	109	0	EDL933	889000	891286	123	123	123	0	EDL933	889000	891286	104	104	104	0	EDL933
ybhC	456	262	332.67	1.36	0.000633	1.28	2.66e-05	0.00221	920	920	920	0	EDL933	891426	892710	921	921	921	0	EDL933	891426	892710	954	954	954	0	EDL933	891426	892710	931.67	1183	1183	1183	0	EDL933	891426	892710	1376	1376	1376	0	EDL933	891426	892710	1234	1234	1234	0	EDL933
Z0946	49	8	-2.33	-1.02	0.49	-1.07	-9.81e-07	0.65	175	175	175	0	EDL933	892844	893708	140	140	140	0	EDL933	892844	893708	126	126	126	0	EDL933	892844	893708	147	148	148	148	0	EDL933	892844	893708	147	147	147	0	EDL933	892844	893708	139	139	139	0	EDL933
Z0947	0	0	0	1	1	1	0	1	0	0	0	0	EDL933	894147	894315	0	0	0	0	EDL933	894147	894315	0	0	0	0	EDL933	894147	894315	0	0	0	0	0	EDL933	894147	894315	0	0	0	0	EDL933	894147	894315	0	0	0	0	EDL933
Z0948	56	19	36.33	1.5	0.00387	1.42	3.09e-06	0.01	68	68	68	0	EDL933	894557	895160	83	83	83	0	EDL933	894557	895160	66	66	66	0	EDL933	894557	895160	72.33	87	87	87	0	EDL933	894557	895160	122	122	122	0	EDL933	894557	895160	117	117	117	0	EDL933
Z0949	10	6	0.67	1.08	1	1.01	9.66e-09	1	7	7	7	0	EDL933	895690	895906	5	5	5	0	EDL933	895690	895906	14	14	14	0	EDL933	895690	895906	8.67	11	11	11	0	EDL933	895690	895906	13	13	13	0	EDL933	895690	895906	4	4	4	0	EDL933
Z0950	3	1	0.67	1.29	0.81	1.21	5.15e-08	0.93	2	2	2	0	EDL933	895982	896174	4	4	4	0	EDL933	895982	896174	1	1	1	0	EDL933	895982	896174	2.33	3	3	3	0	EDL933	895982	896174	3	3	3	0	EDL933	895982	896174	3	3	3	0	EDL933
Z0951	5	3	-0.67	-1.11	0.77	-1.16	-1.02e-07	0.89	8	7	8	0	EDL933	896325	897006	4	3	4	0	EDL933	896325	897006	9	7	9	0	EDL933	896325	897006	7	8	6	8	0	EDL933	896325	897006	5	4	5	0	EDL933	896325	897006	6	5	6	0	EDL933
Z0952	7	3	-0.67	-1.05	0.74	-1.11	-1.34e-07	0.88	16	16	16	0	EDL933	897002	897650	10	10	10	0	EDL933	897002	897650	13	13	13	0	EDL933	897002	897650	13	9	8	9	0	EDL933	897002	897650	16	15	16	0	EDL933	897002	897650	12	10	12	0	EDL933
Z0953	12	5	5.67	2.31	0.03	2.15	5.21e-07	0.08	2	2	2	0	EDL933	898042	898666	8	4	8	0	EDL933	898042	898666	3	3	3	0	EDL933	898042	898666	4.33	7	7	7	0	EDL933	898042	898666	9	6	9	0	EDL933	898042	898666	14	13	14	0	EDL933
Z0954	8	3	-3.33	-1.91	0.14	-1.98	-3.58e-07	0.24	10	0	10	0	EDL933	898893	899325	3	0	3	0	EDL933	898893	899325	8	0	8	0	EDL933	898893	899325	7	3	0	3	0	EDL933	898893	899325	6	0	6	0	EDL933	898893	899325	2	0	2	0	EDL933
Z0955	1874	554	-422.33	-1.09	0.17	-1.16	-7.03e-05	0.28	4450	4450	4450	0	EDL933	899536	900496	5004	5004	5004	0	EDL933	899536	900496	5847	5847	5847	0	EDL933	899536	900496	5100.33	3973	3973	3973	0	EDL933	899536	900496	4766	4766	4766	0	EDL933	899536	900496	5295	5295	5295	0	EDL933
Z0956	30	7	2.33	1.02	0.76	-1.04	-4.18e-07	0.89	103	103	103	0	EDL933	900886	901660	133	133	133	0	EDL933	900886	901660	120	120	120	0	EDL933	900886	901660	118.67	121	121	121	0	EDL933	900886	901660	114	114	114	0	EDL933	900886	901660	128	128	128	0	EDL933
Z0957	206	64	104.67	1.45	0.00967	1.37	8.73e-06	0.03	190	69	190	0	EDL933	901829	902588	222	82	222	0	EDL933	901829	902588	281	115	281	0	EDL933	901829	902588	231	286	107	286	0	EDL933	901829	902588	325	112	325	0	EDL933	901829	902588	396	148	396	0	EDL933
Z0958	1	0	0	-1	1	-1.04	-1.77e-09	1	0	0	0	0	EDL933	902730	902832	1	1	1	0	EDL933	902730	902832	0	0	0	0	EDL933	902730	902832	0.33	0	0	0	0	EDL933	902730	902832	0	0	0	0	EDL933	902730	902832	1	1	1	0	EDL933
Z0959	0	0	0	1	1	1	0	1	0	0	0	0	EDL933	903297	903375	0	0	0	0	EDL933	903297	903375	0	0	0	0	EDL933	903297	903375	0	0	0	0	0	EDL933	903297	903375	0	0	0	0	EDL933	903297	903375	0	0	0	0	EDL933
Z0960	7	3	0	-1	0.82	-1.06	-1.31e-07	0.94	24	24	24	0	EDL933	903668	904166	21	21	21	0	EDL933	903668	904166	28	28	28	0	EDL933	903668	904166	24.33	28	28	28	0	EDL933	903668	904166	21	21	21	0	EDL933	903668	904166	24	24	24	0	EDL933
Z0961	18	10	-4	-1.14	0.33	-1.21	-5.54e-07	0.48	39	39	39	0	EDL933	904162	904630	33	33	33	0	EDL933	904162	904630	23	23	23	0	EDL933	904162	904630	31.67	24	24	24	0	EDL933	904162	904630	38	38	38	0	EDL933	904162	904630	21	21	21	0	EDL933
Z0962	0	0	0	1	1	1	0	1	0	0	0	0	EDL933	905199	905295	0	0	0	0	EDL933	905199	905295	0	0	0	0	EDL933	905199	905295	0	0	0	0	0	EDL933	905199	905295	0	0	0	0	EDL933	905199	905295	0	0	0	0	EDL933
Z0963	6	2	1.67	1.29	0.54	1.22	1.31e-07	0.7	8	8	8	0	EDL933	905444	905936	5	5	5	0	EDL933	905444	905936	4	4	4	0	EDL933	905444	905936	5.67	7	7	7	0	EDL933	905444	905936	5	5	5	0	EDL933	905444	905936	10	10	10	0	EDL933
Z0964	16	6	5.67	1.14	0.59	1.08	3.36e-07	0.74	47	47	47	0	EDL933	905935	908038	41	41	41	0	EDL933	905935	908038	33	33	33	0	EDL933	905935	908038	40.33	49	49	49	0	EDL933	905935	908038	41	41	41	0	EDL933	905935	908038	48	48	48	0	EDL933
Z0965	9	3	-0.67	-1.03	0.67	-1.09	-1.75e-07	0.81	25	25	25	0	EDL933	908174	909299	16	16	16	0	EDL933	908174	909299	21	21	21	0	EDL933	908174	909299	20.67	18	18	18	0	EDL933	908174	909299	22	22	22	0	EDL933	908174	909299	20	20	20	0	EDL933
Z0966	3	1	-1.33	-2	0.4	-2.01	-1.42e-07	0.56	3	3	3	0	EDL933	909393	909756	1	1	1	0	EDL933	909393	909756	4	4	4	0	EDL933	909393	909756	2.67	1	1	1	0	EDL933	909393	909756	1	1	1	0	EDL933	909393	909756	2	2	2	0	EDL933
Z0967	43	8	-17.67	-1.2	0.05	-1.27	-2.27e-06	0.1	92	92	92	0	EDL933	909700	911728	126	126	126	0	EDL933	909700	911728	100	100	100	0	EDL933	909700	911728	106	95	95	95	0	EDL933	909700	911728	83	83	83	0	EDL933	909700	911728	87	87	87	0	EDL933
Z0968	9	1	1	1.27	0.76	1.19	7.55e-08	0.89	3	3	3	0	EDL933	911814	912138	0	0	0	0	EDL933	911814	912138	8	8	8	0	EDL933	911814	912138	3.67	2	2	2	0	EDL933	911814	912138	3	3	3	0	EDL933	911814	912138	9	9	9	0	EDL933
Z0969	7	2	2.33	1.18	0.67	1.12	1.56e-07	0.81	13	13	13	0	EDL933	912130	912406	15	15	15	0	EDL933	912130	912406	10	10	10	0	EDL933	912130	912406	12.67	13	13	13	0	EDL933	912130	912406	17	17	17	0	EDL933	912130	912406	15	15	15	0	EDL933
Z0970	7	1	-3	-1.26	0.27	-1.33	-3.65e-07	0.41	14	14	14	0	EDL933	912417	912996	13	13	13	0	EDL933	912417	912996	16	16	16	0	EDL933	912417	912996	14.33	13	13	13	0	EDL933	912417	912996	9	9	9	0	EDL933	912417	912996	12	12	12	0	EDL933
Z0971	40	12	4	1.08	0.94	1.02	1.07e-07	1	58	58	58	0	EDL933	912992	913394	41	41	41	0	EDL933	912992	913394	46	46	46	0	EDL933	912992	913394	48.33	32	32	32	0	EDL933	912992	913394	72	72	72	0	EDL933	912992	913394	53	53	53	0	EDL933
Z0972	13	1	-4.33	-1.05	0.35	-1.11	-9.43e-07	0.51	95	95	95	0	EDL933	913398	914148	93	93	93	0	EDL933	913398	914148	102	102	102	0	EDL933	913398	914148	96.67	89	89	89	0	EDL933	913398	914148	94	94	94	0	EDL933	913398	914148	94	94	94	0	EDL933
Z0973	4	3	-1.67	-1.28	0.36	-1.34	-2.02e-07	0.52	8	8	8	0	EDL933	914196	914595	6	6	6	0	EDL933	914196	914595	9	9	9	0	EDL933	914196	914595	7.67	5	5	5	0	EDL933	914196	914595	8	8	8	0	EDL933	914196	914595	5	5	5	0	EDL933
Z0974	6	1	1	1.6	0.6	1.47	8.6e-08	0.75	1	1	1	0	EDL933	914615	914933	3	3	3	0	EDL933	914615	914933	1	1	1	0	EDL933	914615	914933	1.67	0	0	0	0	EDL933	914615	914933	6	6	6	0	EDL933	914615	914933	2	2	2	0	EDL933
Z0975	40	8	8	1.07	0.93	1.02	1.71e-07	1	117	117	117	0	EDL933	914904	917970	102	102	102	0	EDL933	914904	917970	103	103	103	0	EDL933	914904	917970	107.33	110	110	110	0	EDL933	914904	917970	138	138	138	0	EDL933	914904	917970	98	98	98	0	EDL933
Z0976	8	4	0	-1	0.9	-1.05	-4.6e-08	0.99	10	10	10	0	EDL933	917969	918299	12	12	12	0	EDL933	917969	918299	4	4	4	0	EDL933	917969	918299	8.67	6	6	6	0	EDL933	917969	918299	11	11	11	0	EDL933	917969	918299	9	9	9	0	EDL933
Z0977	23	2	-10	-1.45	0.03	-1.53	-1.14e-06	0.07	23	23	23	0	EDL933	918308	919007	42	42	42	0	EDL933	918308	919007	32	32	32	0	EDL933	918308	919007	32.33	19	19	19	0	EDL933	918308	919007	23	23	23	0	EDL933	918308	919007	25	25	25	0	EDL933
Z0978	9	3	-0.33	-1.02	0.74	-1.07	-1.46e-07	0.87	19	19	19	0	EDL933	919081	919756	19	19	19	0	EDL933	919081	919756	24	24	24	0	EDL933	919081	919756	20.67	24	24	24	0	EDL933	919081	919756	22	22	22	0	EDL933	919081	919756	15	15	15	0	EDL933
Z0979	13	2	-6.67	-1.36	0.06	-1.44	-7.77e-07	0.12	21	21	21	0	EDL933	919653	920301	25	25	25	0	EDL933	919653	920301	29	28	29	0	EDL933	919653	920301	25	16	16	16	0	EDL933	919653	920301	20	20	20	0	EDL933	919653	920301	19	17	19	0	EDL933
Z0980	46	17	4	1.02	0.64	-1.04	-8.51e-07	0.79	209	199	209	0	EDL933	920361	923778	238	228	238	0	EDL933	920361	923778	217	209	217	0	EDL933	920361	923778	221.33	226	218	226	0	EDL933	920361	923778	248	241	248	0	EDL933	920361	923778	202	195	202	0	EDL933
lomK	9	4	-3	-1.33	0.25	-1.4	-3.5e-07	0.39	15	15	15	0	EDL933	923848	924448	11	11	11	0	EDL933	923848	924448	10	10	10	0	EDL933	923848	924448	12	6	6	6	0	EDL933	923848	924448	7	7	7	0	EDL933	923848	924448	14	14	14	0	EDL933
Z0982	12	5	-3	-1.31	0.28	-1.37	-3.52e-07	0.43	18	14	18	0	EDL933	924501	925824	14	9	14	0	EDL933	924501	925824	6	5	6	0	EDL933	924501	925824	12.67	12	9	12	0	EDL933	924501	925824	10	7	10	0	EDL933	924501	925824	7	5	7	0	EDL933
Z0984	9	4	4	2.5	0.1	2.31	3.69e-07	0.18	2	1	2	0	EDL933	925786	926095	5	4	5	0	EDL933	925786	926095	1	1	1	0	EDL933	925786	926095	2.67	1	1	1	0	EDL933	925786	926095	9	6	9	0	EDL933	925786	926095	10	9	10	0	EDL933
Z0985	153	90	101.33	1.35	0.00191	1.28	8.22e-06	0.00601	324	324	324	0	EDL933	926271	927252	280	280	280	0	EDL933	926271	927252	273	273	273	0	EDL933	926271	927252	292.33	426	426	426	0	EDL933	926271	927252	385	385	385	0	EDL933	926271	927252	370	370	370	0	EDL933
Z0986	109	78	86.33	1.46	4.71e-05	1.38	7.28e-06	0.000207	207	207	207	0	EDL933	927312	928305	186	186	186	0	EDL933	927312	928305	175	175	175	0	EDL933	927312	928305	189.33	279	279	279	0	EDL933	927312	928305	284	284	284	0	EDL933	927312	928305	264	264	264	0	EDL933
Z0989	44	25	35	1.61	0.000486	1.52	3.06e-06	0.00175	55	53	55	0	EDL933	929132	930014	60	57	60	0	EDL933	929132	930014	58	53	58	0	EDL933	929132	930014	57.67	96	93	96	0	EDL933	929132	930014	83	82	83	0	EDL933	929132	930014	99	98	99	0	EDL933
Z0990	92	60	65.33	1.21	0.09	1.14	4.52e-06	0.17	304	304	304	0	EDL933	930244	930943	308	308	308	0	EDL933	930244	930943	332	332	332	0	EDL933	930244	930943	314.67	376	376	376	0	EDL933	930244	930943	396	396	396	0	EDL933	930244	930943	368	368	368	0	EDL933
ybhB	304	55	-171.33	-1.15	0.00535	-1.22	-2.34e-05	0.02	1331	1331	1331	0	EDL933	931450	931927	1339	1339	1339	0	EDL933	931450	931927	1222	1222	1222	0	EDL933	931450	931927	1297.33	1167	1167	1167	0	EDL933	931450	931927	1176	1176	1176	0	EDL933	931450	931927	1035	1035	1035	0	EDL933
bioA	950	106	-387.67	-1.1	0.05	-1.16	-6e-05	0.1	4347	4347	4347	0	EDL933	931985	933275	4349	4349	4349	0	EDL933	931985	933275	3942	3942	3942	0	EDL933	931985	933275	4212.67	4048	4048	4048	0	EDL933	931985	933275	4028	4028	4028	0	EDL933	931985	933275	3399	3399	3399	0	EDL933
bioB	766	262	-223	-1.05	0.17	-1.11	-4.85e-05	0.29	4724	4724	4724	0	EDL933	933361	934402	5079	5079	5079	0	EDL933	933361	934402	4693	4693	4693	0	EDL933	933361	934402	4832	4313	4313	4313	0	EDL933	933361	934402	5052	5052	5052	0	EDL933	933361	934402	4462	4462	4462	0	EDL933
bioF	1540	529	-1010.33	-1.22	0.000869	-1.28	-0.000128	0.00294	5884	5884	5884	0	EDL933	934398	935553	5883	5883	5883	0	EDL933	934398	935553	5357	5357	5357	0	EDL933	934398	935553	5708	4828	4828	4828	0	EDL933	934398	935553	4921	4921	4921	0	EDL933	934398	935553	4344	4344	4344	0	EDL933
bioC	1579	590	-929	-1.32	0.000114	-1.39	-0.000109	0.000464	4061	4061	4061	0	EDL933	935539	936295	3913	3913	3913	0	EDL933	935539	936295	3488	3488	3488	0	EDL933	935539	936295	3820.67	3295	3295	3295	0	EDL933	935539	936295	2898	2898	2898	0	EDL933	935539	936295	2482	2482	2482	0	EDL933
bioD	1555	764	-1080.67	-1.51	7.25e-10	-1.59	-0.000121	6.34e-09	3490	3490	3490	0	EDL933	936287	936965	3181	3181	3181	0	EDL933	936287	936965	2942	2942	2942	0	EDL933	936287	936965	3204.33	2178	2178	2178	0	EDL933	936287	936965	2258	2258	2258	0	EDL933	936287	936965	1935	1935	1935	0	EDL933
uvrB	3239	2273	2623.67	2.4	1.61e-27	2.27	0.000241	3.35e-26	1988	1988	1988	0	EDL933	937544	939566	1906	1906	1906	0	EDL933	937544	939566	1726	1726	1726	0	EDL933	937544	939566	1873.33	4179	4179	4179	0	EDL933	937544	939566	4965	4965	4965	0	EDL933	937544	939566	4347	4347	4347	0	EDL933
ybhK	123	21	50.33	1.11	0.46	1.05	2.43e-06	0.62	478	478	478	0	EDL933	939756	940665	457	457	457	0	EDL933	939756	940665	411	411	411	0	EDL933	939756	940665	448.67	490	490	490	0	EDL933	939756	940665	534	534	534	0	EDL933	939756	940665	473	473	473	0	EDL933
moaA	2211	1073	1655.33	1.75	4.93e-10	1.66	0.000147	4.4e-09	2380	2380	2380	0	EDL933	941061	942051	2307	2307	2307	0	EDL933	941061	942051	1928	1928	1928	0	EDL933	941061	942051	2205	4139	4139	4139	0	EDL933	941061	942051	4062	4062	4062	0	EDL933	941061	942051	3380	3380	3380	0	EDL933
moaB	1435	1092	1218.67	1.98	2.35e-17	1.88	0.00011	3.76e-16	1243	1243	1243	0	EDL933	942072	942585	1251	1251	1251	0	EDL933	942072	942585	1220	1220	1220	0	EDL933	942072	942585	1238	2335	2335	2335	0	EDL933	942072	942585	2655	2655	2655	0	EDL933	942072	942585	2380	2380	2380	0	EDL933
moaC	763	465	570.67	1.97	2.56e-13	1.86	5.13e-05	3.17e-12	524	524	524	0	EDL933	942587	943073	670	670	670	0	EDL933	942587	943073	577	577	577	0	EDL933	942587	943073	590.33	1042	1042	1042	0	EDL933	942587	943073	1287	1287	1287	0	EDL933	942587	943073	1154	1154	1154	0	EDL933
moaD	476	361	412.33	2.11	1.01e-18	1.99	3.75e-05	1.71e-17	337	337	337	0	EDL933	943065	943311	387	387	387	0	EDL933	943065	943311	393	393	393	0	EDL933	943065	943311	372.33	813	813	813	0	EDL933	943065	943311	793	793	793	0	EDL933	943065	943311	748	748	748	0	EDL933
moaE	1059	835	918.67	2.02	3.71e-20	1.91	8.31e-05	6.43e-19	888	888	888	0	EDL933	943312	943765	916	916	916	0	EDL933	943312	943765	891	891	891	0	EDL933	943312	943765	898.33	1778	1778	1778	0	EDL933	943312	943765	1947	1947	1947	0	EDL933	943312	943765	1726	1726	1726	0	EDL933
ybhL	322	120	171	1.21	0.08	1.15	1.2e-05	0.15	901	901	901	0	EDL933	943900	944605	712	712	712	0	EDL933	943900	944605	825	825	825	0	EDL933	943900	944605	812.67	972	972	972	0	EDL933	943900	944605	1034	1034	1034	0	EDL933	943900	944605	945	945	945	0	EDL933
ybhM	9	3	-4.67	-1.4	0.11	-1.47	-5.36e-07	0.21	16	16	16	0	EDL933	944812	945526	16	16	16	0	EDL933	944812	945526	17	17	17	0	EDL933	944812	945526	16.33	13	13	13	0	EDL933	944812	945526	14	14	14	0	EDL933	944812	945526	8	8	8	0	EDL933
ybhN	22	11	-10	-1.68	0.03	-1.77	-1.09e-06	0.07	17	17	17	0	EDL933	945561	946518	31	31	31	0	EDL933	945561	946518	26	26	26	0	EDL933	945561	946518	24.67	12	12	12	0	EDL933	945561	946518	9	9	9	0	EDL933	945561	946518	23	23	23	0	EDL933
ybhO	60	30	-39	-1.69	1.21e-06	-1.78	-4.25e-06	6.91e-06	114	114	114	0	EDL933	946517	947759	86	86	86	0	EDL933	946517	947759	87	87	87	0	EDL933	946517	947759	95.67	56	56	56	0	EDL933	946517	947759	60	60	60	0	EDL933	946517	947759	54	54	54	0	EDL933
ybhP	53	20	-28.67	-1.98	3.12e-05	-2.08	-3.05e-06	0.000141	76	76	76	0	EDL933	947755	948517	54	54	54	0	EDL933	947755	948517	44	44	44	0	EDL933	947755	948517	58	24	24	24	0	EDL933	947755	948517	41	41	41	0	EDL933	947755	948517	23	23	23	0	EDL933
ybhQ	173	95	-126	-1.86	1.11e-13	-1.96	-1.36e-05	1.4e-12	264	264	264	0	EDL933	948649	949060	314	314	314	0	EDL933	948649	949060	241	241	241	0	EDL933	948649	949060	273	141	141	141	0	EDL933	948649	949060	154	154	154	0	EDL933	948649	949060	146	146	146	0	EDL933
ybhR	133	68	-73	-1.28	0.000754	-1.35	-8.71e-06	0.00259	370	370	370	0	EDL933	949021	950128	313	313	313	0	EDL933	949021	950128	316	316	316	0	EDL933	949021	950128	333	298	298	298	0	EDL933	949021	950128	237	237	237	0	EDL933	949021	950128	245	245	245	0	EDL933
ybhS	111	49	-69.33	-1.44	1.35e-06	-1.52	-7.87e-06	7.65e-06	258	258	258	0	EDL933	950138	951272	210	210	210	0	EDL933	950138	951272	217	217	217	0	EDL933	950138	951272	228.33	147	147	147	0	EDL933	950138	951272	169	169	169	0	EDL933	950138	951272	161	161	161	0	EDL933
ybhF	135	27	-15	-1.03	0.31	-1.09	-3.91e-06	0.46	413	413	413	0	EDL933	951264	953016	543	543	543	0	EDL933	951264	953016	408	408	408	0	EDL933	951264	953016	454.67	440	440	440	0	EDL933	951264	953016	458	458	458	0	EDL933	951264	953016	421	421	421	0	EDL933
Z1015	97	16	-35.33	-1.16	0.04	-1.22	-4.83e-06	0.09	220	220	220	0	EDL933	952993	953992	312	312	312	0	EDL933	952993	953992	246	246	246	0	EDL933	952993	953992	259.33	215	215	215	0	EDL933	952993	953992	236	236	236	0	EDL933	952993	953992	221	221	221	0	EDL933
ybiH	40	1	-6.67	-1.03	0.33	-1.09	-1.81e-06	0.49	251	251	251	0	EDL933	953991	954675	212	212	212	0	EDL933	953991	954675	212	212	212	0	EDL933	953991	954675	225	231	231	231	0	EDL933	953991	954675	213	213	213	0	EDL933	953991	954675	211	211	211	0	EDL933
rhlE	400	194	-311	-1.84	0	-1.94	-3.33e-05	0	754	754	754	0	EDL933	954891	956259	717	717	717	0	EDL933	954891	956259	570	570	570	0	EDL933	954891	956259	680.33	376	376	376	0	EDL933	954891	956259	378	378	378	0	EDL933	954891	956259	354	354	354	0	EDL933
Z1018	0	0	0	1	1	1	0	1	0	0	0	0	EDL933	956322	956421	0	0	0	0	EDL933	956322	956421	0	0	0	0	EDL933	956322	956421	0	0	0	0	0	EDL933	956322	956421	0	0	0	0	EDL933	956322	956421	0	0	0	0	EDL933
Z1019	16	6	-0.67	-1.05	0.8	-1.1	-1.39e-07	0.92	23	23	23	0	EDL933	956866	958879	10	10	10	0	EDL933	956866	958879	11	11	11	0	EDL933	956866	958879	14.67	19	19	19	0	EDL933	956866	958879	16	16	16	0	EDL933	956866	958879	7	7	7	0	EDL933
Z1020	602	398	493.67	1.9	1.7e-17	1.8	4.45e-05	2.74e-16	601	601	601	0	EDL933	959162	961313	553	553	553	0	EDL933	959162	961313	492	492	492	0	EDL933	959162	961313	548.67	1082	1082	1082	0	EDL933	959162	961313	1094	1094	1094	0	EDL933	959162	961313	951	951	951	0	EDL933
ybiB	335	199	229	1.3	0.0058	1.23	1.77e-05	0.02	724	724	724	0	EDL933	961340	962303	836	836	836	0	EDL933	961340	962303	737	737	737	0	EDL933	961340	962303	765.67	936	936	936	0	EDL933	961340	962303	1059	1059	1059	0	EDL933	961340	962303	989	989	989	0	EDL933
ybiC	421	169	-244	-1.16	0.0064	-1.22	-3.32e-05	0.02	1907	1907	1907	0	EDL933	962444	963530	1790	1790	1790	0	EDL933	962444	963530	1746	1746	1746	0	EDL933	962444	963530	1814.33	1577	1577	1577	0	EDL933	962444	963530	1648	1648	1648	0	EDL933	962444	963530	1486	1486	1486	0	EDL933
ybiJ	158	48	100	1.38	0.000957	1.31	8.2e-06	0.00321	289	289	289	0	EDL933	963759	964020	260	260	260	0	EDL933	963759	964020	231	231	231	0	EDL933	963759	964020	260	383	383	383	0	EDL933	963759	964020	389	389	389	0	EDL933	963759	964020	308	308	308	0	EDL933
ybiI	22	7	-9	-1.25	0.07	-1.32	-1.1e-06	0.13	53	53	53	0	EDL933	964284	964551	42	42	42	0	EDL933	964284	964551	40	40	40	0	EDL933	964284	964551	45	31	31	31	0	EDL933	964284	964551	42	42	42	0	EDL933	964284	964551	35	35	35	0	EDL933
ybiX	245	55	-74	-1.12	0.04	-1.18	-1.07e-05	0.09	804	804	804	0	EDL933	964626	965313	668	668	668	0	EDL933	964626	965313	629	629	629	0	EDL933	964626	965313	700.33	707	707	707	0	EDL933	964626	965313	613	613	613	0	EDL933	964626	965313	559	559	559	0	EDL933
Z1026	897	270	-132	-1.05	0.23	-1.11	-2.57e-05	0.37	3039	3039	3039	0	EDL933	965354	967637	2239	2239	2239	0	EDL933	965354	967637	2345	2345	2345	0	EDL933	965354	967637	2541	2576	2576	2576	0	EDL933	965354	967637	2509	2509	2509	0	EDL933	965354	967637	2142	2142	2142	0	EDL933
ybiM	10	2	1.67	1.15	0.83	1.08	9.59e-08	0.94	9	9	9	0	EDL933	967901	968306	14	14	14	0	EDL933	967901	968306	11	11	11	0	EDL933	967901	968306	11.33	9	9	9	0	EDL933	967901	968306	19	19	19	0	EDL933	967901	968306	11	11	11	0	EDL933
ybiN	37	20	16	1.14	0.5	1.08	9.04e-07	0.66	113	113	113	0	EDL933	968356	969364	133	133	133	0	EDL933	968356	969364	106	106	106	0	EDL933	968356	969364	117.33	115	115	115	0	EDL933	968356	969364	142	142	142	0	EDL933	968356	969364	143	143	143	0	EDL933
ybiO	85	34	-51	-1.48	1.37e-05	-1.56	-5.73e-06	6.64e-05	179	179	179	0	EDL933	969360	971586	160	160	160	0	EDL933	969360	971586	133	133	133	0	EDL933	969360	971586	157.33	94	94	94	0	EDL933	969360	971586	126	126	126	0	EDL933	969360	971586	99	99	99	0	EDL933
glnQ	4253	3044	-3517.67	-4.61	0	-4.86	-0.000361	0	5180	5180	5180	0	EDL933	971702	972425	4302	4302	4302	0	EDL933	971702	972425	3993	3993	3993	0	EDL933	971702	972425	4491.67	949	949	949	0	EDL933	971702	972425	1046	1046	1046	0	EDL933	971702	972425	927	927	927	0	EDL933
glnP	3178	1854	-2412	-5.03	5.19e-115	-5.28	-0.000246	1.63e-113	3730	3730	3730	0	EDL933	972421	973081	2842	2842	2842	0	EDL933	972421	973081	2459	2459	2459	0	EDL933	972421	973081	3010.33	638	638	638	0	EDL933	972421	973081	605	605	605	0	EDL933	972421	973081	552	552	552	0	EDL933
glnH	6756	4284	-5149.67	-4.03	0	-4.23	-0.000528	0	8391	8391	8391	0	EDL933	973219	973966	6157	6157	6157	0	EDL933	973219	973966	6004	6004	6004	0	EDL933	973219	973966	6850.67	1720	1720	1720	0	EDL933	973219	973966	1748	1748	1748	0	EDL933	973219	973966	1635	1635	1635	0	EDL933
dps	4971	3509	-4122.67	-1.93	0	-2.04	-0.000441	0	9118	9118	9118	0	EDL933	974369	974873	8589	8589	8589	0	EDL933	974369	974873	7944	7944	7944	0	EDL933	974369	974873	8550.33	4435	4435	4435	0	EDL933	974369	974873	4701	4701	4701	0	EDL933	974369	974873	4147	4147	4147	0	EDL933
ybiF	66	29	-46.67	-1.9	5.57e-08	-2.01	-5e-06	3.84e-07	114	114	114	0	EDL933	975171	976059	80	80	80	0	EDL933	975171	976059	101	101	101	0	EDL933	975171	976059	98.33	48	48	48	0	EDL933	975171	976059	51	51	51	0	EDL933	975171	976059	56	56	56	0	EDL933
ompX	10245	6717	7426	1.52	2e-05	1.45	0.000641	9.43e-05	16439	16439	16439	0	EDL933	976411	976927	12923	12923	12923	0	EDL933	976411	976927	13267	13267	13267	0	EDL933	976411	976927	14209.7	23168	23168	23168	0	EDL933	976411	976927	21755	21755	21755	0	EDL933	976411	976927	19984	19984	19984	0	EDL933
ybiP	54	22	25	1.23	0.14	1.16	1.83e-06	0.25	130	130	130	0	EDL933	976975	978559	108	108	108	0	EDL933	976975	978559	94	94	94	0	EDL933	976975	978559	110.67	148	148	148	0	EDL933	976975	978559	135	135	135	0	EDL933	976975	978559	124	124	124	0	EDL933
Z1038	22	11	-0.33	-1.01	0.74	-1.06	-3.08e-07	0.87	57	57	57	0	EDL933	978794	978902	65	65	65	0	EDL933	978794	978902	43	43	43	0	EDL933	978794	978902	55	55	55	55	0	EDL933	978794	978902	46	46	46	0	EDL933	978794	978902	63	63	63	0	EDL933
Z1039	59	30	-10.67	-1.08	0.23	-1.15	-1.87e-06	0.36	132	132	132	0	EDL933	979144	979612	153	153	153	0	EDL933	979144	979612	145	145	145	0	EDL933	979144	979612	143.33	112	112	112	0	EDL933	979144	979612	171	171	171	0	EDL933	979144	979612	115	115	115	0	EDL933
ybiR	54	10	18.67	1.06	0.97	1	1.44e-07	1	297	297	297	0	EDL933	979608	980727	305	305	305	0	EDL933	979608	980727	295	295	295	0	EDL933	979608	980727	299	333	333	333	0	EDL933	979608	980727	337	337	337	0	EDL933	979608	980727	283	283	283	0	EDL933
ybiS	539	386	271	1.13	0.37	1.07	1.53e-05	0.53	2381	2381	2381	0	EDL933	980784	981705	1995	1995	1995	0	EDL933	980784	981705	1915	1915	1915	0	EDL933	980784	981705	2097	2454	2454	2454	0	EDL933	980784	981705	2413	2413	2413	0	EDL933	980784	981705	2237	2237	2237	0	EDL933
ybiT	966	727	-805.67	-1.5	2.36e-10	-1.59	-9.04e-05	2.21e-09	2480	2480	2480	0	EDL933	981924	983517	2437	2437	2437	0	EDL933	981924	983517	2318	2318	2318	0	EDL933	981924	983517	2411.67	1591	1591	1591	0	EDL933	981924	983517	1713	1713	1713	0	EDL933	981924	983517	1514	1514	1514	0	EDL933
ybiU	176	126	136.67	1.3	0.00294	1.23	1.07e-05	0.00885	434	434	434	0	EDL933	983684	984950	466	466	466	0	EDL933	983684	984950	445	445	445	0	EDL933	983684	984950	448.33	571	571	571	0	EDL933	983684	984950	610	610	610	0	EDL933	983684	984950	574	574	574	0	EDL933
Z1044	323	77	-145	-1.19	0.00284	-1.26	-1.84e-05	0.0086	1028	1028	1028	0	EDL933	985102	985918	832	832	832	0	EDL933	985102	985918	807	807	807	0	EDL933	985102	985918	889	797	797	797	0	EDL933	985102	985918	730	730	730	0	EDL933	985102	985918	705	705	705	0	EDL933
Z1045	16	3	-1	-1.01	0.57	-1.07	-6.23e-07	0.72	93	93	93	0	EDL933	986063	987863	109	109	109	0	EDL933	986063	987863	93	93	93	0	EDL933	986063	987863	98.33	94	94	94	0	EDL933	986063	987863	96	96	96	0	EDL933	986063	987863	102	102	102	0	EDL933
Z1046	11	3	2.33	1.28	0.63	1.2	1.75e-07	0.78	5	5	5	0	EDL933	987940	988495	10	10	10	0	EDL933	987940	988495	10	10	10	0	EDL933	987940	988495	8.33	7	7	7	0	EDL933	987940	988495	16	16	16	0	EDL933	987940	988495	9	9	9	0	EDL933
ybiY	12	2	4	1.55	0.28	1.46	3.46e-07	0.42	11	11	11	0	EDL933	988500	989400	4	4	4	0	EDL933	988500	989400	7	7	7	0	EDL933	988500	989400	7.33	16	16	16	0	EDL933	988500	989400	9	9	9	0	EDL933	988500	989400	9	9	9	0	EDL933
mipB	27	1	15.67	1.24	0.2	1.17	1.14e-06	0.33	67	67	67	0	EDL933	989458	990193	66	66	66	0	EDL933	989458	990193	65	65	65	0	EDL933	989458	990193	66	86	86	86	0	EDL933	989458	990193	92	92	92	0	EDL933	989458	990193	67	67	67	0	EDL933
moeB	147	27	43.33	1.13	0.5	1.06	2.16e-06	0.66	352	352	352	0	EDL933	990371	991121	325	325	325	0	EDL933	990371	991121	349	349	349	0	EDL933	990371	991121	342	391	391	391	0	EDL933	990371	991121	456	456	456	0	EDL933	990371	991121	309	309	309	0	EDL933
moeA	182	61	121.33	1.16	0.19	1.1	7.55e-06	0.32	776	776	776	0	EDL933	991120	992356	767	767	767	0	EDL933	991120	992356	758	758	758	0	EDL933	991120	992356	767	828	828	828	0	EDL933	991120	992356	897	897	897	0	EDL933	991120	992356	940	940	940	0	EDL933
Z1051	168	108	-128.67	-2.27	4.54e-18	-2.4	-1.36e-05	7.47e-17	210	210	210	0	EDL933	992559	992907	254	254	254	0	EDL933	992559	992907	227	227	227	0	EDL933	992559	992907	230.33	86	86	86	0	EDL933	992559	992907	117	117	117	0	EDL933	992559	992907	102	102	102	0	EDL933
Z1052	283	239	-256.33	-1.89	3.32e-22	-2	-2.75e-05	6.13e-21	560	560	560	0	EDL933	992916	993525	552	552	552	0	EDL933	992916	993525	520	520	520	0	EDL933	992916	993525	544	281	281	281	0	EDL933	992916	993525	305	305	305	0	EDL933	992916	993525	277	277	277	0	EDL933
Z1053	973	697	-798.33	-1.93	0	-2.03	-8.55e-05	0	1794	1794	1794	0	EDL933	993544	995383	1580	1580	1580	0	EDL933	993544	995383	1609	1609	1609	0	EDL933	993544	995383	1661	884	884	884	0	EDL933	993544	995383	883	883	883	0	EDL933	993544	995383	821	821	821	0	EDL933
Z1054	1315	954	-1092.33	-2.81	0	-2.96	-0.000114	0	1890	1890	1890	0	EDL933	995402	996941	1571	1571	1571	0	EDL933	995402	996941	1626	1626	1626	0	EDL933	995402	996941	1695.67	618	618	618	0	EDL933	995402	996941	617	617	617	0	EDL933	995402	996941	575	575	575	0	EDL933
Z1055	290	166	-232	-2.72	3.18e-30	-2.87	-2.42e-05	7e-29	402	402	402	0	EDL933	996958	997879	390	390	390	0	EDL933	996958	997879	309	309	309	0	EDL933	996958	997879	367	143	143	143	0	EDL933	996958	997879	150	150	150	0	EDL933	996958	997879	112	112	112	0	EDL933
Z1056	386	230	-290	-3	9.61e-30	-3.16	-3.01e-05	2.07e-28	515	515	515	0	EDL933	997881	998793	370	370	370	0	EDL933	997881	998793	419	419	419	0	EDL933	997881	998793	434.67	165	165	165	0	EDL933	997881	998793	129	129	129	0	EDL933	997881	998793	140	140	140	0	EDL933
Z1057	164	131	138.67	2.93	5.93e-22	2.79	1.3e-05	1.08e-20	87	87	87	0	EDL933	998970	1001319	71	71	71	0	EDL933	998970	1001319	57	57	57	0	EDL933	998970	1001319	71.67	208	208	208	0	EDL933	998970	1001319	202	202	202	0	EDL933	998970	1001319	221	221	221	0	EDL933
Z1058	77	59	65	2.56	6.4e-13	2.42	6.02e-06	7.64e-12	44	44	44	0	EDL933	1001326	1002655	36	36	36	0	EDL933	1001326	1002655	45	45	45	0	EDL933	1001326	1002655	41.67	104	104	104	0	EDL933	1001326	1002655	103	103	103	0	EDL933	1001326	1002655	113	113	113	0	EDL933
Z1059	86	40	53	1.56	9.85e-05	1.48	4.58e-06	0.000405	111	111	111	0	EDL933	1002724	1003054	95	95	95	0	EDL933	1002724	1003054	78	78	78	0	EDL933	1002724	1003054	94.67	144	144	144	0	EDL933	1002724	1003054	164	164	164	0	EDL933	1002724	1003054	135	135	135	0	EDL933
Z1060	161	79	105.67	1.6	2.21e-06	1.51	9.17e-06	1.21e-05	201	201	201	0	EDL933	1003043	1003430	158	158	158	0	EDL933	1003043	1003430	170	170	170	0	EDL933	1003043	1003430	176.33	249	249	249	0	EDL933	1003043	1003430	319	319	319	0	EDL933	1003043	1003430	278	278	278	0	EDL933
yliG	305	221	224.67	1.33	0.000596	1.26	1.8e-05	0.00209	752	752	752	0	EDL933	1003655	1004981	671	671	671	0	EDL933	1003655	1004981	630	630	630	0	EDL933	1003655	1004981	684.33	900	900	900	0	EDL933	1003655	1004981	935	935	935	0	EDL933	1003655	1004981	892	892	892	0	EDL933
Z1062	82	25	-37.67	-1.53	0.00136	-1.63	-4.26e-06	0.00441	88	88	88	0	EDL933	1005193	1005577	130	130	130	0	EDL933	1005193	1005577	108	108	108	0	EDL933	1005193	1005577	108.67	48	48	48	0	EDL933	1005193	1005577	95	95	95	0	EDL933	1005193	1005577	70	70	70	0	EDL933
yliI	44	29	14.33	1.1	0.65	1.05	6.42e-07	0.8	167	167	167	0	EDL933	1005687	1006803	130	130	130	0	EDL933	1005687	1006803	123	123	123	0	EDL933	1005687	1006803	140	159	159	159	0	EDL933	1005687	1006803	163	163	163	0	EDL933	1005687	1006803	141	141	141	0	EDL933
yliJ	298	60	14.67	1.01	0.5	-1.05	-1.23e-05	0.66	2629	2629	2629	0	EDL933	1006799	1007432	2490	2490	2490	0	EDL933	1006799	1007432	2413	2413	2413	0	EDL933	1006799	1007432	2510.67	2430	2430	2430	0	EDL933	1006799	1007432	2711	2711	2711	0	EDL933	1006799	1007432	2435	2435	2435	0	EDL933
dacC	153	28	-27.67	-1.06	0.19	-1.12	-5.22e-06	0.31	524	524	524	0	EDL933	1007671	1008874	460	460	460	0	EDL933	1007671	1008874	459	459	459	0	EDL933	1007671	1008874	481	371	371	371	0	EDL933	1007671	1008874	487	487	487	0	EDL933	1007671	1008874	502	502	502	0	EDL933
deoR	298	38	-0.33	-1	0.61	-1.05	-3.92e-06	0.76	1008	1008	1008	0	EDL933	1008920	1009679	763	763	763	0	EDL933	1008920	1009679	710	710	710	0	EDL933	1008920	1009679	827	942	942	942	0	EDL933	1008920	1009679	750	750	750	0	EDL933	1008920	1009679	788	788	788	0	EDL933
ybjG	54	17	27	1.23	0.14	1.17	1.99e-06	0.25	116	116	116	0	EDL933	1009736	1010333	133	133	133	0	EDL933	1009736	1010333	102	102	102	0	EDL933	1009736	1010333	117	156	156	156	0	EDL933	1009736	1010333	131	131	131	0	EDL933	1009736	1010333	145	145	145	0	EDL933
cmr	40	13	-6.67	-1.03	0.3	-1.09	-1.78e-06	0.45	227	227	227	0	EDL933	1010617	1011850	211	211	211	0	EDL933	1010617	1011850	201	201	201	0	EDL933	1010617	1011850	213	187	187	187	0	EDL933	1010617	1011850	218	218	218	0	EDL933	1010617	1011850	214	214	214	0	EDL933
ybjH	47	23	-23.67	-1.19	0.02	-1.25	-3.08e-06	0.04	159	159	159	0	EDL933	1011890	1012175	162	162	162	0	EDL933	1011890	1012175	132	132	132	0	EDL933	1011890	1012175	151	122	122	122	0	EDL933	1011890	1012175	145	145	145	0	EDL933	1011890	1012175	115	115	115	0	EDL933
Z1071	193	70	-107.33	-1.3	2.64e-05	-1.38	-1.28e-05	0.000122	507	507	507	0	EDL933	1012260	1013049	445	445	445	0	EDL933	1012260	1013049	432	432	432	0	EDL933	1012260	1013049	461.33	314	314	314	0	EDL933	1012260	1013049	386	386	386	0	EDL933	1012260	1013049	362	362	362	0	EDL933
Z1072	197	58	-119.33	-1.37	2.89e-06	-1.45	-1.37e-05	1.56e-05	506	506	506	0	EDL933	1013075	1014284	435	435	435	0	EDL933	1013075	1014284	375	375	375	0	EDL933	1013075	1014284	438.67	309	309	309	0	EDL933	1013075	1014284	332	332	332	0	EDL933	1013075	1014284	317	317	317	0	EDL933
Z1073	48	32	32.33	1.49	0.00197	1.41	2.75e-06	0.00618	77	77	77	0	EDL933	1014367	1014904	61	61	61	0	EDL933	1014367	1014904	59	59	59	0	EDL933	1014367	1014904	65.67	93	93	93	0	EDL933	1014367	1014904	107	107	107	0	EDL933	1014367	1014904	94	94	94	0	EDL933
Z1074	121	80	47.67	1.12	0.47	1.06	2.51e-06	0.63	490	490	490	0	EDL933	1015078	1016764	377	377	377	0	EDL933	1015078	1016764	369	369	369	0	EDL933	1015078	1016764	412	452	452	452	0	EDL933	1015078	1016764	457	457	457	0	EDL933	1015078	1016764	470	470	470	0	EDL933
ybjM	15	4	-1.67	-1.05	0.56	-1.1	-3.72e-07	0.71	38	38	38	0	EDL933	1017034	1017412	43	43	43	0	EDL933	1017034	1017412	35	35	35	0	EDL933	1017034	1017412	38.67	31	31	31	0	EDL933	1017034	1017412	46	46	46	0	EDL933	1017034	1017412	34	34	34	0	EDL933
grxA	12	3	-6	-1.22	0.13	-1.29	-7.51e-07	0.23	34	34	34	0	EDL933	1017441	1017699	33	33	33	0	EDL933	1017441	1017699	31	31	31	0	EDL933	1017441	1017699	32.67	22	22	22	0	EDL933	1017441	1017699	28	28	28	0	EDL933	1017441	1017699	30	30	30	0	EDL933
ybjC	49	32	22.33	1.22	0.23	1.15	1.58e-06	0.36	93	93	93	0	EDL933	1017858	1018146	125	125	125	0	EDL933	1017858	1018146	91	91	91	0	EDL933	1017858	1018146	103	109	109	109	0	EDL933	1017858	1018146	140	140	140	0	EDL933	1017858	1018146	127	127	127	0	EDL933
mdaA	321	138	175.67	1.23	0.03	1.17	1.29e-05	0.06	854	854	854	0	EDL933	1018129	1018852	751	751	751	0	EDL933	1018129	1018852	660	660	660	0	EDL933	1018129	1018852	755	922	922	922	0	EDL933	1018129	1018852	981	981	981	0	EDL933	1018129	1018852	889	889	889	0	EDL933
rimK	89	39	13.67	1.05	0.89	-1.01	-4.1e-07	0.99	261	261	261	0	EDL933	1018912	1019815	341	341	341	0	EDL933	1018912	1019815	300	300	300	0	EDL933	1018912	1019815	300.67	277	277	277	0	EDL933	1018912	1019815	350	350	350	0	EDL933	1018912	1019815	316	316	316	0	EDL933
ybjN	165	71	-88	-1.11	0.01	-1.18	-1.31e-05	0.04	892	892	892	0	EDL933	1019902	1020379	847	847	847	0	EDL933	1019902	1020379	844	844	844	0	EDL933	1019902	1020379	861	773	773	773	0	EDL933	1019902	1020379	819	819	819	0	EDL933	1019902	1020379	727	727	727	0	EDL933
potF	12071	6730	-8601.33	-6.13	0	-6.43	-0.000874	0	13685	13685	13685	0	EDL933	1020729	1021842	8422	8422	8422	0	EDL933	1020729	1021842	8724	8724	8724	0	EDL933	1020729	1021842	10277	1614	1614	1614	0	EDL933	1020729	1021842	1721	1721	1721	0	EDL933	1020729	1021842	1692	1692	1692	0	EDL933
potG	1772	1228	-1470	-4.99	1.84e-152	-5.26	-0.00015	6.64e-151	2095	2095	2095	0	EDL933	1021936	1023070	1822	1822	1822	0	EDL933	1021936	1023070	1598	1598	1598	0	EDL933	1021936	1023070	1838.33	323	323	323	0	EDL933	1021936	1023070	412	412	412	0	EDL933	1021936	1023070	370	370	370	0	EDL933
potH	1378	1071	-1164.33	-4.68	8.12e-156	-4.93	-0.00012	2.99e-154	1669	1669	1669	0	EDL933	1023079	1024033	1385	1385	1385	0	EDL933	1023079	1024033	1389	1389	1389	0	EDL933	1023079	1024033	1481	291	291	291	0	EDL933	1023079	1024033	345	345	345	0	EDL933	1023079	1024033	314	314	314	0	EDL933
potI	841	700	-745.67	-4.73	2.93e-156	-5	-7.66e-05	1.09e-154	1010	1010	1010	0	EDL933	1024029	1024875	912	912	912	0	EDL933	1024029	1024875	914	914	914	0	EDL933	1024029	1024875	945.33	169	169	169	0	EDL933	1024029	1024875	218	218	218	0	EDL933	1024029	1024875	212	212	212	0	EDL933
ybjO	198	120	-147.33	-2.76	2.74e-23	-2.9	-1.53e-05	5.2e-22	278	278	278	0	EDL933	1024934	1025423	201	201	201	0	EDL933	1024934	1025423	214	214	214	0	EDL933	1024934	1025423	231	81	81	81	0	EDL933	1024934	1025423	80	80	80	0	EDL933	1024934	1025423	90	90	90	0	EDL933
ybjF	48	10	9	1.03	0.8	-1.02	-5.26e-07	0.92	278	278	278	0	EDL933	1025463	1026591	267	267	267	0	EDL933	1025463	1026591	237	237	237	0	EDL933	1025463	1026591	260.67	267	267	267	0	EDL933	1025463	1026591	285	285	285	0	EDL933	1025463	1026591	257	257	257	0	EDL933
Z1087	13	4	2.33	1.12	0.76	1.07	1.28e-07	0.89	25	25	25	0	EDL933	1026870	1028214	16	16	16	0	EDL933	1026870	1028214	17	17	17	0	EDL933	1026870	1028214	19.33	20	20	20	0	EDL933	1026870	1028214	16	16	16	0	EDL933	1026870	1028214	29	29	29	0	EDL933
Z1088	8	1	3	1.43	0.42	1.35	2.5e-07	0.58	8	8	8	0	EDL933	1028235	1028556	4	4	4	0	EDL933	1028235	1028556	9	9	9	0	EDL933	1028235	1028556	7	9	9	9	0	EDL933	1028235	1028556	9	9	9	0	EDL933	1028235	1028556	12	12	12	0	EDL933
Z1089	50	22	2	1.01	0.7	-1.04	-6.75e-07	0.84	174	174	174	0	EDL933	1028567	1030049	146	146	146	0	EDL933	1028567	1030049	166	166	166	0	EDL933	1028567	1030049	162	137	137	137	0	EDL933	1028567	1030049	168	168	168	0	EDL933	1028567	1030049	187	187	187	0	EDL933
artJ	84	1	-3.33	-1.02	0.5	-1.07	-1.43e-06	0.66	264	264	264	0	EDL933	1030099	1030882	180	180	180	0	EDL933	1030099	1030882	208	208	208	0	EDL933	1030099	1030882	217.33	208	208	208	0	EDL933	1030099	1030882	209	209	209	0	EDL933	1030099	1030882	225	225	225	0	EDL933
artM	170	28	-97.33	-1.28	7.41e-05	-1.35	-1.17e-05	0.000314	487	487	487	0	EDL933	1031121	1031790	455	455	455	0	EDL933	1031121	1031790	389	389	389	0	EDL933	1031121	1031790	443.67	361	361	361	0	EDL933	1031121	1031790	361	361	361	0	EDL933	1031121	1031790	317	317	317	0	EDL933
artQ	91	72	-78	-1.46	1.01e-07	-1.55	-8.82e-06	6.74e-07	241	241	241	0	EDL933	1031789	1032506	255	255	255	0	EDL933	1031789	1032506	243	243	243	0	EDL933	1031789	1032506	246.33	164	164	164	0	EDL933	1031789	1032506	172	172	172	0	EDL933	1031789	1032506	169	169	169	0	EDL933
artI	527	108	-162	-1.16	0.03	-1.22	-2.15e-05	0.07	1455	1455	1455	0	EDL933	1032512	1033244	957	957	957	0	EDL933	1032512	1033244	1098	1098	1098	0	EDL933	1032512	1033244	1170	1065	1065	1065	0	EDL933	1032512	1033244	1031	1031	1031	0	EDL933	1032512	1033244	928	928	928	0	EDL933
artP	185	47	-56	-1.12	0.05	-1.18	-8.03e-06	0.1	572	572	572	0	EDL933	1033261	1033990	506	506	506	0	EDL933	1033261	1033990	461	461	461	0	EDL933	1033261	1033990	513	525	525	525	0	EDL933	1033261	1033990	459	459	459	0	EDL933	1033261	1033990	387	387	387	0	EDL933
ybjP	755	517	485.33	1.27	0.02	1.21	3.76e-05	0.06	2113	2113	2113	0	EDL933	1034207	1034729	1544	1544	1544	0	EDL933	1034207	1034729	1666	1666	1666	0	EDL933	1034207	1034729	1774.33	2297	2297	2297	0	EDL933	1034207	1034729	2299	2299	2299	0	EDL933	1034207	1034729	2183	2183	2183	0	EDL933
Z1096	10	6	6.33	1.4	0.17	1.33	5.24e-07	0.29	18	18	18	0	EDL933	1034736	1034919	14	14	14	0	EDL933	1034736	1034919	15	15	15	0	EDL933	1034736	1034919	15.67	21	21	21	0	EDL933	1034736	1034919	21	21	21	0	EDL933	1034736	1034919	24	24	24	0	EDL933
Z1097	5	2	0.67	1.13	0.87	1.07	3.73e-08	0.97	6	6	6	0	EDL933	1035347	1036589	2	2	2	0	EDL933	1035347	1036589	7	7	7	0	EDL933	1035347	1036589	5	7	7	7	0	EDL933	1035347	1036589	4	4	4	0	EDL933	1035347	1036589	6	6	6	0	EDL933
Z1098	2	1	1	4	0.38	3.04	9.41e-08	0.54	0	0	0	0	EDL933	1036698	1037154	0	0	0	0	EDL933	1036698	1037154	1	1	1	0	EDL933	1036698	1037154	0.33	2	2	2	0	EDL933	1036698	1037154	1	1	1	0	EDL933	1036698	1037154	1	1	1	0	EDL933
Z1099	29	7	7.33	1.15	0.59	1.08	4.19e-07	0.74	49	49	49	0	EDL933	1037364	1037688	55	55	55	0	EDL933	1037364	1037688	47	47	47	0	EDL933	1037364	1037688	50.33	45	45	45	0	EDL933	1037364	1037688	74	74	74	0	EDL933	1037364	1037688	54	54	54	0	EDL933
Z1100	140	23	67.33	1.16	0.21	1.1	4.17e-06	0.33	446	446	446	0	EDL933	1037684	1038515	461	461	461	0	EDL933	1037684	1038515	383	383	383	0	EDL933	1037684	1038515	430	500	500	500	0	EDL933	1037684	1038515	523	523	523	0	EDL933	1037684	1038515	469	469	469	0	EDL933
Z1102	112	50	84	1.17	0.15	1.11	5.35e-06	0.27	488	488	488	0	EDL933	1038511	1039561	484	484	484	0	EDL933	1038511	1039561	502	502	502	0	EDL933	1038511	1039561	491.33	592	592	592	0	EDL933	1038511	1039561	596	596	596	0	EDL933	1038511	1039561	538	538	538	0	EDL933
ybjT	285	3	-92.33	-1.11	0.04	-1.17	-1.4e-05	0.08	1039	1039	1039	0	EDL933	1039623	1041054	909	909	909	0	EDL933	1039623	1041054	907	907	907	0	EDL933	1039623	1041054	951.67	910	910	910	0	EDL933	1039623	1041054	914	914	914	0	EDL933	1039623	1041054	754	754	754	0	EDL933
ybjU	296	200	-196.33	-1.17	0.00178	-1.24	-2.62e-05	0.00564	1356	1356	1356	0	EDL933	1041064	1042066	1320	1320	1320	0	EDL933	1041064	1042066	1307	1307	1307	0	EDL933	1041064	1042066	1327.67	1107	1107	1107	0	EDL933	1041064	1042066	1227	1227	1227	0	EDL933	1041064	1042066	1060	1060	1060	0	EDL933
poxB	688	530	-593.67	-2.03	0	-2.14	-6.33e-05	0	1220	1220	1220	0	EDL933	1042102	1043821	1191	1191	1191	0	EDL933	1042102	1043821	1104	1104	1104	0	EDL933	1042102	1043821	1171.67	574	574	574	0	EDL933	1042102	1043821	628	628	628	0	EDL933	1042102	1043821	532	532	532	0	EDL933
Z1106	37	18	24.67	1.33	0.05	1.25	1.95e-06	0.1	70	70	70	0	EDL933	1043953	1044922	75	75	75	0	EDL933	1043953	1044922	82	82	82	0	EDL933	1043953	1044922	75.67	93	93	93	0	EDL933	1043953	1044922	107	107	107	0	EDL933	1043953	1044922	101	101	101	0	EDL933
ybjW	64	41	47.33	1.86	2.32e-06	1.76	4.25e-06	1.27e-05	58	58	58	0	EDL933	1044933	1046592	65	65	65	0	EDL933	1044933	1046592	43	43	43	0	EDL933	1044933	1046592	55.33	107	107	107	0	EDL933	1044933	1046592	102	102	102	0	EDL933	1044933	1046592	99	99	99	0	EDL933
ybjE	77	48	-30.33	-1.09	0.06	-1.15	-5.03e-06	0.13	393	393	393	0	EDL933	1046729	1047629	369	369	369	0	EDL933	1046729	1047629	376	376	376	0	EDL933	1046729	1047629	379.33	328	328	328	0	EDL933	1046729	1047629	398	398	398	0	EDL933	1046729	1047629	321	321	321	0	EDL933
aqpZ	109	54	-71	-1.26	0.000503	-1.34	-8.74e-06	0.0018	360	360	360	0	EDL933	1048086	1048782	306	306	306	0	EDL933	1048086	1048782	362	362	362	0	EDL933	1048086	1048782	342.67	254	254	254	0	EDL933	1048086	1048782	308	308	308	0	EDL933	1048086	1048782	253	253	253	0	EDL933
ybjD	131	74	90.33	1.22	0.05	1.15	6.42e-06	0.11	416	416	416	0	EDL933	1049207	1050866	446	446	446	0	EDL933	1049207	1050866	396	396	396	0	EDL933	1049207	1050866	419.33	490	490	490	0	EDL933	1049207	1050866	527	527	527	0	EDL933	1049207	1050866	512	512	512	0	EDL933
ybjX	95	53	75.67	1.23	0.04	1.17	5.5e-06	0.09	321	321	321	0	EDL933	1050862	1051855	334	334	334	0	EDL933	1050862	1051855	321	321	321	0	EDL933	1050862	1051855	325.33	374	374	374	0	EDL933	1050862	1051855	416	416	416	0	EDL933	1050862	1051855	413	413	413	0	EDL933
Z1115	170	87	-101.33	-1.15	0.0027	-1.21	-1.4e-05	0.00821	825	825	825	0	EDL933	1051942	1053085	787	787	787	0	EDL933	1051942	1053085	765	765	765	0	EDL933	1051942	1053085	792.33	678	678	678	0	EDL933	1051942	1053085	740	740	740	0	EDL933	1051942	1053085	655	655	655	0	EDL933
ybjZ	267	86	-147.67	-1.15	0.0056	-1.22	-2.02e-05	0.02	1116	1116	1116	0	EDL933	1053081	1055028	1198	1198	1198	0	EDL933	1053081	1055028	1050	1050	1050	0	EDL933	1053081	1055028	1121.33	964	964	964	0	EDL933	1053081	1055028	1026	1026	1026	0	EDL933	1053081	1055028	931	931	931	0	EDL933
cspD	1624	611	-1094.33	-1.42	7.36e-06	-1.51	-0.000127	3.72e-05	3219	3219	3219	0	EDL933	1055100	1055325	3814	3814	3814	0	EDL933	1055100	1055325	4108	4108	4108	0	EDL933	1055100	1055325	3713.67	2484	2484	2484	0	EDL933	1055100	1055325	2766	2766	2766	0	EDL933	1055100	1055325	2608	2608	2608	0	EDL933
yljA	31	16	13.33	1.1	0.72	1.04	5.2e-07	0.85	128	128	128	0	EDL933	1055647	1055968	129	129	129	0	EDL933	1055647	1055968	149	149	149	0	EDL933	1055647	1055968	135.33	142	142	142	0	EDL933	1055647	1055968	159	159	159	0	EDL933	1055647	1055968	145	145	145	0	EDL933
clpA	7082	3349	4173	1.21	0.09	1.14	0.000293	0.16	22123	22123	22123	0	EDL933	1055998	1058275	19687	19687	19687	0	EDL933	1055998	1058275	18808	18808	18808	0	EDL933	1055998	1058275	20206	24211	24211	24211	0	EDL933	1055998	1058275	25890	25890	25890	0	EDL933	1055998	1058275	23036	23036	23036	0	EDL933
Z1120	109	19	63.33	1.39	0.01	1.31	5.15e-06	0.03	132	0	132	0	EDL933	1058794	1059997	177	0	177	0	EDL933	1058794	1059997	174	0	174	0	EDL933	1058794	1059997	161	193	0	193	0	EDL933	1058794	1059997	241	0	241	0	EDL933	1058794	1059997	239	0	239	0	EDL933
Z1121	689	552	576.67	2.15	2.21e-18	2.04	5.29e-05	3.69e-17	584	0	584	0	EDL933	1060183	1062001	421	0	421	0	EDL933	1060183	1062001	498	0	498	0	EDL933	1060183	1062001	501	1110	0	1110	0	EDL933	1060183	1062001	1050	0	1050	0	EDL933	1060183	1062001	1073	0	1073	0	EDL933
Z1122	1	0	-0.33	#NAME?	1	-3.74	-3.38e-08	1	0	0	0	0	EDL933	1062368	1062470	0	0	0	0	EDL933	1062368	1062470	1	0	1	0	EDL933	1062368	1062470	0.33	0	0	0	0	EDL933	1062368	1062470	0	0	0	0	EDL933	1062368	1062470	0	0	0	0	EDL933
Z1123	21	18	-12.67	-1.3	0.04	-1.37	-1.51e-06	0.09	57	0	57	0	EDL933	1062496	1062934	53	0	53	0	EDL933	1062496	1062934	56	0	56	0	EDL933	1062496	1062934	55.33	37	0	37	0	EDL933	1062496	1062934	36	0	36	0	EDL933	1062496	1062934	55	0	55	0	EDL933
Z1124	20	9	5.33	1.04	0.88	-1.02	-2.44e-07	0.98	146	0	146	0	EDL933	1063112	1063409	137	0	137	0	EDL933	1063112	1063409	137	0	137	0	EDL933	1063112	1063409	140	153	0	153	0	EDL933	1063112	1063409	150	0	150	0	EDL933	1063112	1063409	133	0	133	0	EDL933
Z1125	11	3	3.33	1.71	0.29	1.61	2.95e-07	0.44	3	0	3	0	EDL933	1063635	1063833	3	0	3	0	EDL933	1063635	1063833	8	0	8	0	EDL933	1063635	1063833	4.67	4	0	4	0	EDL933	1063635	1063833	6	0	6	0	EDL933	1063635	1063833	14	0	14	0	EDL933
Z1126	103	57	76.67	2.07	5.2e-09	1.96	6.98e-06	4.08e-08	66	0	66	0	EDL933	1064033	1065437	76	0	76	0	EDL933	1064033	1065437	72	0	72	0	EDL933	1064033	1065437	71.33	129	0	129	0	EDL933	1064033	1065437	146	0	146	0	EDL933	1064033	1065437	169	0	169	0	EDL933
Z1127	0	0	0	1	1	1	0	1	0	0	0	0	EDL933	1065759	1065816	0	0	0	0	EDL933	1065759	1065816	0	0	0	0	EDL933	1065759	1065816	0	0	0	0	0	EDL933	1065759	1065816	0	0	0	0	EDL933	1065759	1065816	0	0	0	0	EDL933
Z1128	22	11	14	2.14	0.00129	2.01	1.28e-06	0.0042	12	0	12	0	EDL933	1066257	1066821	14	0	14	0	EDL933	1066257	1066821	11	0	11	0	EDL933	1066257	1066821	12.33	23	0	23	0	EDL933	1066257	1066821	23	0	23	0	EDL933	1066257	1066821	33	0	33	0	EDL933
Z1129	106	74	27	1.05	0.93	-1.01	-3.94e-07	1	615	0	615	0	EDL933	1066951	1069336	527	0	527	0	EDL933	1066951	1069336	532	0	532	0	EDL933	1066951	1069336	558	524	0	524	0	EDL933	1066951	1069336	630	0	630	0	EDL933	1066951	1069336	601	0	601	0	EDL933
Z1130	98	12	-45	-1.33	0.00183	-1.4	-5.2e-06	0.00578	229	0	229	0	EDL933	1069497	1069767	165	0	165	0	EDL933	1069497	1069767	148	0	148	0	EDL933	1069497	1069767	180.67	136	0	136	0	EDL933	1069497	1069767	131	0	131	0	EDL933	1069497	1069767	140	0	140	0	EDL933
Z1131	252	28	156.33	1.31	0.00607	1.24	1.22e-05	0.02	520	0	520	0	EDL933	1070092	1071631	518	0	518	0	EDL933	1070092	1071631	475	0	475	0	EDL933	1070092	1071631	504.33	709	0	709	0	EDL933	1070092	1071631	727	0	727	0	EDL933	1070092	1071631	546	0	546	0	EDL933
Z1132	3	2	-1	-1.43	0.64	-1.48	-1.14e-07	0.78	2	0	2	0	EDL933	1071680	1072028	4	0	4	0	EDL933	1071680	1072028	4	0	4	0	EDL933	1071680	1072028	3.33	1	0	1	0	EDL933	1071680	1072028	4	0	4	0	EDL933	1071680	1072028	2	0	2	0	EDL933
Z1133	4	2	0	-1	0.89	-1.06	-4.66e-08	0.99	11	0	11	0	EDL933	1072480	1072792	7	0	7	0	EDL933	1072480	1072792	8	0	8	0	EDL933	1072480	1072792	8.67	7	0	7	0	EDL933	1072480	1072792	10	0	10	0	EDL933	1072480	1072792	9	0	9	0	EDL933
Z1134	81	7	29	1.17	0.28	1.11	1.91e-06	0.43	194	0	194	0	EDL933	1072931	1073750	187	0	187	0	EDL933	1072931	1073750	139	0	139	0	EDL933	1072931	1073750	173.33	220	0	220	0	EDL933	1072931	1073750	197	0	197	0	EDL933	1072931	1073750	190	0	190	0	EDL933
Z1135	18	3	-2	-1.09	0.59	-1.14	-3.21e-07	0.74	27	0	27	0	EDL933	1073862	1074402	24	0	24	0	EDL933	1073862	1074402	25	0	25	0	EDL933	1073862	1074402	25.33	33	0	33	0	EDL933	1073862	1074402	15	0	15	0	EDL933	1073862	1074402	22	0	22	0	EDL933
Z1136	3	2	-1	-2	0.52	-1.98	-1.06e-07	0.67	3	0	3	0	EDL933	1074449	1074743	3	0	3	0	EDL933	1074449	1074743	0	0	0	0	EDL933	1074449	1074743	2	1	0	1	0	EDL933	1074449	1074743	0	0	0	0	EDL933	1074449	1074743	2	0	2	0	EDL933
Z1137	3	1	-1	-4	0.38	-3.32	-1.03e-07	0.54	3	0	3	0	EDL933	1074724	1075015	0	0	0	0	EDL933	1074724	1075015	1	0	1	0	EDL933	1074724	1075015	1.33	1	0	1	0	EDL933	1074724	1075015	0	0	0	0	EDL933	1074724	1075015	0	0	0	0	EDL933
Z1138	0	0	0	1	1	1	0	1	0	0	0	0	EDL933	1075147	1075222	0	0	0	0	EDL933	1075147	1075222	0	0	0	0	EDL933	1075147	1075222	0	0	0	0	0	EDL933	1075147	1075222	0	0	0	0	EDL933	1075147	1075222	0	0	0	0	EDL933
Z1139	56	6	25	1.13	0.47	1.07	1.36e-06	0.63	187	0	187	0	EDL933	1075700	1076060	186	0	186	0	EDL933	1075700	1076060	192	0	192	0	EDL933	1075700	1076060	188.33	177	0	177	0	EDL933	1075700	1076060	233	0	233	0	EDL933	1075700	1076060	230	0	230	0	EDL933
Z1140	566	391	412	1.68	9.03e-07	1.6	3.65e-05	5.23e-06	740	0	740	0	EDL933	1076152	1077772	465	0	465	0	EDL933	1076152	1077772	606	0	606	0	EDL933	1076152	1077772	603.67	1019	0	1019	0	EDL933	1076152	1077772	997	0	997	0	EDL933	1076152	1077772	1031	0	1031	0	EDL933
Z1141	24	11	6.33	1.1	0.79	1.04	2.58e-07	0.91	60	0	60	0	EDL933	1077996	1078278	81	0	81	0	EDL933	1077996	1078278	57	0	57	0	EDL933	1077996	1078278	66	71	0	71	0	EDL933	1077996	1078278	71	0	71	0	EDL933	1077996	1078278	75	0	75	0	EDL933
ureD	148	85	80.67	1.17	0.16	1.11	5.3e-06	0.27	524	0	524	0	EDL933	1078652	1079351	436	0	436	0	EDL933	1078652	1079351	439	0	439	0	EDL933	1078652	1079351	466.33	584	0	584	0	EDL933	1078652	1079351	556	0	556	0	EDL933	1078652	1079351	501	0	501	0	EDL933
ureA	23	3	-10.67	-1.09	0.15	-1.15	-1.73e-06	0.25	126	0	126	0	EDL933	1079441	1079744	131	0	131	0	EDL933	1079441	1079744	131	0	131	0	EDL933	1079441	1079744	129.33	108	0	108	0	EDL933	1079441	1079744	125	0	125	0	EDL933	1079441	1079744	123	0	123	0	EDL933
ureB	66	42	-29.67	-1.19	0.02	-1.25	-3.91e-06	0.04	187	0	187	0	EDL933	1079752	1080073	207	0	207	0	EDL933	1079752	1080073	176	0	176	0	EDL933	1079752	1080073	190	141	0	141	0	EDL933	1079752	1080073	195	0	195	0	EDL933	1079752	1080073	145	0	145	0	EDL933
ureC	668	162	-329	-1.19	0.00421	-1.25	-4.27e-05	0.01	2286	0	2286	0	EDL933	1080062	1081769	1949	0	1949	0	EDL933	1080062	1081769	2043	0	2043	0	EDL933	1080062	1081769	2092.67	1886	0	1886	0	EDL933	1080062	1081769	1787	0	1787	0	EDL933	1080062	1081769	1618	0	1618	0	EDL933
ureE	156	92	-92.67	-1.19	0.00081	-1.26	-1.21e-05	0.00276	622	0	622	0	EDL933	1081778	1082243	574	0	574	0	EDL933	1081778	1082243	559	0	559	0	EDL933	1081778	1082243	585	466	0	466	0	EDL933	1081778	1082243	544	0	544	0	EDL933	1081778	1082243	467	0	467	0	EDL933
ureF	332	10	-121.33	-1.23	0.00222	-1.3	-1.49e-05	0.00686	778	0	778	0	EDL933	1082243	1082918	602	0	602	0	EDL933	1082243	1082918	556	0	556	0	EDL933	1082243	1082918	645.33	560	0	560	0	EDL933	1082243	1082918	566	0	566	0	EDL933	1082243	1082918	446	0	446	0	EDL933
ureG	204	37	-91.33	-1.14	0.00531	-1.2	-1.27e-05	0.01	813	0	813	0	EDL933	1082929	1083547	716	0	716	0	EDL933	1082929	1083547	705	0	705	0	EDL933	1082929	1083547	744.67	668	0	668	0	EDL933	1082929	1083547	683	0	683	0	EDL933	1082929	1083547	609	0	609	0	EDL933
Z1149	80	33	-48.33	-1.18	0.00539	-1.25	-6.39e-06	0.02	302	0	302	0	EDL933	1083594	1083726	313	0	313	0	EDL933	1083594	1083726	328	0	328	0	EDL933	1083594	1083726	314.33	248	0	248	0	EDL933	1083594	1083726	281	0	281	0	EDL933	1083594	1083726	269	0	269	0	EDL933
Z1150	100	57	29.67	1.09	0.67	1.04	1.18e-06	0.81	383	0	383	0	EDL933	1083802	1084144	283	0	283	0	EDL933	1083802	1084144	300	0	300	0	EDL933	1083802	1084144	322	357	0	357	0	EDL933	1083802	1084144	361	0	361	0	EDL933	1083802	1084144	337	0	337	0	EDL933
Z1151	4	2	-2.33	-1.39	0.3	-1.46	-2.69e-07	0.45	9	0	9	0	EDL933	1084205	1084334	8	0	8	0	EDL933	1084205	1084334	8	0	8	0	EDL933	1084205	1084334	8.33	7	0	7	0	EDL933	1084205	1084334	5	0	5	0	EDL933	1084205	1084334	6	0	6	0	EDL933
Z1152	1747	762	-1088.33	-1.2	0.00162	-1.27	-0.000138	0.00517	6991	0	6991	0	EDL933	1084758	1085022	6106	0	6106	0	EDL933	1084758	1085022	6231	0	6231	0	EDL933	1084758	1085022	6442.67	5244	0	5244	0	EDL933	1084758	1085022	5475	0	5475	0	EDL933	1084758	1085022	5344	0	5344	0	EDL933
Z1153	2352	695	-1094.33	-1.48	0.00784	-1.58	-0.000127	0.02	1858	0	1858	0	EDL933	1085323	1085464	4088	0	4088	0	EDL933	1085323	1085464	4137	0	4137	0	EDL933	1085323	1085464	3361	1785	0	1785	0	EDL933	1085323	1085464	2462	0	2462	0	EDL933	1085323	1085464	2553	0	2553	0	EDL933
Z1154	25	18	19.67	1.62	0.00328	1.53	1.72e-06	0.00977	36	0	36	0	EDL933	1085878	1086031	32	0	32	0	EDL933	1085878	1086031	27	0	27	0	EDL933	1085878	1086031	31.67	50	0	50	0	EDL933	1085878	1086031	52	0	52	0	EDL933	1085878	1086031	52	0	52	0	EDL933
Z1155	334	62	33.67	1.06	0.94	1.01	5.36e-07	1	775	0	775	0	EDL933	1086336	1087074	441	0	441	0	EDL933	1086336	1087074	513	0	513	0	EDL933	1086336	1087074	576.33	690	0	690	0	EDL933	1086336	1087074	575	0	575	0	EDL933	1086336	1087074	565	0	565	0	EDL933
Z1156	148	36	73.33	1.25	0.06	1.18	5.45e-06	0.11	334	0	334	0	EDL933	1087456	1087597	298	0	298	0	EDL933	1087456	1087597	256	0	256	0	EDL933	1087456	1087597	296	400	0	400	0	EDL933	1087456	1087597	404	0	404	0	EDL933	1087456	1087597	304	0	304	0	EDL933
Z1157	4	2	-0.67	-1.2	0.84	-1.26	-8.54e-08	0.95	2	0	2	0	EDL933	1088027	1088201	6	0	6	0	EDL933	1088027	1088201	4	0	4	0	EDL933	1088027	1088201	4	2	0	2	0	EDL933	1088027	1088201	2	0	2	0	EDL933	1088027	1088201	6	0	6	0	EDL933
Z1158	37	26	23.33	1.42	0.02	1.34	1.93e-06	0.05	49	0	49	0	EDL933	1088540	1089026	69	0	69	0	EDL933	1088540	1089026	49	0	49	0	EDL933	1088540	1089026	55.67	76	0	76	0	EDL933	1088540	1089026	86	0	86	0	EDL933	1088540	1089026	75	0	75	0	EDL933
Z1159	10	3	4.33	1.81	0.13	1.7	3.87e-07	0.23	8	0	8	0	EDL933	1089345	1089771	3	0	3	0	EDL933	1089345	1089771	5	0	5	0	EDL933	1089345	1089771	5.33	5	0	5	0	EDL933	1089345	1089771	11	0	11	0	EDL933	1089345	1089771	13	0	13	0	EDL933
Z1160	6	2	0.33	1.03	1	-1.03	-3.54e-08	1	10	0	10	0	EDL933	1089767	1090118	11	0	11	0	EDL933	1089767	1090118	16	0	16	0	EDL933	1089767	1090118	12.33	13	0	13	0	EDL933	1089767	1090118	13	0	13	0	EDL933	1089767	1090118	12	0	12	0	EDL933
Z1161	252	88	152	1.19	0.12	1.13	1.02e-05	0.21	769	0	769	0	EDL933	1090148	1091762	858	0	858	0	EDL933	1090148	1091762	770	0	770	0	EDL933	1090148	1091762	799	855	0	855	0	EDL933	1090148	1091762	1021	0	1021	0	EDL933	1090148	1091762	977	0	977	0	EDL933
Z1162	99	58	76.67	1.34	0.00188	1.27	6.15e-06	0.0059	233	0	233	0	EDL933	1091765	1092623	218	0	218	0	EDL933	1091765	1092623	216	0	216	0	EDL933	1091765	1092623	222.33	306	0	306	0	EDL933	1091765	1092623	315	0	315	0	EDL933	1091765	1092623	276	0	276	0	EDL933
Z1163	43	14	6	1.07	0.97	1.01	1.01e-07	1	94	0	94	0	EDL933	1092704	1093067	83	0	83	0	EDL933	1092704	1093067	78	0	78	0	EDL933	1092704	1093067	85	92	0	92	0	EDL933	1092704	1093067	112	0	112	0	EDL933	1092704	1093067	69	0	69	0	EDL933
terW	174	103	111.67	1.45	0.000389	1.38	9.45e-06	0.00143	298	0	298	0	EDL933	1093622	1094090	208	0	208	0	EDL933	1093622	1094090	236	0	236	0	EDL933	1093622	1094090	247.33	382	0	382	0	EDL933	1093622	1094090	356	0	356	0	EDL933	1093622	1094090	339	0	339	0	EDL933
Z1165	136	49	62.33	1.21	0.12	1.15	4.42e-06	0.21	337	0	337	0	EDL933	1094107	1095316	265	0	265	0	EDL933	1094107	1095316	288	0	288	0	EDL933	1094107	1095316	296.67	401	0	401	0	EDL933	1094107	1095316	363	0	363	0	EDL933	1094107	1095316	313	0	313	0	EDL933
Z1166	52	36	-3.67	-1.01	0.41	-1.07	-2.01e-06	0.56	320	0	320	0	EDL933	1095326	1096283	327	0	327	0	EDL933	1095326	1096283	285	0	285	0	EDL933	1095326	1096283	310.67	275	0	275	0	EDL933	1095326	1096283	325	0	325	0	EDL933	1095326	1096283	321	0	321	0	EDL933
Z1167	122	47	61	1.19	0.13	1.12	4.04e-06	0.23	358	0	358	0	EDL933	1096282	1097398	316	0	316	0	EDL933	1096282	1097398	315	0	315	0	EDL933	1096282	1097398	329.67	372	0	372	0	EDL933	1096282	1097398	437	0	437	0	EDL933	1096282	1097398	363	0	363	0	EDL933
Z1168	91	42	61	1.36	0.0031	1.29	4.97e-06	0.00929	190	0	190	0	EDL933	1097363	1098359	165	0	165	0	EDL933	1097363	1098359	152	0	152	0	EDL933	1097363	1098359	169	207	0	207	0	EDL933	1097363	1098359	240	0	240	0	EDL933	1097363	1098359	243	0	243	0	EDL933
Z1169	118	66	89	1.77	2.12e-08	1.68	7.94e-06	1.55e-07	124	0	124	0	EDL933	1098129	1099272	120	0	120	0	EDL933	1098129	1099272	101	0	101	0	EDL933	1098129	1099272	115	219	0	219	0	EDL933	1098129	1099272	207	0	207	0	EDL933	1098129	1099272	186	0	186	0	EDL933
Z1170	159	106	113.67	1.86	1.5e-07	1.77	1.02e-05	9.63e-07	174	0	174	0	EDL933	1099281	1100340	105	0	105	0	EDL933	1099281	1100340	116	0	116	0	EDL933	1099281	1100340	131.67	222	0	222	0	EDL933	1099281	1100340	264	0	264	0	EDL933	1099281	1100340	250	0	250	0	EDL933
terZ	1762	1106	1464.67	2.09	5.8e-17	1.98	0.000133	9.11e-16	1403	0	1403	0	EDL933	1100662	1101244	1255	0	1255	0	EDL933	1100662	1101244	1362	0	1362	0	EDL933	1100662	1101244	1340	2468	0	2468	0	EDL933	1100662	1101244	3017	0	3017	0	EDL933	1100662	1101244	2929	0	2929	0	EDL933
terA	1277	874	1064.67	1.65	4.48e-09	1.56	9.3e-05	3.55e-08	1620	0	1620	0	EDL933	1101243	1102401	1666	0	1666	0	EDL933	1101243	1102401	1626	0	1626	0	EDL933	1101243	1102401	1637.33	2500	0	2500	0	EDL933	1101243	1102401	2897	0	2897	0	EDL933	1101243	1102401	2709	0	2709	0	EDL933
terB	116	55	77	1.15	0.25	1.09	4.52e-06	0.39	514	0	514	0	EDL933	1102423	1102879	507	0	507	0	EDL933	1102423	1102879	536	0	536	0	EDL933	1102423	1102879	519	569	0	569	0	EDL933	1102423	1102879	623	0	623	0	EDL933	1102423	1102879	596	0	596	0	EDL933
terC	706	58	103.33	1.03	0.69	-1.03	-1.21e-05	0.83	4436	0	4436	0	EDL933	1102901	1103942	3806	0	3806	0	EDL933	1102901	1103942	3941	0	3941	0	EDL933	1102901	1103942	4061	3982	0	3982	0	EDL933	1102901	1103942	4512	0	4512	0	EDL933	1102901	1103942	3999	0	3999	0	EDL933
terD	1295	534	762.33	1.18	0.14	1.11	4.94e-05	0.25	4461	0	4461	0	EDL933	1103990	1104569	4360	0	4360	0	EDL933	1103990	1104569	4177	0	4177	0	EDL933	1103990	1104569	4332.67	4894	0	4894	0	EDL933	1103990	1104569	5472	0	5472	0	EDL933	1103990	1104569	4919	0	4919	0	EDL933
terE	971	730	410	1.08	0.73	1.03	1.34e-05	0.86	5542	0	5542	0	EDL933	1104637	1105213	4749	0	4749	0	EDL933	1104637	1105213	4602	0	4602	0	EDL933	1104637	1105213	4964.33	5479	0	5479	0	EDL933	1104637	1105213	5573	0	5573	0	EDL933	1104637	1105213	5071	0	5071	0	EDL933
terF	29	9	-16.67	-1.43	0.00315	-1.51	-1.9e-06	0.0094	65	0	65	0	EDL933	1105634	1105943	49	0	49	0	EDL933	1105634	1105943	53	0	53	0	EDL933	1105634	1105943	55.67	40	0	40	0	EDL933	1105634	1105943	41	0	41	0	EDL933	1105634	1105943	36	0	36	0	EDL933
Z1178	10716	7263	-8528	-1.87	3.33e-15	-1.97	-0.00092	4.71e-14	19117	0	19117	0	EDL933	1106534	1108625	17497	0	17497	0	EDL933	1106534	1108625	18511	0	18511	0	EDL933	1106534	1108625	18375	8401	0	8401	0	EDL933	1106534	1108625	10906	0	10906	0	EDL933	1106534	1108625	10234	0	10234	0	EDL933
Z1179	0	0	0	1	1	1	0	1	0	0	0	0	EDL933	1108759	1108822	0	0	0	0	EDL933	1108759	1108822	0	0	0	0	EDL933	1108759	1108822	0	0	0	0	0	EDL933	1108759	1108822	0	0	0	0	EDL933	1108759	1108822	0	0	0	0	EDL933
Z1180	4	1	1.33	1.67	0.46	1.54	1.17e-07	0.62	3	0	3	0	EDL933	1109294	1109582	2	0	2	0	EDL933	1109294	1109582	1	0	1	0	EDL933	1109294	1109582	2	3	0	3	0	EDL933	1109294	1109582	5	0	5	0	EDL933	1109294	1109582	2	0	2	0	EDL933
Z1181	24	16	17	1.89	0.00142	1.79	1.53e-06	0.00458	25	0	25	0	EDL933	1110078	1110297	14	0	14	0	EDL933	1110078	1110297	18	0	18	0	EDL933	1110078	1110297	19	38	0	38	0	EDL933	1110078	1110297	36	0	36	0	EDL933	1110078	1110297	34	0	34	0	EDL933
Z1182	10	4	2	1.5	0.49	1.43	1.79e-07	0.65	10	0	10	0	EDL933	1110698	1110797	0	0	0	0	EDL933	1110698	1110797	2	0	2	0	EDL933	1110698	1110797	4	6	0	6	0	EDL933	1110698	1110797	3	0	3	0	EDL933	1110698	1110797	9	0	9	0	EDL933
Z1183	13	7	9	1.56	0.04	1.48	7.77e-07	0.09	17	0	17	0	EDL933	1110929	1111265	17	0	17	0	EDL933	1110929	1111265	14	0	14	0	EDL933	1110929	1111265	16	24	0	24	0	EDL933	1110929	1111265	27	0	27	0	EDL933	1110929	1111265	24	0	24	0	EDL933
Z1184	48	40	39.67	2.89	5.87e-11	2.73	3.69e-06	5.88e-10	28	0	28	0	EDL933	1111781	1111916	18	0	18	0	EDL933	1111781	1111916	17	0	17	0	EDL933	1111781	1111916	21	59	0	59	0	EDL933	1111781	1111916	65	0	65	0	EDL933	1111781	1111916	58	0	58	0	EDL933
Z1185	29	7	14	1.59	0.03	1.5	1.21e-06	0.06	29	0	29	0	EDL933	1112045	1112240	22	0	22	0	EDL933	1112045	1112240	20	0	20	0	EDL933	1112045	1112240	23.67	27	0	27	0	EDL933	1112045	1112240	49	0	49	0	EDL933	1112045	1112240	37	0	37	0	EDL933
Z1186	361	296	324.67	2.45	8.62e-26	2.32	3e-05	1.73e-24	230	0	230	0	EDL933	1112559	1112832	208	0	208	0	EDL933	1112559	1112832	234	0	234	0	EDL933	1112559	1112832	224	526	0	526	0	EDL933	1112559	1112832	551	0	551	0	EDL933	1112559	1112832	569	0	569	0	EDL933
Z1187	9	2	-4.67	-1.35	0.13	-1.42	-5.44e-07	0.23	20	0	20	0	EDL933	1113223	1113331	18	0	18	0	EDL933	1113223	1113331	16	0	16	0	EDL933	1113223	1113331	18	14	0	14	0	EDL933	1113223	1113331	15	0	15	0	EDL933	1113223	1113331	11	0	11	0	EDL933
Z1188	12	9	10.33	3.38	0.000202	3.14	9.68e-07	0.000783	4	0	4	0	EDL933	1113396	1113594	5	0	5	0	EDL933	1113396	1113594	4	0	4	0	EDL933	1113396	1113594	4.33	15	0	15	0	EDL933	1113396	1113594	16	0	16	0	EDL933	1113396	1113594	13	0	13	0	EDL933
Z1189	3	0	1.33	3	0.3	2.55	1.24e-07	0.44	0	0	0	0	EDL933	1113677	1113797	1	0	1	0	EDL933	1113677	1113797	1	0	1	0	EDL933	1113677	1113797	0.67	1	0	1	0	EDL933	1113677	1113797	3	0	3	0	EDL933	1113677	1113797	2	0	2	0	EDL933
Z1190	277	156	213.33	4.9	1.91e-26	4.66	2.02e-05	3.87e-25	62	4	62	0	EDL933	1114323	1115448	71	6	71	0	EDL933	1114323	1115448	31	0	31	0	EDL933	1114323	1115448	54.67	218	12	218	0	EDL933	1114323	1115448	278	28	278	0	EDL933	1114323	1115448	308	17	308	0	EDL933
Z1191	17	6	9	1.93	0.02	1.82	8.16e-07	0.05	8	0	8	0	EDL933	1115589	1115865	13	0	13	0	EDL933	1115589	1115865	8	0	8	0	EDL933	1115589	1115865	9.67	17	0	17	0	EDL933	1115589	1115865	14	0	14	0	EDL933	1115589	1115865	25	0	25	0	EDL933
Z1192	39	11	21.67	1.87	0.00114	1.76	1.94e-06	0.00375	31	0	31	0	EDL933	1115866	1116370	20	0	20	0	EDL933	1115866	1116370	24	0	24	0	EDL933	1115866	1116370	25	35	0	35	0	EDL933	1115866	1116370	59	0	59	0	EDL933	1115866	1116370	46	0	46	0	EDL933
Z1193	447	347	406.33	4.91	3.25e-80	4.64	3.84e-05	9.68e-79	100	0	100	0	EDL933	1116801	1117272	97	0	97	0	EDL933	1116801	1117272	115	0	115	0	EDL933	1116801	1117272	104	447	0	447	0	EDL933	1116801	1117272	540	0	540	0	EDL933	1116801	1117272	544	0	544	0	EDL933
Z1194	34	15	20.67	1.87	0.000542	1.77	1.85e-06	0.00192	25	0	25	0	EDL933	1117717	1118227	29	0	29	0	EDL933	1117717	1118227	17	0	17	0	EDL933	1117717	1118227	23.67	40	0	40	0	EDL933	1117717	1118227	51	0	51	0	EDL933	1117717	1118227	42	0	42	0	EDL933
Z1195	52	2	9.33	1.03	0.81	-1.02	-5.78e-07	0.93	288	0	288	0	EDL933	1118315	1118939	303	0	303	0	EDL933	1118315	1118939	251	0	251	0	EDL933	1118315	1118939	280.67	290	0	290	0	EDL933	1118315	1118939	291	0	291	0	EDL933	1118315	1118939	289	0	289	0	EDL933
Z1196	46	19	-9.67	-1.05	0.26	-1.11	-2.06e-06	0.41	179	0	179	0	EDL933	1119034	1119268	199	0	199	0	EDL933	1119034	1119268	221	0	221	0	EDL933	1119034	1119268	199.67	175	0	175	0	EDL933	1119034	1119268	197	0	197	0	EDL933	1119034	1119268	198	0	198	0	EDL933
Z1197	35	3	14.33	1.15	0.42	1.09	8.57e-07	0.58	107	0	107	0	EDL933	1119320	1119512	105	0	105	0	EDL933	1119320	1119512	83	0	83	0	EDL933	1119320	1119512	98.33	118	0	118	0	EDL933	1119320	1119512	116	0	116	0	EDL933	1119320	1119512	104	0	104	0	EDL933
Z1198	52	17	22.67	1.19	0.27	1.12	1.55e-06	0.41	138	0	138	0	EDL933	1120105	1120993	108	0	108	0	EDL933	1120105	1120993	121	0	121	0	EDL933	1120105	1120993	122.33	141	0	141	0	EDL933	1120105	1120993	134	0	134	0	EDL933	1120105	1120993	160	0	160	0	EDL933
Z1199	18	7	10	1.46	0.08	1.38	8.47e-07	0.15	27	0	27	0	EDL933	1120992	1121319	24	0	24	0	EDL933	1120992	1121319	14	0	14	0	EDL933	1120992	1121319	21.67	31	0	31	0	EDL933	1120992	1121319	32	0	32	0	EDL933	1120992	1121319	32	0	32	0	EDL933
Z1200	97	71	71.67	1.81	1.12e-05	1.7	6.37e-06	5.51e-05	80	0	80	0	EDL933	1121499	1122546	75	0	75	0	EDL933	1121499	1122546	112	0	112	0	EDL933	1121499	1122546	89	172	0	172	0	EDL933	1121499	1122546	159	0	159	0	EDL933	1121499	1122546	151	0	151	0	EDL933
Z1201	19	9	13	1.72	0.00903	1.63	1.15e-06	0.02	21	0	21	0	EDL933	1122786	1123302	17	0	17	0	EDL933	1122786	1123302	16	0	16	0	EDL933	1122786	1123302	18	26	0	26	0	EDL933	1122786	1123302	32	0	32	0	EDL933	1122786	1123302	35	0	35	0	EDL933
Z1202	194	120	143	2.04	3.17e-10	1.94	1.3e-05	2.91e-09	174	0	174	0	EDL933	1123331	1125467	121	0	121	0	EDL933	1123331	1125467	118	0	118	0	EDL933	1123331	1125467	137.67	241	0	241	0	EDL933	1123331	1125467	289	0	289	0	EDL933	1123331	1125467	312	0	312	0	EDL933
Z1203	159	86	121.67	1.84	2.48e-09	1.74	1.08e-05	2.05e-08	139	0	139	0	EDL933	1125967	1127200	141	0	141	0	EDL933	1125967	1127200	153	0	153	0	EDL933	1125967	1127200	144.33	227	0	227	0	EDL933	1125967	1127200	298	0	298	0	EDL933	1125967	1127200	273	0	273	0	EDL933
Z1204	81	54	59	1.57	3.8e-05	1.49	5.13e-06	0.000169	115	0	115	0	EDL933	1127184	1127823	102	0	102	0	EDL933	1127184	1127823	91	0	91	0	EDL933	1127184	1127823	102.67	172	0	172	0	EDL933	1127184	1127823	157	0	157	0	EDL933	1127184	1127823	156	0	156	0	EDL933
Z1205	115	57	77.33	1.8	6.46e-07	1.71	6.95e-06	3.82e-06	103	0	103	0	EDL933	1128191	1128836	103	0	103	0	EDL933	1128191	1128836	84	0	84	0	EDL933	1128191	1128836	96.67	160	0	160	0	EDL933	1128191	1128836	163	0	163	0	EDL933	1128191	1128836	199	0	199	0	EDL933
Z1206	48	27	36	1.73	4.34e-05	1.64	3.2e-06	0.000191	53	0	53	0	EDL933	1128883	1129039	50	0	50	0	EDL933	1128883	1129039	44	0	44	0	EDL933	1128883	1129039	49	77	0	77	0	EDL933	1128883	1129039	86	0	86	0	EDL933	1128883	1129039	92	0	92	0	EDL933
Z1207	60	45	47.67	2.29	7.38e-10	2.16	4.37e-06	6.45e-09	44	0	44	0	EDL933	1129533	1129782	35	0	35	0	EDL933	1129533	1129782	32	0	32	0	EDL933	1129533	1129782	37	80	0	80	0	EDL933	1129533	1129782	92	0	92	0	EDL933	1129533	1129782	82	0	82	0	EDL933
Z1208	52	22	37.33	1.93	1.51e-05	1.82	3.36e-06	7.25e-05	42	2	42	0	EDL933	1129835	1130261	35	3	35	0	EDL933	1129835	1130261	44	5	44	0	EDL933	1129835	1130261	40.33	64	2	64	0	EDL933	1129835	1130261	82	8	82	0	EDL933	1129835	1130261	87	8	87	0	EDL933
Z1209	18	10	13	2.3	0.000523	2.16	1.19e-06	0.00186	11	0	11	0	EDL933	1130560	1130743	8	0	8	0	EDL933	1130560	1130743	11	0	11	0	EDL933	1130560	1130743	10	21	0	21	0	EDL933	1130560	1130743	26	0	26	0	EDL933	1130560	1130743	22	0	22	0	EDL933
Z1210	17	3	0.67	1.03	0.89	-1.03	-7.85e-08	0.99	15	0	15	0	EDL933	1131071	1131944	26	0	26	0	EDL933	1131071	1131944	32	0	32	0	EDL933	1131071	1131944	24.33	25	0	25	0	EDL933	1131071	1131944	27	0	27	0	EDL933	1131071	1131944	23	0	23	0	EDL933
Z1211	276	172	202.33	1.57	2.43e-07	1.48	1.74e-05	1.51e-06	328	0	328	0	EDL933	1132147	1135165	377	0	377	0	EDL933	1132147	1135165	358	0	358	0	EDL933	1132147	1135165	354.33	530	0	530	0	EDL933	1132147	1135165	604	0	604	0	EDL933	1132147	1135165	536	0	536	0	EDL933
Z1212	82	51	56	1.29	0.02	1.22	4.37e-06	0.05	219	0	219	0	EDL933	1135272	1137660	178	0	178	0	EDL933	1135272	1137660	190	0	190	0	EDL933	1135272	1137660	195.67	254	0	254	0	EDL933	1135272	1137660	241	0	241	0	EDL933	1135272	1137660	260	0	260	0	EDL933
Z1213	23	9	12.33	1.12	0.58	1.06	6.29e-07	0.74	97	0	97	0	EDL933	1137656	1138562	109	0	109	0	EDL933	1137656	1138562	102	0	102	0	EDL933	1137656	1138562	102.67	120	0	120	0	EDL933	1137656	1138562	114	0	114	0	EDL933	1137656	1138562	111	0	111	0	EDL933
Z1214	43	14	26	1.26	0.09	1.19	1.94e-06	0.17	101	0	101	0	EDL933	1138558	1139629	107	0	107	0	EDL933	1138558	1139629	97	0	97	0	EDL933	1138558	1139629	101.67	115	0	115	0	EDL933	1138558	1139629	140	0	140	0	EDL933	1138558	1139629	128	0	128	0	EDL933
Z1215	18	12	2	1.07	1	1.02	4.84e-08	1	30	0	30	0	EDL933	1139968	1140787	35	0	35	0	EDL933	1139968	1140787	17	0	17	0	EDL933	1139968	1140787	27.33	34	0	34	0	EDL933	1139968	1140787	33	0	33	0	EDL933	1139968	1140787	21	0	21	0	EDL933
Z1216	42	13	20.33	1.49	0.02	1.41	1.74e-06	0.06	53	0	53	0	EDL933	1140877	1141363	32	0	32	0	EDL933	1140877	1141363	40	0	40	0	EDL933	1140877	1141363	41.67	74	0	74	0	EDL933	1140877	1141363	59	0	59	0	EDL933	1140877	1141363	53	0	53	0	EDL933
Z1217	61	34	3.67	1.02	0.68	-1.04	-8.85e-07	0.82	250	108	250	0	EDL933	1141378	1141855	255	102	255	0	EDL933	1141378	1141855	196	81	196	0	EDL933	1141378	1141855	233.67	239	137	239	0	EDL933	1141378	1141855	257	125	257	0	EDL933	1141378	1141855	216	105	216	0	EDL933
Z1218	91	60	16	1.06	1	1	1.44e-09	1	314	314	314	0	EDL933	1141917	1142139	311	311	311	0	EDL933	1141917	1142139	242	242	242	0	EDL933	1141917	1142139	289	328	328	328	0	EDL933	1141917	1142139	333	333	333	0	EDL933	1141917	1142139	254	254	254	0	EDL933
Z1219	16	7	-7.67	-1.24	0.08	-1.31	-9.48e-07	0.16	45	45	45	0	EDL933	1142138	1142252	40	40	40	0	EDL933	1142138	1142252	34	34	34	0	EDL933	1142138	1142252	39.67	30	30	30	0	EDL933	1142138	1142252	37	37	37	0	EDL933	1142138	1142252	29	29	29	0	EDL933
Z1220	22	4	-8.67	-1.17	0.12	-1.23	-1.15e-06	0.22	62	0	62	0	EDL933	1142301	1142676	67	0	67	0	EDL933	1142301	1142676	50	0	50	0	EDL933	1142301	1142676	59.67	45	0	45	0	EDL933	1142301	1142676	54	0	54	0	EDL933	1142301	1142676	54	0	54	0	EDL933
Z1221	40	16	12.67	1.11	0.69	1.05	5.58e-07	0.83	111	0	111	0	EDL933	1142978	1143866	132	0	132	0	EDL933	1142978	1143866	110	0	110	0	EDL933	1142978	1143866	117.67	127	0	127	0	EDL933	1142978	1143866	150	0	150	0	EDL933	1142978	1143866	114	0	114	0	EDL933
Z1222	21	14	13.33	1.61	0.02	1.52	1.16e-06	0.05	30	0	30	0	EDL933	1143865	1144192	18	0	18	0	EDL933	1143865	1144192	18	0	18	0	EDL933	1143865	1144192	22	35	0	35	0	EDL933	1143865	1144192	39	0	39	0	EDL933	1143865	1144192	32	0	32	0	EDL933
Z1223	25	6	8	1.21	0.39	1.15	5.75e-07	0.55	47	0	47	0	EDL933	1144406	1144898	30	0	30	0	EDL933	1144406	1144898	36	0	36	0	EDL933	1144406	1144898	37.67	55	0	55	0	EDL933	1144406	1144898	40	0	40	0	EDL933	1144406	1144898	42	0	42	0	EDL933
Z1225	4	2	-1	-1.6	0.59	-1.64	-1.1e-07	0.74	3	0	3	0	EDL933	1144909	1145107	4	0	4	0	EDL933	1144909	1145107	1	0	1	0	EDL933	1144909	1145107	2.67	1	0	1	0	EDL933	1144909	1145107	4	0	4	0	EDL933	1144909	1145107	0	0	0	0	EDL933
Z1226	34	20	2	1.03	0.87	-1.03	-2.19e-07	0.97	101	0	101	0	EDL933	1145191	1146034	71	0	71	0	EDL933	1145191	1146034	67	0	67	0	EDL933	1145191	1146034	79.67	68	0	68	0	EDL933	1145191	1146034	89	0	89	0	EDL933	1145191	1146034	88	0	88	0	EDL933
serW	11	3	0.33	1.02	1	-1.03	-4.19e-08	1	11	0	11	0	EDL933	1146183	1146271	21	0	21	0	EDL933	1146183	1146271	10	0	10	0	EDL933	1146183	1146271	14	11	0	11	0	EDL933	1146183	1146271	14	0	14	0	EDL933	1146183	1146271	18	0	18	0	EDL933
infA	561	118	221.67	1.08	0.78	1.02	6.14e-06	0.9	2558	2558	2558	0	EDL933	1146524	1146743	2811	2811	2811	0	EDL933	1146524	1146743	2693	2693	2693	0	EDL933	1146524	1146743	2687.33	2696	2696	2696	0	EDL933	1146524	1146743	3119	3119	3119	0	EDL933	1146524	1146743	2912	2912	2912	0	EDL933
aat	139	67	-41	-1.1	0.06	-1.16	-6.17e-06	0.12	499	499	499	0	EDL933	1147027	1147732	437	437	437	0	EDL933	1147027	1147732	360	360	360	0	EDL933	1147027	1147732	432	382	382	382	0	EDL933	1147027	1147732	429	429	429	0	EDL933	1147027	1147732	362	362	362	0	EDL933
cydC	669	506	-546	-1.42	5.25e-09	-1.5	-6.26e-05	4.11e-08	1914	1914	1914	0	EDL933	1147773	1149495	1802	1802	1802	0	EDL933	1147773	1149495	1856	1856	1856	0	EDL933	1147773	1149495	1857.33	1296	1296	1296	0	EDL933	1147773	1149495	1393	1393	1393	0	EDL933	1147773	1149495	1245	1245	1245	0	EDL933
cydD	303	73	-70.33	-1.05	0.15	-1.11	-1.45e-05	0.26	1596	1596	1596	0	EDL933	1149495	1151262	1356	1356	1356	0	EDL933	1149495	1151262	1419	1419	1419	0	EDL933	1149495	1151262	1457	1438	1438	1438	0	EDL933	1149495	1151262	1429	1429	1429	0	EDL933	1149495	1151262	1293	1293	1293	0	EDL933
trxB	1673	750	1081.33	1.18	0.13	1.12	7.1e-05	0.23	5869	5869	5869	0	EDL933	1151384	1152350	5954	5954	5954	0	EDL933	1151384	1152350	5786	5786	5786	0	EDL933	1151384	1152350	5869.67	6775	6775	6775	0	EDL933	1151384	1152350	7459	7459	7459	0	EDL933	1151384	1152350	6619	6619	6619	0	EDL933
lrp	1463	530	-711.67	-1.15	0.00867	-1.22	-9.65e-05	0.02	5912	5912	5912	0	EDL933	1152894	1153389	5038	5038	5038	0	EDL933	1152894	1153389	5021	5021	5021	0	EDL933	1152894	1153389	5323.67	4491	4491	4491	0	EDL933	1152894	1153389	4896	4896	4896	0	EDL933	1152894	1153389	4449	4449	4449	0	EDL933
ftsK	1420	966	134.33	1.02	0.63	-1.04	-3.07e-05	0.78	9091	9091	9091	0	EDL933	1153523	1157552	7882	7882	7882	0	EDL933	1153523	1157552	7771	7771	7771	0	EDL933	1153523	1157552	8248	8737	8737	8737	0	EDL933	1153523	1157552	8739	8739	8739	0	EDL933	1153523	1157552	7671	7671	7671	0	EDL933
lolA	410	83	133.33	1.08	0.8	1.02	3.34e-06	0.92	1911	1911	1911	0	EDL933	1157703	1158318	1748	1748	1748	0	EDL933	1157703	1158318	1636	1636	1636	0	EDL933	1157703	1158318	1765	1831	1831	1831	0	EDL933	1157703	1158318	2046	2046	2046	0	EDL933	1157703	1158318	1818	1818	1818	0	EDL933
ycaJ	329	169	-100	-1.08	0.1	-1.14	-1.66e-05	0.18	1504	1504	1504	0	EDL933	1158328	1159672	1466	1466	1466	0	EDL933	1158328	1159672	1175	1175	1175	0	EDL933	1158328	1159672	1381.67	1359	1359	1359	0	EDL933	1158328	1159672	1296	1296	1296	0	EDL933	1158328	1159672	1190	1190	1190	0	EDL933
serS	1782	826	-788.33	-1.15	0.02	-1.21	-0.000111	0.05	5791	5791	5791	0	EDL933	1159762	1161055	6663	6663	6663	0	EDL933	1159762	1161055	6156	6156	6156	0	EDL933	1159762	1161055	6203.33	4881	4881	4881	0	EDL933	1159762	1161055	6095	6095	6095	0	EDL933	1159762	1161055	5269	5269	5269	0	EDL933
dmsA	35	18	24.67	1.38	0.02	1.31	2.02e-06	0.04	72	72	72	0	EDL933	1161380	1163738	61	61	61	0	EDL933	1161380	1163738	62	62	62	0	EDL933	1161380	1163738	65	96	96	96	0	EDL933	1161380	1163738	93	93	93	0	EDL933	1161380	1163738	80	80	80	0	EDL933
dmsB	17	3	8	1.36	0.19	1.29	6.45e-07	0.32	21	21	21	0	EDL933	1163748	1164366	24	24	24	0	EDL933	1163748	1164366	21	21	21	0	EDL933	1163748	1164366	22	29	29	29	0	EDL933	1163748	1164366	38	38	38	0	EDL933	1163748	1164366	23	23	23	0	EDL933
dmsC	33	2	-13	-1.1	0.11	-1.17	-2e-06	0.2	142	142	142	0	EDL933	1164367	1165231	143	143	143	0	EDL933	1164367	1165231	133	133	133	0	EDL933	1164367	1165231	139.33	134	134	134	0	EDL933	1164367	1165231	135	135	135	0	EDL933	1164367	1165231	110	110	110	0	EDL933
ycaC	116	77	-92.67	-1.96	1.37e-14	-2.07	-9.91e-06	1.86e-13	188	188	188	0	EDL933	1165266	1165893	201	201	201	0	EDL933	1165266	1165893	178	178	178	0	EDL933	1165266	1165893	189	101	101	101	0	EDL933	1165266	1165893	103	103	103	0	EDL933	1165266	1165893	85	85	85	0	EDL933
ycaD	108	50	83.67	2.15	7.27e-09	2.03	7.62e-06	5.58e-08	69	69	69	0	EDL933	1166207	1167356	80	80	80	0	EDL933	1166207	1167356	70	70	70	0	EDL933	1166207	1167356	73	120	120	120	0	EDL933	1166207	1167356	173	173	173	0	EDL933	1166207	1167356	177	177	177	0	EDL933
Z1245	17	4	10.67	1.24	0.24	1.18	7.85e-07	0.38	46	46	46	0	EDL933	1167373	1168996	42	42	42	0	EDL933	1167373	1168996	44	44	44	0	EDL933	1167373	1168996	44	48	48	48	0	EDL933	1167373	1168996	59	59	59	0	EDL933	1167373	1168996	57	57	57	0	EDL933
pflA	119	71	40	1.09	0.67	1.03	1.52e-06	0.81	522	522	522	0	EDL933	1169205	1169946	409	409	409	0	EDL933	1169205	1169946	403	403	403	0	EDL933	1169205	1169946	444.67	457	457	457	0	EDL933	1169205	1169946	517	517	517	0	EDL933	1169205	1169946	480	480	480	0	EDL933
pflB	9013	6997	4561.33	1.15	0.3	1.09	0.000282	0.45	35164	35164	35164	0	EDL933	1170137	1172420	27096	27096	27096	0	EDL933	1170137	1172420	28047	28047	28047	0	EDL933	1170137	1172420	30102.3	35044	35044	35044	0	EDL933	1170137	1172420	36109	36109	36109	0	EDL933	1170137	1172420	32838	32838	32838	0	EDL933
focA	236	58	106	1.12	0.46	1.06	5.38e-06	0.62	954	954	954	0	EDL933	1172474	1173332	812	812	812	0	EDL933	1172474	1173332	900	900	900	0	EDL933	1172474	1173332	888.67	896	896	896	0	EDL933	1172474	1173332	1040	1040	1040	0	EDL933	1172474	1173332	1048	1048	1048	0	EDL933
ycaO	633	315	-425.67	-1.58	8.34e-12	-1.67	-4.68e-05	9.14e-11	1337	1337	1337	0	EDL933	1173737	1175507	1104	1104	1104	0	EDL933	1173737	1175507	1031	1031	1031	0	EDL933	1173737	1175507	1157.33	716	716	716	0	EDL933	1173737	1175507	775	775	775	0	EDL933	1173737	1175507	704	704	704	0	EDL933
ycaP	21	5	2	1.04	0.97	-1.02	-1.01e-07	1	59	59	59	0	EDL933	1175627	1176320	57	57	57	0	EDL933	1175627	1176320	52	52	52	0	EDL933	1175627	1176320	56	49	49	49	0	EDL933	1175627	1176320	55	55	55	0	EDL933	1175627	1176320	70	70	70	0	EDL933
serC	6854	5507	-5602.67	-1.46	2.67e-08	-1.54	-0.000637	1.92e-07	17893	17893	17893	0	EDL933	1176518	1177607	18371	18371	18371	0	EDL933	1176518	1177607	17401	17401	17401	0	EDL933	1176518	1177607	17888.3	11517	11517	11517	0	EDL933	1176518	1177607	13446	13446	13446	0	EDL933	1176518	1177607	11894	11894	11894	0	EDL933
aroA	5060	1533	-2704.33	-1.6	3.07e-07	-1.68	-0.000295	1.87e-06	9174	9174	9174	0	EDL933	1177677	1178961	6012	6012	6012	0	EDL933	1177677	1178961	6459	6459	6459	0	EDL933	1177677	1178961	7215	4939	4939	4939	0	EDL933	1177677	1178961	4479	4479	4479	0	EDL933	1177677	1178961	4114	4114	4114	0	EDL933
ycaL	34	15	-21.33	-1.43	0.00113	-1.51	-2.42e-06	0.00373	80	80	80	0	EDL933	1179105	1179894	66	66	66	0	EDL933	1179105	1179894	66	66	66	0	EDL933	1179105	1179894	70.67	51	51	51	0	EDL933	1179105	1179894	46	46	46	0	EDL933	1179105	1179894	51	51	51	0	EDL933
cmk	183	74	119	1.38	0.000334	1.31	9.71e-06	0.00125	315	315	315	0	EDL933	1180066	1180750	321	321	321	0	EDL933	1180066	1180750	292	292	292	0	EDL933	1180066	1180750	309.33	389	389	389	0	EDL933	1180066	1180750	475	475	475	0	EDL933	1180066	1180750	421	421	421	0	EDL933
rpsA	24580	5548	-11171	-1.16	0.01	-1.22	-0.0015	0.03	93035	93035	93035	0	EDL933	1180860	1182534	78853	78853	78853	0	EDL933	1180860	1182534	75675	75675	75675	0	EDL933	1180860	1182534	82521	70127	70127	70127	0	EDL933	1180860	1182534	75468	75468	75468	0	EDL933	1180860	1182534	68455	68455	68455	0	EDL933
himD	782	290	210.67	1.06	0.97	-1	-1.11e-06	1	3448	3448	3448	0	EDL933	1182693	1182978	3744	3744	3744	0	EDL933	1182693	1182978	3879	3879	3879	0	EDL933	1182693	1182978	3690.33	3589	3589	3589	0	EDL933	1182693	1182978	4230	4230	4230	0	EDL933	1182693	1182978	3884	3884	3884	0	EDL933
ycaI	35	21	15.33	1.12	0.55	1.06	7.91e-07	0.71	146	146	146	0	EDL933	1183106	1185449	124	124	124	0	EDL933	1183106	1185449	119	119	119	0	EDL933	1183106	1185449	129.67	154	154	154	0	EDL933	1183106	1185449	145	145	145	0	EDL933	1183106	1185449	136	136	136	0	EDL933
msbA	995	549	-706	-1.46	5.12e-09	-1.54	-7.95e-05	4.02e-08	2463	2463	2463	0	EDL933	1185485	1187234	2194	2194	2194	0	EDL933	1185485	1187234	2046	2046	2046	0	EDL933	1185485	1187234	2234.33	1468	1468	1468	0	EDL933	1185485	1187234	1620	1620	1620	0	EDL933	1185485	1187234	1497	1497	1497	0	EDL933
ycaH	189	134	-156.33	-1.56	3.25e-10	-1.65	-1.74e-05	2.99e-09	413	413	413	0	EDL933	1187230	1188217	434	434	434	0	EDL933	1187230	1188217	457	457	457	0	EDL933	1187230	1188217	434.67	268	268	268	0	EDL933	1187230	1188217	288	288	288	0	EDL933	1187230	1188217	279	279	279	0	EDL933
ycaQ	155	87	-127	-1.5	2.13e-09	-1.58	-1.42e-05	1.77e-08	398	398	398	0	EDL933	1188253	1189486	405	405	405	0	EDL933	1188253	1189486	344	344	344	0	EDL933	1188253	1189486	382.33	259	259	259	0	EDL933	1188253	1189486	257	257	257	0	EDL933	1188253	1189486	250	250	250	0	EDL933
ycaR	16	3	-2	-1.2	0.52	-1.27	-2.64e-07	0.68	5	5	5	0	EDL933	1189537	1189720	21	21	21	0	EDL933	1189537	1189720	10	10	10	0	EDL933	1189537	1189720	12	7	7	7	0	EDL933	1189537	1189720	14	14	14	0	EDL933	1189537	1189720	9	9	9	0	EDL933
kdsB	311	69	110	1.1	0.54	1.04	4.84e-06	0.7	1153	1153	1153	0	EDL933	1189716	1190463	1099	1099	1099	0	EDL933	1189716	1190463	962	962	962	0	EDL933	1189716	1190463	1071.33	1187	1187	1187	0	EDL933	1189716	1190463	1273	1273	1273	0	EDL933	1189716	1190463	1084	1084	1084	0	EDL933
Z1265	35	7	-13.67	-1.14	0.08	-1.21	-1.92e-06	0.15	111	111	111	0	EDL933	1190616	1191510	104	104	104	0	EDL933	1190616	1191510	111	111	111	0	EDL933	1190616	1191510	108.67	101	101	101	0	EDL933	1190616	1191510	108	108	108	0	EDL933	1190616	1191510	76	76	76	0	EDL933
ycbC	42	18	-21.33	-1.22	0.02	-1.3	-2.71e-06	0.04	109	109	109	0	EDL933	1191486	1192266	117	117	117	0	EDL933	1191486	1192266	125	125	125	0	EDL933	1191486	1192266	117	83	83	83	0	EDL933	1191486	1192266	111	111	111	0	EDL933	1191486	1192266	93	93	93	0	EDL933
smtA	166	100	111.33	1.22	0.04	1.15	7.98e-06	0.09	552	552	552	0	EDL933	1192401	1193187	468	468	468	0	EDL933	1192401	1193187	504	504	504	0	EDL933	1192401	1193187	508	604	604	604	0	EDL933	1192401	1193187	634	634	634	0	EDL933	1192401	1193187	620	620	620	0	EDL933
mukF	315	120	175.33	1.17	0.16	1.1	1.11e-05	0.28	1121	1121	1121	0	EDL933	1193183	1194506	991	991	991	0	EDL933	1193183	1194506	1037	1037	1037	0	EDL933	1193183	1194506	1049.67	1157	1157	1157	0	EDL933	1193183	1194506	1306	1306	1306	0	EDL933	1193183	1194506	1212	1212	1212	0	EDL933
mukE	224	36	74	1.09	0.74	1.03	2.24e-06	0.87	826	826	826	0	EDL933	1194513	1195191	876	876	876	0	EDL933	1194513	1195191	842	842	842	0	EDL933	1194513	1195191	848	840	840	840	0	EDL933	1194513	1195191	1050	1050	1050	0	EDL933	1194513	1195191	876	876	876	0	EDL933
mukB	1082	417	-546.67	-1.1	0.04	-1.16	-8.57e-05	0.09	6352	6352	6352	0	EDL933	1195190	1199651	6181	6181	6181	0	EDL933	1195190	1199651	5832	5832	5832	0	EDL933	1195190	1199651	6121.67	5519	5519	5519	0	EDL933	1195190	1199651	5936	5936	5936	0	EDL933	1195190	1199651	5270	5270	5270	0	EDL933
ycbB	358	106	211.33	1.17	0.13	1.11	1.37e-05	0.23	1295	1295	1295	0	EDL933	1199911	1201759	1207	1207	1207	0	EDL933	1199911	1201759	1146	1146	1146	0	EDL933	1199911	1201759	1216	1465	1465	1465	0	EDL933	1199911	1201759	1504	1504	1504	0	EDL933	1199911	1201759	1313	1313	1313	0	EDL933
ycbK	3943	1958	-2451.67	-1.56	2.79e-08	-1.64	-0.00027	2e-07	7898	7898	7898	0	EDL933	1201939	1202488	6438	6438	6438	0	EDL933	1201939	1202488	6262	6262	6262	0	EDL933	1201939	1202488	6866	4984	4984	4984	0	EDL933	1201939	1202488	4304	4304	4304	0	EDL933	1201939	1202488	3955	3955	3955	0	EDL933
ycbL	1212	770	-887	-1.53	1.73e-10	-1.61	-9.91e-05	1.64e-09	2735	2735	2735	0	EDL933	1202514	1203162	2556	2556	2556	0	EDL933	1202514	1203162	2422	2422	2422	0	EDL933	1202514	1203162	2571	1652	1652	1652	0	EDL933	1202514	1203162	1877	1877	1877	0	EDL933	1202514	1203162	1523	1523	1523	0	EDL933
aspC	6058	3643	4426.33	1.27	0.02	1.2	0.000334	0.04	16866	16866	16866	0	EDL933	1203212	1204403	16148	16148	16148	0	EDL933	1203212	1204403	16137	16137	16137	0	EDL933	1203212	1204403	16383.7	20444	20444	20444	0	EDL933	1203212	1204403	22195	22195	22195	0	EDL933	1203212	1204403	19791	19791	19791	0	EDL933
ompF	53910	32060	-38808.7	-1.96	0	-2.07	-0.00414	0	91318	91318	91318	0	EDL933	1204587	1205676	71823	71823	71823	0	EDL933	1204587	1205676	73939	73939	73939	0	EDL933	1204587	1205676	79026.7	37408	37408	37408	0	EDL933	1204587	1205676	43483	43483	43483	0	EDL933	1204587	1205676	39763	39763	39763	0	EDL933
asnS	1916	1232	1180.67	1.15	0.29	1.09	7.04e-05	0.43	8957	8957	8957	0	EDL933	1206278	1207679	7702	7702	7702	0	EDL933	1206278	1207679	7725	7725	7725	0	EDL933	1206278	1207679	8128	9584	9584	9584	0	EDL933	1206278	1207679	9618	9618	9618	0	EDL933	1206278	1207679	8724	8724	8724	0	EDL933
pncB	2426	351	-637	-1.11	0.07	-1.16	-9.55e-05	0.13	7868	7868	7868	0	EDL933	1207847	1209050	6273	6273	6273	0	EDL933	1207847	1209050	5922	5922	5922	0	EDL933	1207847	1209050	6687.67	6247	6247	6247	0	EDL933	1207847	1209050	6463	6463	6463	0	EDL933	1207847	1209050	5442	5442	5442	0	EDL933
pepN	1397	681	367	1.05	1	1	1.46e-07	1	7654	7654	7654	0	EDL933	1209315	1211928	6340	6340	6340	0	EDL933	1209315	1211928	6257	6257	6257	0	EDL933	1209315	1211928	6750.33	6876	6876	6876	0	EDL933	1209315	1211928	7455	7455	7455	0	EDL933	1209315	1211928	7021	7021	7021	0	EDL933
ycbE	11	4	0	-1	0.78	-1.06	-2.3e-07	0.91	39	39	39	0	EDL933	1211970	1212738	50	50	50	0	EDL933	1211970	1212738	39	39	39	0	EDL933	1211970	1212738	42.67	44	44	44	0	EDL933	1211970	1212738	43	43	43	0	EDL933	1211970	1212738	41	41	41	0	EDL933
ycbM	27	10	6.67	1.31	0.42	1.23	4.99e-07	0.58	15	15	15	0	EDL933	1212734	1213526	26	26	26	0	EDL933	1212734	1213526	24	24	24	0	EDL933	1212734	1213526	21.67	16	16	16	0	EDL933	1212734	1213526	42	42	42	0	EDL933	1212734	1213526	27	27	27	0	EDL933
ycbN	15	6	9.67	1.31	0.18	1.24	7.58e-07	0.3	30	30	30	0	EDL933	1213537	1214683	35	35	35	0	EDL933	1213537	1214683	29	29	29	0	EDL933	1213537	1214683	31.33	36	36	36	0	EDL933	1213537	1214683	44	44	44	0	EDL933	1213537	1214683	43	43	43	0	EDL933
ycbO	8	1	-4.33	-1.19	0.21	-1.26	-5.6e-07	0.34	24	24	24	0	EDL933	1214679	1215681	29	29	29	0	EDL933	1214679	1215681	27	27	27	0	EDL933	1214679	1215681	26.67	23	23	23	0	EDL933	1214679	1215681	23	23	23	0	EDL933	1214679	1215681	21	21	21	0	EDL933
ycbP	11	2	1.33	1.06	1	1	8.05e-09	1	17	17	17	0	EDL933	1215631	1216207	20	20	20	0	EDL933	1215631	1216207	28	28	28	0	EDL933	1215631	1216207	21.67	22	22	22	0	EDL933	1215631	1216207	22	22	22	0	EDL933	1215631	1216207	25	25	25	0	EDL933
ycbQ	59	18	36	1.61	0.00177	1.52	3.13e-06	0.00561	49	49	49	0	EDL933	1216553	1217102	61	61	61	0	EDL933	1216553	1217102	67	67	67	0	EDL933	1216553	1217102	59	79	79	79	0	EDL933	1216553	1217102	98	98	98	0	EDL933	1216553	1217102	108	108	108	0	EDL933
ycbR	23	5	10	1.6	0.07	1.51	8.71e-07	0.14	11	11	11	0	EDL933	1217184	1217886	18	18	18	0	EDL933	1217184	1217886	21	21	21	0	EDL933	1217184	1217886	16.67	23	23	23	0	EDL933	1217184	1217886	23	23	23	0	EDL933	1217184	1217886	34	34	34	0	EDL933
Z1288	7	3	4.33	1.72	0.16	1.62	3.84e-07	0.28	7	7	7	0	EDL933	1217910	1218513	6	6	6	0	EDL933	1217910	1218513	5	5	5	0	EDL933	1217910	1218513	6	12	12	12	0	EDL933	1217910	1218513	10	10	10	0	EDL933	1217910	1218513	9	9	9	0	EDL933
Z1289	16	7	0.33	1	0.71	-1.05	-3.24e-07	0.85	75	75	75	0	EDL933	1218548	1220510	65	65	65	0	EDL933	1218548	1220510	61	61	61	0	EDL933	1218548	1220510	67	75	75	75	0	EDL933	1218548	1220510	68	68	68	0	EDL933	1218548	1220510	59	59	59	0	EDL933
Z1290	35	15	-17.67	-1.25	0.02	-1.32	-2.15e-06	0.06	88	88	88	0	EDL933	1220500	1221481	98	98	98	0	EDL933	1220500	1221481	77	77	77	0	EDL933	1220500	1221481	87.67	66	66	66	0	EDL933	1220500	1221481	63	63	63	0	EDL933	1220500	1221481	81	81	81	0	EDL933
Z1291	4	2	-1.67	-1.25	0.38	-1.31	-2.05e-07	0.54	7	7	7	0	EDL933	1221649	1222126	8	8	8	0	EDL933	1221649	1222126	10	10	10	0	EDL933	1221649	1222126	8.33	6	6	6	0	EDL933	1221649	1222126	8	8	8	0	EDL933	1221649	1222126	6	6	6	0	EDL933
Z1292	14	5	3.67	1.17	0.64	1.11	2.38e-07	0.79	25	25	25	0	EDL933	1222085	1222649	24	24	24	0	EDL933	1222085	1222649	15	15	15	0	EDL933	1222085	1222649	21.33	20	20	20	0	EDL933	1222085	1222649	29	29	29	0	EDL933	1222085	1222649	26	26	26	0	EDL933
ycbF	25	11	4.33	1.04	0.93	-1.01	-1.26e-07	1	109	109	109	0	EDL933	1222614	1223184	108	108	108	0	EDL933	1222614	1223184	90	90	90	0	EDL933	1222614	1223184	102.33	115	115	115	0	EDL933	1222614	1223184	108	108	108	0	EDL933	1222614	1223184	97	97	97	0	EDL933
pyrD	78	13	6.67	1.01	0.48	-1.05	-3.7e-06	0.64	794	794	794	0	EDL933	1223461	1224472	786	786	786	0	EDL933	1223461	1224472	783	783	783	0	EDL933	1223461	1224472	787.67	773	773	773	0	EDL933	1223461	1224472	844	844	844	0	EDL933	1223461	1224472	766	766	766	0	EDL933
ycbW	442	281	-340	-1.31	1.74e-06	-1.39	-4.03e-05	9.65e-06	1485	1485	1485	0	EDL933	1224609	1225188	1469	1469	1469	0	EDL933	1224609	1225188	1329	1329	1329	0	EDL933	1224609	1225188	1427.67	1048	1048	1048	0	EDL933	1224609	1225188	1172	1172	1172	0	EDL933	1224609	1225188	1043	1043	1043	0	EDL933
Z1297	404	174	-245.67	-1.34	2.18e-06	-1.41	-2.87e-05	1.2e-05	1074	1074	1074	0	EDL933	1225184	1226294	915	915	915	0	EDL933	1225184	1226294	916	916	916	0	EDL933	1225184	1226294	968.33	757	757	757	0	EDL933	1225184	1226294	741	741	741	0	EDL933	1225184	1226294	670	670	670	0	EDL933
ycbY	528	326	384.33	1.35	0.000425	1.28	3.09e-05	0.00155	1096	1096	1096	0	EDL933	1226537	1228646	1152	1152	1152	0	EDL933	1226537	1228646	1047	1047	1047	0	EDL933	1226537	1228646	1098.33	1451	1451	1451	0	EDL933	1226537	1228646	1575	1575	1575	0	EDL933	1226537	1228646	1422	1422	1422	0	EDL933
uup	250	34	-87.33	-1.09	0.05	-1.15	-1.42e-05	0.11	1199	1199	1199	0	EDL933	1228657	1230565	1057	1057	1057	0	EDL933	1228657	1230565	1044	1044	1044	0	EDL933	1228657	1230565	1100	1023	1023	1023	0	EDL933	1228657	1230565	1066	1066	1066	0	EDL933	1228657	1230565	949	949	949	0	EDL933
pqiA	70	22	20	1.08	0.79	1.03	6.42e-07	0.91	272	272	272	0	EDL933	1230694	1231948	226	226	226	0	EDL933	1230694	1231948	248	248	248	0	EDL933	1230694	1231948	248.67	296	296	296	0	EDL933	1230694	1231948	244	244	244	0	EDL933	1230694	1231948	266	266	266	0	EDL933
pqiB	143	61	-7	-1.01	0.36	-1.07	-3.8e-06	0.51	585	585	585	0	EDL933	1231952	1233593	600	600	600	0	EDL933	1231952	1233593	524	524	524	0	EDL933	1231952	1233593	569.67	493	493	493	0	EDL933	1231952	1233593	636	636	636	0	EDL933	1231952	1233593	559	559	559	0	EDL933
ymbA	83	32	-31	-1.11	0.05	-1.18	-4.69e-06	0.1	285	285	285	0	EDL933	1233604	1234153	342	342	342	0	EDL933	1233604	1234153	293	293	293	0	EDL933	1233604	1234153	306.67	259	259	259	0	EDL933	1233604	1234153	307	307	307	0	EDL933	1233604	1234153	261	261	261	0	EDL933
rmf	4932	793	-2524	-1.58	0.00138	-1.69	-0.000287	0.00448	3956	3956	3956	0	EDL933	1234408	1234576	8148	8148	8148	0	EDL933	1234408	1234576	8434	8434	8434	0	EDL933	1234408	1234576	6846	3502	3502	3502	0	EDL933	1234408	1234576	4715	4715	4715	0	EDL933	1234408	1234576	4749	4749	4749	0	EDL933
fabA	195	71	-76	-1.1	0.03	-1.16	-1.18e-05	0.07	856	856	856	0	EDL933	1234645	1235164	894	894	894	0	EDL933	1234645	1235164	752	752	752	0	EDL933	1234645	1235164	834	699	699	699	0	EDL933	1234645	1235164	823	823	823	0	EDL933	1234645	1235164	752	752	752	0	EDL933
Z1305	402	47	-114.33	-1.08	0.08	-1.14	-1.94e-05	0.16	1729	1729	1729	0	EDL933	1235232	1236993	1544	1544	1544	0	EDL933	1235232	1236993	1497	1497	1497	0	EDL933	1235232	1236993	1590	1587	1587	1587	0	EDL933	1235232	1236993	1513	1513	1513	0	EDL933	1235232	1236993	1327	1327	1327	0	EDL933
ycbG	49	13	-18	-1.13	0.08	-1.2	-2.59e-06	0.15	141	141	141	0	EDL933	1237178	1237631	157	157	157	0	EDL933	1237178	1237631	160	160	160	0	EDL933	1237178	1237631	152.67	111	111	111	0	EDL933	1237178	1237631	153	153	153	0	EDL933	1237178	1237631	140	140	140	0	EDL933
ompA	32018	18284	8915.33	1.08	0.74	1.03	0.000316	0.87	126732	126732	126732	0	EDL933	1237706	1238747	97745	97745	97745	0	EDL933	1237706	1238747	94714	94714	94714	0	EDL933	1237706	1238747	106397	116029	116029	116029	0	EDL933	1237706	1238747	121134	121134	121134	0	EDL933	1237706	1238747	108774	108774	108774	0	EDL933
sulA	16605	14662	15537.3	11.73	3.78e-273	11.1	0.00148	1.92e-271	1466	1466	1466	0	EDL933	1239103	1239613	1519	1519	1519	0	EDL933	1239103	1239613	1360	1360	1360	0	EDL933	1239103	1239613	1448.33	16128	16128	16128	0	EDL933	1239103	1239613	17965	17965	17965	0	EDL933	1239103	1239613	16864	16864	16864	0	EDL933
Z1309	53	21	13	1.05	0.97	-1	-7.05e-08	1	248	248	248	0	EDL933	1239831	1240461	249	249	249	0	EDL933	1239831	1240461	228	228	228	0	EDL933	1239831	1240461	241.67	228	228	228	0	EDL933	1239831	1240461	281	281	281	0	EDL933	1239831	1240461	255	255	255	0	EDL933
Z1311	118	66	-29.33	-1.04	0.15	-1.1	-6.68e-06	0.25	767	767	767	0	EDL933	1240423	1242586	743	743	743	0	EDL933	1240423	1242586	665	665	665	0	EDL933	1240423	1242586	725	707	707	707	0	EDL933	1240423	1242586	731	731	731	0	EDL933	1240423	1242586	649	649	649	0	EDL933
yccF	93	31	-53	-1.67	4.91e-06	-1.75	-5.75e-06	2.56e-05	167	167	167	0	EDL933	1242595	1243042	110	110	110	0	EDL933	1242595	1243042	121	121	121	0	EDL933	1242595	1243042	132.67	79	79	79	0	EDL933	1242595	1243042	74	74	74	0	EDL933	1242595	1243042	86	86	86	0	EDL933
helD	240	148	183.33	1.24	0.03	1.17	1.33e-05	0.06	753	753	753	0	EDL933	1243164	1245219	768	768	768	0	EDL933	1243164	1245219	782	782	782	0	EDL933	1243164	1245219	767.67	916	916	916	0	EDL933	1243164	1245219	993	993	993	0	EDL933	1243164	1245219	944	944	944	0	EDL933
mgsA	218	88	135.67	1.14	0.26	1.08	7.94e-06	0.39	993	993	993	0	EDL933	1245250	1245718	932	932	932	0	EDL933	1245250	1245718	914	914	914	0	EDL933	1245250	1245718	946.33	1020	1020	1020	0	EDL933	1245250	1245718	1132	1132	1132	0	EDL933	1245250	1245718	1094	1094	1094	0	EDL933
Z1315	80	31	-55.33	-2.31	3e-10	-2.42	-5.79e-06	2.77e-09	117	117	117	0	EDL933	1245804	1246467	103	103	103	0	EDL933	1245804	1246467	73	73	73	0	EDL933	1245804	1246467	97.67	42	42	42	0	EDL933	1245804	1246467	37	37	37	0	EDL933	1245804	1246467	48	48	48	0	EDL933
Z1317	115	38	-16.67	-1.05	0.27	-1.12	-3.47e-06	0.41	301	301	301	0	EDL933	1246639	1247053	358	358	358	0	EDL933	1246639	1247053	327	327	327	0	EDL933	1246639	1247053	328.67	243	243	243	0	EDL933	1246639	1247053	354	354	354	0	EDL933	1246639	1247053	339	339	339	0	EDL933
yccV	198	41	59.67	1.08	0.72	1.02	1.78e-06	0.86	735	735	735	0	EDL933	1247097	1247466	737	737	737	0	EDL933	1247097	1247466	667	667	667	0	EDL933	1247097	1247466	713	757	757	757	0	EDL933	1247097	1247466	865	865	865	0	EDL933	1247097	1247466	696	696	696	0	EDL933
Z1319	66	33	48	1.19	0.16	1.12	3.19e-06	0.27	250	250	250	0	EDL933	1247472	1248576	257	257	257	0	EDL933	1247472	1248576	268	268	268	0	EDL933	1247472	1248576	258.33	290	290	290	0	EDL933	1247472	1248576	313	313	313	0	EDL933	1247472	1248576	316	316	316	0	EDL933
Z1320	39	8	-8.33	-1.09	0.23	-1.15	-1.37e-06	0.37	101	101	101	0	EDL933	1248757	1249036	117	117	117	0	EDL933	1248757	1249036	96	96	96	0	EDL933	1248757	1249036	104.67	107	107	107	0	EDL933	1248757	1249036	104	104	104	0	EDL933	1248757	1249036	78	78	78	0	EDL933
yccK	36	10	12.33	1.08	0.86	1.02	3.17e-07	0.97	154	154	154	0	EDL933	1249032	1249419	152	152	152	0	EDL933	1249032	1249419	162	162	162	0	EDL933	1249032	1249419	156	181	181	181	0	EDL933	1249032	1249419	179	179	179	0	EDL933	1249032	1249419	145	145	145	0	EDL933
yccA	3038	1560	-1983.67	-1.61	2.3e-11	-1.7	-0.000218	2.4e-10	6024	6024	6024	0	EDL933	1249452	1250112	4841	4841	4841	0	EDL933	1249452	1250112	4823	4823	4823	0	EDL933	1249452	1250112	5229.33	3263	3263	3263	0	EDL933	1249452	1250112	3488	3488	3488	0	EDL933	1249452	1250112	2986	2986	2986	0	EDL933
Z1323	19	11	13.33	1.18	0.35	1.11	8.73e-07	0.51	70	70	70	0	EDL933	1250520	1251540	79	79	79	0	EDL933	1250520	1251540	76	76	76	0	EDL933	1250520	1251540	75	87	87	87	0	EDL933	1250520	1251540	89	89	89	0	EDL933	1250520	1251540	89	89	89	0	EDL933
Z1324	318	115	192.67	2.56	6.58e-12	2.41	1.76e-05	7.28e-11	119	18	119	0	EDL933	1251827	1254299	149	20	149	0	EDL933	1251827	1254299	103	11	103	0	EDL933	1251827	1254299	123.67	234	28	234	0	EDL933	1251827	1254299	421	49	421	0	EDL933	1251827	1254299	294	35	294	0	EDL933
Z1325	27	12	19.67	3.03	3.01e-06	2.85	1.83e-06	1.62e-05	12	12	12	0	EDL933	1254392	1254584	8	8	8	0	EDL933	1254392	1254584	9	9	9	0	EDL933	1254392	1254584	9.67	21	21	21	0	EDL933	1254392	1254584	35	35	35	0	EDL933	1254392	1254584	32	32	32	0	EDL933
Z1326	3	2	1	1.33	0.67	1.25	7.94e-08	0.81	2	2	2	0	EDL933	1254580	1254769	2	2	2	0	EDL933	1254580	1254769	5	5	5	0	EDL933	1254580	1254769	3	4	4	4	0	EDL933	1254580	1254769	5	5	5	0	EDL933	1254580	1254769	3	3	3	0	EDL933
Z1327	0	0	0	1	1	1	0	1	0	0	0	0	EDL933	1254954	1255006	0	0	0	0	EDL933	1254954	1255006	0	0	0	0	EDL933	1254954	1255006	0	0	0	0	0	EDL933	1254954	1255006	0	0	0	0	EDL933	1254954	1255006	0	0	0	0	EDL933
Z1328	24	15	17	2.11	0.000389	1.99	1.55e-06	0.00143	14	14	14	0	EDL933	1255271	1255529	18	18	18	0	EDL933	1255271	1255529	14	14	14	0	EDL933	1255271	1255529	15.33	38	38	38	0	EDL933	1255271	1255529	29	29	29	0	EDL933	1255271	1255529	30	30	30	0	EDL933
Z1329	14	5	8	1.67	0.05	1.57	7.02e-07	0.1	14	14	14	0	EDL933	1255715	1256105	10	10	10	0	EDL933	1255715	1256105	12	12	12	0	EDL933	1255715	1256105	12	19	19	19	0	EDL933	1255715	1256105	24	24	24	0	EDL933	1255715	1256105	17	17	17	0	EDL933
Z1330	15	7	9	2.04	0.01	1.92	8.16e-07	0.03	13	13	13	0	EDL933	1256116	1256254	7	7	7	0	EDL933	1256116	1256254	6	6	6	0	EDL933	1256116	1256254	8.67	18	18	18	0	EDL933	1256116	1256254	21	21	21	0	EDL933	1256116	1256254	14	14	14	0	EDL933
Z1331	5	2	2.33	1.78	0.24	1.66	2.08e-07	0.38	1	1	1	0	EDL933	1256246	1256402	5	5	5	0	EDL933	1256246	1256402	3	3	3	0	EDL933	1256246	1256402	3	6	6	6	0	EDL933	1256246	1256402	4	4	4	0	EDL933	1256246	1256402	6	6	6	0	EDL933
Z1332	34	25	9	1.02	0.58	-1.04	-2.13e-06	0.73	548	548	548	0	EDL933	1256966	1257158	570	570	570	0	EDL933	1256966	1257158	545	545	545	0	EDL933	1256966	1257158	554.33	541	541	541	0	EDL933	1256966	1257158	574	574	574	0	EDL933	1256966	1257158	575	575	575	0	EDL933
Z1333	319	138	205.33	1.46	7.99e-05	1.37	1.71e-05	0.000337	410	410	410	0	EDL933	1257185	1257584	452	452	452	0	EDL933	1257185	1257584	483	483	483	0	EDL933	1257185	1257584	448.33	590	590	590	0	EDL933	1257185	1257584	729	729	729	0	EDL933	1257185	1257584	642	642	642	0	EDL933
Z1334	6	1	3	1.07	1	1.01	4.37e-08	1	43	43	43	0	EDL933	1257695	1257968	47	47	47	0	EDL933	1257695	1257968	46	46	46	0	EDL933	1257695	1257968	45.33	49	49	49	0	EDL933	1257695	1257968	47	47	47	0	EDL933	1257695	1257968	49	49	49	0	EDL933
Z1335	11	3	3.67	1.23	0.54	1.17	2.66e-07	0.7	10	9	10	0	EDL933	1257951	1258377	21	18	21	0	EDL933	1257951	1258377	16	16	16	0	EDL933	1257951	1258377	15.67	19	17	19	0	EDL933	1257951	1258377	19	18	19	0	EDL933	1257951	1258377	20	18	20	0	EDL933
Z1336	304	81	12.33	1.01	0.54	-1.05	-7.42e-06	0.7	1788	1788	1788	0	EDL933	1258342	1258900	1484	1484	1484	0	EDL933	1258342	1258900	1614	1614	1614	0	EDL933	1258342	1258900	1628.67	1716	1716	1716	0	EDL933	1258342	1258900	1644	1644	1644	0	EDL933	1258342	1258900	1563	1563	1563	0	EDL933
Z1337	49	17	21.67	1.12	0.54	1.06	1.09e-06	0.69	165	165	165	0	EDL933	1259006	1260209	171	171	171	0	EDL933	1259006	1260209	188	188	188	0	EDL933	1259006	1260209	174.67	177	177	177	0	EDL933	1259006	1260209	214	214	214	0	EDL933	1259006	1260209	198	198	198	0	EDL933
Z1338	18	7	5.33	1.05	1	-1	-2.48e-08	1	101	101	101	0	EDL933	1260215	1260962	103	103	103	0	EDL933	1260215	1260962	94	92	94	0	EDL933	1260215	1260962	99.33	96	95	96	0	EDL933	1260215	1260962	112	111	112	0	EDL933	1260215	1260962	106	105	106	0	EDL933
Z1339	41	16	8	1.06	1	1	1.69e-08	1	126	89	126	0	EDL933	1260983	1261754	157	109	157	0	EDL933	1260983	1261754	123	100	123	0	EDL933	1260983	1261754	135.33	125	90	125	0	EDL933	1260983	1261754	164	118	164	0	EDL933	1260983	1261754	141	112	141	0	EDL933
Z1340	40	18	26	1.38	0.02	1.3	2.12e-06	0.05	70	70	70	0	EDL933	1261769	1262183	60	60	60	0	EDL933	1261769	1262183	76	76	76	0	EDL933	1261769	1262183	68.67	100	100	100	0	EDL933	1261769	1262183	96	96	96	0	EDL933	1261769	1262183	88	88	88	0	EDL933
Z1341	8200	7263	7314	2.81	1.42e-26	2.67	0.000683	2.9e-25	4816	4816	4816	0	EDL933	1262534	1263308	3402	3402	3402	0	EDL933	1262534	1263308	3889	3889	3889	0	EDL933	1262534	1263308	4035.67	11602	11602	11602	0	EDL933	1262534	1263308	11152	11152	11152	0	EDL933	1262534	1263308	11295	11295	11295	0	EDL933
Z1342	7919	1421	-3488.67	-1.52	0.00309	-1.63	-0.000404	0.00925	5936	5921	5936	0	EDL933	1263855	1264068	11020	10988	11020	0	EDL933	1263855	1264068	13630	13595	13630	0	EDL933	1263855	1264068	10195.3	5711	5702	5711	0	EDL933	1263855	1264068	7357	7344	7357	0	EDL933	1263855	1264068	7052	7035	7052	0	EDL933
Z1343	92	19	43	1.75	0.00271	1.64	3.74e-06	0.00825	37	8	37	0	EDL933	1264515	1265565	63	14	63	0	EDL933	1264515	1265565	71	26	71	0	EDL933	1264515	1265565	57	82	17	82	0	EDL933	1264515	1265565	129	32	129	0	EDL933	1264515	1265565	89	28	89	0	EDL933
Z1344	8	5	-4	-1.52	0.11	-1.6	-4.46e-07	0.19	13	7	13	0	EDL933	1265577	1265952	11	5	11	0	EDL933	1265577	1265952	11	4	11	0	EDL933	1265577	1265952	11.67	12	3	12	0	EDL933	1265577	1265952	6	2	6	0	EDL933	1265577	1265952	5	2	5	0	EDL933
Z1345	20	5	-1.33	-1.02	0.55	-1.08	-5.19e-07	0.7	64	64	64	0	EDL933	1265948	1266770	63	63	63	0	EDL933	1265948	1266770	83	83	83	0	EDL933	1265948	1266770	70	71	71	71	0	EDL933	1265948	1266770	69	69	69	0	EDL933	1265948	1266770	66	66	66	0	EDL933
Z1346	0	0	0	1	1	1	0	1	0	0	0	0	EDL933	1267019	1267076	0	0	0	0	EDL933	1267019	1267076	0	0	0	0	EDL933	1267019	1267076	0	0	0	0	0	EDL933	1267019	1267076	0	0	0	0	EDL933	1267019	1267076	0	0	0	0	EDL933
Z1347	24	11	-4	-1.1	0.4	-1.16	-6.06e-07	0.56	44	13	44	0	EDL933	1267097	1267370	50	18	50	0	EDL933	1267097	1267370	33	13	33	0	EDL933	1267097	1267370	42.33	26	14	26	0	EDL933	1267097	1267370	42	19	42	0	EDL933	1267097	1267370	47	19	47	0	EDL933
Z1348	1	0	-0.67	#NAME?	0.5	-6.48	-6.75e-08	0.66	1	1	1	0	EDL933	1267366	1267534	1	1	1	0	EDL933	1267366	1267534	0	0	0	0	EDL933	1267366	1267534	0.67	0	0	0	0	EDL933	1267366	1267534	0	0	0	0	EDL933	1267366	1267534	0	0	0	0	EDL933
Z1349	43	8	17.67	1.27	0.2	1.2	1.36e-06	0.32	63	6	63	0	EDL933	1267848	1269699	72	9	72	0	EDL933	1267848	1269699	64	9	64	0	EDL933	1267848	1269699	66.33	106	12	106	0	EDL933	1267848	1269699	68	9	68	0	EDL933	1267848	1269699	78	11	78	0	EDL933
Z1350	3	0	-1.33	-3	0.3	-2.82	-1.39e-07	0.44	3	0	3	0	EDL933	1270147	1270354	2	0	2	0	EDL933	1270147	1270354	1	0	1	0	EDL933	1270147	1270354	2	0	0	0	0	EDL933	1270147	1270354	1	0	1	0	EDL933	1270147	1270354	1	0	1	0	EDL933
Z1351	13	1	-0.67	-1.12	0.7	-1.18	-1.01e-07	0.84	1	0	1	0	EDL933	1270355	1270703	14	0	14	0	EDL933	1270355	1270703	4	0	4	0	EDL933	1270355	1270703	6.33	5	0	5	0	EDL933	1270355	1270703	7	0	7	0	EDL933	1270355	1270703	5	0	5	0	EDL933
Z1352	13	3	-0.33	-1.04	0.82	-1.09	-7.58e-08	0.94	5	0	5	0	EDL933	1270753	1271104	17	0	17	0	EDL933	1270753	1271104	4	0	4	0	EDL933	1270753	1271104	8.67	8	0	8	0	EDL933	1270753	1271104	7	0	7	0	EDL933	1270753	1271104	10	0	10	0	EDL933
Z1353	12	4	1.67	1.07	1	1.02	4e-08	1	27	0	27	0	EDL933	1271558	1272128	26	0	26	0	EDL933	1271558	1272128	16	0	16	0	EDL933	1271558	1272128	23	22	0	22	0	EDL933	1271558	1272128	24	0	24	0	EDL933	1271558	1272128	28	0	28	0	EDL933
Z1354	15	12	-6.33	-1.16	0.17	-1.22	-8.6e-07	0.29	50	0	50	0	EDL933	1272281	1272749	50	0	50	0	EDL933	1272281	1272749	40	0	40	0	EDL933	1272281	1272749	46.67	37	0	37	0	EDL933	1272281	1272749	49	0	49	0	EDL933	1272281	1272749	35	0	35	0	EDL933
Z1355	8	0	3.33	1.32	0.43	1.25	2.64e-07	0.59	9	0	9	0	EDL933	1273111	1273339	11	0	11	0	EDL933	1273111	1273339	11	0	11	0	EDL933	1273111	1273339	10.33	17	0	17	0	EDL933	1273111	1273339	13	0	13	0	EDL933	1273111	1273339	11	0	11	0	EDL933
Z1356	7	3	-3.67	-2.22	0.06	-2.29	-3.89e-07	0.12	3	0	3	0	EDL933	1273462	1273747	9	0	9	0	EDL933	1273462	1273747	8	0	8	0	EDL933	1273462	1273747	6.67	5	0	5	0	EDL933	1273462	1273747	2	0	2	0	EDL933	1273462	1273747	2	0	2	0	EDL933
Z1357	4	1	-1.67	-1.36	0.5	-1.42	-1.94e-07	0.66	7	0	7	0	EDL933	1274036	1274600	8	0	8	0	EDL933	1274036	1274600	4	0	4	0	EDL933	1274036	1274600	6.33	5	0	5	0	EDL933	1274036	1274600	5	0	5	0	EDL933	1274036	1274600	4	0	4	0	EDL933
Z1358	74	22	-7.33	-1.07	0.42	-1.14	-1.3e-06	0.58	91	0	91	0	EDL933	1274596	1275853	147	1	147	0	EDL933	1274596	1275853	83	0	83	0	EDL933	1274596	1275853	107	73	0	73	0	EDL933	1274596	1275853	121	1	121	0	EDL933	1274596	1275853	105	0	105	0	EDL933
Z1359	11	4	6.33	1.4	0.17	1.33	5.23e-07	0.29	16	7	16	0	EDL933	1275707	1276259	18	11	18	0	EDL933	1275707	1276259	13	5	13	0	EDL933	1275707	1276259	15.67	22	7	22	0	EDL933	1275707	1276259	24	11	24	0	EDL933	1275707	1276259	20	8	20	0	EDL933
Z1360	11	4	-1	-1.02	0.61	-1.08	-3.59e-07	0.76	50	0	50	0	EDL933	1276322	1278260	51	0	51	0	EDL933	1276322	1278260	47	0	47	0	EDL933	1276322	1278260	49.33	55	0	55	0	EDL933	1276322	1278260	46	0	46	0	EDL933	1276322	1278260	44	0	44	0	EDL933
Z1361	2	1	-1	-4	0.38	-3.33	-1.03e-07	0.54	1	0	1	0	EDL933	1278304	1278526	1	0	1	0	EDL933	1278304	1278526	2	0	2	0	EDL933	1278304	1278526	1.33	0	0	0	0	EDL933	1278304	1278526	1	0	1	0	EDL933	1278304	1278526	0	0	0	0	EDL933
Z1362	12	1	-5	-1.23	0.16	-1.29	-6.24e-07	0.27	31	0	31	0	EDL933	1278471	1279017	26	0	26	0	EDL933	1278471	1279017	24	0	24	0	EDL933	1278471	1279017	27	19	0	19	0	EDL933	1278471	1279017	24	0	24	0	EDL933	1278471	1279017	23	0	23	0	EDL933
Z1363	41	19	-9.33	-1.17	0.17	-1.24	-1.28e-06	0.29	62	29	62	0	EDL933	1279287	1279839	66	36	66	0	EDL933	1279287	1279839	64	27	64	0	EDL933	1279287	1279839	64	39	17	39	0	EDL933	1279287	1279839	80	41	80	0	EDL933	1279287	1279839	45	23	45	0	EDL933
Z1364	10	3	-4	-1.24	0.24	-1.31	-4.96e-07	0.37	14	10	14	0	EDL933	1279835	1280240	23	16	23	0	EDL933	1279835	1280240	24	17	24	0	EDL933	1279835	1280240	20.33	16	4	16	0	EDL933	1279835	1280240	15	10	15	0	EDL933	1279835	1280240	18	12	18	0	EDL933
Z1365	51	26	-27.33	-1.46	0.00104	-1.55	-3.11e-06	0.00345	82	49	82	0	EDL933	1280273	1281224	94	54	94	0	EDL933	1280273	1281224	83	49	83	0	EDL933	1280273	1281224	86.33	43	24	43	0	EDL933	1280273	1281224	78	36	78	0	EDL933	1280273	1281224	56	35	56	0	EDL933
Z1366	6	1	0.33	1.03	1	-1.03	-3.39e-08	1	9	0	9	0	EDL933	1281220	1281547	12	0	12	0	EDL933	1281220	1281547	15	0	15	0	EDL933	1281220	1281547	12	11	0	11	0	EDL933	1281220	1281547	14	0	14	0	EDL933	1281220	1281547	12	0	12	0	EDL933
Z1367	0	0	0	1	1	1	0	1	0	0	0	0	EDL933	1281703	1281907	0	0	0	0	EDL933	1281703	1281907	0	0	0	0	EDL933	1281703	1281907	0	0	0	0	0	EDL933	1281703	1281907	0	0	0	0	EDL933	1281703	1281907	0	0	0	0	EDL933
Z1368	17	4	-6	-1.15	0.2	-1.21	-8.25e-07	0.33	44	0	44	0	EDL933	1281903	1282350	53	0	53	0	EDL933	1281903	1282350	43	0	43	0	EDL933	1281903	1282350	46.67	36	0	36	0	EDL933	1281903	1282350	40	0	40	0	EDL933	1281903	1282350	46	0	46	0	EDL933
Z1369	5	2	-2	-3	0.16	-2.92	-2.08e-07	0.27	2	0	2	0	EDL933	1282346	1282691	2	0	2	0	EDL933	1282346	1282691	5	0	5	0	EDL933	1282346	1282691	3	3	0	3	0	EDL933	1282346	1282691	0	0	0	0	EDL933	1282346	1282691	0	0	0	0	EDL933
Z1370	25	6	-5.67	-1.52	0.22	-1.58	-6.18e-07	0.36	30	8	30	0	EDL933	1282687	1283467	7	3	7	0	EDL933	1282687	1283467	13	4	13	0	EDL933	1282687	1283467	16.67	18	4	18	0	EDL933	1282687	1283467	10	2	10	0	EDL933	1282687	1283467	5	2	5	0	EDL933
Z1371	14	2	1	1.1	1	1.05	5.23e-08	1	9	1	9	0	EDL933	1283472	1283847	16	4	16	0	EDL933	1283472	1283847	5	1	5	0	EDL933	1283472	1283847	10	7	2	7	0	EDL933	1283472	1283847	7	1	7	0	EDL933	1283472	1283847	19	5	19	0	EDL933
Z1372	9	2	-3.67	-1.5	0.12	-1.57	-4.11e-07	0.22	11	0	11	0	EDL933	1283870	1284152	13	0	13	0	EDL933	1283870	1284152	9	0	9	0	EDL933	1283870	1284152	11	4	0	4	0	EDL933	1283870	1284152	10	0	10	0	EDL933	1283870	1284152	8	0	8	0	EDL933
Z1373	24	3	-10	-1.56	0.02	-1.64	-1.11e-06	0.04	34	25	34	0	EDL933	1284422	1285205	24	18	24	0	EDL933	1284422	1285205	26	17	26	0	EDL933	1284422	1285205	28	10	7	10	0	EDL933	1284422	1285205	23	19	23	0	EDL933	1284422	1285205	21	10	21	0	EDL933
Z1374	2	0	-1	#NAME?	0.25	-9.23	-1.01e-07	0.39	0	0	0	0	EDL933	1285071	1285407	1	0	1	0	EDL933	1285071	1285407	2	0	2	0	EDL933	1285071	1285407	1	0	0	0	0	EDL933	1285071	1285407	0	0	0	0	EDL933	1285071	1285407	0	0	0	0	EDL933
Z1375	0	0	0	1	1	1	0	1	0	0	0	0	EDL933	1285627	1286059	0	0	0	0	EDL933	1285627	1286059	0	0	0	0	EDL933	1285627	1286059	0	0	0	0	0	EDL933	1285627	1286059	0	0	0	0	EDL933	1285627	1286059	0	0	0	0	EDL933
Z1376	0	0	0	1	1	1	0	1	0	0	0	0	EDL933	1286064	1286235	0	0	0	0	EDL933	1286064	1286235	0	0	0	0	EDL933	1286064	1286235	0	0	0	0	0	EDL933	1286064	1286235	0	0	0	0	EDL933	1286064	1286235	0	0	0	0	EDL933
Z1377	1	1	0	-1	1	-1.05	-3.62e-09	1	1	0	1	0	EDL933	1286408	1286927	0	0	0	0	EDL933	1286408	1286927	1	0	1	0	EDL933	1286408	1286927	0.67	1	0	1	0	EDL933	1286408	1286927	1	0	1	0	EDL933	1286408	1286927	0	0	0	0	EDL933
Z1378	0	0	0	1	1	1	0	1	0	0	0	0	EDL933	1286760	1287663	0	0	0	0	EDL933	1286760	1287663	0	0	0	0	EDL933	1286760	1287663	0	0	0	0	0	EDL933	1286760	1287663	0	0	0	0	EDL933	1286760	1287663	0	0	0	0	EDL933
Z1379	2	1	0.67	1.67	0.73	1.52	5.86e-08	0.86	1	0	1	0	EDL933	1288073	1289009	2	0	2	0	EDL933	1288073	1289009	0	0	0	0	EDL933	1288073	1289009	1	1	0	1	0	EDL933	1288073	1289009	2	0	2	0	EDL933	1288073	1289009	2	0	2	0	EDL933
Z1380	40	8	3.33	1.09	0.97	1.02	7.4e-08	1	28	9	28	0	EDL933	1289060	1291484	45	15	45	0	EDL933	1289060	1291484	36	14	36	0	EDL933	1289060	1291484	36.33	29	9	29	0	EDL933	1289060	1291484	65	21	65	0	EDL933	1289060	1291484	25	5	25	0	EDL933
Z1381	43	15	-23	-1.64	0.00102	-1.73	-2.55e-06	0.00341	52	4	52	0	EDL933	1291551	1292151	49	2	49	0	EDL933	1291551	1292151	76	6	76	0	EDL933	1291551	1292151	59	41	1	41	0	EDL933	1291551	1292151	34	3	34	0	EDL933	1291551	1292151	33	3	33	0	EDL933
Z1382	6	2	-2.33	-2	0.21	-2.05	-2.49e-07	0.33	6	1	6	0	EDL933	1292209	1293337	4	0	4	0	EDL933	1292209	1293337	4	0	4	0	EDL933	1292209	1293337	4.67	0	0	0	0	EDL933	1292209	1293337	2	0	2	0	EDL933	1292209	1293337	5	0	5	0	EDL933
Z1383	34	4	-6	-1.14	0.29	-1.2	-8.38e-07	0.44	66	62	66	0	EDL933	1293412	1293802	42	36	42	0	EDL933	1293412	1293802	42	39	42	0	EDL933	1293412	1293802	50	32	30	32	0	EDL933	1293412	1293802	54	52	54	0	EDL933	1293412	1293802	46	46	46	0	EDL933
Z1385	50	34	-11	-1.22	0.25	-1.31	-1.48e-06	0.39	30	18	30	0	EDL933	1293926	1294679	73	30	73	0	EDL933	1293926	1294679	80	41	80	0	EDL933	1293926	1294679	61	33	22	33	0	EDL933	1293926	1294679	67	36	67	0	EDL933	1293926	1294679	50	25	50	0	EDL933
Z1386	6	1	1.33	2	0.41	1.81	1.2e-07	0.57	0	0	0	0	EDL933	1295010	1295127	2	2	2	0	EDL933	1295010	1295127	2	2	2	0	EDL933	1295010	1295127	1.33	1	1	1	0	EDL933	1295010	1295127	6	6	6	0	EDL933	1295010	1295127	1	1	1	0	EDL933
Z1387	29	11	-4.33	-1.18	0.42	-1.23	-5.4e-07	0.58	43	43	43	0	EDL933	1295275	1295458	28	28	28	0	EDL933	1295275	1295458	14	14	14	0	EDL933	1295275	1295458	28.33	17	17	17	0	EDL933	1295275	1295458	24	24	24	0	EDL933	1295275	1295458	31	31	31	0	EDL933
serT	6	2	-0.67	-1.09	0.68	-1.15	-1.08e-07	0.82	6	6	6	0	EDL933	1295562	1295650	6	6	6	0	EDL933	1295562	1295650	12	12	12	0	EDL933	1295562	1295650	8	8	8	8	0	EDL933	1295562	1295650	8	8	8	0	EDL933	1295562	1295650	6	6	6	0	EDL933
hyaA	14	3	3	1.19	0.61	1.13	2.04e-07	0.76	20	20	20	0	EDL933	1296075	1297194	9	9	9	0	EDL933	1296075	1297194	18	18	18	0	EDL933	1296075	1297194	15.67	23	23	23	0	EDL933	1296075	1297194	18	18	18	0	EDL933	1296075	1297194	15	15	15	0	EDL933
hyaB	16	12	-0.67	-1.02	0.72	-1.09	-2.24e-07	0.86	31	31	31	0	EDL933	1297190	1298984	19	19	19	0	EDL933	1297190	1298984	34	34	34	0	EDL933	1297190	1298984	28	18	18	18	0	EDL933	1297190	1298984	34	34	34	0	EDL933	1297190	1298984	30	30	30	0	EDL933
hyaC	12	3	5.33	1.37	0.26	1.3	4.35e-07	0.4	15	15	15	0	EDL933	1299002	1299710	18	18	18	0	EDL933	1299002	1299710	10	10	10	0	EDL933	1299002	1299710	14.33	20	20	20	0	EDL933	1299002	1299710	22	22	22	0	EDL933	1299002	1299710	17	17	17	0	EDL933
hyaD	13	3	6.67	1.36	0.23	1.29	5.4e-07	0.36	13	13	13	0	EDL933	1299706	1300294	21	21	21	0	EDL933	1299706	1300294	21	21	21	0	EDL933	1299706	1300294	18.33	25	25	25	0	EDL933	1299706	1300294	24	24	24	0	EDL933	1299706	1300294	26	26	26	0	EDL933
hyaE	12	5	5	1.37	0.31	1.3	4.07e-07	0.46	16	16	16	0	EDL933	1300290	1300689	13	13	13	0	EDL933	1300290	1300689	11	11	11	0	EDL933	1300290	1300689	13.33	11	11	11	0	EDL933	1300290	1300689	23	23	23	0	EDL933	1300290	1300689	21	21	21	0	EDL933
hyaF	13	3	-2.33	-1.07	0.49	-1.13	-4e-07	0.65	40	40	40	0	EDL933	1300685	1301543	32	32	32	0	EDL933	1300685	1301543	29	29	29	0	EDL933	1300685	1301543	33.67	38	38	38	0	EDL933	1300685	1301543	29	29	29	0	EDL933	1300685	1301543	27	27	27	0	EDL933
appC	16	5	4.33	1.07	0.93	1.01	8.19e-08	1	61	61	61	0	EDL933	1301676	1303221	56	56	56	0	EDL933	1301676	1303221	67	67	67	0	EDL933	1301676	1303221	61.33	72	72	72	0	EDL933	1301676	1303221	65	65	65	0	EDL933	1301676	1303221	60	60	60	0	EDL933
appB	13	4	2	1.06	1	1	6.18e-09	1	33	33	33	0	EDL933	1303232	1304369	38	38	38	0	EDL933	1303232	1304369	31	31	31	0	EDL933	1303232	1304369	34	30	30	30	0	EDL933	1303232	1304369	43	43	43	0	EDL933	1303232	1304369	35	35	35	0	EDL933
appA	40	6	-13.33	-1.09	0.13	-1.15	-2.15e-06	0.23	151	151	151	0	EDL933	1304523	1305858	177	177	177	0	EDL933	1304523	1305858	152	152	152	0	EDL933	1304523	1305858	160	137	137	137	0	EDL933	1304523	1305858	157	157	157	0	EDL933	1304523	1305858	146	146	146	0	EDL933
yccC	1066	344	-562	-1.22	0.000688	-1.29	-7.02e-05	0.00239	3421	3421	3421	0	EDL933	1305977	1308158	2948	2948	2948	0	EDL933	1305977	1308158	2867	2867	2867	0	EDL933	1305977	1308158	3078.67	2523	2523	2523	0	EDL933	1305977	1308158	2672	2672	2672	0	EDL933	1305977	1308158	2355	2355	2355	0	EDL933
yccY	286	83	-174.67	-1.42	1.34e-07	-1.49	-1.98e-05	8.71e-07	677	677	677	0	EDL933	1308177	1308636	591	591	591	0	EDL933	1308177	1308636	515	515	515	0	EDL933	1308177	1308636	594.33	391	391	391	0	EDL933	1308177	1308636	436	436	436	0	EDL933	1308177	1308636	432	432	432	0	EDL933
yccZ	957	574	-673	-1.42	4.18e-08	-1.5	-7.67e-05	2.91e-07	2498	2498	2498	0	EDL933	1308611	1309751	2201	2201	2201	0	EDL933	1308611	1309751	2141	2141	2141	0	EDL933	1308611	1309751	2280	1567	1567	1567	0	EDL933	1308611	1309751	1713	1713	1713	0	EDL933	1308611	1309751	1541	1541	1541	0	EDL933
ymcA	441	137	-138.33	-1.07	0.13	-1.13	-2.44e-05	0.23	2218	2218	2218	0	EDL933	1309796	1311893	1973	1973	1973	0	EDL933	1309796	1311893	2076	2076	2076	0	EDL933	1309796	1311893	2089	2136	2136	2136	0	EDL933	1309796	1311893	1939	1939	1939	0	EDL933	1309796	1311893	1777	1777	1777	0	EDL933
ymcB	363	65	202.67	1.2	0.08	1.13	1.4e-05	0.16	1089	1089	1089	0	EDL933	1311892	1312639	1059	1059	1059	0	EDL933	1311892	1312639	942	942	942	0	EDL933	1311892	1312639	1030	1305	1305	1305	0	EDL933	1311892	1312639	1269	1269	1269	0	EDL933	1311892	1312639	1124	1124	1124	0	EDL933
ymcC	387	156	202	1.22	0.04	1.16	1.47e-05	0.09	1028	1028	1028	0	EDL933	1312635	1313280	894	894	894	0	EDL933	1312635	1313280	793	793	793	0	EDL933	1312635	1313280	905	1091	1091	1091	0	EDL933	1312635	1313280	1180	1180	1180	0	EDL933	1312635	1313280	1050	1050	1050	0	EDL933
ymcD	8584	4498	-5711.67	-1.25	0.000497	-1.32	-0.000702	0.00178	29693	29693	29693	0	EDL933	1313386	1313710	27940	27940	27940	0	EDL933	1313386	1313710	27995	27995	27995	0	EDL933	1313386	1313710	28542.7	23942	23942	23942	0	EDL933	1313386	1313710	23442	23442	23442	0	EDL933	1313386	1313710	21109	21109	21109	0	EDL933
cspH	5	2	2.33	2	0.2	1.85	2.11e-07	0.33	1	1	1	0	EDL933	1314133	1314346	4	4	4	0	EDL933	1314133	1314346	2	2	2	0	EDL933	1314133	1314346	2.33	6	6	6	0	EDL933	1314133	1314346	4	4	4	0	EDL933	1314133	1314346	4	4	4	0	EDL933
cspG	244	151	182	3.58	6.89e-25	3.4	1.72e-05	1.35e-23	77	77	77	0	EDL933	1314631	1314844	79	79	79	0	EDL933	1314631	1314844	56	56	56	0	EDL933	1314631	1314844	70.67	300	300	300	0	EDL933	1314631	1314844	228	228	228	0	EDL933	1314631	1314844	230	230	230	0	EDL933
sfa	3	1	0.33	1.2	1	1.12	2.26e-08	1	0	0	0	0	EDL933	1315017	1315248	2	2	2	0	EDL933	1315017	1315248	3	3	3	0	EDL933	1315017	1315248	1.67	1	1	1	0	EDL933	1315017	1315248	3	3	3	0	EDL933	1315017	1315248	2	2	2	0	EDL933
yccM	31	0	14.33	1.4	0.08	1.32	1.19e-06	0.15	42	42	42	0	EDL933	1315458	1316532	42	42	42	0	EDL933	1315458	1316532	24	24	24	0	EDL933	1315458	1316532	36	54	54	54	0	EDL933	1315458	1316532	55	55	55	0	EDL933	1315458	1316532	42	42	42	0	EDL933
torS	29	21	20	1.28	0.1	1.21	1.53e-06	0.18	66	66	66	0	EDL933	1316603	1319318	82	82	82	0	EDL933	1316603	1319318	68	68	68	0	EDL933	1316603	1319318	72	89	89	89	0	EDL933	1316603	1319318	92	92	92	0	EDL933	1316603	1319318	95	95	95	0	EDL933
torT	16	2	7.33	1.18	0.45	1.12	4.94e-07	0.61	41	41	41	0	EDL933	1319430	1320459	41	41	41	0	EDL933	1319430	1320459	37	37	37	0	EDL933	1319430	1320459	39.67	43	43	43	0	EDL933	1319430	1320459	45	45	45	0	EDL933	1319430	1320459	53	53	53	0	EDL933
torR	86	30	52	1.51	0.000567	1.42	4.41e-06	0.002	102	102	102	0	EDL933	1320431	1321124	109	109	109	0	EDL933	1320431	1321124	97	97	97	0	EDL933	1320431	1321124	102.67	132	132	132	0	EDL933	1320431	1321124	183	183	183	0	EDL933	1320431	1321124	149	149	149	0	EDL933
torC	10	6	0.33	1.03	1	-1.03	-2.82e-08	1	7	7	7	0	EDL933	1321253	1322426	13	13	13	0	EDL933	1321253	1322426	12	12	12	0	EDL933	1321253	1322426	10.67	5	5	5	0	EDL933	1321253	1322426	13	13	13	0	EDL933	1321253	1322426	15	15	15	0	EDL933
torA	53	22	31.67	1.49	0.00292	1.41	2.68e-06	0.00881	74	74	74	0	EDL933	1322425	1324972	56	56	56	0	EDL933	1322425	1324972	64	64	64	0	EDL933	1322425	1324972	64.67	94	94	94	0	EDL933	1322425	1324972	109	109	109	0	EDL933	1322425	1324972	86	86	86	0	EDL933
torD	18	11	10.67	1.39	0.12	1.31	8.76e-07	0.22	21	21	21	0	EDL933	1324968	1325568	35	35	35	0	EDL933	1324968	1325568	26	26	26	0	EDL933	1324968	1325568	27.33	38	38	38	0	EDL933	1324968	1325568	37	37	37	0	EDL933	1324968	1325568	39	39	39	0	EDL933
yccD	12	6	-3	-1.26	0.35	-1.32	-3.68e-07	0.51	9	9	9	0	EDL933	1325721	1326027	20	20	20	0	EDL933	1325721	1326027	15	15	15	0	EDL933	1325721	1326027	14.67	8	8	8	0	EDL933	1325721	1326027	10	10	10	0	EDL933	1325721	1326027	17	17	17	0	EDL933
cbpA	69	11	11.33	1.04	0.81	-1.02	-6.4e-07	0.93	308	308	308	0	EDL933	1326026	1326947	319	319	319	0	EDL933	1326026	1326947	316	316	316	0	EDL933	1326026	1326947	314.33	281	281	281	0	EDL933	1326026	1326947	346	346	346	0	EDL933	1326026	1326947	350	350	350	0	EDL933
Z1419	31	18	21.67	2.91	5.9e-06	2.73	2.02e-06	3.03e-05	7	7	7	0	EDL933	1327206	1328106	10	10	10	0	EDL933	1327206	1328106	17	17	17	0	EDL933	1327206	1328106	11.33	28	28	28	0	EDL933	1327206	1328106	33	33	33	0	EDL933	1327206	1328106	38	38	38	0	EDL933
Z1420	11	7	9	3.7	0.000211	3.42	8.45e-07	0.000814	4	4	4	0	EDL933	1328113	1328464	2	2	2	0	EDL933	1328113	1328464	4	4	4	0	EDL933	1328113	1328464	3.33	13	13	13	0	EDL933	1328113	1328464	13	13	13	0	EDL933	1328113	1328464	11	11	11	0	EDL933
agp	98	67	64.67	1.13	0.33	1.07	3.62e-06	0.48	540	540	540	0	EDL933	1328754	1329996	485	485	485	0	EDL933	1328754	1329996	472	472	472	0	EDL933	1328754	1329996	499	569	569	569	0	EDL933	1328754	1329996	552	552	552	0	EDL933	1328754	1329996	570	570	570	0	EDL933
yccJ	85	59	-66	-2.07	7.04e-11	-2.19	-7.03e-06	6.99e-10	124	124	124	0	EDL933	1330033	1330261	127	127	127	0	EDL933	1330033	1330261	132	132	132	0	EDL933	1330033	1330261	127.67	47	47	47	0	EDL933	1330033	1330261	65	65	65	0	EDL933	1330033	1330261	73	73	73	0	EDL933
wrbA	270	204	-228	-1.96	1.92e-21	-2.07	-2.44e-05	3.48e-20	487	487	487	0	EDL933	1330281	1330827	459	459	459	0	EDL933	1330281	1330827	451	451	451	0	EDL933	1330281	1330827	465.67	217	217	217	0	EDL933	1330281	1330827	247	247	247	0	EDL933	1330281	1330827	249	249	249	0	EDL933
intW	0	0	0	1	1	1	0	1	0	0	0	0	EDL933	1330856	1332191	0	0	0	0	EDL933	1330856	1332191	0	0	0	0	EDL933	1330856	1332191	0	0	0	0	0	EDL933	1330856	1332191	0	0	0	0	EDL933	1330856	1332191	0	0	0	0	EDL933
xisW	0	0	0	1	1	1	0	1	0	0	0	0	EDL933	1332219	1332519	0	0	0	0	EDL933	1332219	1332519	0	0	0	0	EDL933	1332219	1332519	0	0	0	0	0	EDL933	1332219	1332519	0	0	0	0	EDL933	1332219	1332519	0	0	0	0	EDL933
Z1426	0	0	0	1	1	1	0	1	0	0	0	0	EDL933	1332589	1332901	0	0	0	0	EDL933	1332589	1332901	0	0	0	0	EDL933	1332589	1332901	0	0	0	0	0	EDL933	1332589	1332901	0	0	0	0	EDL933	1332589	1332901	0	0	0	0	EDL933
Z1428	0	0	0	1	1	1	0	1	0	0	0	0	EDL933	1332960	1333326	0	0	0	0	EDL933	1332960	1333326	0	0	0	0	EDL933	1332960	1333326	0	0	0	0	0	EDL933	1332960	1333326	0	0	0	0	EDL933	1332960	1333326	0	0	0	0	EDL933
Z1429	0	0	0	1	1	1	0	1	0	0	0	0	EDL933	1333237	1333861	0	0	0	0	EDL933	1333237	1333861	0	0	0	0	EDL933	1333237	1333861	0	0	0	0	0	EDL933	1333237	1333861	0	0	0	0	EDL933	1333237	1333861	0	0	0	0	EDL933
Z1430	0	0	0	1	1	1	0	1	0	0	0	0	EDL933	1333864	1334152	0	0	0	0	EDL933	1333864	1334152	0	0	0	0	EDL933	1333864	1334152	0	0	0	0	0	EDL933	1333864	1334152	0	0	0	0	EDL933	1333864	1334152	0	0	0	0	EDL933
Z1431	0	0	0	1	1	1	0	1	0	0	0	0	EDL933	1334190	1334487	0	0	0	0	EDL933	1334190	1334487	0	0	0	0	EDL933	1334190	1334487	0	0	0	0	0	EDL933	1334190	1334487	0	0	0	0	EDL933	1334190	1334487	0	0	0	0	EDL933
Z1432	0	0	0	1	1	1	0	1	0	0	0	0	EDL933	1334930	1335704	0	0	0	0	EDL933	1334930	1335704	0	0	0	0	EDL933	1334930	1335704	0	0	0	0	0	EDL933	1334930	1335704	0	0	0	0	EDL933	1334930	1335704	0	0	0	0	EDL933
Z1433	0	0	0	1	1	1	0	1	0	0	0	0	EDL933	1336020	1336302	0	0	0	0	EDL933	1336020	1336302	0	0	0	0	EDL933	1336020	1336302	0	0	0	0	0	EDL933	1336020	1336302	0	0	0	0	EDL933	1336020	1336302	0	0	0	0	EDL933
Z1434	0	0	0	1	1	1	0	1	0	0	0	0	EDL933	1336312	1336504	0	0	0	0	EDL933	1336312	1336504	0	0	0	0	EDL933	1336312	1336504	0	0	0	0	0	EDL933	1336312	1336504	0	0	0	0	EDL933	1336312	1336504	0	0	0	0	EDL933
exoW	0	0	0	1	1	1	0	1	0	0	0	0	EDL933	1336658	1337336	0	0	0	0	EDL933	1336658	1337336	0	0	0	0	EDL933	1336658	1337336	0	0	0	0	0	EDL933	1336658	1337336	0	0	0	0	EDL933	1336658	1337336	0	0	0	0	EDL933
betW	0	0	0	1	1	1	0	1	0	0	0	0	EDL933	1337332	1338118	0	0	0	0	EDL933	1337332	1338118	0	0	0	0	EDL933	1337332	1338118	0	0	0	0	0	EDL933	1337332	1338118	0	0	0	0	EDL933	1337332	1338118	0	0	0	0	EDL933
gamW	0	0	0	1	1	1	0	1	0	0	0	0	EDL933	1338123	1338420	0	0	0	0	EDL933	1338123	1338420	0	0	0	0	EDL933	1338123	1338420	0	0	0	0	0	EDL933	1338123	1338420	0	0	0	0	EDL933	1338123	1338420	0	0	0	0	EDL933
kilW	0	0	0	1	1	1	0	1	0	0	0	0	EDL933	1338495	1338765	0	0	0	0	EDL933	1338495	1338765	0	0	0	0	EDL933	1338495	1338765	0	0	0	0	0	EDL933	1338495	1338765	0	0	0	0	EDL933	1338495	1338765	0	0	0	0	EDL933
ssbW	0	0	0	1	1	1	0	1	0	0	0	0	EDL933	1338844	1339213	0	0	0	0	EDL933	1338844	1339213	0	0	0	0	EDL933	1338844	1339213	0	0	0	0	0	EDL933	1338844	1339213	0	0	0	0	EDL933	1338844	1339213	0	0	0	0	EDL933
Z1441	0	0	0	1	1	1	0	1	0	0	0	0	EDL933	1339363	1339834	0	0	0	0	EDL933	1339363	1339834	0	0	0	0	EDL933	1339363	1339834	0	0	0	0	0	EDL933	1339363	1339834	0	0	0	0	EDL933	1339363	1339834	0	0	0	0	EDL933
Z1442	0	0	0	1	1	1	0	1	0	0	0	0	EDL933	1339892	1340276	0	0	0	0	EDL933	1339892	1340276	0	0	0	0	EDL933	1339892	1340276	0	0	0	0	0	EDL933	1339892	1340276	0	0	0	0	EDL933	1339892	1340276	0	0	0	0	EDL933
Z1443	0	0	0	1	1	1	0	1	0	0	0	0	EDL933	1340764	1340929	0	0	0	0	EDL933	1340764	1340929	0	0	0	0	EDL933	1340764	1340929	0	0	0	0	0	EDL933	1340764	1340929	0	0	0	0	EDL933	1340764	1340929	0	0	0	0	EDL933
Z1444	0	0	0	1	1	1	0	1	0	0	0	0	EDL933	1340931	1341978	0	0	0	0	EDL933	1340931	1341978	0	0	0	0	EDL933	1340931	1341978	0	0	0	0	0	EDL933	1340931	1341978	0	0	0	0	EDL933	1340931	1341978	0	0	0	0	EDL933
Z1445	0	0	0	1	1	1	0	1	0	0	0	0	EDL933	1341971	1342433	0	0	0	0	EDL933	1341971	1342433	0	0	0	0	EDL933	1341971	1342433	0	0	0	0	0	EDL933	1341971	1342433	0	0	0	0	EDL933	1341971	1342433	0	0	0	0	EDL933
Z1446	0	0	0	1	1	1	0	1	0	0	0	0	EDL933	1342500	1342842	0	0	0	0	EDL933	1342500	1342842	0	0	0	0	EDL933	1342500	1342842	0	0	0	0	0	EDL933	1342500	1342842	0	0	0	0	EDL933	1342500	1342842	0	0	0	0	EDL933
Z1447	0	0	0	1	1	1	0	1	0	0	0	0	EDL933	1342902	1343610	0	0	0	0	EDL933	1342902	1343610	0	0	0	0	EDL933	1342902	1343610	0	0	0	0	0	EDL933	1342902	1343610	0	0	0	0	EDL933	1342902	1343610	0	0	0	0	EDL933
Z1448	0	0	0	1	1	1	0	1	0	0	0	0	EDL933	1343688	1343916	0	0	0	0	EDL933	1343688	1343916	0	0	0	0	EDL933	1343688	1343916	0	0	0	0	0	EDL933	1343688	1343916	0	0	0	0	EDL933	1343688	1343916	0	0	0	0	EDL933
Z1449	0	0	0	1	1	1	0	1	0	0	0	0	EDL933	1344054	1344351	0	0	0	0	EDL933	1344054	1344351	0	0	0	0	EDL933	1344054	1344351	0	0	0	0	0	EDL933	1344054	1344351	0	0	0	0	EDL933	1344054	1344351	0	0	0	0	EDL933
Z1450	116	111	111	14.88	2.11e-65	13.91	1.06e-05	6.09e-64	14	4	14	0	EDL933	1344383	1345322	4	1	4	0	EDL933	1344383	1345322	6	0	6	0	EDL933	1344383	1345322	8	117	33	117	0	EDL933	1344383	1345322	120	38	120	0	EDL933	1344383	1345322	120	30	120	0	EDL933
Z1451	1	0	-0.33	#NAME?	1	-3.74	-3.37e-08	1	1	0	1	0	EDL933	1345318	1346020	0	0	0	0	EDL933	1345318	1346020	0	0	0	0	EDL933	1345318	1346020	0.33	0	0	0	0	EDL933	1345318	1346020	0	0	0	0	EDL933	1345318	1346020	0	0	0	0	EDL933
Z1452	0	0	0	1	1	1	0	1	0	0	0	0	EDL933	1346377	1346656	0	0	0	0	EDL933	1346377	1346656	0	0	0	0	EDL933	1346377	1346656	0	0	0	0	0	EDL933	1346377	1346656	0	0	0	0	EDL933	1346377	1346656	0	0	0	0	EDL933
Z1453	0	0	0	1	1	1	0	1	0	0	0	0	EDL933	1347207	1347654	0	0	0	0	EDL933	1347207	1347654	0	0	0	0	EDL933	1347207	1347654	0	0	0	0	0	EDL933	1347207	1347654	0	0	0	0	EDL933	1347207	1347654	0	0	0	0	EDL933
Z1454	0	0	0	1	1	1	0	1	0	0	0	0	EDL933	1347650	1348178	0	0	0	0	EDL933	1347650	1348178	0	0	0	0	EDL933	1347650	1348178	0	0	0	0	0	EDL933	1347650	1348178	0	0	0	0	EDL933	1347650	1348178	0	0	0	0	EDL933
Z1456	0	0	0	1	1	1	0	1	0	0	0	0	EDL933	1348365	1349409	0	0	0	0	EDL933	1348365	1349409	0	0	0	0	EDL933	1348365	1349409	0	0	0	0	0	EDL933	1348365	1349409	0	0	0	0	EDL933	1348365	1349409	0	0	0	0	EDL933
Z1457	0	0	0	1	1	1	0	1	0	0	0	0	EDL933	1349554	1350283	0	0	0	0	EDL933	1349554	1350283	0	0	0	0	EDL933	1349554	1350283	0	0	0	0	0	EDL933	1349554	1350283	0	0	0	0	EDL933	1349554	1350283	0	0	0	0	EDL933
Z1458	1	0	0.33	∞	1	3.6	3.2e-08	1	0	0	0	0	EDL933	1350282	1350888	0	0	0	0	EDL933	1350282	1350888	0	0	0	0	EDL933	1350282	1350888	0	1	0	1	0	EDL933	1350282	1350888	0	0	0	0	EDL933	1350282	1350888	0	0	0	0	EDL933
Z1459	0	0	0	1	1	1	0	1	0	0	0	0	EDL933	1351071	1351506	0	0	0	0	EDL933	1351071	1351506	0	0	0	0	EDL933	1351071	1351506	0	0	0	0	0	EDL933	1351071	1351506	0	0	0	0	EDL933	1351071	1351506	0	0	0	0	EDL933
Z1460	0	0	0	1	1	1	0	1	0	0	0	0	EDL933	1351808	1351907	0	0	0	0	EDL933	1351808	1351907	0	0	0	0	EDL933	1351808	1351907	0	0	0	0	0	EDL933	1351808	1351907	0	0	0	0	EDL933	1351808	1351907	0	0	0	0	EDL933
ileZ	2	0	0.33	2	1	1.65	3.01e-08	1	0	0	0	0	EDL933	1351947	1352023	0	0	0	0	EDL933	1351947	1352023	1	0	1	0	EDL933	1351947	1352023	0.33	0	0	0	0	EDL933	1351947	1352023	2	0	2	0	EDL933	1351947	1352023	0	0	0	0	EDL933
argN	0	0	0	1	1	1	0	1	0	0	0	0	EDL933	1352032	1352109	0	0	0	0	EDL933	1352032	1352109	0	0	0	0	EDL933	1352032	1352109	0	0	0	0	0	EDL933	1352032	1352109	0	0	0	0	EDL933	1352032	1352109	0	0	0	0	EDL933
argO	0	0	0	1	1	1	0	1	0	0	0	0	EDL933	1352122	1352199	0	0	0	0	EDL933	1352122	1352199	0	0	0	0	EDL933	1352122	1352199	0	0	0	0	0	EDL933	1352122	1352199	0	0	0	0	EDL933	1352122	1352199	0	0	0	0	EDL933
stx2A	0	0	0	1	1	1	0	1	0	0	0	0	EDL933	1352289	1353249	0	0	0	0	EDL933	1352289	1353249	0	0	0	0	EDL933	1352289	1353249	0	0	0	0	0	EDL933	1352289	1353249	0	0	0	0	EDL933	1352289	1353249	0	0	0	0	EDL933
stx2B	0	0	0	1	1	1	0	1	0	0	0	0	EDL933	1353260	1353530	0	0	0	0	EDL933	1353260	1353530	0	0	0	0	EDL933	1353260	1353530	0	0	0	0	0	EDL933	1353260	1353530	0	0	0	0	EDL933	1353260	1353530	0	0	0	0	EDL933
Z1466	12	9	4.33	1.21	0.55	1.14	3.05e-07	0.71	26	21	26	0	EDL933	1354016	1355954	17	15	17	0	EDL933	1354016	1355954	19	14	19	0	EDL933	1354016	1355954	20.67	17	14	17	0	EDL933	1354016	1355954	29	23	29	0	EDL933	1354016	1355954	29	25	29	0	EDL933
Z1467	9	5	2.33	1.7	0.33	1.61	2.12e-07	0.48	6	6	6	0	EDL933	1356134	1356581	1	1	1	0	EDL933	1356134	1356581	3	3	3	0	EDL933	1356134	1356581	3.33	6	6	6	0	EDL933	1356134	1356581	1	1	1	0	EDL933	1356134	1356581	10	10	10	0	EDL933
Z1468	1	0	0.33	∞	1	3.6	3.2e-08	1	0	0	0	0	EDL933	1356657	1356873	0	0	0	0	EDL933	1356657	1356873	0	0	0	0	EDL933	1356657	1356873	0	0	0	0	0	EDL933	1356657	1356873	0	0	0	0	EDL933	1356657	1356873	1	0	1	0	EDL933
Z1469	2	2	-0.33	-1.17	1	-1.22	-4.43e-08	1	3	0	3	0	EDL933	1356877	1357411	3	0	3	0	EDL933	1356877	1357411	1	0	1	0	EDL933	1356877	1357411	2.33	2	0	2	0	EDL933	1356877	1357411	1	0	1	0	EDL933	1356877	1357411	3	0	3	0	EDL933
Z1471	15	2	-2.33	-1.1	0.5	-1.15	-3.63e-07	0.66	33	0	33	0	EDL933	1357681	1358251	23	0	23	0	EDL933	1357681	1358251	24	0	24	0	EDL933	1357681	1358251	26.67	33	0	33	0	EDL933	1357681	1358251	22	0	22	0	EDL933	1357681	1358251	18	0	18	0	EDL933
Z1473	15	5	-6	-1.19	0.18	-1.25	-7.75e-07	0.31	40	0	40	0	EDL933	1358404	1358869	42	0	42	0	EDL933	1358404	1358869	32	0	32	0	EDL933	1358404	1358869	38	37	0	37	0	EDL933	1358404	1358869	27	0	27	0	EDL933	1358404	1358869	32	0	32	0	EDL933
borW	0	0	0	1	1	1	0	1	0	0	0	0	EDL933	1358900	1359194	0	0	0	0	EDL933	1358900	1359194	0	0	0	0	EDL933	1358900	1359194	0	0	0	0	0	EDL933	1358900	1359194	0	0	0	0	EDL933	1358900	1359194	0	0	0	0	EDL933
Z1475	0	0	0	1	1	1	0	1	0	0	0	0	EDL933	1359602	1360409	0	0	0	0	EDL933	1359602	1360409	0	0	0	0	EDL933	1359602	1360409	0	0	0	0	0	EDL933	1359602	1360409	0	0	0	0	EDL933	1359602	1360409	0	0	0	0	EDL933
Z1476	0	0	0	1	1	1	0	1	0	0	0	0	EDL933	1360389	1362096	0	0	0	0	EDL933	1360389	1362096	0	0	0	0	EDL933	1360389	1362096	0	0	0	0	0	EDL933	1360389	1362096	0	0	0	0	EDL933	1360389	1362096	0	0	0	0	EDL933
Z1477	0	0	0	1	1	1	0	1	0	0	0	0	EDL933	1362095	1364240	0	0	0	0	EDL933	1362095	1364240	0	0	0	0	EDL933	1362095	1364240	0	0	0	0	0	EDL933	1362095	1364240	0	0	0	0	EDL933	1362095	1364240	0	0	0	0	EDL933
Z1478	0	0	0	1	1	1	0	1	0	0	0	0	EDL933	1364397	1365405	0	0	0	0	EDL933	1364397	1365405	0	0	0	0	EDL933	1364397	1365405	0	0	0	0	0	EDL933	1364397	1365405	0	0	0	0	EDL933	1364397	1365405	0	0	0	0	EDL933
Z1479	0	0	0	1	1	1	0	1	0	0	0	0	EDL933	1365428	1366643	0	0	0	0	EDL933	1365428	1366643	0	0	0	0	EDL933	1365428	1366643	0	0	0	0	0	EDL933	1365428	1366643	0	0	0	0	EDL933	1365428	1366643	0	0	0	0	EDL933
Z1480	0	0	0	1	1	1	0	1	0	0	0	0	EDL933	1366698	1367088	0	0	0	0	EDL933	1366698	1367088	0	0	0	0	EDL933	1366698	1367088	0	0	0	0	0	EDL933	1366698	1367088	0	0	0	0	EDL933	1366698	1367088	0	0	0	0	EDL933
Z1481	0	0	0	1	1	1	0	1	0	0	0	0	EDL933	1367137	1367599	0	0	0	0	EDL933	1367137	1367599	0	0	0	0	EDL933	1367137	1367599	0	0	0	0	0	EDL933	1367137	1367599	0	0	0	0	EDL933	1367137	1367599	0	0	0	0	EDL933
Z1482	0	0	0	1	1	1	0	1	0	0	0	0	EDL933	1368145	1368796	0	0	0	0	EDL933	1368145	1368796	0	0	0	0	EDL933	1368145	1368796	0	0	0	0	0	EDL933	1368145	1368796	0	0	0	0	EDL933	1368145	1368796	0	0	0	0	EDL933
Z1483	25	17	-14.33	-1.54	0.01	-1.62	-1.59e-06	0.03	40	40	40	0	EDL933	1368792	1370730	42	39	42	0	EDL933	1368792	1370730	40	39	40	0	EDL933	1368792	1370730	40.67	39	39	39	0	EDL933	1368792	1370730	17	17	17	0	EDL933	1368792	1370730	23	21	23	0	EDL933
Z1484	2	0	0	-1	1	-1.05	-3.65e-09	1	0	0	0	0	EDL933	1370692	1371001	0	0	0	0	EDL933	1370692	1371001	2	0	2	0	EDL933	1370692	1371001	0.67	2	0	2	0	EDL933	1370692	1371001	0	0	0	0	EDL933	1370692	1371001	0	0	0	0	EDL933
Z1485	0	0	0	1	1	1	0	1	0	0	0	0	EDL933	1371047	1371329	0	0	0	0	EDL933	1371047	1371329	0	0	0	0	EDL933	1371047	1371329	0	0	0	0	0	EDL933	1371047	1371329	0	0	0	0	EDL933	1371047	1371329	0	0	0	0	EDL933
Z1486	0	0	0	1	1	1	0	1	0	0	0	0	EDL933	1371545	1373249	0	0	0	0	EDL933	1371545	1373249	0	0	0	0	EDL933	1371545	1373249	0	0	0	0	0	EDL933	1371545	1373249	0	0	0	0	EDL933	1371545	1373249	0	0	0	0	EDL933
Z1487	0	0	0	1	1	1	0	1	0	0	0	0	EDL933	1373290	1374514	0	0	0	0	EDL933	1373290	1374514	0	0	0	0	EDL933	1373290	1374514	0	0	0	0	0	EDL933	1373290	1374514	0	0	0	0	EDL933	1373290	1374514	0	0	0	0	EDL933
Z1488	0	0	0	1	1	1	0	1	0	0	0	0	EDL933	1374812	1375430	0	0	0	0	EDL933	1374812	1375430	0	0	0	0	EDL933	1374812	1375430	0	0	0	0	0	EDL933	1374812	1375430	0	0	0	0	EDL933	1374812	1375430	0	0	0	0	EDL933
lomW	0	0	0	1	1	1	0	1	0	0	0	0	EDL933	1375520	1376255	0	0	0	0	EDL933	1375520	1376255	0	0	0	0	EDL933	1375520	1376255	0	0	0	0	0	EDL933	1375520	1376255	0	0	0	0	EDL933	1375520	1376255	0	0	0	0	EDL933
Z1490	0	0	0	1	1	1	0	1	0	0	0	0	EDL933	1376684	1377086	0	0	0	0	EDL933	1376684	1377086	0	0	0	0	EDL933	1376684	1377086	0	0	0	0	0	EDL933	1376684	1377086	0	0	0	0	EDL933	1376684	1377086	0	0	0	0	EDL933
Z1491	0	0	0	1	1	1	0	1	0	0	0	0	EDL933	1377179	1377836	0	0	0	0	EDL933	1377179	1377836	0	0	0	0	EDL933	1377179	1377836	0	0	0	0	0	EDL933	1377179	1377836	0	0	0	0	EDL933	1377179	1377836	0	0	0	0	EDL933
Z1492	0	0	0	1	1	1	0	1	0	0	0	0	EDL933	1377838	1378285	0	0	0	0	EDL933	1377838	1378285	0	0	0	0	EDL933	1377838	1378285	0	0	0	0	0	EDL933	1377838	1378285	0	0	0	0	EDL933	1377838	1378285	0	0	0	0	EDL933
Z1493	0	0	0	1	1	1	0	1	0	0	0	0	EDL933	1378294	1378546	0	0	0	0	EDL933	1378294	1378546	0	0	0	0	EDL933	1378294	1378546	0	0	0	0	0	EDL933	1378294	1378546	0	0	0	0	EDL933	1378294	1378546	0	0	0	0	EDL933
Z1494	0	0	0	1	1	1	0	1	0	0	0	0	EDL933	1378556	1379822	0	0	0	0	EDL933	1378556	1379822	0	0	0	0	EDL933	1378556	1379822	0	0	0	0	0	EDL933	1378556	1379822	0	0	0	0	EDL933	1378556	1379822	0	0	0	0	EDL933
Z1495	0	0	0	1	1	1	0	1	0	0	0	0	EDL933	1379852	1388273	0	0	0	0	EDL933	1379852	1388273	0	0	0	0	EDL933	1379852	1388273	0	0	0	0	0	EDL933	1379852	1388273	0	0	0	0	EDL933	1379852	1388273	0	0	0	0	EDL933
Z1498	4	0	0	-1	1	-1.05	-1.09e-08	1	0	0	0	0	EDL933	1388823	1389168	4	3	4	0	EDL933	1388823	1389168	2	2	2	0	EDL933	1388823	1389168	2	2	1	2	0	EDL933	1388823	1389168	2	2	2	0	EDL933	1388823	1389168	2	2	2	0	EDL933
Z1500	0	0	0	1	1	1	0	1	0	0	0	0	EDL933	1389733	1390129	0	0	0	0	EDL933	1389733	1390129	0	0	0	0	EDL933	1389733	1390129	0	0	0	0	0	EDL933	1389733	1390129	0	0	0	0	EDL933	1389733	1390129	0	0	0	0	EDL933
Z1501	0	0	0	1	1	1	0	1	0	0	0	0	EDL933	1390128	1391028	0	0	0	0	EDL933	1390128	1391028	0	0	0	0	EDL933	1390128	1391028	0	0	0	0	0	EDL933	1390128	1391028	0	0	0	0	EDL933	1390128	1391028	0	0	0	0	EDL933
Z1503	0	0	0	1	1	1	0	1	0	0	0	0	EDL933	1391293	1391923	0	0	0	0	EDL933	1391293	1391923	0	0	0	0	EDL933	1391293	1391923	0	0	0	0	0	EDL933	1391293	1391923	0	0	0	0	EDL933	1391293	1391923	0	0	0	0	EDL933
Z1504	0	0	0	1	1	1	0	1	0	0	0	0	EDL933	1392478	1392541	0	0	0	0	EDL933	1392478	1392541	0	0	0	0	EDL933	1392478	1392541	0	0	0	0	0	EDL933	1392478	1392541	0	0	0	0	EDL933	1392478	1392541	0	0	0	0	EDL933
ycdG	7218	5322	-5965.33	-48.09	7.63e-303	-50.63	-0.000603	4.06e-301	7334	7334	7334	0	EDL933	1393102	1394497	5447	5447	5447	0	EDL933	1393102	1394497	5495	5495	5495	0	EDL933	1393102	1394497	6092	125	125	125	0	EDL933	1393102	1394497	139	139	139	0	EDL933	1393102	1394497	116	116	116	0	EDL933
Z1506	2172	1498	-1732.33	-70.29	1.19e-229	-73.7	-0.000175	5.39e-228	2192	2192	2192	0	EDL933	1394451	1394910	1561	1561	1561	0	EDL933	1394451	1394910	1519	1519	1519	0	EDL933	1394451	1394910	1757.33	21	21	21	0	EDL933	1394451	1394910	34	34	34	0	EDL933	1394451	1394910	20	20	20	0	EDL933
Z1507	2409	1716	-1975.67	-67.6	3.11e-255	-70.88	-0.0002	1.48e-253	2431	2431	2431	0	EDL933	1394956	1395547	1748	1748	1748	0	EDL933	1394956	1395547	1837	1837	1837	0	EDL933	1394956	1395547	2005.33	22	22	22	0	EDL933	1394956	1395547	32	32	32	0	EDL933	1394956	1395547	35	35	35	0	EDL933
Z1508	2653	1942	-2190.33	-56.22	1.24e-263	-59	-0.000221	6.1e-262	2683	2683	2683	0	EDL933	1395556	1396357	2025	2025	2025	0	EDL933	1395556	1396357	1982	1982	1982	0	EDL933	1395556	1396357	2230	49	49	49	0	EDL933	1395556	1396357	40	40	40	0	EDL933	1395556	1396357	30	30	30	0	EDL933
Z1509	2506	1554	-1923	-70.51	4.89e-199	-73.68	-0.000194	2.08e-197	2529	2529	2529	0	EDL933	1396364	1396751	1581	1581	1581	0	EDL933	1396364	1396751	1742	1742	1742	0	EDL933	1396364	1396751	1950.67	33	33	33	0	EDL933	1396364	1396751	23	23	23	0	EDL933	1396364	1396751	27	27	27	0	EDL933
Z1510	2838	2224	-2443.67	-96.21	0	-100.77	-0.000247	0	2860	2860	2860	0	EDL933	1396762	1397497	2300	2300	2300	0	EDL933	1396762	1397497	2248	2248	2248	0	EDL933	1396762	1397497	2469.33	24	24	24	0	EDL933	1396762	1397497	22	22	22	0	EDL933	1396762	1397497	31	31	31	0	EDL933
Z1511	10266	6518	-7812.33	-99.89	8.63e-258	-104.79	-0.000788	4.14e-256	10335	10335	10335	0	EDL933	1397454	1398603	6601	6601	6601	0	EDL933	1397454	1398603	6738	6738	6738	0	EDL933	1397454	1398603	7891.33	85	85	85	0	EDL933	1397454	1398603	83	83	83	0	EDL933	1397454	1398603	69	69	69	0	EDL933
ycdC	45	26	34.33	1.54	0.00104	1.46	2.95e-06	0.00346	61	61	61	0	EDL933	1398833	1399472	62	62	62	0	EDL933	1398833	1399472	67	67	67	0	EDL933	1398833	1399472	63.33	88	88	88	0	EDL933	1398833	1399472	106	106	106	0	EDL933	1398833	1399472	99	99	99	0	EDL933
putA	278	149	190.33	1.24	0.03	1.17	1.38e-05	0.07	786	786	786	0	EDL933	1399511	1403474	825	825	825	0	EDL933	1399511	1403474	810	810	810	0	EDL933	1399511	1403474	807	959	959	959	0	EDL933	1399511	1403474	1064	1064	1064	0	EDL933	1399511	1403474	969	969	969	0	EDL933
putP	254	31	-72.33	-1.1	0.07	-1.17	-1.16e-05	0.14	765	765	765	0	EDL933	1403896	1405405	784	784	784	0	EDL933	1403896	1405405	854	854	854	0	EDL933	1403896	1405405	801	600	600	600	0	EDL933	1403896	1405405	833	833	833	0	EDL933	1403896	1405405	753	753	753	0	EDL933
Z1516	68	42	1	1	0.58	-1.05	-1.2e-06	0.73	282	282	282	0	EDL933	1405553	1406897	242	242	242	0	EDL933	1405553	1406897	214	214	214	0	EDL933	1405553	1406897	246	257	257	257	0	EDL933	1405553	1406897	269	269	269	0	EDL933	1405553	1406897	215	215	215	0	EDL933
Z1517	1	0	0	-1	1	-1.04	-1.81e-09	1	0	0	0	0	EDL933	1407459	1407606	0	0	0	0	EDL933	1407459	1407606	1	1	1	0	EDL933	1407459	1407606	0.33	1	1	1	0	EDL933	1407459	1407606	0	0	0	0	EDL933	1407459	1407606	0	0	0	0	EDL933
Z1518	0	0	0	1	1	1	0	1	0	0	0	0	EDL933	1407896	1408043	0	0	0	0	EDL933	1407896	1408043	0	0	0	0	EDL933	1407896	1408043	0	0	0	0	0	EDL933	1407896	1408043	0	0	0	0	EDL933	1407896	1408043	0	0	0	0	EDL933
Z1519	690	280	-461	-1.21	0.000836	-1.28	-5.84e-05	0.00284	2701	2701	2701	0	EDL933	1408069	1408909	2771	2771	2771	0	EDL933	1408069	1408909	2435	2435	2435	0	EDL933	1408069	1408909	2635.67	2155	2155	2155	0	EDL933	1408069	1408909	2288	2288	2288	0	EDL933	1408069	1408909	2081	2081	2081	0	EDL933
ycdO	6884	675	-2739	-1.19	0.0075	-1.26	-0.00035	0.02	20001	20001	20001	0	EDL933	1408966	1410094	15575	15575	15575	0	EDL933	1408966	1410094	15467	15467	15467	0	EDL933	1408966	1410094	17014.3	14792	14792	14792	0	EDL933	1408966	1410094	14917	14917	14917	0	EDL933	1408966	1410094	13117	13117	13117	0	EDL933
ycdB	4647	724	-2192.33	-1.29	0.000358	-1.36	-0.000261	0.00133	11348	11348	11348	0	EDL933	1410099	1411371	9454	9454	9454	0	EDL933	1410099	1411371	8749	8749	8749	0	EDL933	1410099	1411371	9850.33	8248	8248	8248	0	EDL933	1410099	1411371	8025	8025	8025	0	EDL933	1410099	1411371	6701	6701	6701	0	EDL933
phoH	1576	705	-1085	-1.6	2.11e-11	-1.69	-0.000119	2.21e-10	3192	3192	3192	0	EDL933	1411714	1412779	2874	2874	2874	0	EDL933	1411714	1412779	2591	2591	2591	0	EDL933	1411714	1412779	2885.67	1900	1900	1900	0	EDL933	1411714	1412779	1886	1886	1886	0	EDL933	1411714	1412779	1616	1616	1616	0	EDL933
ycdP	29	9	1.33	1.01	0.65	-1.04	-5.43e-07	0.8	139	139	139	0	EDL933	1412828	1413242	131	131	131	0	EDL933	1412828	1413242	110	110	110	0	EDL933	1412828	1413242	126.67	127	127	127	0	EDL933	1412828	1413242	135	135	135	0	EDL933	1412828	1413242	122	122	122	0	EDL933
ycdQ	18	5	-2	-1.02	0.51	-1.07	-8.05e-07	0.67	123	123	123	0	EDL933	1413243	1414569	117	117	117	0	EDL933	1413243	1414569	112	112	112	0	EDL933	1413243	1414569	117.33	116	116	116	0	EDL933	1413243	1414569	106	106	106	0	EDL933	1413243	1414569	124	124	124	0	EDL933
ycdR	108	12	-25.33	-1.14	0.1	-1.2	-3.47e-06	0.18	266	266	266	0	EDL933	1414561	1416580	165	165	165	0	EDL933	1414561	1416580	177	177	177	0	EDL933	1414561	1416580	202.67	176	176	176	0	EDL933	1414561	1416580	198	198	198	0	EDL933	1414561	1416580	158	158	158	0	EDL933
ycdS	227	81	-1.67	-1	0.54	-1.05	-3.6e-06	0.69	836	836	836	0	EDL933	1416588	1419012	610	610	610	0	EDL933	1416588	1419012	610	610	610	0	EDL933	1416588	1419012	685.33	751	751	751	0	EDL933	1416588	1419012	691	691	691	0	EDL933	1416588	1419012	609	609	609	0	EDL933
ycdT	97	32	36	1.14	0.41	1.08	2.11e-06	0.57	303	303	303	0	EDL933	1419598	1420957	221	221	221	0	EDL933	1419598	1420957	265	265	265	0	EDL933	1419598	1420957	263	297	297	297	0	EDL933	1419598	1420957	282	282	282	0	EDL933	1419598	1420957	318	318	318	0	EDL933
Z1528	57	7	-17.33	-1.09	0.12	-1.15	-2.69e-06	0.22	234	234	234	0	EDL933	1421054	1422665	181	181	181	0	EDL933	1421054	1422665	185	185	185	0	EDL933	1421054	1422665	200	178	178	178	0	EDL933	1421054	1422665	177	177	177	0	EDL933	1421054	1422665	193	193	193	0	EDL933
Z1530	42	13	-6.33	-1.1	0.33	-1.16	-9.61e-07	0.49	87	87	87	0	EDL933	1422766	1423258	66	66	66	0	EDL933	1422766	1423258	54	54	54	0	EDL933	1422766	1423258	69	76	76	76	0	EDL933	1422766	1423258	67	67	67	0	EDL933	1422766	1423258	45	45	45	0	EDL933
Z1531	24	7	3.33	1.03	0.9	-1.02	-1.96e-07	0.99	112	112	112	0	EDL933	1423262	1424075	95	95	95	0	EDL933	1423262	1424075	88	88	88	0	EDL933	1423262	1424075	98.33	101	101	101	0	EDL933	1423262	1424075	102	102	102	0	EDL933	1423262	1424075	102	102	102	0	EDL933
Z1532	0	0	0	1	1	1	0	1	0	0	0	0	EDL933	1424666	1424747	0	0	0	0	EDL933	1424666	1424747	0	0	0	0	EDL933	1424666	1424747	0	0	0	0	0	EDL933	1424666	1424747	0	0	0	0	EDL933	1424666	1424747	0	0	0	0	EDL933
Z1533	88	22	43.67	1.33	0.02	1.26	3.53e-06	0.05	144	144	144	0	EDL933	1424753	1425545	140	140	140	0	EDL933	1424753	1425545	115	115	115	0	EDL933	1424753	1425545	133	162	162	162	0	EDL933	1424753	1425545	165	165	165	0	EDL933	1424753	1425545	203	203	203	0	EDL933
Z1534	39	19	5.33	1.05	1	-1	-2.26e-08	1	106	106	106	0	EDL933	1425690	1426380	110	110	110	0	EDL933	1425690	1426380	81	81	81	0	EDL933	1425690	1426380	99	106	106	106	0	EDL933	1425690	1426380	120	120	120	0	EDL933	1425690	1426380	87	87	87	0	EDL933
Z1535	58	33	0.33	1	0.68	-1.05	-7.56e-07	0.82	172	172	172	0	EDL933	1426376	1427711	175	175	175	0	EDL933	1426376	1427711	133	133	133	0	EDL933	1426376	1427711	160	191	191	191	0	EDL933	1426376	1427711	139	139	139	0	EDL933	1426376	1427711	151	151	151	0	EDL933
Z1536	35	15	16	1.13	0.49	1.07	8.69e-07	0.65	134	134	134	0	EDL933	1427726	1430249	119	119	119	0	EDL933	1427726	1430249	117	117	117	0	EDL933	1427726	1430249	123.33	128	128	128	0	EDL933	1427726	1430249	152	152	152	0	EDL933	1427726	1430249	138	138	138	0	EDL933
Z1537	10	4	1.33	1.03	0.91	-1.02	-1.02e-07	1	40	40	40	0	EDL933	1430301	1431024	49	49	49	0	EDL933	1430301	1431024	39	39	39	0	EDL933	1430301	1431024	42.67	44	44	44	0	EDL933	1430301	1431024	46	46	46	0	EDL933	1430301	1431024	42	42	42	0	EDL933
Z1538	253	95	173.67	1.66	2.35e-07	1.58	1.53e-05	1.47e-06	291	291	291	0	EDL933	1431088	1431649	280	280	280	0	EDL933	1431088	1431649	213	213	213	0	EDL933	1431088	1431649	261.33	375	375	375	0	EDL933	1431088	1431649	466	466	466	0	EDL933	1431088	1431649	464	464	464	0	EDL933
Z1539	57	45	48.67	3.52	1.52e-14	3.32	4.57e-06	2.05e-13	21	21	21	0	EDL933	1431691	1432315	24	24	24	0	EDL933	1431691	1432315	13	13	13	0	EDL933	1431691	1432315	19.33	66	66	66	0	EDL933	1431691	1432315	68	68	68	0	EDL933	1431691	1432315	70	70	70	0	EDL933
Z1540	2	1	1	4	0.38	3.04	9.4e-08	0.54	0	0	0	0	EDL933	1432583	1432694	1	1	1	0	EDL933	1432583	1432694	0	0	0	0	EDL933	1432583	1432694	0.33	2	2	2	0	EDL933	1432583	1432694	2	2	2	0	EDL933	1432583	1432694	0	0	0	0	EDL933
Z1541	1	0	0.33	∞	1	3.6	3.2e-08	1	0	0	0	0	EDL933	1433155	1433275	0	0	0	0	EDL933	1433155	1433275	0	0	0	0	EDL933	1433155	1433275	0	1	1	1	0	EDL933	1433155	1433275	0	0	0	0	EDL933	1433155	1433275	0	0	0	0	EDL933
Z1542	378	218	301.33	1.67	7.34e-11	1.58	2.65e-05	7.26e-10	469	469	469	0	EDL933	1433705	1437518	465	465	465	0	EDL933	1433705	1437518	417	417	417	0	EDL933	1433705	1437518	450.33	683	683	683	0	EDL933	1433705	1437518	795	795	795	0	EDL933	1433705	1437518	777	777	777	0	EDL933
Z1543	37	15	26	2.95	5.44e-06	2.79	2.44e-06	2.81e-05	12	12	12	0	EDL933	1437606	1439226	12	12	12	0	EDL933	1437606	1439226	16	16	16	0	EDL933	1437606	1439226	13.33	42	42	42	0	EDL933	1437606	1439226	27	27	27	0	EDL933	1437606	1439226	49	49	49	0	EDL933
Z1544	20	10	14	4.23	1.15e-06	3.92	1.32e-06	6.56e-06	5	5	5	0	EDL933	1439241	1439610	6	6	6	0	EDL933	1439241	1439610	2	2	2	0	EDL933	1439241	1439610	4.33	18	18	18	0	EDL933	1439241	1439610	22	22	22	0	EDL933	1439241	1439610	15	15	15	0	EDL933
Z1545	33	8	19.67	1.77	0.00292	1.66	1.74e-06	0.00881	21	21	21	0	EDL933	1439629	1440385	29	29	29	0	EDL933	1439629	1440385	27	27	27	0	EDL933	1439629	1440385	25.67	47	47	47	0	EDL933	1439629	1440385	54	54	54	0	EDL933	1439629	1440385	35	35	35	0	EDL933
Z1546	15	9	11	1.75	0.01	1.65	9.77e-07	0.03	15	15	15	0	EDL933	1440388	1440937	16	16	16	0	EDL933	1440388	1440937	13	13	13	0	EDL933	1440388	1440937	14.67	25	25	25	0	EDL933	1440388	1440937	24	24	24	0	EDL933	1440388	1440937	28	28	28	0	EDL933
Z1547	10	2	2.67	1.1	0.83	1.04	1.15e-07	0.94	31	31	31	0	EDL933	1440958	1441240	21	21	21	0	EDL933	1440958	1441240	27	27	27	0	EDL933	1440958	1441240	26.33	29	29	29	0	EDL933	1440958	1441240	29	29	29	0	EDL933	1440958	1441240	29	29	29	0	EDL933
Z1548	84	28	48	1.54	0.00132	1.46	4.14e-06	0.00429	112	112	112	0	EDL933	1441275	1442436	84	84	84	0	EDL933	1441275	1442436	71	71	71	0	EDL933	1441275	1442436	89	112	112	112	0	EDL933	1441275	1442436	155	155	155	0	EDL933	1441275	1442436	144	144	144	0	EDL933
Z1549	56	16	36	1.34	0.02	1.27	2.9e-06	0.04	111	111	111	0	EDL933	1442509	1445068	105	105	105	0	EDL933	1442509	1445068	98	98	98	0	EDL933	1442509	1445068	104.67	121	121	121	0	EDL933	1442509	1445068	147	147	147	0	EDL933	1442509	1445068	154	154	154	0	EDL933
Z1550	35	7	5	1.09	0.91	1.02	1.37e-07	1	51	51	51	0	EDL933	1445072	1446296	70	70	70	0	EDL933	1445072	1446296	55	55	55	0	EDL933	1445072	1446296	58.67	49	49	49	0	EDL933	1445072	1446296	84	84	84	0	EDL933	1445072	1446296	58	58	58	0	EDL933
Z1551	16	7	2	1.09	0.95	1.03	7.58e-08	1	26	26	26	0	EDL933	1446292	1447246	18	18	18	0	EDL933	1446292	1447246	25	25	25	0	EDL933	1446292	1447246	23	23	23	23	0	EDL933	1446292	1447246	18	18	18	0	EDL933	1446292	1447246	34	34	34	0	EDL933
Z1552	17	2	-5	-1.35	0.17	-1.42	-5.84e-07	0.28	24	24	24	0	EDL933	1447256	1447964	16	16	16	0	EDL933	1447256	1447964	18	18	18	0	EDL933	1447256	1447964	19.33	19	19	19	0	EDL933	1447256	1447964	17	17	17	0	EDL933	1447256	1447964	7	7	7	0	EDL933
Z1553	8	2	-1	-1.05	0.62	-1.11	-2.1e-07	0.77	25	25	25	0	EDL933	1447947	1448604	21	21	21	0	EDL933	1447947	1448604	19	19	19	0	EDL933	1447947	1448604	21.67	24	24	24	0	EDL933	1447947	1448604	17	17	17	0	EDL933	1447947	1448604	21	21	21	0	EDL933
Z1554	20	2	3.33	1.08	0.88	1.03	1.08e-07	0.98	41	41	41	0	EDL933	1448604	1449915	40	40	40	0	EDL933	1448604	1449915	39	39	39	0	EDL933	1448604	1449915	40	34	34	34	0	EDL933	1448604	1449915	42	42	42	0	EDL933	1448604	1449915	54	54	54	0	EDL933
Z1555	8	5	1.33	1.27	0.66	1.2	1.04e-07	0.8	9	9	9	0	EDL933	1449923	1450712	4	4	4	0	EDL933	1449923	1450712	2	2	2	0	EDL933	1449923	1450712	5	2	2	2	0	EDL933	1449923	1450712	7	7	7	0	EDL933	1449923	1450712	10	10	10	0	EDL933
Z1556	19	9	7	1.27	0.35	1.2	5.29e-07	0.5	25	25	25	0	EDL933	1450708	1452097	32	32	32	0	EDL933	1450708	1452097	21	21	21	0	EDL933	1450708	1452097	26	23	23	23	0	EDL933	1450708	1452097	40	40	40	0	EDL933	1450708	1452097	36	36	36	0	EDL933
Z1557	13	9	-1.67	-1.19	0.73	-1.22	-1.98e-07	0.86	15	15	15	0	EDL933	1452728	1453052	13	13	13	0	EDL933	1452728	1453052	4	4	4	0	EDL933	1452728	1453052	10.67	15	15	15	0	EDL933	1452728	1453052	2	2	2	0	EDL933	1452728	1453052	10	10	10	0	EDL933
ycdU	26	11	14.33	1.78	0.01	1.68	1.28e-06	0.03	16	16	16	0	EDL933	1453048	1454035	16	16	16	0	EDL933	1453048	1454035	23	23	23	0	EDL933	1453048	1454035	18.33	27	27	27	0	EDL933	1453048	1454035	29	29	29	0	EDL933	1453048	1454035	42	42	42	0	EDL933
Z1559	129	27	75.33	1.48	0.00105	1.39	6.3e-06	0.00349	140	0	140	0	EDL933	1454401	1455604	166	0	166	0	EDL933	1454401	1455604	168	0	168	0	EDL933	1454401	1455604	158	193	0	193	0	EDL933	1454401	1455604	269	0	269	0	EDL933	1454401	1455604	238	0	238	0	EDL933
Z1560	763	502	573.67	2.12	8.7e-14	2.01	5.25e-05	1.11e-12	606	0	606	0	EDL933	1455790	1457608	405	0	405	0	EDL933	1455790	1457608	528	0	528	0	EDL933	1455790	1457608	513	1168	0	1168	0	EDL933	1455790	1457608	1030	0	1030	0	EDL933	1455790	1457608	1062	0	1062	0	EDL933
Z1561	1	0	-0.33	#NAME?	1	-3.74	-3.38e-08	1	0	0	0	0	EDL933	1457975	1458077	1	0	1	0	EDL933	1457975	1458077	0	0	0	0	EDL933	1457975	1458077	0.33	0	0	0	0	EDL933	1457975	1458077	0	0	0	0	EDL933	1457975	1458077	0	0	0	0	EDL933
Z1562	13	1	-5.33	-1.13	0.23	-1.19	-7.62e-07	0.36	46	0	46	0	EDL933	1458103	1458541	52	0	52	0	EDL933	1458103	1458541	42	0	42	0	EDL933	1458103	1458541	46.67	39	0	39	0	EDL933	1458103	1458541	42	0	42	0	EDL933	1458103	1458541	43	0	43	0	EDL933
Z1563	38	21	7.67	1.06	0.96	1.01	7.64e-08	1	153	0	153	0	EDL933	1458719	1459016	115	0	115	0	EDL933	1458719	1459016	115	0	115	0	EDL933	1458719	1459016	127.67	133	0	133	0	EDL933	1458719	1459016	136	0	136	0	EDL933	1458719	1459016	137	0	137	0	EDL933
Z1564	6	2	3	1.5	0.3	1.41	2.56e-07	0.45	6	0	6	0	EDL933	1459242	1459440	8	0	8	0	EDL933	1459242	1459440	4	0	4	0	EDL933	1459242	1459440	6	9	0	9	0	EDL933	1459242	1459440	8	0	8	0	EDL933	1459242	1459440	10	0	10	0	EDL933
Z1565	78	35	60.33	1.77	4.99e-06	1.67	5.35e-06	2.59e-05	72	0	72	0	EDL933	1459640	1461044	82	0	82	0	EDL933	1459640	1461044	82	0	82	0	EDL933	1459640	1461044	78.67	117	0	117	0	EDL933	1459640	1461044	150	0	150	0	EDL933	1459640	1461044	150	0	150	0	EDL933
Z1566	0	0	0	1	1	1	0	1	0	0	0	0	EDL933	1461366	1461423	0	0	0	0	EDL933	1461366	1461423	0	0	0	0	EDL933	1461366	1461423	0	0	0	0	0	EDL933	1461366	1461423	0	0	0	0	EDL933	1461366	1461423	0	0	0	0	EDL933
Z1567	20	11	11.33	2	0.00886	1.89	1.03e-06	0.02	19	0	19	0	EDL933	1461864	1462428	6	0	6	0	EDL933	1461864	1462428	9	0	9	0	EDL933	1461864	1462428	11.33	20	0	20	0	EDL933	1461864	1462428	26	0	26	0	EDL933	1461864	1462428	22	0	22	0	EDL933
Z1568	78	49	12.33	1.02	0.63	-1.03	-1.98e-06	0.78	622	0	622	0	EDL933	1462558	1464943	556	0	556	0	EDL933	1462558	1464943	576	0	576	0	EDL933	1462558	1464943	584.67	554	0	554	0	EDL933	1462558	1464943	632	0	632	0	EDL933	1462558	1464943	605	0	605	0	EDL933
Z1569	82	45	-59.67	-1.46	6.75e-07	-1.54	-6.74e-06	3.97e-06	206	0	206	0	EDL933	1465104	1465374	189	0	189	0	EDL933	1465104	1465374	177	0	177	0	EDL933	1465104	1465374	190.67	132	0	132	0	EDL933	1465104	1465374	137	0	137	0	EDL933	1465104	1465374	124	0	124	0	EDL933
Z1570	252	90	148	1.29	0.0065	1.22	1.15e-05	0.02	581	0	581	0	EDL933	1465699	1467238	493	0	493	0	EDL933	1465699	1467238	455	0	455	0	EDL933	1465699	1467238	509.67	683	0	683	0	EDL933	1465699	1467238	707	0	707	0	EDL933	1465699	1467238	583	0	583	0	EDL933
Z1571	6	3	-0.33	-1.11	1	-1.16	-4.9e-08	1	4	0	4	0	EDL933	1467287	1467635	5	0	5	0	EDL933	1467287	1467635	1	0	1	0	EDL933	1467287	1467635	3.33	0	0	0	0	EDL933	1467287	1467635	3	0	3	0	EDL933	1467287	1467635	6	0	6	0	EDL933
Z1572	5	3	0.33	1.04	1	-1.02	-1.41e-08	1	11	0	11	0	EDL933	1468087	1468399	6	0	6	0	EDL933	1468087	1468399	9	0	9	0	EDL933	1468087	1468399	8.67	10	0	10	0	EDL933	1468087	1468399	7	0	7	0	EDL933	1468087	1468399	10	0	10	0	EDL933
Z1573	89	26	36	1.21	0.14	1.15	2.61e-06	0.25	199	0	199	0	EDL933	1468538	1469357	173	0	173	0	EDL933	1468538	1469357	136	0	136	0	EDL933	1468538	1469357	169.33	225	0	225	0	EDL933	1468538	1469357	203	0	203	0	EDL933	1468538	1469357	188	0	188	0	EDL933
Z1574	13	9	-2.33	-1.08	0.48	-1.14	-3.95e-07	0.64	36	0	36	0	EDL933	1469469	1470009	36	0	36	0	EDL933	1469469	1470009	25	0	25	0	EDL933	1469469	1470009	32.33	23	0	23	0	EDL933	1469469	1470009	33	0	33	0	EDL933	1469469	1470009	34	0	34	0	EDL933
Z1575	4	0	0.33	1.25	1	1.17	2.45e-08	1	2	0	2	0	EDL933	1470056	1470350	1	0	1	0	EDL933	1470056	1470350	1	0	1	0	EDL933	1470056	1470350	1.33	0	0	0	0	EDL933	1470056	1470350	4	0	4	0	EDL933	1470056	1470350	1	0	1	0	EDL933
Z1576	1	1	0	-1	1	-1.05	-3.58e-09	1	1	0	1	0	EDL933	1470331	1470622	1	0	1	0	EDL933	1470331	1470622	0	0	0	0	EDL933	1470331	1470622	0.67	1	0	1	0	EDL933	1470331	1470622	1	0	1	0	EDL933	1470331	1470622	0	0	0	0	EDL933
Z1577	0	0	0	1	1	1	0	1	0	0	0	0	EDL933	1470754	1470829	0	0	0	0	EDL933	1470754	1470829	0	0	0	0	EDL933	1470754	1470829	0	0	0	0	0	EDL933	1470754	1470829	0	0	0	0	EDL933	1470754	1470829	0	0	0	0	EDL933
Z1578	65	19	24.33	1.12	0.5	1.06	1.29e-06	0.66	227	0	227	0	EDL933	1471307	1471667	174	0	174	0	EDL933	1471307	1471667	205	0	205	0	EDL933	1471307	1471667	202	224	0	224	0	EDL933	1471307	1471667	216	0	216	0	EDL933	1471307	1471667	239	0	239	0	EDL933
Z1579	602	294	383	1.62	1.07e-05	1.54	3.37e-05	5.3e-05	730	0	730	0	EDL933	1471759	1473379	482	0	482	0	EDL933	1471759	1473379	644	0	644	0	EDL933	1471759	1473379	618.67	983	0	983	0	EDL933	1471759	1473379	938	0	938	0	EDL933	1471759	1473379	1084	0	1084	0	EDL933
Z1580	24	10	6.67	1.1	0.78	1.04	2.8e-07	0.91	57	0	57	0	EDL933	1473603	1473885	67	0	67	0	EDL933	1473603	1473885	68	0	68	0	EDL933	1473603	1473885	64	58	0	58	0	EDL933	1473603	1473885	81	0	81	0	EDL933	1473603	1473885	73	0	73	0	EDL933
ureD_2	242	151	147.33	1.33	0.00238	1.26	1.18e-05	0.00732	532	0	532	0	EDL933	1474259	1474958	424	0	424	0	EDL933	1474259	1474958	393	0	393	0	EDL933	1474259	1474958	449.67	575	0	575	0	EDL933	1474259	1474958	635	0	635	0	EDL933	1474259	1474958	581	0	581	0	EDL933
ureA_2	23	10	-3.67	-1.03	0.4	-1.09	-9.94e-07	0.56	132	0	132	0	EDL933	1475048	1475351	125	0	125	0	EDL933	1475048	1475351	109	0	109	0	EDL933	1475048	1475351	122	113	0	113	0	EDL933	1475048	1475351	119	0	119	0	EDL933	1475048	1475351	123	0	123	0	EDL933
ureB_2	33	16	-8.67	-1.05	0.24	-1.11	-1.79e-06	0.37	181	0	181	0	EDL933	1475359	1475680	162	0	162	0	EDL933	1475359	1475680	179	0	179	0	EDL933	1475359	1475680	174	170	0	170	0	EDL933	1475359	1475680	178	0	178	0	EDL933	1475359	1475680	148	0	148	0	EDL933
ureC_2	693	130	-312.67	-1.18	0.00548	-1.24	-4.08e-05	0.02	2334	0	2334	0	EDL933	1475669	1477376	1980	0	1980	0	EDL933	1475669	1477376	1927	0	1927	0	EDL933	1475669	1477376	2080.33	1865	0	1865	0	EDL933	1475669	1477376	1797	0	1797	0	EDL933	1475669	1477376	1641	0	1641	0	EDL933
ureE_2	141	72	-94.67	-1.19	0.000969	-1.25	-1.24e-05	0.00325	613	0	613	0	EDL933	1477385	1477850	599	0	599	0	EDL933	1477385	1477850	594	0	594	0	EDL933	1477385	1477850	602	522	0	522	0	EDL933	1477385	1477850	528	0	528	0	EDL933	1477385	1477850	472	0	472	0	EDL933
ureF_2	215	37	-74.67	-1.14	0.02	-1.2	-1.04e-05	0.04	684	0	684	0	EDL933	1477850	1478525	623	0	623	0	EDL933	1477850	1478525	545	0	545	0	EDL933	1477850	1478525	617.33	577	0	577	0	EDL933	1477850	1478525	582	0	582	0	EDL933	1477850	1478525	469	0	469	0	EDL933
ureG_2	254	17	-109.67	-1.17	0.00334	-1.23	-1.46e-05	0.0099	837	0	837	0	EDL933	1478536	1479154	692	0	692	0	EDL933	1478536	1479154	752	0	752	0	EDL933	1478536	1479154	760.33	676	0	676	0	EDL933	1478536	1479154	693	0	693	0	EDL933	1478536	1479154	583	0	583	0	EDL933
Z1588	104	49	-69.33	-1.27	0.000108	-1.34	-8.39e-06	0.000442	346	0	346	0	EDL933	1479201	1479333	308	0	308	0	EDL933	1479201	1479333	317	0	317	0	EDL933	1479201	1479333	323.67	242	0	242	0	EDL933	1479201	1479333	262	0	262	0	EDL933	1479201	1479333	259	0	259	0	EDL933
Z1589	131	95	37.67	1.12	0.55	1.06	1.97e-06	0.7	383	0	383	0	EDL933	1479409	1479751	298	0	298	0	EDL933	1479409	1479751	271	0	271	0	EDL933	1479409	1479751	317.33	402	0	402	0	EDL933	1479409	1479751	379	0	379	0	EDL933	1479409	1479751	284	0	284	0	EDL933
Z1590	10	2	-5.33	-1.64	0.04	-1.72	-5.86e-07	0.09	11	0	11	0	EDL933	1479812	1479941	16	0	16	0	EDL933	1479812	1479941	14	0	14	0	EDL933	1479812	1479941	13.67	6	0	6	0	EDL933	1479812	1479941	9	0	9	0	EDL933	1479812	1479941	10	0	10	0	EDL933
Z1591	1682	616	-984.33	-1.18	0.00348	-1.25	-0.000129	0.01	6843	0	6843	0	EDL933	1480365	1480629	6067	0	6067	0	EDL933	1480365	1480629	6268	0	6268	0	EDL933	1480365	1480629	6392.67	5161	0	5161	0	EDL933	1480365	1480629	5613	0	5613	0	EDL933	1480365	1480629	5451	0	5451	0	EDL933
Z1592	2188	691	-955.33	-1.41	0.02	-1.5	-0.000113	0.04	1842	0	1842	0	EDL933	1480930	1481071	4030	0	4030	0	EDL933	1480930	1481071	4021	0	4021	0	EDL933	1480930	1481071	3297.67	1893	0	1893	0	EDL933	1480930	1481071	2584	0	2584	0	EDL933	1480930	1481071	2550	0	2550	0	EDL933
Z1593	22	11	13.33	1.36	0.1	1.28	1.07e-06	0.19	36	0	36	0	EDL933	1481485	1481638	32	0	32	0	EDL933	1481485	1481638	44	0	44	0	EDL933	1481485	1481638	37.33	47	0	47	0	EDL933	1481485	1481638	54	0	54	0	EDL933	1481485	1481638	51	0	51	0	EDL933
Z1594	276	145	65.67	1.12	0.58	1.06	3.62e-06	0.73	746	0	746	0	EDL933	1481943	1482681	471	0	471	0	EDL933	1481943	1482681	474	0	474	0	EDL933	1481943	1482681	563.67	747	0	747	0	EDL933	1481943	1482681	619	0	619	0	EDL933	1481943	1482681	522	0	522	0	EDL933
Z1595	183	60	71	1.24	0.11	1.17	5.28e-06	0.2	354	0	354	0	EDL933	1483063	1483204	305	0	305	0	EDL933	1483063	1483204	238	0	238	0	EDL933	1483063	1483204	299	421	0	421	0	EDL933	1483063	1483204	395	0	395	0	EDL933	1483063	1483204	294	0	294	0	EDL933
Z1596	6	0	2	1.86	0.28	1.72	1.79e-07	0.43	1	0	1	0	EDL933	1483634	1483808	3	0	3	0	EDL933	1483634	1483808	3	0	3	0	EDL933	1483634	1483808	2.33	7	0	7	0	EDL933	1483634	1483808	3	0	3	0	EDL933	1483634	1483808	3	0	3	0	EDL933
Z1597	37	16	19	1.36	0.06	1.29	1.53e-06	0.12	46	0	46	0	EDL933	1484147	1484633	63	0	63	0	EDL933	1484147	1484633	48	0	48	0	EDL933	1484147	1484633	52.33	64	0	64	0	EDL933	1484147	1484633	83	0	83	0	EDL933	1484147	1484633	67	0	67	0	EDL933
Z1598	26	4	-6.67	-1.28	0.21	-1.34	-7.98e-07	0.34	38	4	38	0	EDL933	1484952	1485378	27	5	27	0	EDL933	1484952	1485378	27	5	27	0	EDL933	1484952	1485378	30.67	37	6	37	0	EDL933	1484952	1485378	23	3	23	0	EDL933	1484952	1485378	12	1	12	0	EDL933
Z1599	13	2	3	1.27	0.57	1.19	2.2e-07	0.72	5	0	5	0	EDL933	1485374	1485725	11	0	11	0	EDL933	1485374	1485725	17	0	17	0	EDL933	1485374	1485725	11	11	0	11	0	EDL933	1485374	1485725	18	0	18	0	EDL933	1485374	1485725	13	0	13	0	EDL933
Z1600	359	60	178	1.23	0.08	1.16	1.25e-05	0.16	730	0	730	0	EDL933	1485755	1487369	846	0	846	0	EDL933	1485755	1487369	786	0	786	0	EDL933	1485755	1487369	787.33	820	0	820	0	EDL933	1485755	1487369	1089	0	1089	0	EDL933	1485755	1487369	987	0	987	0	EDL933
Z1601	63	44	48.67	1.21	0.08	1.15	3.46e-06	0.15	238	0	238	0	EDL933	1487372	1488230	231	0	231	0	EDL933	1487372	1488230	219	0	219	0	EDL933	1487372	1488230	229.33	277	0	277	0	EDL933	1487372	1488230	275	0	275	0	EDL933	1487372	1488230	282	0	282	0	EDL933
Z1602	30	18	5.67	1.07	0.95	1.01	8.69e-08	1	102	0	102	0	EDL933	1488311	1488674	72	0	72	0	EDL933	1488311	1488674	81	0	81	0	EDL933	1488311	1488674	85	95	0	95	0	EDL933	1488311	1488674	100	0	100	0	EDL933	1488311	1488674	77	0	77	0	EDL933
terW_2	159	118	94.33	1.36	0.01	1.3	7.82e-06	0.03	341	0	341	0	EDL933	1489229	1489697	223	0	223	0	EDL933	1489229	1489697	223	0	223	0	EDL933	1489229	1489697	262.33	382	0	382	0	EDL933	1489229	1489697	338	0	338	0	EDL933	1489229	1489697	350	0	350	0	EDL933
Z1604	60	30	19.33	1.06	0.98	1	8.42e-08	1	365	0	365	0	EDL933	1489714	1490923	333	0	333	0	EDL933	1489714	1490923	310	0	310	0	EDL933	1489714	1490923	336	370	0	370	0	EDL933	1489714	1490923	363	0	363	0	EDL933	1489714	1490923	333	0	333	0	EDL933
Z1605	67	18	4.67	1.02	0.61	-1.04	-1.21e-06	0.76	297	0	297	0	EDL933	1490933	1491890	322	0	322	0	EDL933	1490933	1491890	279	0	279	0	EDL933	1490933	1491890	299.33	279	0	279	0	EDL933	1490933	1491890	346	0	346	0	EDL933	1490933	1491890	287	0	287	0	EDL933
Z1606	73	26	45.67	1.14	0.33	1.07	2.56e-06	0.48	349	0	349	0	EDL933	1491889	1493005	337	0	337	0	EDL933	1491889	1493005	328	0	328	0	EDL933	1491889	1493005	338	363	0	363	0	EDL933	1491889	1493005	401	0	401	0	EDL933	1491889	1493005	387	0	387	0	EDL933
Z1607	90	63	55.67	1.3	0.02	1.23	4.4e-06	0.05	226	0	226	0	EDL933	1492970	1493966	166	0	166	0	EDL933	1492970	1493966	170	0	170	0	EDL933	1492970	1493966	187.33	233	0	233	0	EDL933	1492970	1493966	240	0	240	0	EDL933	1492970	1493966	256	0	256	0	EDL933
Z1608	82	52	63.67	1.54	3.15e-05	1.46	5.49e-06	0.000142	126	0	126	0	EDL933	1493736	1494879	121	0	121	0	EDL933	1493736	1494879	105	0	105	0	EDL933	1493736	1494879	117.33	173	0	173	0	EDL933	1493736	1494879	183	0	183	0	EDL933	1493736	1494879	187	0	187	0	EDL933
Z1609	115	93	93	1.68	6.34e-08	1.59	8.2e-06	4.35e-07	157	0	157	0	EDL933	1494888	1495947	128	0	128	0	EDL933	1494888	1495947	124	0	124	0	EDL933	1494888	1495947	136.33	228	0	228	0	EDL933	1494888	1495947	239	0	239	0	EDL933	1494888	1495947	221	0	221	0	EDL933
terZ_2	1803	1047	1431	2.06	2.4e-15	1.94	0.00013	3.44e-14	1421	0	1421	0	EDL933	1496269	1496851	1227	0	1227	0	EDL933	1496269	1496851	1421	0	1421	0	EDL933	1496269	1496851	1356.33	2468	0	2468	0	EDL933	1496269	1496851	3030	0	3030	0	EDL933	1496269	1496851	2864	0	2864	0	EDL933
terA_2	1309	853	1055.67	1.63	7.76e-09	1.54	9.2e-05	5.93e-08	1713	0	1713	0	EDL933	1496850	1498008	1622	0	1622	0	EDL933	1496850	1498008	1663	0	1663	0	EDL933	1496850	1498008	1666	2516	0	2516	0	EDL933	1496850	1498008	2931	0	2931	0	EDL933	1496850	1498008	2718	0	2718	0	EDL933
terB_2	180	74	98	1.2	0.07	1.14	6.76e-06	0.13	526	0	526	0	EDL933	1498030	1498486	457	0	457	0	EDL933	1498030	1498486	469	0	469	0	EDL933	1498030	1498486	484	543	0	543	0	EDL933	1498030	1498486	637	0	637	0	EDL933	1498030	1498486	566	0	566	0	EDL933
terC_2	763	246	191	1.05	0.91	-1.01	-3.27e-06	1	4366	0	4366	0	EDL933	1498508	1499549	3776	0	3776	0	EDL933	1498508	1499549	3813	0	3813	0	EDL933	1498508	1499549	3985	4059	0	4059	0	EDL933	1498508	1499549	4539	0	4539	0	EDL933	1498508	1499549	3930	0	3930	0	EDL933
terD_2	1196	599	773	1.18	0.14	1.11	5.07e-05	0.24	4601	0	4601	0	EDL933	1499597	1500176	4373	0	4373	0	EDL933	1499597	1500176	4180	0	4180	0	EDL933	1499597	1500176	4384.67	5125	0	5125	0	EDL933	1499597	1500176	5376	0	5376	0	EDL933	1499597	1500176	4972	0	4972	0	EDL933
terE_2	876	566	302.67	1.06	0.95	1	2.39e-06	1	5638	0	5638	0	EDL933	1500244	1500820	4834	0	4834	0	EDL933	1500244	1500820	4762	0	4762	0	EDL933	1500244	1500820	5078	5400	0	5400	0	EDL933	1500244	1500820	5603	0	5603	0	EDL933	1500244	1500820	5139	0	5139	0	EDL933
terF_2	25	1	-11.33	-1.28	0.04	-1.35	-1.38e-06	0.08	46	0	46	0	EDL933	1501241	1501550	53	0	53	0	EDL933	1501241	1501550	57	0	57	0	EDL933	1501241	1501550	52	32	0	32	0	EDL933	1501241	1501550	45	0	45	0	EDL933	1501241	1501550	45	0	45	0	EDL933
Z1617	10446	7311	-8522.33	-1.86	3.11e-15	-1.97	-0.000919	4.42e-14	18953	0	18953	0	EDL933	1502141	1504232	17778	0	17778	0	EDL933	1502141	1504232	18531	0	18531	0	EDL933	1502141	1504232	18420.7	8507	0	8507	0	EDL933	1502141	1504232	10721	0	10721	0	EDL933	1502141	1504232	10467	0	10467	0	EDL933
Z1618	0	0	0	1	1	1	0	1	0	0	0	0	EDL933	1504366	1504429	0	0	0	0	EDL933	1504366	1504429	0	0	0	0	EDL933	1504366	1504429	0	0	0	0	0	EDL933	1504366	1504429	0	0	0	0	EDL933	1504366	1504429	0	0	0	0	EDL933
Z1619	6	2	2	2	0.26	1.85	1.82e-07	0.4	5	0	5	0	EDL933	1504901	1505189	1	0	1	0	EDL933	1504901	1505189	0	0	0	0	EDL933	1504901	1505189	2	6	0	6	0	EDL933	1504901	1505189	3	0	3	0	EDL933	1504901	1505189	3	0	3	0	EDL933
Z1620	30	21	21.33	2.1	0.000132	1.98	1.94e-06	0.000535	17	0	17	0	EDL933	1505685	1505904	15	0	15	0	EDL933	1505685	1505904	26	0	26	0	EDL933	1505685	1505904	19.33	39	0	39	0	EDL933	1505685	1505904	45	0	45	0	EDL933	1505685	1505904	38	0	38	0	EDL933
Z1621	6	3	1.67	1.42	0.48	1.34	1.4e-07	0.64	7	0	7	0	EDL933	1506305	1506404	2	0	2	0	EDL933	1506305	1506404	3	0	3	0	EDL933	1506305	1506404	4	6	0	6	0	EDL933	1506305	1506404	3	0	3	0	EDL933	1506305	1506404	8	0	8	0	EDL933
Z1622	29	9	17.67	2.04	0.000665	1.92	1.6e-06	0.00231	18	0	18	0	EDL933	1506536	1506872	18	0	18	0	EDL933	1506536	1506872	15	0	15	0	EDL933	1506536	1506872	17	27	0	27	0	EDL933	1506536	1506872	44	0	44	0	EDL933	1506536	1506872	33	0	33	0	EDL933
Z1623	55	34	42.33	3.82	6.36e-13	3.6	3.98e-06	7.62e-12	15	0	15	0	EDL933	1507388	1507523	20	0	20	0	EDL933	1507388	1507523	10	0	10	0	EDL933	1507388	1507523	15	65	0	65	0	EDL933	1507388	1507523	58	0	58	0	EDL933	1507388	1507523	49	0	49	0	EDL933
Z1624	16	9	11	1.61	0.03	1.52	9.6e-07	0.06	19	0	19	0	EDL933	1507652	1507847	21	0	21	0	EDL933	1507652	1507847	14	0	14	0	EDL933	1507652	1507847	18	29	0	29	0	EDL933	1507652	1507847	28	0	28	0	EDL933	1507652	1507847	30	0	30	0	EDL933
Z1625	344	275	305	2.23	4.7e-24	2.11	2.8e-05	9.06e-23	260	0	260	0	EDL933	1508167	1508440	259	0	259	0	EDL933	1508167	1508440	227	0	227	0	EDL933	1508167	1508440	248.67	534	0	534	0	EDL933	1508167	1508440	571	0	571	0	EDL933	1508167	1508440	556	0	556	0	EDL933
Z1626	12	1	-4.33	-1.28	0.18	-1.35	-5.25e-07	0.3	16	0	16	0	EDL933	1508831	1508939	19	0	19	0	EDL933	1508831	1508939	24	0	24	0	EDL933	1508831	1508939	19.67	17	0	17	0	EDL933	1508831	1508939	17	0	17	0	EDL933	1508831	1508939	12	0	12	0	EDL933
Z1627	13	8	10.33	4.44	3.11e-05	4.08	9.75e-07	0.000141	5	0	5	0	EDL933	1509004	1509202	2	0	2	0	EDL933	1509004	1509202	2	0	2	0	EDL933	1509004	1509202	3	10	0	10	0	EDL933	1509004	1509202	15	0	15	0	EDL933	1509004	1509202	15	0	15	0	EDL933
Z1628	2	0	1	∞	0.25	8.79	9.6e-08	0.39	0	0	0	0	EDL933	1509285	1509405	0	0	0	0	EDL933	1509285	1509405	0	0	0	0	EDL933	1509285	1509405	0	0	0	0	0	EDL933	1509285	1509405	1	0	1	0	EDL933	1509285	1509405	2	0	2	0	EDL933
Z1629	20	5	-2.67	-1.22	0.48	-1.3	-3.47e-07	0.64	9	0	9	0	EDL933	1509931	1510414	8	0	8	0	EDL933	1509931	1510414	27	0	27	0	EDL933	1509931	1510414	14.67	16	0	16	0	EDL933	1509931	1510414	7	0	7	0	EDL933	1509931	1510414	13	0	13	0	EDL933
Z1630	25	5	-11	-1.8	0.01	-1.92	-1.21e-06	0.04	14	0	14	0	EDL933	1510440	1511055	25	0	25	0	EDL933	1510440	1511055	35	0	35	0	EDL933	1510440	1511055	24.67	10	0	10	0	EDL933	1510440	1511055	18	0	18	0	EDL933	1510440	1511055	13	0	13	0	EDL933
Z1631	12	5	8.33	2.19	0.00933	2.06	7.62e-07	0.02	7	0	7	0	EDL933	1511196	1511472	7	0	7	0	EDL933	1511196	1511472	7	0	7	0	EDL933	1511196	1511472	7	19	0	19	0	EDL933	1511196	1511472	15	0	15	0	EDL933	1511196	1511472	12	0	12	0	EDL933
Z1632	39	7	21.33	1.88	0.00218	1.78	1.93e-06	0.00675	27	0	27	0	EDL933	1511473	1511977	25	0	25	0	EDL933	1511473	1511977	21	0	21	0	EDL933	1511473	1511977	24.33	32	0	32	0	EDL933	1511473	1511977	45	0	45	0	EDL933	1511473	1511977	60	0	60	0	EDL933
Z1633	449	304	386.67	4.41	6.64e-54	4.17	3.65e-05	1.84e-52	101	0	101	0	EDL933	1512408	1512879	122	0	122	0	EDL933	1512408	1512879	117	0	117	0	EDL933	1512408	1512879	113.33	421	0	421	0	EDL933	1512408	1512879	529	0	529	0	EDL933	1512408	1512879	550	0	550	0	EDL933
Z1634	28	12	16	1.79	0.00398	1.69	1.43e-06	0.01	27	0	27	0	EDL933	1513324	1513834	20	0	20	0	EDL933	1513324	1513834	14	0	14	0	EDL933	1513324	1513834	20.33	32	0	32	0	EDL933	1513324	1513834	42	0	42	0	EDL933	1513324	1513834	35	0	35	0	EDL933
Z1635	37	13	16	1.06	1	1	4.74e-09	1	271	0	271	0	EDL933	1513922	1514546	274	0	274	0	EDL933	1513922	1514546	287	0	287	0	EDL933	1513922	1514546	277.33	274	0	274	0	EDL933	1513922	1514546	308	0	308	0	EDL933	1513922	1514546	298	0	298	0	EDL933
Z1636	77	57	-1.33	-1.01	0.58	-1.07	-1.3e-06	0.73	155	0	155	0	EDL933	1514641	1514875	212	0	212	0	EDL933	1514641	1514875	215	0	215	0	EDL933	1514641	1514875	194	148	0	148	0	EDL933	1514641	1514875	225	0	225	0	EDL933	1514641	1514875	205	0	205	0	EDL933
Z1637	26	8	8.33	1.08	0.83	1.02	2.37e-07	0.94	102	0	102	0	EDL933	1514927	1515119	117	0	117	0	EDL933	1514927	1515119	94	0	94	0	EDL933	1514927	1515119	104.33	108	0	108	0	EDL933	1514927	1515119	120	0	120	0	EDL933	1514927	1515119	110	0	110	0	EDL933
Z1638	54	7	14.67	1.11	0.67	1.05	6.51e-07	0.81	146	0	146	0	EDL933	1515712	1516600	127	0	127	0	EDL933	1515712	1516600	131	0	131	0	EDL933	1515712	1516600	134.67	130	0	130	0	EDL933	1515712	1516600	181	0	181	0	EDL933	1515712	1516600	137	0	137	0	EDL933
Z1639	19	4	10.67	1.47	0.06	1.39	9.01e-07	0.13	26	0	26	0	EDL933	1516599	1516926	24	0	24	0	EDL933	1516599	1516926	18	0	18	0	EDL933	1516599	1516926	22.67	35	0	35	0	EDL933	1516599	1516926	37	0	37	0	EDL933	1516599	1516926	28	0	28	0	EDL933
Z1640	136	88	100.33	2.22	4.59e-12	2.09	9.14e-06	5.17e-11	81	0	81	0	EDL933	1517106	1518153	71	0	71	0	EDL933	1517106	1518153	95	0	95	0	EDL933	1517106	1518153	82.33	169	0	169	0	EDL933	1517106	1518153	207	0	207	0	EDL933	1517106	1518153	172	0	172	0	EDL933
Z1641	21	7	11.33	1.79	0.01	1.69	1.01e-06	0.04	11	0	11	0	EDL933	1518393	1518909	18	0	18	0	EDL933	1518393	1518909	14	0	14	0	EDL933	1518393	1518909	14.33	21	0	21	0	EDL933	1518393	1518909	24	0	24	0	EDL933	1518393	1518909	32	0	32	0	EDL933
Z1642	167	115	135.67	1.87	4.97e-12	1.77	1.22e-05	5.55e-11	169	0	169	0	EDL933	1518938	1521074	141	0	141	0	EDL933	1518938	1521074	156	0	156	0	EDL933	1518938	1521074	155.33	271	0	271	0	EDL933	1518938	1521074	308	0	308	0	EDL933	1518938	1521074	294	0	294	0	EDL933
Z1643	144	88	119.67	1.85	2.2e-10	1.75	1.07e-05	2.07e-09	147	0	147	0	EDL933	1521573	1522806	132	0	132	0	EDL933	1521573	1522806	142	0	142	0	EDL933	1521573	1522806	140.33	230	0	230	0	EDL933	1521573	1522806	276	0	276	0	EDL933	1521573	1522806	274	0	274	0	EDL933
Z1644	94	51	68.67	1.7	1.29e-06	1.61	6.04e-06	7.34e-06	99	0	99	0	EDL933	1522790	1523429	97	0	97	0	EDL933	1522790	1523429	97	0	97	0	EDL933	1522790	1523429	97.67	148	0	148	0	EDL933	1522790	1523429	191	0	191	0	EDL933	1522790	1523429	160	0	160	0	EDL933
Z1645	99	48	72	1.69	1.38e-06	1.6	6.33e-06	7.83e-06	108	0	108	0	EDL933	1523797	1524442	95	0	95	0	EDL933	1523797	1524442	108	0	108	0	EDL933	1523797	1524442	103.67	156	0	156	0	EDL933	1523797	1524442	194	0	194	0	EDL933	1523797	1524442	177	0	177	0	EDL933
Z1646	47	21	30.67	1.7	0.000495	1.61	2.71e-06	0.00177	52	0	52	0	EDL933	1524489	1524645	32	0	32	0	EDL933	1524489	1524645	47	0	47	0	EDL933	1524489	1524645	43.67	68	0	68	0	EDL933	1524489	1524645	79	0	79	0	EDL933	1524489	1524645	76	0	76	0	EDL933
Z1647	70	36	52.67	2.74	9.72e-11	2.58	4.89e-06	9.51e-10	34	0	34	0	EDL933	1525139	1525388	27	0	27	0	EDL933	1525139	1525388	30	0	30	0	EDL933	1525139	1525388	30.33	97	0	97	0	EDL933	1525139	1525388	86	0	86	0	EDL933	1525139	1525388	66	0	66	0	EDL933
Z1648	12	1	1	1.11	1	1.05	4.75e-08	1	12	0	12	0	EDL933	1525441	1525867	8	0	8	0	EDL933	1525441	1525867	8	0	8	0	EDL933	1525441	1525867	9.33	17	0	17	0	EDL933	1525441	1525867	9	0	9	0	EDL933	1525441	1525867	5	0	5	0	EDL933
Z1649	17	6	9.67	1.74	0.02	1.65	8.58e-07	0.06	10	0	10	0	EDL933	1526166	1526349	15	0	15	0	EDL933	1526166	1526349	14	0	14	0	EDL933	1526166	1526349	13	27	0	27	0	EDL933	1526166	1526349	20	0	20	0	EDL933	1526166	1526349	21	0	21	0	EDL933
Z1650	8	3	5.33	1.31	0.29	1.24	4.19e-07	0.44	19	0	19	0	EDL933	1526677	1527550	16	0	16	0	EDL933	1526677	1527550	17	0	17	0	EDL933	1526677	1527550	17.33	24	0	24	0	EDL933	1526677	1527550	20	0	20	0	EDL933	1526677	1527550	24	0	24	0	EDL933
Z1651	277	100	167.33	1.43	0.000176	1.35	1.38e-05	0.000688	361	0	361	0	EDL933	1527753	1530771	402	0	402	0	EDL933	1527753	1530771	392	0	392	0	EDL933	1527753	1530771	385	492	0	492	0	EDL933	1527753	1530771	638	0	638	0	EDL933	1527753	1530771	527	0	527	0	EDL933
Z1652	66	23	34	1.17	0.19	1.11	2.24e-06	0.31	213	0	213	0	EDL933	1530878	1533266	199	0	199	0	EDL933	1530878	1533266	171	0	171	0	EDL933	1530878	1533266	194.33	226	0	226	0	EDL933	1530878	1533266	237	0	237	0	EDL933	1530878	1533266	222	0	222	0	EDL933
Z1653	26	4	8	1.08	0.9	1.02	2.02e-07	1	98	0	98	0	EDL933	1533262	1534168	103	0	103	0	EDL933	1533262	1534168	104	0	104	0	EDL933	1533262	1534168	101.67	105	0	105	0	EDL933	1533262	1534168	124	0	124	0	EDL933	1533262	1534168	100	0	100	0	EDL933
Z1654	51	21	3.67	1.03	0.86	-1.03	-3.08e-07	0.97	93	0	93	0	EDL933	1534164	1535235	135	0	135	0	EDL933	1534164	1535235	129	0	129	0	EDL933	1534164	1535235	119	108	0	108	0	EDL933	1534164	1535235	116	0	116	0	EDL933	1534164	1535235	144	0	144	0	EDL933
Z1655	20	2	9	1.43	0.14	1.35	7.55e-07	0.24	21	0	21	0	EDL933	1535574	1536393	19	0	19	0	EDL933	1535574	1536393	23	0	23	0	EDL933	1535574	1536393	21	39	0	39	0	EDL933	1535574	1536393	23	0	23	0	EDL933	1535574	1536393	28	0	28	0	EDL933
Z1656	26	6	1	1.02	0.84	-1.04	-1.91e-07	0.95	66	0	66	0	EDL933	1536483	1536969	48	0	48	0	EDL933	1536483	1536969	51	0	51	0	EDL933	1536483	1536969	55	70	0	70	0	EDL933	1536483	1536969	54	0	54	0	EDL933	1536483	1536969	44	0	44	0	EDL933
Z1657	2	1	-1	-4	0.38	-3.33	-1.03e-07	0.54	2	0	2	0	EDL933	1536984	1537461	0	0	0	0	EDL933	1536984	1537461	2	0	2	0	EDL933	1536984	1537461	1.33	0	0	0	0	EDL933	1536984	1537461	0	0	0	0	EDL933	1536984	1537461	1	0	1	0	EDL933
Z1658	14	9	-1.67	-1.03	0.52	-1.09	-4.65e-07	0.68	48	0	48	0	EDL933	1537907	1538282	57	0	57	0	EDL933	1537907	1538282	60	0	60	0	EDL933	1537907	1538282	55	46	0	46	0	EDL933	1537907	1538282	58	0	58	0	EDL933	1537907	1538282	56	0	56	0	EDL933
Z1660	33	9	17.67	1.15	0.43	1.08	1.03e-06	0.59	109	0	109	0	EDL933	1538584	1539472	128	0	128	0	EDL933	1538584	1539472	124	0	124	0	EDL933	1538584	1539472	120.33	133	0	133	0	EDL933	1538584	1539472	142	0	142	0	EDL933	1538584	1539472	139	0	139	0	EDL933
Z1661	27	6	14.33	1.7	0.01	1.62	1.27e-06	0.03	26	0	26	0	EDL933	1539471	1539798	25	0	25	0	EDL933	1539471	1539798	10	0	10	0	EDL933	1539471	1539798	20.33	37	0	37	0	EDL933	1539471	1539798	36	0	36	0	EDL933	1539471	1539798	31	0	31	0	EDL933
Z1662	16	4	4.33	1.12	0.73	1.06	2.17e-07	0.87	43	0	43	0	EDL933	1540012	1540504	38	0	38	0	EDL933	1540012	1540504	32	0	32	0	EDL933	1540012	1540504	37.67	48	0	48	0	EDL933	1540012	1540504	41	0	41	0	EDL933	1540012	1540504	37	0	37	0	EDL933
Z1663	15	4	8.67	1.55	0.06	1.47	7.46e-07	0.13	19	12	19	0	EDL933	1540470	1540713	13	6	13	0	EDL933	1540470	1540713	15	4	15	0	EDL933	1540470	1540713	15.67	28	8	28	0	EDL933	1540470	1540713	27	10	27	0	EDL933	1540470	1540713	18	8	18	0	EDL933
Z1664	26	1	6.33	1.07	0.91	1.02	1.48e-07	1	92	0	92	0	EDL933	1540797	1541640	84	0	84	0	EDL933	1540797	1541640	78	0	78	0	EDL933	1540797	1541640	84.67	85	0	85	0	EDL933	1540797	1541640	104	0	104	0	EDL933	1540797	1541640	84	0	84	0	EDL933
serX	10	5	3	1.21	0.58	1.14	2.08e-07	0.73	10	0	10	0	EDL933	1541789	1541877	15	0	15	0	EDL933	1541789	1541877	18	0	18	0	EDL933	1541789	1541877	14.33	13	0	13	0	EDL933	1541789	1541877	20	0	20	0	EDL933	1541789	1541877	19	0	19	0	EDL933
ycdW	218	50	43	1.03	0.72	-1.03	-3.87e-06	0.85	1620	1620	1620	0	EDL933	1542071	1543049	1402	1402	1402	0	EDL933	1542071	1543049	1474	1474	1474	0	EDL933	1542071	1543049	1498.67	1524	1524	1524	0	EDL933	1542071	1543049	1587	1587	1587	0	EDL933	1542071	1543049	1514	1514	1514	0	EDL933
ycdX	164	46	-53.67	-1.04	0.17	-1.1	-1.3e-05	0.29	1494	1494	1494	0	EDL933	1543103	1543841	1417	1417	1417	0	EDL933	1543103	1543841	1421	1421	1421	0	EDL933	1543103	1543841	1444	1375	1375	1375	0	EDL933	1543103	1543841	1466	1466	1466	0	EDL933	1543103	1543841	1330	1330	1330	0	EDL933
ycdY	197	58	-64	-1.12	0.02	-1.18	-9.4e-06	0.06	690	690	690	0	EDL933	1543864	1544419	602	602	602	0	EDL933	1543864	1544419	550	550	550	0	EDL933	1543864	1544419	614	493	493	493	0	EDL933	1543864	1544419	613	613	613	0	EDL933	1543864	1544419	544	544	544	0	EDL933
ycdZ	573	16	-121	-1.12	0.13	-1.18	-1.69e-05	0.23	1441	1441	1441	0	EDL933	1544472	1545012	964	964	964	0	EDL933	1544472	1545012	948	948	948	0	EDL933	1544472	1545012	1117.67	1172	1172	1172	0	EDL933	1544472	1545012	950	950	950	0	EDL933	1544472	1545012	868	868	868	0	EDL933
csgG	409	259	-323	-1.51	1.69e-10	-1.59	-3.63e-05	1.61e-09	990	990	990	0	EDL933	1545075	1545909	897	897	897	0	EDL933	1545075	1545909	996	996	996	0	EDL933	1545075	1545909	961	587	587	587	0	EDL933	1545075	1545909	689	689	689	0	EDL933	1545075	1545909	638	638	638	0	EDL933
csgF	224	43	-112.67	-1.3	0.000143	-1.37	-1.33e-05	0.000572	558	558	558	0	EDL933	1545935	1546352	428	428	428	0	EDL933	1545935	1546352	466	466	466	0	EDL933	1545935	1546352	484	334	334	334	0	EDL933	1545935	1546352	385	385	385	0	EDL933	1545935	1546352	395	395	395	0	EDL933
csgE	147	25	-70	-1.19	0.00317	-1.26	-9.07e-06	0.00946	471	471	471	0	EDL933	1546376	1546766	401	401	401	0	EDL933	1546376	1546766	432	432	432	0	EDL933	1546376	1546766	434.67	324	324	324	0	EDL933	1546376	1546766	394	394	394	0	EDL933	1546376	1546766	376	376	376	0	EDL933
csgD	665	290	-440	-1.43	3.79e-08	-1.51	-5e-05	2.67e-07	1620	1620	1620	0	EDL933	1546770	1547421	1300	1300	1300	0	EDL933	1546770	1547421	1442	1442	1442	0	EDL933	1546770	1547421	1454	955	955	955	0	EDL933	1546770	1547421	1077	1077	1077	0	EDL933	1546770	1547421	1010	1010	1010	0	EDL933
csgB	1687	1412	-1498.67	-4.33	0	-4.57	-0.000155	0	1934	1934	1934	0	EDL933	1548175	1548631	1848	1848	1848	0	EDL933	1548175	1548631	2064	2064	2064	0	EDL933	1548175	1548631	1948.67	377	377	377	0	EDL933	1548175	1548631	436	436	436	0	EDL933	1548175	1548631	537	537	537	0	EDL933
csgA	4561	2935	-3805.33	-4.07	0	-4.33	-0.000395	0	4269	4269	4269	0	EDL933	1548671	1549130	5508	5508	5508	0	EDL933	1548671	1549130	5352	5352	5352	0	EDL933	1548671	1549130	5043	947	947	947	0	EDL933	1548671	1549130	1432	1432	1432	0	EDL933	1548671	1549130	1334	1334	1334	0	EDL933
csgC	163	125	-138.33	-3.84	7.28e-38	-4.05	-1.43e-05	1.8e-36	201	201	201	0	EDL933	1549188	1549521	183	183	183	0	EDL933	1549188	1549521	177	177	177	0	EDL933	1549188	1549521	187	38	38	38	0	EDL933	1549188	1549521	52	52	52	0	EDL933	1549188	1549521	56	56	56	0	EDL933
Z1678	72	36	-46.33	-3.67	2.61e-12	-3.86	-4.78e-06	3e-11	84	84	84	0	EDL933	1549641	1549953	50	50	50	0	EDL933	1549641	1549953	57	57	57	0	EDL933	1549641	1549953	63.67	14	14	14	0	EDL933	1549641	1549953	26	26	26	0	EDL933	1549641	1549953	12	12	12	0	EDL933
Z1679	220	127	-130.67	-1.4	4.06e-05	-1.48	-1.48e-05	0.00018	508	508	508	0	EDL933	1550047	1550581	436	436	436	0	EDL933	1550047	1550581	419	419	419	0	EDL933	1550047	1550581	454.33	391	391	391	0	EDL933	1550047	1550581	288	288	288	0	EDL933	1550047	1550581	292	292	292	0	EDL933
ymdC	231	54	-110.33	-1.26	0.000426	-1.32	-1.34e-05	0.00155	638	638	638	0	EDL933	1550522	1552004	491	491	491	0	EDL933	1550522	1552004	491	491	491	0	EDL933	1550522	1552004	540	445	445	445	0	EDL933	1550522	1552004	437	437	437	0	EDL933	1550522	1552004	407	407	407	0	EDL933
ymdD	65	20	-10	-1.08	0.31	-1.13	-1.59e-06	0.46	161	161	161	0	EDL933	1552011	1553169	141	141	141	0	EDL933	1552011	1553169	96	96	96	0	EDL933	1552011	1553169	132.67	122	122	122	0	EDL933	1552011	1553169	113	113	113	0	EDL933	1552011	1553169	133	133	133	0	EDL933
mdoG	2308	851	-1343.67	-1.39	1.6e-06	-1.47	-0.000154	8.92e-06	5515	5515	5515	0	EDL933	1553561	1555097	4355	4355	4355	0	EDL933	1553561	1555097	4435	4435	4435	0	EDL933	1553561	1555097	4768.33	3504	3504	3504	0	EDL933	1553561	1555097	3563	3563	3563	0	EDL933	1553561	1555097	3207	3207	3207	0	EDL933
mdoH	2281	2019	-2030.33	-1.81	0	-1.92	-0.00022	0	4598	4598	4598	0	EDL933	1555089	1557633	4517	4517	4517	0	EDL933	1555089	1557633	4469	4469	4469	0	EDL933	1555089	1557633	4528	2450	2450	2450	0	EDL933	1555089	1557633	2726	2726	2726	0	EDL933	1555089	1557633	2317	2317	2317	0	EDL933
yceK	68	5	-27.33	-1.16	0.03	-1.23	-3.71e-06	0.08	177	177	177	0	EDL933	1557805	1558033	217	217	217	0	EDL933	1557805	1558033	196	196	196	0	EDL933	1557805	1558033	196.67	149	149	149	0	EDL933	1557805	1558033	177	177	177	0	EDL933	1557805	1558033	182	182	182	0	EDL933
msyB	11	6	-5.67	-1.05	0.28	-1.11	-1.14e-06	0.42	111	111	111	0	EDL933	1558033	1558411	105	105	105	0	EDL933	1558033	1558411	111	111	111	0	EDL933	1558033	1558411	109	100	100	100	0	EDL933	1558033	1558411	108	108	108	0	EDL933	1558033	1558411	102	102	102	0	EDL933
Z1687	1	0	0.33	∞	1	3.6	3.2e-08	1	0	0	0	0	EDL933	1558437	1558536	0	0	0	0	EDL933	1558437	1558536	0	0	0	0	EDL933	1558437	1558536	0	1	1	1	0	EDL933	1558437	1558536	0	0	0	0	EDL933	1558437	1558536	0	0	0	0	EDL933
yceE	14	3	7	1.7	0.06	1.6	6.18e-07	0.13	13	13	13	0	EDL933	1558490	1559558	5	5	5	0	EDL933	1558490	1559558	12	12	12	0	EDL933	1558490	1559558	10	19	19	19	0	EDL933	1558490	1559558	17	17	17	0	EDL933	1558490	1559558	15	15	15	0	EDL933
Z1690	99	57	-44	-1.09	0.04	-1.16	-7.03e-06	0.08	540	540	540	0	EDL933	1559888	1560809	500	500	500	0	EDL933	1559888	1560809	494	494	494	0	EDL933	1559888	1560809	511.33	443	443	443	0	EDL933	1559888	1560809	518	518	518	0	EDL933	1559888	1560809	441	441	441	0	EDL933
yceA	249	79	154.67	1.16	0.2	1.1	9.65e-06	0.32	914	914	914	0	EDL933	1561033	1562086	989	989	989	0	EDL933	1561033	1562086	923	923	923	0	EDL933	1561033	1562086	942	1002	1002	1002	0	EDL933	1561033	1562086	1163	1163	1163	0	EDL933	1561033	1562086	1125	1125	1125	0	EDL933
yceI	1818	457	-926.67	-1.3	0.000234	-1.37	-0.000109	0.000896	4796	4796	4796	0	EDL933	1562127	1562703	3593	3593	3593	0	EDL933	1562127	1562703	3738	3738	3738	0	EDL933	1562127	1562703	4042.33	3233	3233	3233	0	EDL933	1562127	1562703	3136	3136	3136	0	EDL933	1562127	1562703	2978	2978	2978	0	EDL933
Z1693	180	41	-86	-1.29	0.000313	-1.36	-1.02e-05	0.00118	463	463	463	0	EDL933	1562706	1563273	349	349	349	0	EDL933	1562706	1563273	340	340	340	0	EDL933	1562706	1563273	384	283	283	283	0	EDL933	1562706	1563273	312	312	312	0	EDL933	1562706	1563273	299	299	299	0	EDL933
yceO	6	4	-4	-4	0.01	-3.94	-4.12e-07	0.03	5	5	5	0	EDL933	1563533	1563674	6	6	6	0	EDL933	1563533	1563674	5	5	5	0	EDL933	1563533	1563674	5.33	1	1	1	0	EDL933	1563533	1563674	0	0	0	0	EDL933	1563533	1563674	3	3	3	0	EDL933
solA	593	304	-389	-1.3	4.68e-06	-1.38	-4.64e-05	2.46e-05	1769	1769	1769	0	EDL933	1563694	1564813	1681	1681	1681	0	EDL933	1563694	1564813	1564	1564	1564	0	EDL933	1563694	1564813	1671.33	1176	1176	1176	0	EDL933	1563694	1564813	1411	1411	1411	0	EDL933	1563694	1564813	1260	1260	1260	0	EDL933
yceP	98	33	35.67	1.12	0.46	1.07	1.95e-06	0.62	289	289	289	0	EDL933	1564927	1565182	328	328	328	0	EDL933	1564927	1565182	252	252	252	0	EDL933	1564927	1565182	289.67	350	350	350	0	EDL933	1564927	1565182	304	304	304	0	EDL933	1564927	1565182	322	322	322	0	EDL933
dinI	1913	1532	1758.67	8.74	5.42e-188	8.26	0.000168	2.17e-186	216	216	216	0	EDL933	1565471	1565717	230	230	230	0	EDL933	1565471	1565717	236	236	236	0	EDL933	1565471	1565717	227.33	1762	1762	1762	0	EDL933	1565471	1565717	2067	2067	2067	0	EDL933	1565471	1565717	2129	2129	2129	0	EDL933
pyrC	809	261	-361	-1.17	0.01	-1.23	-4.75e-05	0.03	2790	2790	2790	0	EDL933	1565790	1566837	2352	2352	2352	0	EDL933	1565790	1566837	2361	2361	2361	0	EDL933	1565790	1566837	2501	2348	2348	2348	0	EDL933	1565790	1566837	2091	2091	2091	0	EDL933	1565790	1566837	1981	1981	1981	0	EDL933
yceB	339	131	-214.33	-1.29	2.57e-05	-1.36	-2.57e-05	0.000119	1061	1061	1061	0	EDL933	1566942	1567503	895	895	895	0	EDL933	1566942	1567503	941	941	941	0	EDL933	1566942	1567503	965.67	764	764	764	0	EDL933	1566942	1567503	768	768	768	0	EDL933	1566942	1567503	722	722	722	0	EDL933
grxB	1243	326	-653.33	-1.2	0.00155	-1.27	-8.33e-05	0.00499	4155	4155	4155	0	EDL933	1567636	1568284	3750	3750	3750	0	EDL933	1567636	1568284	3668	3668	3668	0	EDL933	1567636	1568284	3857.67	3342	3342	3342	0	EDL933	1567636	1568284	3359	3359	3359	0	EDL933	1567636	1568284	2912	2912	2912	0	EDL933
yceL	30	10	-6.67	-1.04	0.31	-1.1	-1.61e-06	0.46	175	175	175	0	EDL933	1568347	1569586	185	185	185	0	EDL933	1568347	1569586	179	179	179	0	EDL933	1568347	1569586	179.67	190	190	190	0	EDL933	1568347	1569586	169	169	169	0	EDL933	1568347	1569586	160	160	160	0	EDL933
rimJ	233	124	39.33	1.05	0.93	-1.01	-6.65e-07	1	1011	1011	1011	0	EDL933	1569791	1570376	778	778	778	0	EDL933	1569791	1570376	798	798	798	0	EDL933	1569791	1570376	862.33	966	966	966	0	EDL933	1569791	1570376	922	922	922	0	EDL933	1569791	1570376	817	817	817	0	EDL933
yceH	175	66	32.33	1.05	0.99	-1	-1.35e-07	1	736	736	736	0	EDL933	1570386	1571034	561	561	561	0	EDL933	1570386	1571034	613	613	613	0	EDL933	1570386	1571034	636.67	679	679	679	0	EDL933	1570386	1571034	649	649	649	0	EDL933	1570386	1571034	679	679	679	0	EDL933
mviM	109	67	-26.67	-1.04	0.17	-1.09	-6.63e-06	0.29	809	809	809	0	EDL933	1571035	1571959	775	775	775	0	EDL933	1571035	1571959	708	708	708	0	EDL933	1571035	1571959	764	737	737	737	0	EDL933	1571035	1571959	775	775	775	0	EDL933	1571035	1571959	700	700	700	0	EDL933
mviN	119	30	-49.33	-1.15	0.02	-1.21	-6.78e-06	0.04	421	421	421	0	EDL933	1572068	1573604	384	384	384	0	EDL933	1572068	1573604	361	361	361	0	EDL933	1572068	1573604	388.67	373	373	373	0	EDL933	1572068	1573604	343	343	343	0	EDL933	1572068	1573604	302	302	302	0	EDL933
flgN	80	26	-34.67	-1.33	0.00613	-1.4	-4e-06	0.02	172	172	172	0	EDL933	1573643	1574060	135	135	135	0	EDL933	1573643	1574060	111	111	111	0	EDL933	1573643	1574060	139.33	124	124	124	0	EDL933	1573643	1574060	92	92	92	0	EDL933	1573643	1574060	98	98	98	0	EDL933
flgM	40	6	-22.67	-1.29	0.00756	-1.36	-2.71e-06	0.02	117	117	117	0	EDL933	1574064	1574358	84	84	84	0	EDL933	1574064	1574358	102	102	102	0	EDL933	1574064	1574358	101	80	80	80	0	EDL933	1574064	1574358	78	78	78	0	EDL933	1574064	1574358	77	77	77	0	EDL933
flgA	74	29	-45	-1.74	1.66e-06	-1.83	-4.86e-06	9.25e-06	130	130	130	0	EDL933	1574433	1575093	89	89	89	0	EDL933	1574433	1575093	98	98	98	0	EDL933	1574433	1575093	105.67	66	66	66	0	EDL933	1574433	1575093	56	56	56	0	EDL933	1574433	1575093	60	60	60	0	EDL933
flgB	113	46	-68.67	-14.73	2.82e-21	-15.02	-6.91e-06	5.03e-20	116	116	116	0	EDL933	1575247	1575664	55	55	55	0	EDL933	1575247	1575664	50	50	50	0	EDL933	1575247	1575664	73.67	8	8	8	0	EDL933	1575247	1575664	3	3	3	0	EDL933	1575247	1575664	4	4	4	0	EDL933
flgC	40	15	-25.33	-16.2	2.06e-13	-15.83	-2.56e-06	2.56e-12	40	40	40	0	EDL933	1575667	1576072	24	24	24	0	EDL933	1575667	1576072	17	17	17	0	EDL933	1575667	1576072	27	3	3	3	0	EDL933	1575667	1576072	0	0	0	0	EDL933	1575667	1576072	2	2	2	0	EDL933
flgD	198	84	-123	-9.79	1.43e-26	-10.16	-1.24e-05	2.92e-25	210	210	210	0	EDL933	1576083	1576779	98	98	98	0	EDL933	1576083	1576779	103	103	103	0	EDL933	1576083	1576779	137	16	16	16	0	EDL933	1576083	1576779	14	14	14	0	EDL933	1576083	1576779	12	12	12	0	EDL933
flgE	512	201	-303.33	-6.95	1.29e-25	-7.22	-3.06e-05	2.56e-24	553	553	553	0	EDL933	1576803	1578009	261	261	261	0	EDL933	1576803	1578009	249	249	249	0	EDL933	1576803	1578009	354.33	41	41	41	0	EDL933	1576803	1578009	48	48	48	0	EDL933	1576803	1578009	64	64	64	0	EDL933
flgF	136	46	-77	-5.62	1.52e-14	-5.86	-7.8e-06	2.05e-13	147	147	147	0	EDL933	1578028	1578784	72	72	72	0	EDL933	1578028	1578784	62	62	62	0	EDL933	1578028	1578784	93.67	16	16	16	0	EDL933	1578028	1578784	23	23	23	0	EDL933	1578028	1578784	11	11	11	0	EDL933
flgG	242	101	-148	-4.93	1.07e-20	-5.15	-1.5e-05	1.87e-19	270	270	270	0	EDL933	1578921	1579704	149	149	149	0	EDL933	1578921	1579704	138	138	138	0	EDL933	1578921	1579704	185.67	48	48	48	0	EDL933	1578921	1579704	37	37	37	0	EDL933	1578921	1579704	28	28	28	0	EDL933
flgH	78	30	-47	-6.42	5.9e-14	-6.66	-4.77e-06	7.61e-13	83	83	83	0	EDL933	1579756	1580455	39	39	39	0	EDL933	1579756	1580455	45	45	45	0	EDL933	1579756	1580455	55.67	12	12	12	0	EDL933	1579756	1580455	9	9	9	0	EDL933	1579756	1580455	5	5	5	0	EDL933
flgI	163	31	-83	-3.52	5.77e-09	-3.65	-8.42e-06	4.48e-08	193	193	193	0	EDL933	1580466	1581564	91	91	91	0	EDL933	1580466	1581564	64	64	64	0	EDL933	1580466	1581564	116	30	30	30	0	EDL933	1580466	1581564	33	33	33	0	EDL933	1580466	1581564	36	36	36	0	EDL933
flgJ	41	16	-25.33	-4.62	3.23e-09	-4.78	-2.59e-06	2.61e-08	46	46	46	0	EDL933	1581563	1582505	22	22	22	0	EDL933	1581563	1582505	29	29	29	0	EDL933	1581563	1582505	32.33	6	6	6	0	EDL933	1581563	1582505	5	5	5	0	EDL933	1581563	1582505	10	10	10	0	EDL933
flgK	159	69	-98.33	-2.37	5.14e-12	-2.48	-1.03e-05	5.72e-11	227	227	227	0	EDL933	1582570	1584214	147	147	147	0	EDL933	1582570	1584214	137	137	137	0	EDL933	1582570	1584214	170.33	80	80	80	0	EDL933	1582570	1584214	68	68	68	0	EDL933	1582570	1584214	68	68	68	0	EDL933
flgL	155	22	-66.67	-1.33	0.00149	-1.4	-7.7e-06	0.00481	351	351	351	0	EDL933	1584225	1585179	230	230	230	0	EDL933	1584225	1585179	221	221	221	0	EDL933	1584225	1585179	267.33	196	196	196	0	EDL933	1584225	1585179	207	207	207	0	EDL933	1584225	1585179	199	199	199	0	EDL933
rne	3031	311	-1142	-1.13	0.03	-1.19	-0.000163	0.06	11049	11049	11049	0	EDL933	1585373	1588559	9658	9658	9658	0	EDL933	1585373	1588559	9374	9374	9374	0	EDL933	1585373	1588559	10027	9163	9163	9163	0	EDL933	1585373	1588559	9474	9474	9474	0	EDL933	1585373	1588559	8018	8018	8018	0	EDL933
Z1724	147	24	-46.67	-1.07	0.08	-1.13	-8.28e-06	0.15	652	652	652	0	EDL933	1588639	1589014	751	751	751	0	EDL933	1588639	1589014	665	665	665	0	EDL933	1588639	1589014	689.33	604	604	604	0	EDL933	1588639	1589014	683	683	683	0	EDL933	1588639	1589014	641	641	641	0	EDL933
yceC	181	68	103.33	1.31	0.02	1.24	8.14e-06	0.04	323	323	323	0	EDL933	1589131	1590091	391	391	391	0	EDL933	1589131	1590091	298	298	298	0	EDL933	1589131	1590091	337.33	391	391	391	0	EDL933	1589131	1590091	452	452	452	0	EDL933	1589131	1590091	479	479	479	0	EDL933
yceF	268	75	-136.67	-1.3	0.000159	-1.37	-1.61e-05	0.000628	690	690	690	0	EDL933	1590191	1590815	538	538	538	0	EDL933	1590191	1590815	543	543	543	0	EDL933	1590191	1590815	590.33	463	463	463	0	EDL933	1590191	1590815	422	422	422	0	EDL933	1590191	1590815	476	476	476	0	EDL933
yceD	1592	750	-578.67	-1.08	0.09	-1.14	-9.94e-05	0.17	8472	8472	8472	0	EDL933	1590974	1591496	8144	8144	8144	0	EDL933	1590974	1591496	7604	7604	7604	0	EDL933	1590974	1591496	8073.33	6880	6880	6880	0	EDL933	1590974	1591496	8210	8210	8210	0	EDL933	1590974	1591496	7394	7394	7394	0	EDL933
rpmF	735	245	-214.67	-1.05	0.18	-1.11	-4.78e-05	0.3	4998	4998	4998	0	EDL933	1591547	1591721	5006	5006	5006	0	EDL933	1591547	1591721	4770	4770	4770	0	EDL933	1591547	1591721	4924.67	4753	4753	4753	0	EDL933	1591547	1591721	5056	5056	5056	0	EDL933	1591547	1591721	4321	4321	4321	0	EDL933
plsX	577	309	-393.67	-1.29	1.43e-05	-1.36	-4.73e-05	6.89e-05	1814	1814	1814	0	EDL933	1591831	1592872	1723	1723	1723	0	EDL933	1591831	1592872	1730	1730	1730	0	EDL933	1591831	1592872	1755.67	1435	1435	1435	0	EDL933	1591831	1592872	1414	1414	1414	0	EDL933	1591831	1592872	1237	1237	1237	0	EDL933
fabH	879	517	-573.33	-1.33	1.03e-05	-1.41	-6.79e-05	5.09e-05	2223	2223	2223	0	EDL933	1592939	1593893	2465	2465	2465	0	EDL933	1592939	1593893	2223	2223	2223	0	EDL933	1592939	1593893	2303.67	1586	1586	1586	0	EDL933	1592939	1593893	1899	1899	1899	0	EDL933	1592939	1593893	1706	1706	1706	0	EDL933
fabD	2152	890	-1363.33	-1.32	1.34e-05	-1.39	-0.000161	6.52e-05	6149	6149	6149	0	EDL933	1593908	1594838	5514	5514	5514	0	EDL933	1593908	1594838	5286	5286	5286	0	EDL933	1593908	1594838	5649.67	4466	4466	4466	0	EDL933	1593908	1594838	4396	4396	4396	0	EDL933	1593908	1594838	3997	3997	3997	0	EDL933
fabG	3863	1584	-2414.33	-1.29	8.26e-05	-1.36	-0.000289	0.000347	11678	11678	11678	0	EDL933	1594850	1595585	10683	10683	10683	0	EDL933	1594850	1595585	10228	10228	10228	0	EDL933	1594850	1595585	10863	8887	8887	8887	0	EDL933	1594850	1595585	8644	8644	8644	0	EDL933	1594850	1595585	7815	7815	7815	0	EDL933
acpP	4106	1950	-1225.33	-1.19	0.08	-1.26	-0.000166	0.15	5675	5675	5675	0	EDL933	1595795	1596032	9073	9073	9073	0	EDL933	1595795	1596032	8609	8609	8609	0	EDL933	1595795	1596032	7785.67	4967	4967	4967	0	EDL933	1595795	1596032	7625	7625	7625	0	EDL933	1595795	1596032	7089	7089	7089	0	EDL933
fabF	2284	527	1102.67	1.11	0.5	1.05	5.26e-05	0.65	10431	10431	10431	0	EDL933	1596119	1597361	9904	9904	9904	0	EDL933	1596119	1597361	9324	9324	9324	0	EDL933	1596119	1597361	9886.33	11113	11113	11113	0	EDL933	1596119	1597361	11608	11608	11608	0	EDL933	1596119	1597361	10246	10246	10246	0	EDL933
pabC	157	66	14.33	1.02	0.71	-1.03	-1.72e-06	0.85	678	678	678	0	EDL933	1597480	1598290	619	619	619	0	EDL933	1597480	1598290	521	521	521	0	EDL933	1597480	1598290	606	665	665	665	0	EDL933	1597480	1598290	631	631	631	0	EDL933	1597480	1598290	565	565	565	0	EDL933
yceG	69	45	52.33	1.2	0.09	1.14	3.63e-06	0.17	278	278	278	0	EDL933	1598292	1599315	257	257	257	0	EDL933	1598292	1599315	252	252	252	0	EDL933	1598292	1599315	262.33	302	302	302	0	EDL933	1598292	1599315	321	321	321	0	EDL933	1598292	1599315	321	321	321	0	EDL933
tmk	122	59	64.67	1.11	0.43	1.05	3.11e-06	0.6	614	614	614	0	EDL933	1599304	1599946	564	564	564	0	EDL933	1599304	1599946	553	553	553	0	EDL933	1599304	1599946	577	627	627	627	0	EDL933	1599304	1599946	675	675	675	0	EDL933	1599304	1599946	623	623	623	0	EDL933
holB	153	63	-10	-1.01	0.35	-1.07	-4.99e-06	0.51	857	857	857	0	EDL933	1599942	1600947	771	771	771	0	EDL933	1599942	1600947	704	704	704	0	EDL933	1599942	1600947	777.33	813	813	813	0	EDL933	1599942	1600947	776	776	776	0	EDL933	1599942	1600947	713	713	713	0	EDL933
ycfH	225	35	-97	-1.09	0.04	-1.15	-1.53e-05	0.09	1231	1231	1231	0	EDL933	1600957	1601755	1092	1092	1092	0	EDL933	1600957	1601755	1068	1068	1068	0	EDL933	1600957	1601755	1130.33	1033	1033	1033	0	EDL933	1600957	1601755	1061	1061	1061	0	EDL933	1600957	1601755	1006	1006	1006	0	EDL933
ptsG	5047	4181	-4012.33	-1.46	3.55e-08	-1.54	-0.000457	2.51e-07	12608	12608	12608	0	EDL933	1602050	1603484	13256	13256	13256	0	EDL933	1602050	1603484	12623	12623	12623	0	EDL933	1602050	1603484	12829	8209	8209	8209	0	EDL933	1602050	1603484	9814	9814	9814	0	EDL933	1602050	1603484	8427	8427	8427	0	EDL933
fhuE	43464	11024	-22532.3	-1.45	8.32e-06	-1.52	-0.00253	4.16e-05	88977	88977	88977	0	EDL933	1603543	1605733	63451	63451	63451	0	EDL933	1603543	1605733	66173	66173	66173	0	EDL933	1603543	1605733	72867	53064	53064	53064	0	EDL933	1603543	1605733	52427	52427	52427	0	EDL933	1603543	1605733	45513	45513	45513	0	EDL933
ycfF	245	51	-32.67	-1.02	0.28	-1.08	-1.06e-05	0.42	1551	1551	1551	0	EDL933	1606086	1606446	1306	1306	1306	0	EDL933	1606086	1606446	1354	1354	1354	0	EDL933	1606086	1606446	1403.67	1308	1308	1308	0	EDL933	1606086	1606446	1446	1446	1446	0	EDL933	1606086	1606446	1359	1359	1359	0	EDL933
ycfL	104	70	-8.67	-1.01	0.37	-1.07	-6.16e-06	0.53	897	897	897	0	EDL933	1606448	1606826	967	967	967	0	EDL933	1606448	1606826	973	973	973	0	EDL933	1606448	1606826	945.67	889	889	889	0	EDL933	1606448	1606826	993	993	993	0	EDL933	1606448	1606826	929	929	929	0	EDL933
ycfM	405	162	-21	-1.01	0.4	-1.07	-1.16e-05	0.56	1998	1998	1998	0	EDL933	1606839	1607481	1686	1686	1686	0	EDL933	1606839	1607481	1707	1707	1707	0	EDL933	1606839	1607481	1797	1848	1848	1848	0	EDL933	1606839	1607481	1887	1887	1887	0	EDL933	1606839	1607481	1593	1593	1593	0	EDL933
ycfN	38	10	-20	-1.07	0.1	-1.13	-3.55e-06	0.19	314	314	314	0	EDL933	1607461	1608286	291	291	291	0	EDL933	1607461	1608286	302	302	302	0	EDL933	1607461	1608286	302.33	276	276	276	0	EDL933	1607461	1608286	290	290	290	0	EDL933	1607461	1608286	281	281	281	0	EDL933
ycfO	159	87	-103.33	-1.21	0.000381	-1.27	-1.31e-05	0.00141	651	651	651	0	EDL933	1608296	1609322	580	580	580	0	EDL933	1608296	1609322	584	584	584	0	EDL933	1608296	1609322	605	492	492	492	0	EDL933	1608296	1609322	520	520	520	0	EDL933	1608296	1609322	493	493	493	0	EDL933
ycfP	132	76	-81	-1.12	0.01	-1.18	-1.21e-05	0.03	791	791	791	0	EDL933	1609287	1609887	757	757	757	0	EDL933	1609287	1609887	787	787	787	0	EDL933	1609287	1609887	778.33	659	659	659	0	EDL933	1609287	1609887	752	752	752	0	EDL933	1609287	1609887	681	681	681	0	EDL933
ndh	700	257	426	1.37	0.000284	1.3	3.46e-05	0.00108	1209	1209	1209	0	EDL933	1610287	1611592	1216	1216	1216	0	EDL933	1610287	1611592	1045	1045	1045	0	EDL933	1610287	1611592	1156.67	1466	1466	1466	0	EDL933	1610287	1611592	1745	1745	1745	0	EDL933	1610287	1611592	1537	1537	1537	0	EDL933
ycfJ	82	43	60.67	1.71	1.06e-05	1.62	5.36e-06	5.24e-05	82	82	82	0	EDL933	1611818	1612358	95	95	95	0	EDL933	1611818	1612358	80	80	80	0	EDL933	1611818	1612358	85.67	125	125	125	0	EDL933	1611818	1612358	152	152	152	0	EDL933	1611818	1612358	162	162	162	0	EDL933
ycfQ	73	17	44.67	1.16	0.26	1.1	2.77e-06	0.4	272	272	272	0	EDL933	1612419	1613130	268	268	268	0	EDL933	1612419	1613130	288	288	288	0	EDL933	1612419	1613130	276	289	289	289	0	EDL933	1612419	1613130	332	332	332	0	EDL933	1612419	1613130	341	341	341	0	EDL933
ycfR	211	116	145	1.7	2.46e-08	1.61	1.28e-05	1.78e-07	236	236	236	0	EDL933	1613292	1613550	178	178	178	0	EDL933	1613292	1613550	205	205	205	0	EDL933	1613292	1613550	206.33	321	321	321	0	EDL933	1613292	1613550	389	389	389	0	EDL933	1613292	1613550	344	344	344	0	EDL933
ycfS	131	28	-44.67	-1.14	0.04	-1.19	-6.13e-06	0.09	444	444	444	0	EDL933	1613632	1614595	362	362	362	0	EDL933	1613632	1614595	317	317	317	0	EDL933	1613632	1614595	374.33	345	345	345	0	EDL933	1613632	1614595	313	313	313	0	EDL933	1613632	1614595	331	331	331	0	EDL933
mfd	1194	145	-529.67	-1.22	0.00163	-1.29	-6.62e-05	0.00521	3295	3295	3295	0	EDL933	1614738	1618185	2796	2796	2796	0	EDL933	1614738	1618185	2689	2689	2689	0	EDL933	1614738	1618185	2926.67	2544	2544	2544	0	EDL933	1614738	1618185	2546	2546	2546	0	EDL933	1614738	1618185	2101	2101	2101	0	EDL933
ycfT	26	8	0.33	1.01	0.83	-1.05	-2.09e-07	0.94	44	44	44	0	EDL933	1618312	1619386	47	47	47	0	EDL933	1618312	1619386	47	47	47	0	EDL933	1618312	1619386	46	63	63	63	0	EDL933	1618312	1619386	37	37	37	0	EDL933	1618312	1619386	39	39	39	0	EDL933
ycfU	389	233	-304.67	-1.61	3.11e-15	-1.71	-3.35e-05	4.42e-14	828	828	828	0	EDL933	1619647	1620847	847	847	847	0	EDL933	1619647	1620847	726	726	726	0	EDL933	1619647	1620847	800.33	493	493	493	0	EDL933	1619647	1620847	536	536	536	0	EDL933	1619647	1620847	458	458	458	0	EDL933
ycfV	326	161	-236.67	-2	3.35e-15	-2.12	-2.54e-05	4.74e-14	399	399	399	0	EDL933	1620854	1621541	548	548	548	0	EDL933	1620854	1621541	470	470	470	0	EDL933	1620854	1621541	472.33	238	238	238	0	EDL933	1620854	1621541	247	247	247	0	EDL933	1620854	1621541	222	222	222	0	EDL933
ycfW	1045	729	-853	-1.97	0	-2.08	-9.11e-05	0	1827	1827	1827	0	EDL933	1621540	1622785	1737	1737	1737	0	EDL933	1621540	1622785	1644	1644	1644	0	EDL933	1621540	1622785	1736	952	952	952	0	EDL933	1621540	1622785	915	915	915	0	EDL933	1621540	1622785	782	782	782	0	EDL933
ycfX	376	259	-270	-1.52	9.7e-11	-1.61	-3.03e-05	9.51e-10	785	785	785	0	EDL933	1622813	1623725	837	837	837	0	EDL933	1622813	1623725	739	739	739	0	EDL933	1622813	1623725	787	480	480	480	0	EDL933	1622813	1623725	610	610	610	0	EDL933	1622813	1623725	461	461	461	0	EDL933
cobB	118	70	-83.33	-1.43	8.15e-07	-1.51	-9.51e-06	4.75e-06	265	265	265	0	EDL933	1623740	1624562	306	306	306	0	EDL933	1623740	1624562	262	262	262	0	EDL933	1623740	1624562	277.67	192	192	192	0	EDL933	1623740	1624562	203	203	203	0	EDL933	1623740	1624562	188	188	188	0	EDL933
potD	2151	1278	-1459	-1.22	0.000595	-1.29	-0.000184	0.00209	8398	8398	8398	0	EDL933	1624717	1625764	7680	7680	7680	0	EDL933	1624717	1625764	7898	7898	7898	0	EDL933	1624717	1625764	7992	6402	6402	6402	0	EDL933	1624717	1625764	6950	6950	6950	0	EDL933	1624717	1625764	6247	6247	6247	0	EDL933
potC	244	5	-104	-1.17	0.00326	-1.23	-1.37e-05	0.00972	819	819	819	0	EDL933	1625760	1626555	707	707	707	0	EDL933	1625760	1626555	632	632	632	0	EDL933	1625760	1626555	719.33	634	634	634	0	EDL933	1625760	1626555	637	637	637	0	EDL933	1625760	1626555	575	575	575	0	EDL933
intN	124	86	85.33	1.29	0.00649	1.23	6.67e-06	0.02	326	326	326	0	EDL933	1626721	1627840	286	286	286	0	EDL933	1626721	1627840	264	264	264	0	EDL933	1626721	1627840	292	372	372	372	0	EDL933	1626721	1627840	388	388	388	0	EDL933	1626721	1627840	372	372	372	0	EDL933
xisN	57	23	22.33	1.3	0.13	1.23	1.79e-06	0.23	101	101	101	0	EDL933	1627808	1628087	70	70	70	0	EDL933	1627808	1628087	56	56	56	0	EDL933	1627808	1628087	75.67	113	113	113	0	EDL933	1627808	1628087	88	88	88	0	EDL933	1627808	1628087	93	93	93	0	EDL933
Z1766	32	13	1.33	1.01	0.73	-1.04	-4.28e-07	0.86	90	28	90	0	EDL933	1628139	1628484	115	30	115	0	EDL933	1628139	1628484	94	23	94	0	EDL933	1628139	1628484	99.67	84	23	84	0	EDL933	1628139	1628484	116	24	116	0	EDL933	1628139	1628484	103	27	103	0	EDL933
Z1768	208	134	85	1.2	0.19	1.15	6.21e-06	0.31	548	548	548	0	EDL933	1628544	1629177	349	349	349	0	EDL933	1628544	1629177	348	348	348	0	EDL933	1628544	1629177	415	556	556	556	0	EDL933	1628544	1629177	483	483	483	0	EDL933	1628544	1629177	461	461	461	0	EDL933
Z1769	52	13	18.33	1.24	0.21	1.17	1.36e-06	0.34	91	91	91	0	EDL933	1629291	1629522	84	84	84	0	EDL933	1629291	1629522	56	56	56	0	EDL933	1629291	1629522	77	78	78	78	0	EDL933	1629291	1629522	108	108	108	0	EDL933	1629291	1629522	100	100	100	0	EDL933
Z1770	293	150	158.33	1.23	0.05	1.17	1.16e-05	0.1	808	808	808	0	EDL933	1629759	1630236	611	611	611	0	EDL933	1629759	1630236	658	658	658	0	EDL933	1629759	1630236	692.33	904	904	904	0	EDL933	1629759	1630236	859	859	859	0	EDL933	1629759	1630236	789	789	789	0	EDL933
Z1771	58	27	26.67	1.2	0.18	1.14	1.87e-06	0.31	156	156	156	0	EDL933	1630360	1630684	129	129	129	0	EDL933	1630360	1630684	111	111	111	0	EDL933	1630360	1630684	132	166	166	166	0	EDL933	1630360	1630684	169	169	169	0	EDL933	1630360	1630684	141	141	141	0	EDL933
Z1772	84	55	62.67	1.35	0.00289	1.28	5.08e-06	0.00875	194	123	194	0	EDL933	1630667	1631093	166	92	166	0	EDL933	1630667	1631093	173	105	173	0	EDL933	1630667	1631093	177.67	228	128	228	0	EDL933	1630667	1631093	243	130	243	0	EDL933	1630667	1631093	250	129	250	0	EDL933
Z1773	169	79	119.33	1.39	0.000202	1.31	9.77e-06	0.000783	318	231	318	0	EDL933	1631161	1632199	320	209	320	0	EDL933	1631161	1632199	290	197	290	0	EDL933	1631161	1632199	309.33	430	312	430	0	EDL933	1631161	1632199	459	311	459	0	EDL933	1631161	1632199	397	276	397	0	EDL933
Z1774	71	30	13.33	1.15	0.68	1.08	7.44e-07	0.82	50	25	50	0	EDL933	1631990	1632653	121	57	121	0	EDL933	1631990	1632653	89	38	89	0	EDL933	1631990	1632653	86.67	77	39	77	0	EDL933	1631990	1632653	116	53	116	0	EDL933	1631990	1632653	107	48	107	0	EDL933
[truncated: 3,965 more rows]
[truncated: 3 more columns]

## Sheet: Control vs L-serine
Supplementary Data File 1 - RNA-seq Analysis Control vs L-serine
[truncated: 5,575 more rows]
[truncated: 3 more columns]

## Sheet: Fold change of ntrC regulon
Supplementary Data File 1 - Absolute fold change in expression in response to D- and L-serine (NtrC direct regulon)
[truncated: 50 more rows]

[truncated: 2 more sheets: WT vs ntrC, ntrC vs ntrC D-serine]
