# Supplementary material for: Catabolism of serine enantiomers represses enterohemorrhagic Escherichia coli virulence factors via modulation of the nitrogen stress response
Source: Proc Natl Acad Sci U S A. 2026 Mar 18;123(12):e2532916123. doi: 10.1073/pnas.2532916123 (PMC13012123; doi:10.1073/pnas.2532916123)
Supplement: Supplementary file 3 — Dataset S02 (XLSX) [file pnas.2532916123.sd02.xlsx]

## Sheet: Single
PeakID			Individual	Samples
Mass				Intensity
RT
FORMULA			Raw Peaks	12C
Isomers
name
confidence
Map
Pathway
DB
TrypDB
KEGGid#
INCHIkey
Synonyms
SMILES
logD (9)
pos (9)
neg (9)
HBD
HBA
RT%err
Polarity
Charge
Adduct
PPMc
altPPM
Cisotope %error
Related peaks
BP
mzdiff
relation.ship
addfrag
Groups
max intensity
RSD:QC
maxRSD
Detections
codadw
EIC Rel Intensity
Isomeric peaks

## Sheet: allBasePeaks
Mass	RT	FORMULA	Isomers	Putative metabolite	confidence	Central	DB	ppm	RT%err	altPPM	Groups	BP	mzdiff	relation.ship	addfrag	Cisotope %error	Related peaks	RSD:QC	maxRSD	max intensity	relation.id	TvsCTRL	Pvalue	Adduct	Polarity	Detections	2_5_h_Con	2_5_h_D	2_5_h_L	2_h_Con	2_h_D	2_h_L	3_5_h_Con	3_5_h_D	3_5_h_L	3_h_Con	3_h_D	3_h_L	4_h_Con	4_h_D	4_h_L	5_h_Con	5_h_D	5_h_L	6_h_Con	6_h_D	6_h_L	matrix_blank_1	matrix_blank_2
238.099	9.46036	C8H18N2O4S	1	HEPES	9	0	Medium	-0.301699	-0.626501		2_5h'2_h'3_5h'3_h'4_h'5_h'6_h'pooled	HEPES	0	bp		-0.6	x3-merxS34x2-merxO18xC13xNa+xK+	0.05	0.35	459569792	pos0	0.56002	0.0240383	H	posneg	28	282314688	459569792	244683504	287374304	313305504	224584736	257739488	217874304	309086272	389978464	356793664	269546816	143669056	143293392	98089320	161609680	126489856	94525448	147745408	126356008	188063616	0	0
403.199	3.33771										6_h'pooled		0	bp		C21	xC13x-NH3	0.05	0.22	168393872	pos2	1.07897	0.47033		pos	28	119456896	142966368	114120640	140735216	106303520	111735072	115986104	120651256	108501544	114910840	110022008	118057536	128638112	87601808	132945016	125499320	135823824	143906608	127923560	130922832	128261520	127222728	119726888
531.432	3.35917				0.2						2_5h'2_h'3_5h'3_h'5_h		0	bp			x-NH3	0.16	0.29	119731768	pos3	0.650721	0.0802777		pos	28	105203216	105329552	111223432	119189944	109532824	112276160	113731112	106914768	107070440	108966896	106920344	115571976	61729852	42912220	54802120	114605904	108588304	108884432	98750456	58187168	64957436	104588872	103058136
136.039	9.33233	C5H4N4O	3	Hypoxanthine	10	Central	KEGG_Metacyc_HMDB	0.429462	-0.402059		2_h'3_5h'3_h'4_h'5_h'6_h'pooled	Hypoxanthine	0	bp		-0.1	xK+xNa+xACNxC13xN15x2-mer	0.03	1.09	75949688	pos4	4.30307	0.0706086	H	posneg	28	15190128	1.02616e+06	4237265	22044722	12655743	3.93022e+06	31573560	10794157	12160436	12994188	4.47896e+06	8.10376e+06	33899312	11044304	26067480	35486420	53474692	46248900	59877784	30403226	75949688	0	17136.8
117.079	9.99743	C5H11NO2	16	Betaine	10	Central	KEGG_Metacyc_HMDB	-0.0110861	1.39378		2_5h'2_h'3_5h'3_h'4_h'pooled	Betaine	0	bp		0.4	xFAxC13	0.02	1.47	69224056	pos5	3.52285	0.486757	H	posposneg	28	4813628	6.42653e+06	3.11577e+06	11286376	5.80229e+06	4.82315e+06	1669097	1.24252e+06	2.0844e+06	2.20881e+06	1.85336e+06	1.9164e+06	4.04503e+06	4065310	9566507	3.94763e+06	2.14353e+06	14118543	5724177	2.24387e+06	69224056	162560	169879
146.069	12.2459	C5H10N2O3	6	L-Glutamine	10	Central	KEGG_Metacyc_HMDB	0.057258	-0.0334892		3_h'5_h'pooled	L-Glutamine	0	bp		-0.3	x-NH3xO18xNa+xC13xN15x-FA	0.04	1.16	55635016	pos6	7.00172	0.325147	H	posneg	28	2.51135e+06	822385	348070	8.09289e+06	1.86035e+06	522963	3182328	523883	488268	1.42397e+06	604555	494608	5923306	2.03176e+06	807798	7981366	1.29832e+06	5.28068e+06	16668477	1.04801e+06	55635016	21732.2	22485.9
267.097	8.14068	C10H13N5O4	3	Adenosine	10	Central	KEGG_Metacyc_HMDB	-0.59216	0.502275		2_5h'2_h'3_5h'3_h'4_h'5_h'6_h'pooled	Adenosine	0	bp		0	xNa+xN15xACNxC13	0.04	0.45	43439872	pos7	4.12835	0.0915686	H	pos	28	13393620	7836580	5998025	11047184	6.4742e+06	4667810	18199954	13237960	9685401	18683230	15792044	8713294	25342178	18109550	16042835	20484228	12185768	13322939	43439872	16264761	31900064	5774.53	19033.7
138.043	9.88047	C6H6N2O2	3	Urocanate	8	Central	KEGG_Metacyc_HMDB	0.14943	13.7845		2_h'5_h'pooled	Urocanate	0	bp		0	xC13	0.03	1.7	34749420	pos8	2.41112	0.398707	H	posneg	28	109801	2107323	67159	163597	378453	88033	139086	1.65367e+06	398945	153588	58075.5	991056	257036	34749420	187753	244617	197118	721640	172772	1.05524e+06	291191	60086.8	58760
274.128	12.1136	C10H18N4O5	5	N2-Succinyl-L-arginine	8	Central	KEGG_Metacyc	-0.798172	-3.75492		5_h'pooled	N2-Succinyl-L-arginine	0	bp		-0.6	xC13	0.04	1.39	30552464	pos9	12.7422	0.368349	H	pos	28	1.41931e+06	680666	83775.8	1.05272e+06	1.65056e+06	70025.1	1.01871e+06	283535	226442	1.37693e+06	525646	87502.9	1.23992e+06	734804	6246815	1.04554e+06	1.72262e+06	2.44592e+06	3.79319e+06	992474	30552464	0	0
229.179	13.4438	C11H23N3O2	1	N1,N8-diacetylspermidine	7	0	Metacyc	-0.0867891	38.103		3_h'4_h'5_h'pooled	N1,N8-diacetylspermidine	0	bp		-0.2	xN15xC13	0.02	1.06	30404104	pos10	0.119628	0.266439	H	posneg	28	3.41074e+06	843922	372377	30404104	9615819	2.92688e+06	1.29947e+06	172458	298265	436940	171963	97592.3	3.39403e+06	682788	1.55057e+06	7.3738e+06	2.15393e+06	3.19348e+06	1.97203e+06	156084	3009528	0	0
147.053	11.9323	C5H9NO4	14	L-Glutamate	10	Central	KEGG_Metacyc_HMDB	-0.0610503	-0.481267	-0.0610503	2_h'4_h'5_h'pooled	L-Glutamate	0	bp		-0.3	xO18xC13xNa+x-FA	0.03	1.17	30017588	pos11	6.39655	0.213112	H	posneg	28	3673809	992416	464765	5.16618e+06	2.23157e+06	968799	5.44465e+06	640419	867818	2497574	772414	558418	11217912	3233973	4.05861e+06	14531881	5.2956e+06	11678480	21777016	1.7225e+06	30017588	28935.8	24912.2
209.126	8.9645	C17H34N6O6	1	Lys-Lys-Gly-Ser	3	0	Peptides	-2.67365	-78.4819		2_h'3_h'5_h'6_h'pooled	Lys-Lys-Gly-Ser	0	bp		-10.7	xC13	0.03	1.7	28425634	pos12	1.27442	0.439276	Double-charge	posneg	28	1.54198e+06	90795.8	77811.5	173502	163919	353876	172315	123574	2.52144e+06	95781.4	98054.9	286126	211485	28425634	98955.9	90243.9	66117.8	177512	346923	222979	311102	39389.8	37614.1
130.111	17.7355	C6H14N2O	2	N-Acetylputrescine	8	Central	KEGG_Metacyc_HMDB	0.347731	41.2935		2_5h'2_h'3_5h'3_h'4_h'5_h'6_h'pooled	N-Acetylputrescine	0	bp		0.1	xC13x-NH3xO18xN15xNa+	0.03	0.79	27855692	pos13	0.91629	0.88312	H	posneg	28	6.46011e+06	5198956	1.11431e+06	21591420	20204958	5401548	4.17391e+06	3.53244e+06	1.28404e+06	1.46569e+06	2.33917e+06	351080	11008080	12577419	9993730	27855692	20713398	16444466	14172251	3.1335e+06	25941220	19390.6	22115.4
337.334	3.10691										3_h		0	bp		C24	xC13xNH3	0.18	1.03	27372582	pos14	0.605461	0.587443		posneg	28	6.05456e+06	22490926	4.91272e+06	4301444	5.93434e+06	27372582	3.37125e+06	6.60522e+06	845510	19516660	27193148	14258459	22621162	4.87519e+06	11258291	9582153	11901017	1.72947e+06	1.38691e+06	11020441	10363054	6.06163e+06	6.29817e+06
256.24	3.10158	C16H32O2	16	Hexadecanoic acid	8	Central	KEGG_Metacyc_Lipidmaps_HMDB	0.497107	-12.4334		pooled	Hexadecanoic acid	0	bp		-0.3	xC13	0.04	0.2	26665398	neg2	0.981773	0.8932	H	neg	28	14875707	17276240	14999173	19952338	15619960	14242188	14635818	13246408	13193430	14959704	16780418	15070808	13275512	19921438	17187958	16883852	23314340	17606686	14480127	18583120	15843271	19709540	19358762
247.069	13.2891	C9H13NO7	1	N-Succinyl-L-glutamate	8	Central	KEGG_Metacyc	-0.351309	7.31496		pooled	N-Succinyl-L-glutamate	0	bp		0.4	x-H2OxC13xNa+	0.03	1.73	24573196	pos15	1631.33	0.407369	H	posneg	22	18059.1	0	0	0	15472.9	0	52352.3	18214.9	0	35745.6	15648.3	0	93684	55862.7	322410	175769	276978	3088028	609650	58618.4	24573196	0	0
1045.84	2.9677										2_5h'3_h'5_h		0	bp		C59	xC13	0.23	0.36	24220242	pos16	0.908774	0.116335		pos	28	19716108	20510638	24220242	20835366	21429950	19147712	21452170	22011726	19059162	20407826	21029962	20820238	3.6262e+06	2.21051e+06	1.86027e+06	19489864	19422792	21353814	19871798	18035848	17902898	19379612	18002040
737.521	2.7838										2_5h'2_h'3_5h'3_h'4_h'5_h'6_h'pooled		0	bp		C42	xACNx-NH3xC13	0.02	0.64	18977350	pos17	0.593022	0.201617		pos	28	17647328	14295818	16568057	15128566	13140398	13122173	16666589	14447410	12907938	18977350	15878656	14877347	17361934	13654581	11211747	12879878	13444627	5.86552e+06	9187668	12868736	2.48944e+06	0	0
134.022	12.9394	C4H6O5	4	(S)-Malate	10	Central	KEGG_Metacyc_HMDB	0.211181	-0.23625		4_h'5_h'pooled	(S)-Malate	0	bp		0.3	xNa+xO18xC13x-H2O	0.04	0.98	18519476	neg3	1.45184	0.661886	H	negneg	28	7.2191e+06	3858317	387645	12970904	5351794	714618	14427728	5.11817e+06	1.89971e+06	2.92813e+06	4870359	536025	16655339	8295981	11980361	17209066	11570837	18519476	8567718	1.11781e+06	17953584	43039.9	129729
268.081	9.76742	C10H12N4O5	3	Inosine	10	Central	KEGG_Metacyc_HMDB	-0.607975	-0.434079		2_h'3_h'4_h'5_h'6_h'pooled	Inosine	0	bp		-0.5	xK+xC13xN15xNa+	0.04	0.87	17432014	pos18	13.7946	0.143427	H	posneg	28	1.46446e+06	258073	518878	1.42005e+06	430187	584178	6021457	831252	2.37634e+06	2.41067e+06	737889	1.27594e+06	7026781	1978108	4124106	6761999	4769170	4.57386e+06	13536844	2.61303e+06	17432014	0	0
227.189	3.53194										3_h'4_h'pooled		0	bp		C14	x-NH3xC13	0.06	1.06	16586303	pos19	0.570964	0.530467		posneg	28	2.00605e+06	10910242	1.79972e+06	2.69491e+06	2.7052e+06	12869706	2.06887e+06	3652623	856685	9935482	16586303	5.94667e+06	9303752	2.47729e+06	4668759	5174751	5.56219e+06	739872	984393	4656009	4791012	1271218	1385780
243.183	3.77662	C13H25NO3	1	N-Undecanoylglycine	7	0	HMDB	-0.155974	-17.7088		3_5h'3_h'4_h'pooled	N-Undecanoylglycine	0	bp		0.7	xC13xNa+	0.11	1.1	15330888	pos21	0.672751	0.665209	H	posneg	28	1653057	8095209	1325677	1.66587e+06	1955132	11274807	1.66376e+06	2578044	2.06195e+06	7928171	13169089	4768494	8.03869e+06	2.2989e+06	3.57856e+06	4.2155e+06	3.85104e+06	498135	1.31218e+06	4572408	4.13658e+06	1.28644e+06	1.35553e+06
131.095	9.80826	C6H13NO2	12	L-Leucine	10	Central	KEGG_Metacyc_HMDB	0.285599	2.81196		2_5h'2_h'3_5h'3_h'4_h'5_h'6_h'pooled	L-Leucine	0	bp		0.2	xACNxC13xC13x-FA	0.05	0.59	14761570	pos22	1.14744	0.754645	H	posneg	28	7.4256e+06	11160435	5225206	10848829	8906453	5629515	6.87592e+06	4542384	7.38154e+06	8816584	8557607	6.40879e+06	5.71165e+06	6.33579e+06	3123267	5.73042e+06	3.70632e+06	4.62379e+06	10826153	3.53969e+06	14761570	28653	34841.9
307.084	11.5705	C10H17N3O6S	3	Glutathione	8	Central	KEGG_Metacyc_HMDB	-0.1274	-5.8228	-2.24408	2_5h'2_h'3_5h'3_h'4_h'5_h'pooled	Glutathione	0	bp		-1.5	xS34xNa+xC13	0.02	0.95	14527751	pos23	27.2477	0.220648	H	posneg	28	162172	124562	88581.1	320432	265026	229871	204969	149548	108614	118952	144397	60251.3	291684	582748	472349	1.24775e+06	1.07458e+06	2.05648e+06	7204581	483513	14527751	0	0
165.065	11.1215	C6H7N5O	5	3-Methylguanine	7	0	KEGG_HMDB	0.253196	26.3778		2_h'3_h'5_h'6_h'pooled	3-Methylguanine	0	bp		-0.1	xC13xN15xNa+xK+	0.03	0.9	13668530	pos24	4.3228	0.0767334	H	posneg	28	1.47643e+06	5810937	1.44722e+06	1.36315e+06	1.6473e+06	774743	2.59175e+06	10821588	2.53572e+06	3.18415e+06	9357938	2659352	3638983	13668530	2911712	5134781	12140708	4462269	6.17416e+06	2.96462e+06	7223842	0	0
703.515	3.04985	C38H74NO8P	10	[PC (14:0/16:1)] 1-tetradecanoyl-2-(9Z-hexadecenoyl)-sn-glycero-3-phosphocholine	7	0	KEGG_Lipidmaps_HMDB	-0.450354	-31.1542		2_5h'2_h'3_5h'3_h'4_h'5_h'6_h'pooled	[PC (14:0/16:1)] 1-tetradecanoyl-2-(9Z-hexadecenoyl)-sn-glycero-3-phosphocholine	0	bp		3	xC13	0.05	0.38	13283435	pos25	5.73514	0.0572087	H	posneg	28	2545980	1.94773e+06	1.59577e+06	2048935	1.84635e+06	1.49608e+06	4.00744e+06	2721005	4679197	3.15027e+06	2.51733e+06	2.82585e+06	5194145	3.34344e+06	6871052	7578085	4.79581e+06	10702417	11489687	6.14709e+06	13283435	0	0
720.495	2.78809	C38H73O10P	3	1-16:0-2-trans-16:1-phosphatidylglycerol	7	0	Metacyc	1.16703	-43.4673		2_5h'2_h'3_5h'3_h'4_h'5_h'6_h'pooled	1-16:0-2-trans-16:1-phosphatidylglycerol	0	bp		0.2	xACNxNH3xC13	0.04	0.68	13082800	neg8	0.571801	0.192895	H	neg	28	12629071	10025797	11232847	10483639	9130970	9639659	12303072	10075697	9319704	13082800	10420081	10861775	12388427	8991711	8.0881e+06	9080792	9912486	4162415	6189594	9015326	1.52271e+06	0	0
266.155	3.03079	C12H26O4S	1	sodium dodecyl sulfate	7	0	Metacyc	0.275706	-23.3711		6_h'pooled	sodium dodecyl sulfate	0	bp		-0.1	xS34xC13	0.06	1.66	12820961	neg9	2.22511	0.0560319	H	neg	28	252361	335446	98048.6	109463	289201	288754	186626	108326	380087	141045	155786	578960	200036	12820961	166884	602343	111009	234590	439283	673572	416725	97180.7	126852
689.499	3.0304	C37H72NO8P	11	PC(14:1(9Z)/15:0)	7	0	KEGG_HMDB	-0.254453	-31.9956		2_5h'2_h'3_5h'3_h'4_h'5_h'6_h'pooled	PC(14:1(9Z)/15:0)	0	bp		3.1	xC13	0.04	0.76	12635228	pos27	0.537717	0.184802	H	posnegposnegposnegposneg	28	11507687	10200192	12480670	9793304	9695992	11334768	12008949	10940614	12382084	12328582	11111645	12635228	10420074	11037059	7895067	7.74521e+06	9894061	2.96906e+06	4.81678e+06	10037037	1.72081e+06	0	0
228.072	11.812										pooled		0	bp		C7	xC13	0.41	1.69	12586705	pos28	5.77733	0.344687		pos	28	17312.3	505723	8614.04	54941.4	630226	70849.5	67094.8	6628549	62633.7	57309.6	5.87227e+06	40193.9	154083	12586705	29121.6	102166	4298245	61390.7	778301	3.39204e+06	197411	0	0
174.112	19.9831	C6H14N4O2	2	L-Arginine	10	Central	KEGG_Metacyc_HMDB	0.38784	0.166004		2_5h'2_h'3_5h'3_h'4_h'5_h'6_h'pooled	L-Arginine	0	bp		-0.2	x-NH3xO18xC13xN15xNa+	0.38	0.38	10999619	pos31	1.59138	0.158487	H	posneg	28	4446084	4502330	2.87242e+06	5249794	6390534	3.34934e+06	6.41273e+06	5402729	9868267	7.71206e+06	9135757	6796753	7570666	4799230	4228429	1.93894e+06	2.69478e+06	3.66467e+06	6.25757e+06	6.90878e+06	10687977	44765.5	46252.7
751.536	2.78082										2_5h'2_h'3_5h'3_h'4_h'5_h'6_h'pooled		0	bp		C40	xC13x-NH3	0.06	0.41	10522461	pos32	5.38595	0.073992		pos	28	1.88872e+06	1.5775e+06	978215	1.85998e+06	1.56336e+06	1.13273e+06	2.91797e+06	2.10997e+06	1.94844e+06	2.60187e+06	1.93213e+06	1.20653e+06	3664866	2.35558e+06	3470539	5570704	3.584e+06	8.2323e+06	9695684	4.32062e+06	10522461	0	0
275.112	11.8213	C10H17N3O6	7	Gamma-Glutamylglutamine	7	0	KEGG_HMDB	-0.615674	-4.50938		5_h'pooled	Gamma-Glutamylglutamine	0	bp		0	xC13x-NH3xNa+	0.06	1.44	10148776	pos33	64.4478	0.17986	H	pos	25	247153	53647.3	0	229283	62697.9	0	490742	42959	20040.3	242635	56280.2	0	940774	323810	45803.2	1.34018e+06	449512	768898	10148776	262218	8406509	0	0
225.173	3.21514										3_h'pooled		0	bp			x-NH3	0.1	1.1	10065340	pos34	0.623575	0.623012		pospos	28	1.27045e+06	6.96022e+06	1.01455e+06	1.19748e+06	1.3032e+06	7.82558e+06	1.34665e+06	1.81106e+06	973722	5633594	10065340	3.43567e+06	5.12176e+06	1.496e+06	3679078	2.1762e+06	3430343	442816	660620	2.60472e+06	3.17385e+06	829508	1.55911e+06
245.174	12.7717	C11H23N3O3	1	Lys-Val	7	0	Peptides	-0.393409	13.1048	-0.780888	2_5h'3_5h'3_h'4_h'5_h'6_h'pooled	Lys-Val	0	bp		-0.5	xC13xN15	0.06	0.89	9494521	pos35	0.0911041	0.218925	H	pos	28	1.11771e+06	537200	298751	9494521	3.95939e+06	1.02918e+06	729078	259393	264521	226557	188744	117093	1.19389e+06	697468	984544	1.16962e+06	1.00479e+06	931068	483399	234246	601824	0	0
136.052	4.18185	C8H8O2	16	4-Hydroxyphenylacetaldehyde	8	Central	KEGG_Metacyc_HMDB	0.423879	-39.032	0.423879	2_5h'3_h'5_h'pooled	4-Hydroxyphenylacetaldehyde	0	bp				0.3	0.3	9358798	neg11	1.04933	0.796231	H	negpos	28	2.38602e+06	2646090	2.20658e+06	2.62343e+06	1.53144e+06	2.02382e+06	2.04105e+06	1.30881e+06	1.76955e+06	2624174	2.51206e+06	2538077	2252045	1.56603e+06	2.11831e+06	2.23168e+06	3.26043e+06	2.45318e+06	1.8091e+06	2336377	2.33799e+06	1.59307e+06	1.51088e+06
112.027	8.06444	C4H4N2O2	2	Uracil	8	Central	KEGG_Metacyc_HMDB	-0.108603	-6.49029		2_h'3_5h'3_h'4_h'5_h'6_h'pooled	Uracil	0	bp		0.5	xC13xN15xNa+	0.02	0.92	8960166	neg12	3.41567	0.215487	H	neg	28	1.55283e+06	219336	515668	2.7609e+06	1.16295e+06	685875	3.68605e+06	1.22524e+06	1754040	1.57514e+06	824368	1.06847e+06	4713336	1.50164e+06	2.98018e+06	5570381	5111750	4.09218e+06	5146053	1.63911e+06	8960166	23087.6	21349.5
121.074	13.1142	C4H11NO3	1	Tromethamine	4.5	0	KEGG_Metacyc	0.339747	-1.9747		2_h'6_h'pooled	Tromethamine	0	bp		0.1	xC13	0.16	1.69	8935222	pos38	2.71262	0.124944	H	pos	28	325660	200165	24703.1	66921.6	64244.8	142363	55340.3	49297.2	476939	49321.2	42661.5	274588	95215.3	8935222	48458.8	103685	26100.1	154315	375648	201508	164826	44096.9	38733.5
364.098	12.417										2_5h'2_h'3_h'5_h'pooled		0	bp		C12	xC13	0.32	1.65	8471386	pos39	1.53241	0.608265		pos	28	58191.2	40511.1	35070.6	257762	81185.3	79507.8	8471386	122126	170274	92694.2	189824	197266	146715	1.47851e+06	33337.4	39845.1	22552.1	92841.7	135807	441651	63783.5	0	0
533.439	3.23054				0.2						5_h		0	bp				0.16	0.43	7920554	pos40	0.650504	0.299431		pos	28	6858365	7715536	7.88965e+06	4583566	2552131	6.4886e+06	7.57949e+06	6.54359e+06	6935976	5991809	6.71117e+06	7.28777e+06	6.60426e+06	6.76618e+06	7337931	7885523	7.92055e+06	7651018	3387727	3560842	1.91409e+06	6.6497e+06	7441543
129.043	9.42132	C5H7NO3	6	L-1-Pyrroline-3-hydroxy-5-carboxylate	8	Central	KEGG_Metacyc_HMDB	0.327491	-11.846	0.288744	2_h'3_5h'3_h'5_h'6_h'pooled	L-1-Pyrroline-3-hydroxy-5-carboxylate	0	bp		-0.3	xC13	0.06	1.58	7862046	neg13	1.692	0.135609	H	negpos	28	223559	793791	197915	234195	333762	212436	217229	494775	301791	263377	215051	428795	331492	7862046	157899	516592	138893	618093	352357	370648	597420	23270.7	37581.4
261.085	13.011	C10H15NO7	2	Hymexazol O-glucoside	7	0	KEGG	-0.365355	42.7721		4_h'pooled	Hymexazol O-glucoside	0	bp		0.2	xNa+x-H2OxC13	0.04	1.73	7595083	pos42	417.435	0.370088	H	posneg	22	16671.4	0	0	19965.9	0	0	52469.2	16548.2	0	28774.6	13442.2	0	113377	47430.9	100555	236205	80279.9	1.37835e+06	706800	32572.3	7.59508e+06	0	0
233.07	10.0501							3.94641			2_5h'2_h'3_5h'3_h'4_h'5_h'6_h'pooled		0	bp		C7	xACNxC13xS34xO18xNa+	0.13	0.22	7498385	pos43	1.39118	0.0338379		pospos	28	4.01363e+06	3.88272e+06	3.94574e+06	6.02876e+06	4.58044e+06	4580706	6595064	5.64182e+06	7337018	5.40241e+06	4.63993e+06	7067678	7.4779e+06	5.49506e+06	5542512	5491017	5.55255e+06	5335916	7.29226e+06	7498385	6.34122e+06	1.4211e+06	1.37626e+06
734.511	2.78639										2_5h'2_h'3_5h'3_h'4_h'5_h'6_h'pooled		0	bp		C41	xNH3xC13	0.04	0.44	7388649	neg14	5.60937	0.0815973		neg	28	1.38332e+06	1.00682e+06	726837	1.23645e+06	1.05644e+06	765162	1.93073e+06	1.32782e+06	1.33879e+06	1.69893e+06	1.19767e+06	966022	2548137	1.44187e+06	2.52402e+06	4.41595e+06	2462698	5917611	6.92298e+06	2.84214e+06	7.38865e+06	0	0
119.058	11.7655	C4H9NO3	11	L-Threonine	10	Central	KEGG_Metacyc_HMDB	0.381233	-2.27982		2_5h'2_h'3_5h'3_h'4_h'5_h'pooled	L-Threonine	0	bp				0.05	0.83	7228149	pos44	2.37082	0.352098	H	posneg	28	2.06396e+06	2.51127e+06	1.60941e+06	2.22235e+06	1.70226e+06	1.60118e+06	2.10071e+06	936405	2.23218e+06	2244979	1.82492e+06	2.02332e+06	2.25251e+06	2208745	1.58354e+06	2773259	335298	2.04962e+06	5.59874e+06	273757	7.22815e+06	51382.8	47699.7
123.032	7.50742	C6H5NO2	4	Nicotinate	10	Central	KEGG_Metacyc_HMDB	0.478307	-0.167344		2_5h'2_h'3_5h'3_h'4_h'5_h'6_h'pooled	Nicotinate	0	bp		0.3	xACNxC13	0.13	0.75	7119656	pos45	1.08226	0.867532	H	posneg	28	3848963	2.09148e+06	1.56175e+06	7.11966e+06	3279437	1.36864e+06	3.40264e+06	2.56968e+06	2.90165e+06	4.13731e+06	3.25768e+06	2477025	4.10091e+06	1.95119e+06	1.68096e+06	1.76107e+06	724110	1.5408e+06	4667949	3621020	4446799	36556	48597.8
233.07	11.7125							3.88534			2_5h'2_h'3_5h'3_h'4_h'5_h'6_h'pooled		0	bp		C6	xACNxC13xS34	0.2	0.45	7104639	pos46	1.36468	0.0118895		pos	28	3689629	1.61009e+06	2.54511e+06	5099534	4275571	4.20847e+06	4915631	5.13084e+06	6747622	5542765	4.54213e+06	6.00622e+06	7.10464e+06	3.8079e+06	3.15199e+06	3628418	3.42779e+06	3.81612e+06	6.41193e+06	6379684	5745567	1.34732e+06	1.25571e+06
229.168	3.97146	C12H23NO3	1	N-Decanoylglycine	7	0	HMDB	-0.0325616	-19.1625		3_h'pooled	N-Decanoylglycine	0	bp		-1	xC13x-H2O	0.08	1.2	6956507	pos48	0.601441	0.631365	H	posneg	28	893884	4003379	737996	713523	947868	6.44786e+06	610745	1.46657e+06	440507	4041010	6956507	2.63279e+06	4945593	808890	2.10794e+06	2.08332e+06	2.24416e+06	275302	382014	2.09042e+06	2.4048e+06	649713	818163
192.136	3.99825										4_h		0	bp		C9	xC13x-H2OxNH3	0.43	1.14	6738577	pos52	2.2201	0.271441		pos	28	2508954	3.73185e+06	4838199	296309	3261224	1.78829e+06	3.79412e+06	2320044	6.09212e+06	4.85806e+06	513658	921573	4.64184e+06	3.81117e+06	5253086	359817	4280300	4.00508e+06	2.95667e+06	2.17298e+06	6738577	931333	2317023
800.545	2.83781										2_5h'2_h'3_h'5_h'6_h'pooled		0	bp		C53	xC13	0.08	0.25	6247767	pos54	0.987154	0.870326		pos	28	5017859	5571968	4688053	5.40432e+06	4559768	4547931	4.14554e+06	3821642	3.88144e+06	5382370	5.39481e+06	4670091	4590007	2.84851e+06	4.52586e+06	4869800	5183655	5.29e+06	4966647	5.01195e+06	4347000	4.28543e+06	3.27542e+06
155.07	12.0257	C6H9N3O2	5	L-Histidine	8	Central	KEGG_Metacyc_HMDB	0.469766	3.45528		2_5h'2_h'3_5h'3_h'4_h'5_h'6_h'pooled	L-Histidine	0	bp		0.1	xC13x-FAxK+xNa+xN15	0.16	0.53	6082289	pos55	0.778782	0.227824	H	pos	28	3479376	4.23366e+06	2.1285e+06	5.07587e+06	4.33535e+06	3334399	3973950	3.4336e+06	4.18411e+06	5.78104e+06	6082289	3581760	3.12371e+06	4298519	1.24893e+06	2.37674e+06	1648931	1.50495e+06	3.59186e+06	2481843	3.85236e+06	28280	33890.9
115.063	10.9301	C5H9NO2	4	L-Proline	10	Central	KEGG_Metacyc_HMDB	0.205678	-0.0904493		2_5h'2_h'3_h'5_h'6_h'pooled	L-Proline	0	bp		4.5	xC13	0.05	1.13	5823044	pos56	0.768343	0.567689	H	posneg	28	966696	879498	363470	2325253	1.56499e+06	673699	4523842	856325	521610	780877	908813	500129	1.27838e+06	5.82304e+06	682003	962331	838342	1.10632e+06	1.42828e+06	599965	1.47843e+06	39294.3	43484.9
205.132	6.84484	C9H19NO4	1	Pantothenol	8	Central	KEGG_Metacyc_HMDB	0.82697	-0.875444		2_h'3_5h'6_h'pooled	Pantothenol	0	bp			x-H2O	0.08	1.69	5804988	pos57	1.31105	0.576335	H	pos	28	54675.8	65932.1	7307.4	32419.4	69564.1	27301.7	37773.7	31615	120310	25295.4	19923	411428	74245.5	5.80499e+06	22105.7	170138	53273.5	625958	23850.7	83419.7	62228.8	6479.76	7930.93
165.079	9.06538	C9H11NO2	7	L-Phenylalanine	10	Central	KEGG_Metacyc_HMDB	0.455891	0.0593323		2_5h'2_h'3_5h'3_h'4_h'5_h'6_h'pooled	L-Phenylalanine	0	bp		-1	xACNxC13x-FA	0.06	0.51	5579616	pos58	1.02322	0.943994	H	posneg	28	3.69165e+06	5.57962e+06	2.70078e+06	3.99167e+06	3.67228e+06	2.87551e+06	3.24471e+06	2295446	3.43717e+06	4.43601e+06	4467085	3.04792e+06	2.34132e+06	3458010	1.11944e+06	2.4865e+06	1.56529e+06	1.69182e+06	4094856	1.67467e+06	5.01463e+06	14342.9	8859.57
122.037	6.8416	C7H6O2	6	Benzoate	8	Central	KEGG_Metacyc_HMDB	0.199206	-8.50007	0.199206	2_5h	Benzoate	0	bp		-0.3	xC13	0.25	0.56	5481061	neg19	1.26601	0.317608	H	neg	28	4040080	5.05808e+06	4027121	2.1688e+06	3.22489e+06	4065218	4.02802e+06	3.77012e+06	4679697	5481061	1.8906e+06	2739288	3379959	4705007	4846602	2465884	4.0627e+06	4.54865e+06	4463405	3017375	4.49427e+06	1.48239e+06	2.4277e+06
505.247	2.94646										pooled		0	bp		C30	x-NH3xC13	0.05	0.27	5298160	pos60	0.805627	0.341852		pos	28	3111944	3.71323e+06	3.46833e+06	5298160	3.2703e+06	3.54211e+06	2.98164e+06	3.15212e+06	3.06537e+06	3389734	3.26014e+06	3.95478e+06	3.12156e+06	2646161	4.05363e+06	3007574	4.01978e+06	3667973	3545131	3127873	3.0836e+06	3.28925e+06	3923621
162.126	3.70446										3_5h'3_h		0	bp		C9	xC13xNH3	0.14	0.26	5146810	pos62	0.912656	0.488094		pos	28	2.74963e+06	2967747	3239443	4.13045e+06	3.15557e+06	3.8424e+06	4842125	4347207	3.68698e+06	4.418e+06	4.29167e+06	3.6635e+06	5146810	4436640	3.00474e+06	2.19022e+06	3.03195e+06	2.78882e+06	4.0001e+06	2.99735e+06	3158967	1.37544e+06	1.90534e+06
312.183	9.44092	C19H24N2O2	2	Norajmaline	7	0	KEGG_Metacyc	-2.17663	33.3884		2_5h'2_h'3_h'5_h	Norajmaline	0	bp		-8.8	xC13xS34	1.09	1.36	5139096	pos63	1.38222	0.765752	H	pos	28	3461366	4.7534e+06	4363538	1.05091e+06	871373	191767	1.19468e+06	130914	259170	541816	126383	631330	135043	1.5957e+06	4513010	5139096	4.06639e+06	4171979	278188	138844	2505057	0	0
152.033	10.4753	C5H4N4O2	3	Xanthine	10	Central	KEGG_Metacyc_HMDB	0.0832881	-0.801993		5_h'6_h'pooled	Xanthine	0	bp		0.2	xNa+xC13xN15x2-mer	0.02	1.55	5096277	neg20	3.6194	0.163202	H	neg	28	1.80325e+06	50913.2	88804	2046649	545954	104823	4179692	284474	464881	2.33667e+06	147685	219916	4529835	516546	822465	5.09628e+06	1.56853e+06	2.36144e+06	4.59406e+06	992285	4.17673e+06	0	2315.31
356.162	3.26619	C21H24O5	11	[Fv Trihydroxy,trimethy] 2',4',4''-Trihydroxy-3',6'',6''-trimethylpyrano[2'',3'':6',5']dihydrochalcone	7	0	Lipidmaps	-0.238128	-40.5304		2_5h'3_5h'3_h'5_h'6_h'pooled	[Fv Trihydroxy,trimethy] 2',4',4''-Trihydroxy-3',6'',6''-trimethylpyrano[2'',3'':6',5']dihydrochalcone	0	bp		3.4	xC13xNa+	0.04	0.31	5088062	pos64	1.24606	0.304216	H	pos	28	4741855	3.65525e+06	3.87201e+06	2.08289e+06	4.01606e+06	3.41594e+06	3.44086e+06	3429083	3.38907e+06	3.4008e+06	3.60932e+06	3.99443e+06	3.25341e+06	2.94425e+06	4.59723e+06	3830099	4777985	4280221	4.12152e+06	3938691	3.79593e+06	3.36626e+06	3084968
331.554	11.0642	C21H27N7O14P2	1	NAD+	8	Central	KEGG_Metacyc_HMDB	-0.34279	0		2_5h'2_h'3_5h'3_h'4_h'5_h'6_h'pooled	NAD+	0	bp		-17.9	xC13x2-merxC13	0.07	0.73	5048677	pos65	5.36074	0.190765	Double-charge	pos	28	731513	332803	251669	931716	592240	175152	1.30505e+06	585755	906802	875074	476671	703941	1.58332e+06	867107	1.81777e+06	1.95359e+06	1.4697e+06	2.78854e+06	3403736	656063	5048677	0	0
531.432	5.97742				0.2						2_5h'2_h'3_5h'3_h'4_h'5_h'6_h		0	bp				0.13	0.13	4917199	pos66	0.934469	0.356485		pospospospospos	28	4.5915e+06	4.12942e+06	4581698	4.65699e+06	4.19976e+06	4677496	4.44349e+06	4510876	3.96591e+06	4514647	4.78307e+06	4.4294e+06	3.91302e+06	4291307	4.17058e+06	4.74096e+06	4.88222e+06	4.52702e+06	4.25794e+06	3.79601e+06	4.59338e+06	3.33842e+06	3.72973e+06
228.209	3.15453	C14H28O2	15	Tetradecanoic acid	8	Central	KEGG_Metacyc_Lipidmaps_HMDB	0.726462	-18.9283		pooled	Tetradecanoic acid	0	bp		-0.1	xC13	0.04	0.6	4749197	neg21	0.944638	0.515734	H	neg	28	1.69102e+06	3.2293e+06	1.69499e+06	2.27287e+06	1.80077e+06	2.14267e+06	1.74829e+06	1.4546e+06	1.51651e+06	1.78459e+06	2.02343e+06	1640751	1.76885e+06	4.7492e+06	1.88933e+06	2.26295e+06	2.74734e+06	2141093	1.82963e+06	2.01042e+06	2.03212e+06	1847811	2.00704e+06
338.338	3.59363				0.2						3_h		0	bp				0.27	1.06	4535964	pos67	0.584358	0.577065		pos	28	1.22938e+06	3.37662e+06	705882	678761	914618	4535964	584389	1.25849e+06	132967	2796692	4391591	1.96751e+06	3599382	713064	1828540	1576206	1.92647e+06	310626	242772	1.61574e+06	1.72322e+06	916926	813053
135.055	8.62201	C5H5N5	1	Adenine	10	Central	KEGG_Metacyc_HMDB	0.120342	-0.0925979		2_5h'2_h'3_5h'3_h'4_h'5_h'6_h'pooled	Adenine	0	bp		-0.1	xN15xC13	0.06	0.72	4403008	pos68	2.84337	0.00620983	H	posneg	28	2.46583e+06	536076	1.13502e+06	2021080	1.53775e+06	766104	1.93129e+06	1.67021e+06	1.29826e+06	2409501	1570021	1640364	2.39589e+06	1.69137e+06	1.28963e+06	2.15816e+06	2225059	1.4966e+06	4.2361e+06	4.40301e+06	3658285	29139.4	106681
244.204	3.18801	C14H28O3	12	2S-Hydroxytetradecanoic acid	7	0	KEGG_Lipidmaps	0.340522	-25.1612		2_h'pooled	2S-Hydroxytetradecanoic acid	0	bp		0.3	xC13x-H2O	0.04	1.33	4380387	neg24	15.2623	0.251123	H	neg	28	150172	159261	692484	115692	105053	176259	331286	293361	3.41754e+06	354742	323924	2.12492e+06	422986	291493	3.42234e+06	1.356e+06	513723	3.81152e+06	764242	914554	4380387	14121.6	13531.5
530.4	2.91866										pooled		0	bp				0.11	1	4378430	pos70	0.546203	0.515715		pos	28	790598	770674	966567	4378430	719710	993437	793933	885520	935592	1.05992e+06	963363	1.12309e+06	1400896	784689	1.05362e+06	933611	1.13877e+06	1.02071e+06	1.02654e+06	1.05109e+06	1.24961e+06	1.02451e+06	1.10739e+06
653.324	2.86826							3.85784			pooled		0	bp		C34	xC13	0.12	0.39	4236759	pos71	0.774892	0.41453		pos	28	379828	670989	625694	326830	709839	570940	579276	718400	704245	655812	487937	506365	593781	593601	432150	432867	860048	495578	467660	288713	489350	0	222856
515.409	3.44708				0.2						3_h'5_h		0	bp	xC13			0.19	0.41	4227702	pos72	1.00147	0.984726		pos	28	3.55709e+06	3.69972e+06	4.10515e+06	3396058	3.36446e+06	3.80422e+06	3.90091e+06	3.94053e+06	3.2631e+06	3742731	3.65855e+06	4.03419e+06	1.48362e+06	2.31845e+06	3.48345e+06	4.10002e+06	3631601	4227702	3938445	3.25938e+06	3.38246e+06	3.57772e+06	3585530
143.095	9.36263	C7H13NO2	2	Stachydrine	7	0	KEGG_Metacyc_HMDB	0.313824	-11.5554	0.313824	pooled	Stachydrine	0	bp				0.14	1.71	4148016	pos73	2.16283	0.321176	H	pos	28	11763.9	14042.7	9442.45	17066.2	14597.3	14316.6	4148016	10836.3	19053	10984	19562.4	12389.1	18231.7	120435	15865.9	16523.4	13460.4	124541	31935.9	57353.8	10157.7	15836.5	19052
148.037	12.3352	C5H8O5	18	(R)-2-Hydroxyglutarate	10	Central	KEGG_Metacyc_HMDB	0.517365	-0.603084		2_5h'2_h'3_h'5_h'pooled	(R)-2-Hydroxyglutarate	0	bp		-0.2	xC13xO18	0.02	1	4145659	neg26	11.573	0.247668	H	neg	28	127945	144762	174267	263450	162815	82778.6	348796	303491	1526373	268353	216174	529738	385656	436994	2.08887e+06	1.28572e+06	997053	2.60488e+06	1.24048e+06	505000	4.14566e+06	35675.4	35292.8
192.027	13.9749	C6H8O7	12	Citrate	10	Central	KEGG_Metacyc_HMDB	0.870884	0.611238		2_5h'2_h'3_5h'3_h'4_h'5_h'pooled	Citrate	0	bp		0.2	x-H2OxC13	0.12	1.52	4039802	neg27	13.8174	0.402134	H	neg	28	82410.2	77303.4	59827.3	148030	93515.2	76699.1	315913	61906.2	148663	82638.4	57064.1	57825	219939	135207	541216	564182	190180	970181	304681	52834	4.0398e+06	16974	17419.4
122.048	6.85037	C6H6N2O	4	Picolinamide	7	0	KEGG	0.132846	1.28235	0.0918785	2_5h'2_h'3_5h'3_h'4_h'5_h'6_h'pooled	Picolinamide	0	bp				0.31	0.56	3983216	pos74	2.61948	0.192395	H	pos	28	984289	674312	877931	1.42534e+06	932248	919716	1.87811e+06	1.18176e+06	1.92228e+06	1.58413e+06	1.18785e+06	1.13379e+06	2.29043e+06	1.13308e+06	2.04879e+06	1.75934e+06	1.47911e+06	2343145	3.58923e+06	1.02671e+06	3.96889e+06	92246.4	219103
181.074	11.2194	C9H11NO3	11	L-Tyrosine	10	Central	KEGG_Metacyc_HMDB	0.437379	-0.537059		2_5h'2_h'3_5h'3_h'4_h'5_h'6_h'pooled	L-Tyrosine	0	bp		-0.1	xACNxC13x-NH3x-FA	0.03	0.64	3877886	pos77	1.49825	0.465869	H	posneg	28	1.69229e+06	2.55051e+06	1127468	2.04815e+06	1.72002e+06	1.28267e+06	1.49058e+06	1.08717e+06	1.69987e+06	2198932	2.12051e+06	1.50663e+06	988998	1.28329e+06	530962	1.07408e+06	840406	821505	2.95592e+06	733640	3.87789e+06	8817.04	6211.28
342.288	3.97936										2_5h'2_h'3_5h'3_h'pooled		0	bp				0.05	1.69	3837876	pos78	1.93155	0.468362		pos	26	77034.3	158991	27362.9	27964.3	96077.3	88847.1	75058.9	31560.3	104877	96989.4	43821.8	184377	64960.9	3837876	0	307581	0	33292.2	31400.7	278862	100943	0	0
188.116	4.25693	C8H16N2O3	7	N6-Acetyl-L-lysine	4	Central	KEGG_Metacyc_HMDB	0.268985	-122.666		2_5h'2_h'3_5h'3_h'4_h'5_h'6_h'pooled	N6-Acetyl-L-lysine	0	bp		0.1	xC13	0.32	0.65	3836717	pos79	2.90464	0.222221	H	pos	28	990765	999761	725127	1.07603e+06	718622	722627	917514	581846	965683	1.07045e+06	855626	839435	996937	785655	768663	425455	996705	1.15046e+06	2.76586e+06	709212	3.83672e+06	0	0
90.0318	5.8132	C3H6O3	6	Glycerone	8	Central	KEGG_Metacyc_HMDB	0.611433	-48.1139	0.666969	pooled	Glycerone	0	bp				0.02	1.69	3711889	neg30	0.960007	0.582807	H	neg	28	32184.2	26787.9	36302.9	26209.6	29090.4	32418.3	25463.7	31240.6	26525.1	29294.3	24350	27531.7	37647.7	3.71189e+06	29266	27563.3	31235.7	32632.2	27520.6	28279.5	28410.2	26494.2	32155.6
131.069	12.1641	C4H9N3O2	2	Creatine	8	Central	KEGG_Metacyc_HMDB	0.130597	-18.4169	0.168745	3_5h'pooled	Creatine	0	bp				0.07	1.7	3592813	pos81	1.3472	0.476772	H	pos	28	10791	21635.1	5238.12	12845.7	19013.9	14295.4	13552.1	48769.4	36223.8	8174.12	5603.14	43827.7	26580.2	3.59281e+06	11365	8330.93	7751.15	27690.8	12715.6	32644.2	16820	5603.96	6605.75
116.084	4.15435	C6H12O2	16	4-Hydroxyhexan-3-one	7	0	KEGG_Metacyc	0.0938736	-37.859		2_5h'3_5h'3_h'4_h'5_h'6_h	4-Hydroxyhexan-3-one	0	bp		2.8	xC13	0.55	0.55	3549956	neg31	1.43723	0.0834783	H	neg	28	2487421	2.33442e+06	2.98559e+06	1.48582e+06	1978263	2.26187e+06	2.33456e+06	2.18767e+06	3.14003e+06	2.31841e+06	1.94724e+06	2.31386e+06	1.86536e+06	2.71858e+06	3.1681e+06	1.99784e+06	2.57087e+06	2.72096e+06	2.18835e+06	2.97876e+06	3062421	983158	1310129
89.0477	12.1915	C3H7NO2	9	L-Alanine	10	Central	KEGG_Metacyc_HMDB	0.238795	-0.477427	0.238795	2_5h'2_h'3_5h'3_h'4_h'5_h'6_h'pooled	L-Alanine	0	bp		0.1	xACNxC13	0.06	0.57	3477094	pos83	1.80496	0.277856	H	posneg	28	1.07205e+06	530269	1168328	1562971	792013	774769	1.2188e+06	591641	1.62249e+06	820131	601044	1.57844e+06	1.68336e+06	1.59893e+06	1.4329e+06	2968757	749894	2.23531e+06	1.73687e+06	978889	2.93332e+06	15092.3	14797.3
151.049	11.0535	C5H5N5O	3	Guanine	10	Central	KEGG_Metacyc_HMDB	0.231445	-0.239196		2_5h'2_h'3_5h'3_h'5_h'6_h'pooled	Guanine	0	bp		0.8	xC13xNa+xK+	0.03	0.87	3386045	pos84	0.630844	0.388976	H	posneg	28	701043	79364.4	647025	1.88067e+06	2482537	697777	728416	195636	1.42687e+06	598928	137212	919307	563074	256461	1.59514e+06	558905	3.38604e+06	1.96812e+06	367269	1.26883e+06	1.5566e+06	0	0
275.1	7.67577	C11H17NO7	3	Cardiospermin	7	0	KEGG	-0.71196	-2.19223	1.39636	2_5h'2_h'3_5h'3_h'4_h'5_h'6_h'pooled	Cardiospermin	0	bp				0.08	0.5	3330732	pos85	0.438994	0.0562818	H	posneg	28	2109069	2.05333e+06	3.20876e+06	2.62917e+06	1.79285e+06	3.23639e+06	2.71829e+06	2.91283e+06	2713834	2322458	2.42649e+06	3.14574e+06	3.33073e+06	2.44058e+06	1.55316e+06	2.60606e+06	1.19243e+06	1.17366e+06	952010	1.72326e+06	686728	25029.8	22467.7
146.106	18.3389	C6H14N2O2	8	L-Lysine	10	Central	KEGG_Metacyc_HMDB	0.0424614	0.0486991		2_5h'2_h'3_5h'3_h'4_h'5_h'6_h'pooled	L-Lysine	0	bp			xNa+	0.31	0.57	3288092	pos87	2.80245	0.182765	H	posneg	28	378830	506664	219976	951643	1.23566e+06	410389	515342	742555	485732	470144	866289	344800	791112	1.7332e+06	679548	523148	1.11235e+06	684650	3.16261e+06	829200	3.28809e+06	12595	13998.8
212.091	10.0875	C8H12N4O3	1	Gly-His	7	0	Peptides	1.22432	1.97087		2_5h'2_h'3_5h'3_h'4_h'5_h'6_h'pooled	Gly-His	0	bp			xK+xNa+	0.19	0.19	3217082	pos89	1.55164	0.0642003	H	pospospos	28	1.75558e+06	1.55133e+06	1.76275e+06	2.01774e+06	1.65281e+06	1.48506e+06	2.30625e+06	1.80679e+06	2.32554e+06	1.80178e+06	1733378	2.13118e+06	2.38731e+06	1.79934e+06	2.50708e+06	2.64581e+06	2428634	2569151	2.57182e+06	2.21076e+06	3217082	1426667	1.3269e+06
216.04	12.5289	C5H13O7P	1	2-C-Methyl-D-erythritol 4-phosphate	8	Central	KEGG_Metacyc	1.65401	3.71025		2_5h'2_h'3_5h'3_h'4_h'5_h'6_h'pooled	2-C-Methyl-D-erythritol 4-phosphate	0	bp		1.3	xC13xCl37	0.06	0.68	3059054	neg34	0.0255266	0.00573403	H	neg	28	1319309	3.05905e+06	1.18067e+06	1.20319e+06	1.53578e+06	1.26507e+06	756476	708795	888281	1.87403e+06	2195420	1.15831e+06	411074	397049	62413.5	44154.1	65207.1	27702.7	23398.8	54101.6	24709.1	0	0
126.043	6.89976	C5H6N2O2	2	Thymine	10	Central	KEGG_Metacyc_HMDB	0.0117588	1.6165	0.0117588	2_h'3_5h'3_h'4_h'5_h'6_h'pooled	Thymine	0	bp		0	xC13	0.07	0.86	2972231	neg35	6.86923	0.107324	H	neg	28	567185	127433	160746	418729	288854	124411	1.07956e+06	253948	485428	615270	252453	496270	1.42323e+06	306295	658874	1.94881e+06	500325	953528	2972231	934092	1.80884e+06	4220.74	3588.38
187.169	16.2217	C9H21N3O	2	N1-Acetylspermidine	7	0	KEGG_Metacyc_HMDB	0.224192	2.9517		2_h'5_h'pooled	N1-Acetylspermidine	0	bp				0.58	1.17	2941138	pos94	0.414711	0.267331	H	pos	28	269347	724099	301266	404053	2564814	2.22782e+06	298633	1.84102e+06	231870	169095	75506.2	869886	154846	2.94114e+06	735060	567865	546670	673473	1.22032e+06	623517	311287	17281.7	9676
717.531	3.71367	C39H76NO8P	17	[PE (16:0/18:1)] 1-Hexadecanoyl-2-(9Z-octadecenoyl)-sn-glycero-3-phosphoethanolamine	7	0	KEGG_Metacyc_Lipidmaps_HMDB	-0.349547	-7.71021		2_5h'2_h'3_5h'3_h'4_h'5_h'6_h'pooled	[PE (16:0/18:1)] 1-Hexadecanoyl-2-(9Z-octadecenoyl)-sn-glycero-3-phosphoethanolamine	0	bp				0.06	0.39	2845101	pos95	1.04687	0.859853	H	posneg	28	1.95003e+06	1824462	1.79382e+06	1.66969e+06	1.76657e+06	1.77729e+06	2.21133e+06	2.21712e+06	2383202	2.14049e+06	2133881	2.16628e+06	2.13429e+06	2139300	2033245	1.98612e+06	2337488	1.20458e+06	1.98257e+06	2426729	1.0486e+06	0	0
233.07	8.58627							4.01057			2_5h'2_h'3_5h'3_h'4_h'5_h'6_h'pooled		0	bp		C8	xC13	0.17	0.33	2820268	pos96	1.31016	0.292801		pos	28	1.30732e+06	1.12749e+06	1.06349e+06	1.90476e+06	1.5268e+06	1.52635e+06	1.56307e+06	1.53719e+06	1.91255e+06	1.75069e+06	1885598	1.74149e+06	1.96363e+06	1.19981e+06	1118993	1.60066e+06	1358989	1301734	2.11316e+06	1.56221e+06	2.82027e+06	988693	930245
254.09	21.3765	C11H14N2O5	4	N-Ribosylnicotinamide	8	Central	KEGG_Metacyc_HMDB	-0.559967	13.1234	-0.559967	2_5h'2_h'3_5h'3_h'4_h'5_h'6_h'pooled	N-Ribosylnicotinamide	0	bp		0.6	xC13xO18	0.02	0.69	2787450	pos97	5.15375	0.0953541	H	pospospos	28	765951	299242	261357	733469	347877	171170	1.14469e+06	623089	627674	922358	616777	430838	1.76226e+06	897553	1.13305e+06	1.29161e+06	623209	1.21172e+06	2.73329e+06	934424	2.78745e+06	2610.16	2665.32
286.078	8.50844										pooled		0	bp		C9	xC13	0.28	1.73	2595411	pos98	3.36838	0.430701		pos	22	0	193209	0	15449.2	106601	16395.2	16120.7	991778	0	0	989458	0	18789.3	2.59541e+06	0	28559.3	869375	18297.4	70849.9	375290	20198	0	0
206.167	3.28084	C14H22O	5	[PR] (+)-15-nor-4-thujopsen-3-one	7	0	Lipidmaps	0.413269	-21.9199	0.437521	2_h'3_h'5_h	[PR] (+)-15-nor-4-thujopsen-3-one	0	bp		0	xC13	0.09	0.22	2526855	neg37	0.789693	0.0842783	H	neg	28	1.95571e+06	2.42723e+06	1.81286e+06	2.48387e+06	2.04556e+06	2.02671e+06	1.94061e+06	1.57243e+06	1.64633e+06	2074415	2425637	1997310	1.77781e+06	1.29858e+06	2.03292e+06	2.01814e+06	2.52685e+06	2.06831e+06	1.67407e+06	1.79285e+06	1710410	1.95918e+06	1938876
342.165	9.59325										2_5h'2_h'3_h'5_h		0	bp				0.89	1.33	2441361	pos100	3.93638	0.432758		pos	28	408187	173561	237947	184557	174913	254580	648365	163305	170677	199186	153223	182464	246690	304782	1.64441e+06	2441361	1.63252e+06	1.49719e+06	224573	153575	2.03899e+06	0	0
90.0317	9.17278	C3H6O3	6	(R)-Lactate	10	Central	KEGG_Metacyc_Lipidmaps_HMDB	0.544643	-1.04876	0.600179	pooled	(R)-Lactate	0	bp		0	xC13	0.03	1.5	2425799	neg38	1.81209	0.30306	H	neg	28	55327.3	65654.7	56970.4	42323.6	50717.1	45861.1	54661.3	45949	87820.2	59799	40066.1	74236.7	118700	2.4258e+06	122881	142708	59671.8	427481	46545	67891.4	137266	41882.1	82770.2
296.104	4.22911	C18H16O4	3	Dasytrichone	7	0	KEGG	-2.24579	-23.7999		2_5h'2_h'3_5h'3_h'4_h'5_h'6_h'pooled	Dasytrichone	0	bp			xNa+	0.18	0.36	2344938	pos101	0.416625	0.0961759	H	posnegpos	28	2.33983e+06	2328701	1.19777e+06	2.34494e+06	1.23995e+06	1.40607e+06	1.4024e+06	991620	1.97456e+06	2.23342e+06	2.29948e+06	1.35713e+06	679403	711639	413142	613444	848256	500568	493879	786343	799133	0	0
743.584	3.05714	C42H82NO7P	14	1-Hexadecanoyl-2-(9Z-octadecenoyl)-sn-glycero-3-phosphonocholine	7	0	KEGG_Lipidmaps	1.25079	-30.8414		2_5h'2_h'3_5h'3_h'4_h'5_h'6_h'pooled	1-Hexadecanoyl-2-(9Z-octadecenoyl)-sn-glycero-3-phosphonocholine	0	bp		8.7	xC13	0.26	0.6	2318610	pos103	1.35227	0.329433	H	pos	28	1.36164e+06	901640	841365	546693	916308	972910	1480199	1.4987e+06	844220	1.36213e+06	1.24719e+06	700427	1.39379e+06	2.31861e+06	592658	980551	753905	500479	1.37094e+06	1244257	678818	0	0
130.099	3.90496	C7H14O2	14	[FA (7:0)] heptanoic acid	7	0	Lipidmaps	0.358431	-47.519	0.358431	2_5h	[FA (7:0)] heptanoic acid	0	bp		1	xC13	0.33	0.33	2298571	neg42	1.39455	0.214397	H	neg	28	1.77094e+06	1.73896e+06	1.99744e+06	1.01826e+06	1.28398e+06	1480915	1514148	1.30474e+06	2.21168e+06	1.52595e+06	1.15827e+06	1.47987e+06	1.26818e+06	1593490	2.05161e+06	1.29142e+06	1.67259e+06	1.97718e+06	1633227	1.34399e+06	2.29857e+06	863202	1.12619e+06
681.48	2.89565				0.1						2_5h'2_h'3_5h'3_h'5_h'6_h		0	bp	xC13			0.17	0.17	2234303	pos105	0.942037	0.608987		pos	28	1.82292e+06	2.05196e+06	1.84547e+06	2.2343e+06	1.75913e+06	1.93652e+06	1939135	1.75654e+06	1674368	2.22602e+06	2038755	1.93382e+06	1.75807e+06	1.57928e+06	2.05444e+06	1.83674e+06	2.19367e+06	2.00813e+06	2.16371e+06	1.66504e+06	1.75749e+06	1.59749e+06	1.51471e+06
398.137	12.4424	C15H22N6O5S	1	S-Adenosyl-L-methionine	8	Central	KEGG_Metacyc_HMDB	-0.498785	-30.6199	1.23429	2_5h'2_h'3_5h'3_h'4_h'5_h'6_h'pooled	S-Adenosyl-L-methionine	0	bp		0.3	xC13	0.21	0.61	2222099	pos106	9.37617	0.103241	H	pos	28	96455.3	46887.5	29005.4	218602	153523	80077.5	320978	226868	121166	162590	185735	62403	466268	459302	417787	277774	714039	554938	1.32428e+06	693548	2.2221e+06	0	0
354.056	6.76774	C19H14O5S	1	Phenolsulfonphthalein	3	0	medium_KEGG	0.829654	23.274		2_5h'2_h'3_5h'3_h'4_h'5_h'6_h'pooled	Phenolsulfonphthalein	0	bp		-0.3	x2+xNa+xC13	0.09	0.64	2193470	neg45	5.46849	0.00974103	H	negneg	28	987074	1.72251e+06	1.24539e+06	195684	118529	116345	1.16849e+06	1.34605e+06	1.56755e+06	2048660	1.60915e+06	1.79537e+06	1.31538e+06	2.19347e+06	490769	419115	844934	409166	673850	941455	739196	0	0
112.027	9.13989	C4H4N2O2	2	Uracil	8	Central	KEGG_Metacyc_HMDB	-0.103219	6.04001		2_5h'2_h'3_5h'3_h'4_h'5_h'6_h'pooled	Uracil	0	bp		0.1	xC13	0.07	0.72	2166360	neg46	4.51868	0.201935	H	neg	28	407259	223723	238340	374575	245514	223177	768645	374714	550200	475778	377045	414880	1105327	563001	866564	1.41006e+06	750507	841584	1.31086e+06	333227	2.16636e+06	17561	20032.1
253.204	3.415										3_h'pooled		0	bp				0.15	0.97	2137268	pos107	0.534621	0.509281		pos	26	462571	1.37372e+06	293164	401605	470178	2.08746e+06	321124	532495	0	1631542	2.13727e+06	1.05627e+06	1.61996e+06	282521	785335	616430	932307	90905.9	0	749331	832744	245021	383903
313.298	2.9356										2_5h'2_h'3_5h'3_h'4_h'5_h'6_h		0	bp		C18	xC13	0.42	0.42	2068065	neg49	0.864863	0.0725352		neg	28	1317617	1.38216e+06	1.32454e+06	1.07328e+06	1.146e+06	1.16956e+06	1.66763e+06	1.15557e+06	1.11271e+06	1361875	901871	1.05163e+06	2.06806e+06	1.85743e+06	1.36403e+06	1.42472e+06	1.43373e+06	1.53677e+06	904758	1.07314e+06	952982	477397	449886
204.09	10.3324	C11H12N2O2	6	L-Tryptophan	10	Central	KEGG_Metacyc_HMDB	0.412108	0.120507	0.412108	2_5h'2_h'3_5h'4_h'5_h'6_h'pooled	L-Tryptophan	0	bp		0	xC13x-NH3	0.07	0.9	2028054	pos111	6.62252	0.179378	H	posneg	28	194252	145498	88541.5	306620	176483	144401	840886	393666	373931	673434	149091	165726	587578	501686	255056	661433	700062	373044	1.90202e+06	225575	2.02805e+06	0	0
275.151	11.0277	C28H38N8O4	1	Hordatine A	7	0	KEGG_Metacyc	-0.561295	0		2_h'3_h	Hordatine A	0	bp				0.79	0.87	2007245	pos112	0.596716	0.310143	Double-charge	pospos	28	122223	87830.6	89286.1	1304071	1.25593e+06	891123	998544	2.00724e+06	529679	914735	1.42065e+06	1.06988e+06	1.22413e+06	762339	94548	81712.4	124471	109306	500946	1353421	204977	720477	554941
160.085	9.88782	C6H12N2O3	4	D-Alanyl-D-alanine	8	Central	KEGG_Metacyc_Peptides_HMDB	0.343749	-4.10807	0.343749	3_h'4_h'5_h'pooled	D-Alanyl-D-alanine	0	bp			xNa+	0.05	1.06	2005569	pos113	3.51752	0.301587	H	pos	28	239259	51113.4	71601.4	650061	126493	100205	399652	65929.5	152878	229423	63777.1	93351.9	565108	87736.2	394536	804641	171459	784404	916585	161862	2.00557e+06	10988.1	10520.6
134.094	4.07764										2_5h'2_h'3_5h'3_h'4_h		0	bp		C7	x-H2OxC13	0.21	0.48	1925942	pos116	0.872355	0.650818		pos	28	816763	1.12791e+06	1.11256e+06	1.24197e+06	1.31785e+06	1.09905e+06	1754519	1.56243e+06	1.10801e+06	1.54422e+06	1.72741e+06	1.54269e+06	1.92594e+06	1.4297e+06	986969	874400	819277	685352	1.62873e+06	912872	650226	138148	572128
249.044	11.8196				0.2						2_5h'2_h'3_5h'3_h'4_h'5_h'6_h'pooled		0	bp				0.29	0.37	1890417	pos119	1.38742	0.128863		pospospos	28	853438	383763	711633	1.30092e+06	1.01865e+06	982576	1.31841e+06	1.15868e+06	1.63873e+06	1.29686e+06	937782	1.46267e+06	1.5197e+06	1.03496e+06	727488	800670	660967	929739	1.89042e+06	1356118	1.33494e+06	113024	114404
187.121	6.84913	C9H17NO3	3	8-Amino-7-oxononanoate	8	Central	KEGG_Metacyc_Lipidmaps	0.444	8.30599		3_h'6_h'pooled	8-Amino-7-oxononanoate	0	bp	x-H2O		x-H2OxACN	0.13	0.86	1811288	pos120	0.847923	0.79137	H	pos	28	132512	507234	126679	174627	206775	756816	169745	269707	163993	528962	1.00302e+06	246739	576892	1811288	369929	327678	396322	127546	273696	287784	403641	113181	199603
199.157	3.71391	C11H21NO2	1	2-Hexenoylcholine	3	0	HMDB	0.275354	-104.422		2_h'3_h'4_h'pooled	2-Hexenoylcholine	0	bp				0.06	0.99	1779271	pos121	0.579514	0.404585	H	pos	28	243105	1.34531e+06	292307	650282	429312	1.58105e+06	378183	584649	127220	925266	1.77927e+06	726156	1.03474e+06	446529	668285	1.35077e+06	688384	296853	314609	518317	708956	296984	301748
144.126	17.2755	C7H16N2O	2	1-(3-aminopropyl)-4-aminobutanal	7	0	Metacyc_HMDB	0.351658	41.543		2_5h'2_h'5_h'pooled	1-(3-aminopropyl)-4-aminobutanal	0	bp		-0.2	xC13	0.06	1.44	1767572	pos122	1.28799	0.758227	H	pos	28	158670	70133.9	40503.6	373243	239062	78687.4	872739	50915.4	61552.9	235685	48439.2	39955.3	1.76757e+06	85539	183603	197668	172364	286740	185178	62191.7	642622	12310.2	11499.6
175.096	12.6703	C6H13N3O3	3	L-Citrulline	10	Central	KEGG_Metacyc_HMDB	0.522328	-0.624755		3_5h'3_h'4_h'5_h'pooled	L-Citrulline	0	bp			x-NH3	0.11	1.15	1758093	pos123	10.1268	0.305947	H	posneg	28	84724.7	97054.6	27652.5	79364.7	114989	31579.3	107216	326209	93642.7	61279.4	47261.5	43143	172132	469353	138407	281120	165917	84013.8	1758093	124331	405557	23574.8	22834.2
239.152	4.02973	C13H21NO3	3	R-Salbutamol	3	0	KEGG_HMDB	-0.370581	-91.91		2_5h'2_h'3_5h'3_h'5_h'pooled	R-Salbutamol	0	bp		3.9	x-NH3xC13	0.13	0.27	1740328	pos124	0.997575	0.990249	H	pospospos	28	1.10983e+06	1.01789e+06	956444	1.22891e+06	927115	925335	1.01061e+06	822017	820868	1.19996e+06	954776	1.12374e+06	995753	650752	1.13927e+06	1.01105e+06	1.41667e+06	1.27904e+06	994881	1.3159e+06	763117	761334	820537
290.156	12.9177	C29H40N8O5	1	Hordatine B	7	0	KEGG	-0.57698	0		2_5h'2_h'3_h'5_h'6_h	Hordatine B	0	bp				0.94	1.08	1719423	pos125	0.254332	0.213565	Double-charge	pos	28	368337	689254	535028	1459648	1.55958e+06	174698	987570	88345.8	250205	862490	109310	1279246	73309.8	612554	1.71942e+06	1.54045e+06	1.09992e+06	1.33233e+06	426578	115378	270360	101454	88817
288.143	11.9342	C11H20N4O5	4	Ala-Ala-Gln	7	0	Peptides	-0.696594	26.1763		pooled	Ala-Ala-Gln	0	bp				0.11	1.14	1710135	pos126	751.81	0.268387	H	pos	10	0	0	0	0	0	0	0	0	0	0	0	0	0	0	0	0	0	0	1.71013e+06	55053.7	490242	0	0
103.063	10.463	C4H9NO2	14	N,N-Dimethylglycine	8	Central	KEGG_Metacyc_HMDB	-0.0185548	-8.41969		3_5h'3_h'4_h'5_h'6_h'pooled	N,N-Dimethylglycine	0	bp				0.06	0.11	1708809	pos127	1.3261	0.0162874	H	pos	28	1.27375e+06	1.18154e+06	1.34665e+06	1281184	1.18766e+06	1.19898e+06	1.37305e+06	1.38089e+06	1.46792e+06	1.37669e+06	1.40941e+06	1.47257e+06	1.60067e+06	1.29279e+06	1.42987e+06	1416449	1.39985e+06	1.46337e+06	1.66846e+06	1.48663e+06	1.70881e+06	1.28568e+06	1.28604e+06
199.169	11.1994	C10H21N3O	1	Diethylcarbamazine	4.5	0	KEGG	1.09131	47.1949		4_h'5_h'pooled	Diethylcarbamazine	0	bp				0.25	1.73	1707201	pos128	0.0237112	0.401217	H	pos	20	102207	0	0	1.7072e+06	73519.6	18860.2	19429.3	0	0	0	0	0	34716.4	28594.7	26159.2	32359.1	31652	52065.5	14819.6	0	27850.6	0	0
307.287	3.25729										2_5h'3_h'4_h'pooled		0	bp				0.1	0.98	1672258	pos129	0.693869	0.672593		pos	26	441800	1.18141e+06	335415	254568	359625	1.48741e+06	280440	474117	0	1.36846e+06	1.67226e+06	914663	1.50122e+06	365867	805712	569974	719308	120936	0	681157	777078	296626	256669
129.079	6.84047	C6H11NO2	9	N4-Acetylaminobutanal	8	Central	KEGG_Metacyc_HMDB	0.485951	7.69076		4_h'pooled	N4-Acetylaminobutanal	0	bp		-0.1	x-H2OxC13	0.12	0.35	1660362	pos130	1.69261	0.145357	H	pos	28	390286	391406	416139	234656	490689	416903	369895	357964	485352	397931	465038	520726	472177	542939	604537	520442	475504	421295	642739	441155	849490	200170	198479
215.152	4.15079	C11H21NO3	1	N-Nonanoylglycine	7	0	HMDB	0.293802	-22.1501		3_5h'3_h'4_h'6_h'pooled	N-Nonanoylglycine	0	bp			x-H2O	0.12	1.21	1636668	pos131	0.700985	0.716078	H	posneg	28	141616	970148	169625	195202	198648	1.56248e+06	198117	345788	250959	925992	1.63667e+06	548414	951773	368793	497053	512706	448918	73105	181172	607662	582527	162407	125035
329.17	9.62272										2_5h'4_h'5_h'pooled		0	bp				0.09	1.19	1635163	pos132	14.0716	0.203022		pos	27	163590	74406.1	53081.2	100407	0	83180	402422	56747.2	50376.2	169662	38964.8	16714.2	702954	200269	439581	924078	146519	956024	796642	151563	1.63516e+06	0	0
273.267	24.4989	C16H35NO2	1	Hexadecasphinganine	3	0	KEGG_Lipidmaps	-0.717378	82.3904		2_5h'2_h'3_h	Hexadecasphinganine	0	bp		-0.9	xC13	0.1	0.1	1619047	pos135	1.02191	0.498015	H	pos	28	1319317	1.44963e+06	1.31334e+06	1.27144e+06	1.28473e+06	1.27498e+06	1.33823e+06	1250715	1.38575e+06	1.27766e+06	1280452	1.27917e+06	1.27215e+06	1.25645e+06	1.37543e+06	1.39061e+06	1.50783e+06	1.25453e+06	1.28089e+06	1.37221e+06	1.26198e+06	1.26556e+06	1156151
257.174	4.08169										4_h'5_h'6_h'pooled		0	bp				0.14	1.14	1611695	pos136	0.251962	0.282577		pos	27	369021	128728	76586.4	1.6117e+06	547777	249038	215838	55388.2	63179.5	133452	44900.8	0	322858	122654	220974	427391	255174	233905	243030	90606	273218	0	0
226.176	3.38782										3_h'4_h'pooled		0	bp				0.12	1.3	1603355	pos137	0.516124	0.590366		pos	27	171594	1006017	126316	159309	152207	1.54592e+06	134371	341930	132298	938041	1603355	647680	707055	330884	506914	361795	533945	0	62350.7	355686	540628	140491	225823
275.151	12.1138	C28H38N8O4	1	Hordatine A	7	0	KEGG_Metacyc	-0.530664	0		2_h'3_h	Hordatine A	0	bp				0.75	0.84	1587920	pos138	0.646122	0.344874	Double-charge	pospos	28	182314	81081	97042.2	1391813	1.58792e+06	982021	1.13991e+06	1.51255e+06	606807	903592	1524204	1.09204e+06	1.48675e+06	838409	116546	104791	124471	109306	756301	1.54396e+06	259516	782711	650690
531.432	8.9837				0.2						3_h'4_h'pooled		0	bp				0.15	0.18	1572199	pos139	0.986607	0.911763		pos	28	894416	944332	915523	1.02857e+06	745677	1.05211e+06	954700	751294	832631	961237	1.04063e+06	991864	982070	987436	944778	968358	968501	843907	969043	875250	944210	712070	838328
103.1	18.022	C5H13NO	1	Choline	10	Central	KEGG_Metacyc_HMDB	-0.0314744	-0.15499		2_5h'2_h'3_5h'3_h'4_h'5_h'pooled	Choline	0	bp		0.6	xC13	0.02	0.92	1561881	pos140	1.85594	0.478766	H	pos	28	169249	211038	129092	235366	177268	151695	177202	118663	143225	183349	172034	162501	364297	200560	668665	1.22207e+06	296978	1.56188e+06	218145	112911	716304	19726.6	23562.2
917.604	3.28393										2_5h'2_h'5_h'6_h		0	bp		C55	xC13	0.17	0.28	1534952	pos141	0.983023	0.926588		pos	28	1.07259e+06	1.0227e+06	1.0102e+06	1.53495e+06	1.02991e+06	922786	870435	911368	976983	1.02056e+06	880949	953694	969804	743333	983075	1.09827e+06	1.01996e+06	1.48471e+06	1.19028e+06	1.11269e+06	1.12546e+06	919208	803936
342.116	12.4008	C12H22O11	42	Sucrose	10	Central	KEGG_Metacyc_HMDB	0.626205	0.574257		2_5h'2_h'3_h'pooled	Sucrose	0	bp		-0.4	xC13	0.03	1.68	1534120	neg55	1.18324	0.817347	H	neg	28	14415.8	7851.77	9103.37	33090.1	11821.6	7875.88	1.53412e+06	10376.6	21184.1	11581.6	12985.8	24170	14790.3	249812	12606.7	10517.5	6635.98	33673.8	10963.9	41590.5	9905.9	0	0
237.108	3.28395				0.1						5_h'6_h'pooled		0	bp	xC13			0.08	0.22	1479563	pos144	0.997624	0.986342		pos	28	856516	1.2213e+06	1.09547e+06	1.34237e+06	907692	996630	955926	1.17377e+06	805707	1.06658e+06	1.06656e+06	963200	888206	756072	1156509	1.06065e+06	1.40602e+06	1.11652e+06	1057399	1.11078e+06	1.0708e+06	796878	308209
290.156	10.5192	C29H40N8O5	1	Hordatine B	7	0	KEGG	-0.558625	0		2_5h'2_h'3_h'5_h'6_h	Hordatine B	0	bp				0.92	1.1	1473610	pos145	0.251239	0.221522	Double-charge	pos	28	367022	695429	484022	1.20974e+06	1.46464e+06	146229	771562	84298.5	282529	880604	127411	1.09499e+06	76953.4	429371	1.47361e+06	1090788	746102	1343912	301207	120206	287233	99362.5	88332.3
489.337	2.91538										3_h'6_h		0	bp				0.1	0.3	1416912	pos147	0.959366	0.836377		pos	28	812439	915905	822824	1.41691e+06	890436	854483	783011	936506	675886	968341	955971	1.11763e+06	773683	542233	909987	998897	1.02894e+06	932713	1.02793e+06	1.04096e+06	964455	699114	850712
251.102	7.28126	C10H13N5O3	4	Deoxyadenosine	10	Central	KEGG_Metacyc_HMDB	-0.594772	-0.529209	0.341103	2_5h'2_h'3_5h'3_h'4_h'5_h'6_h'pooled	Deoxyadenosine	0	bp		1.1	xC13	0.03	0.78	1408281	pos148	7.2457	0.107767	H	pos	28	375516	107798	109060	212189	103009	67140.6	633721	232051	314297	434129	236685	294537	854394	408431	451240	686579	382452	444455	1.40828e+06	406161	955869	5632.97	0
249.044	9.90752				0.2						2_5h'2_h'3_5h'3_h'4_h'5_h'6_h'pooled		0	bp		C8	xC13	0.18	0.18	1403349	pos149	0.771234	0.0633954		pos	28	1.14085e+06	1.16887e+06	1.13171e+06	1.09304e+06	1.2112e+06	1.19779e+06	1.13253e+06	1.25456e+06	1.21605e+06	1.05554e+06	1180525	1.19961e+06	965540	1.12443e+06	949999	869700	906934	941363	853189	1.05859e+06	789103	266638	259930
369.324	3.65526	C22H43NO3	1	[SP amino,tetramethyl(4:0/18:0/3:0)] 2S-amino-5,9,13,17-tetramethyl-8E,16-octadecadiene-1,3R,14-triol	7	0	Lipidmaps	-0.0646869	-18.5299		3_h'pooled	[SP amino,tetramethyl(4:0/18:0/3:0)] 2S-amino-5,9,13,17-tetramethyl-8E,16-octadecadiene-1,3R,14-triol	0	bp				0.12	0.99	1377528	pos152	0.580582	0.559849	H	pos	27	302272	926081	205650	217164	307496	1.30334e+06	227187	304188	43791.4	525769	322416	599892	1.37753e+06	185873	631892	468617	473463	65541.7	0	538770	522535	160572	155825
218.094	3.60482	C13H14O3	3	6-Hydroxytremetone	7	0	KEGG	0.133435	-41.8787	0.15636	2_5h'5_h'6_h'pooled	6-Hydroxytremetone	0	bp		5.7	xC13	0.16	0.47	1370201	pos153	1.53434	0.183028	H	pos	28	901769	977786	960448	301295	873799	759714	869925	735316	822507	930424	827789	884737	753854	740823	1.03348e+06	1.03633e+06	1.36609e+06	1.17764e+06	944247	1.0653e+06	959106	846063	707104
281.272	3.2981	C18H35NO	1	[FA (18:1)] 9Z-octadecenamide	7	0	Metacyc_Lipidmaps_HMDB	-0.561751	2.36588		3_h'4_h'6_h'pooled	[FA (18:1)] 9Z-octadecenamide	0	bp				0.08	0.88	1327326	pos155	1.11083	0.848104	H	pos	28	129783	391710	107923	147062	138413	587862	60291.2	191549	77984.9	450167	530605	478544	514465	1.32733e+06	431429	376413	395098	122910	312124	326799	331207	176352	129056
326.192	2.97494										pooled		0	bp		C16	xC13xS34	0.14	1.31	1319594	neg60	0.287017	0.445391		neg	28	74682.2	103838	99653	84744.6	938516	97318	125699	78745.7	128239	106680	72036	89192.7	93540.7	767964	104659	125914	272710	107618	127920	97256.1	96448.9	277407	415381
111.043	9.60841	C4H5N3O	1	Cytosine	4	Central	KEGG_Metacyc_HMDB	0.0423088	-5.8922		2_h'3_5h'3_h'4_h'5_h'pooled	Cytosine	0	bp				0.12	0.87	1313842	pos158	6.50413	0.234624	H	pospos	28	83684.3	33876.3	68664.8	159011	94912.8	61708.5	190808	81393	147753	73483.1	51984.6	84718.9	101913	121533	95666.2	328635	327304	159104	614006	125068	1313842	0	0
188.116	5.29006	C8H16N2O3	7	N6-Acetyl-L-lysine	4	Central	KEGG_Metacyc_HMDB	0.183928	-79.1796		2_5h'2_h'3_5h'3_h'4_h'5_h'6_h'pooled	N6-Acetyl-L-lysine	0	bp				0.11	0.75	1305305	pos159	3.4622	0.240319	H	pospos	28	207862	147195	140162	245316	219002	194817	194018	136282	157287	201224	258486	163499	221398	148444	170354	425455	277393	309405	803886	172867	1.30531e+06	0	0
664.487	3.09187				0.1						2_5h'2_h'3_5h'3_h'4_h'5_h'6_h'pooled		0	bp	xC13			0.04	0.24	1285502	pos160	1.92671	0.00897293		pos	28	589964	699048	738627	628447	526826	507883	783571	912537	836170	758287	801824	631980	811624	847136	812632	841170	1.2855e+06	899517	942977	1.20028e+06	1061159	0	0
275.1	5.60815	C11H17NO7	3	Cardiospermin	7	0	KEGG	-0.744256	-39.8687	1.36407	2_5h'2_h'3_5h'3_h'4_h'5_h'6_h'pooled	Cardiospermin	0	bp				0.32	0.55	1278771	pos161	0.480551	0.0934264	H	pos	28	367652	400022	429679	321646	299362	513272	355424	389210	359273	396449	386034	463427	574567	339152	361154	358636	183898	176111	134160	295701	115217	20720	12728.3
243.122	10.6215	C10H17N3O4	2	Ala-Gly-Pro	7	0	Peptides	-0.268213	9.63752	-0.247647	3_5h'4_h'5_h'pooled	Ala-Gly-Pro	0	bp				0.07	1.73	1270930	pos163	87.2888	0.308823	H	pos	23	20174.8	10695.1	0	0	18024.5	0	34778.2	19066	10504.9	36084.3	19831	0	39984.7	36636.1	56542.3	103720	38155.2	234527	302409	0	1.27093e+06	0	0
521.242	2.97901	C23H35N7O5S	1	Arg-Phe-Cys-Pro	3	0	Peptides	0.072722	-437.091		3_h'pooled	Arg-Phe-Cys-Pro	0	bp				0.1	0.27	1267820	pos164	0.971433	0.877493	H	pos	28	913253	858379	928643	1.1274e+06	699676	1122244	592137	1.00431e+06	738641	979003	1.00744e+06	913206	803329	590347	1.02034e+06	947966	1.06996e+06	850708	1.13348e+06	823273	908317	851017	804806
235.106	3.37057	C19H30N6O8	4	Asp-Leu-Ser-His	3	0	Peptides	-2.89882	-374.697		3_5h'4_h	Asp-Leu-Ser-His	0	bp				0.32	0.32	1267418	pos165	1.48636	0.172251	Double-charge	pos	28	979377	858372	1.07624e+06	565411	723550	800529	1.09615e+06	919800	1.10819e+06	864077	557881	565855	911332	1.06381e+06	1.04246e+06	583232	959425	940486	1131464	706853	1.26742e+06	405700	769929
250.062	11.5182	C8H14N2O5S	2	gamma-L-Glutamyl-L-cysteine	10	Central	KEGG_Metacyc_HMDB	-0.922222	-1.63808		2_h'4_h'6_h'pooled	gamma-L-Glutamyl-L-cysteine	0	bp			xS34xNa+	0.03	1.47	1227498	pos167	3.80442	0.0742382	H	posneg	28	34962.7	20408.5	13535.1	67290.4	35063.1	69604.4	18547.2	17737.9	7625.68	18281.5	22071.6	8810.9	38500.7	44126.5	34358	80925.2	1227498	58237.6	171738	166952	315509	0	0
234.112	6.8446	C21H32N4O8	4	Ile-Ser-Ser-Tyr	7	0	Peptides	2.32667	-46.1006		2_5h'2_h'3_5h'3_h'4_h'5_h'6_h'pooled	Ile-Ser-Ser-Tyr	0	bp				0.05	0.59	1226494	pos168	1.11835	0.756584	Double-charge	pos	28	691112	1226494	454402	756851	675126	575629	631947	549332	729647	1.01619e+06	909285	604453	383668	824646	276182	451155	408366	421521	876546	319798	1.04886e+06	0	0
482.168	9.23178	C18H34N4O5S3	2	Ala-Met-Met-Met	7	0	Peptides	-1.5712	-8.32147	-2.54596	2_5h'2_h'3_5h'3_h'4_h'5_h'pooled	Ala-Met-Met-Met	0	bp		-1.1	xC13	0.25	0.86	1211723	neg61	1.83747	0.459548	H	neg	28	233644	207842	68791.6	245656	130176	82457.1	258066	104573	312652	281077	326396	191036	195565	71173.6	90179.8	238905	102088	97941.8	249481	57817.7	534794	0	0
132.042	6.84764	C5H8O4	16	2-Acetolactate	8	Central	KEGG_Metacyc_HMDB	0.0994901	-32.9474		2_5h'2_h'3_5h'3_h'4_h'5_h'6_h'pooled	2-Acetolactate	0	bp			x-H2O	0.21	0.52	1211325	neg62	0.583358	0.300749	H	neg	28	773289	442250	291226	967207	596529	314622	618039	341719	603197	644582	440982	380817	755421	398796	535778	638149	331239	452292	403304	372841	319610	58070.5	85182.5
146.058	6.84497	C6H10O4	16	(S)-2-Aceto-2-hydroxybutanoate	8	Central	KEGG_Metacyc_HMDB	0.362927	-18.3056		2_5h'2_h'3_5h'3_h'4_h'5_h'6_h	(S)-2-Aceto-2-hydroxybutanoate	0	bp				0.14	0.57	1208212	neg63	0.877128	0.523507	H	neg	28	620207	868758	551127	609561	802740	718622	1.02557e+06	781881	573630	1.20821e+06	468483	506260	828644	849851	608892	559315	664804	602012	837990	523369	507733	170433	272169
241.059	12.2504	C10H11NO6	2	N-(2,3-Dihydroxybenzoyl)-L-serine	7	0	KEGG_Metacyc	0.689901	30.2042		2_5h'2_h'3_5h'3_h'4_h'5_h'6_h'pooled	N-(2,3-Dihydroxybenzoyl)-L-serine	0	bp		0.1	xC13	0.05	0.73	1193664	neg64	2.31456	0.0722688	H	neg	28	727194	147996	689455	497357	61970	574451	980643	543494	1.04204e+06	1.19366e+06	400169	993078	692778	489636	654590	676268	426982	348352	944644	1.0378e+06	641757	0	0
275.151	9.81312	C28H38N8O4	1	Hordatine A	7	0	KEGG_Metacyc	-0.393597	0		2_h'3_h	Hordatine A	0	bp				0.77	0.91	1181539	pos171	0.625501	0.302519	Double-charge	pos	28	110194	81602	49576.1	929161	948548	583864	732826	1.04962e+06	416033	761635	1.03239e+06	891873	1181539	546652	84947	145674	137272	68196.7	418634	930380	190703	532336	455664
147.973	10.7252										2_5h'3_5h'4_h'6_h'pooled		0	bp			xO18	0.18	0.8	1173010	neg65	0.668329	0.546431		neg	28	477145	414452	470912	313704	1.17301e+06	346220	414265	440314	571307	419532	297441	360366	478514	496228	477715	331711	806896	420364	460139	367618	397245	205008	263072
387.262	3.969										pooled		0	bp				0.11	1.73	1146391	pos173	25.8462	0.340521		pos	21	29011.5	0	253697	0	0	50253	82189.9	34226.4	1.14639e+06	40036.6	0	757735	127439	0	1.1362e+06	389175	0	1.00872e+06	205422	0	1.09343e+06	0	0
243.085	10.5043	C9H13N3O5	4	Cytidine	10	Central	KEGG_Metacyc_HMDB	-0.154573	-0.0538483	-0.154573	2_5h'2_h'3_5h'3_h'4_h'5_h'6_h'pooled	Cytidine	0	bp		0.4	xC13xNa+	0.04	0.68	1135794	pos175	2.72501	0.24464	H	pos	28	208439	116047	111961	298139	319887	147368	273939	167222	108555	246735	226665	97862.5	321858	294110	183903	663921	789406	280255	751874	198036	1.13579e+06	0	0
186.105	3.17027										5_h		0	bp				0.18	0.32	1111586	pos177	0.806499	0.403869		pos	28	664894	756262	652360	1.11159e+06	703200	633208	592086	615783	554130	557916	638538	635532	534512	532106	733163	809350	767173	872140	628162	594235	751908	756904	660567
117.115	7.75928	C6H15NO	1	2-Methylcholine	3	0	KEGG_Metacyc	0.0418582	-84.1816		2_5h'2_h'3_5h'3_h'4_h'5_h'6_h'pooled	2-Methylcholine	0	bp				0.05	0.66	1091619	pos178	0.211476	0.174431	H	pos	28	505760	227255	159222	1.09162e+06	472843	307326	138456	117508	129597	142045	130373	136120	293771	213450	165708	126470	158108	155494	125750	172074	98015	34350.2	34087.9
187.169	9.96055	C9H21N3O	2	N8-Acetylspermidine	7	0	KEGG_Metacyc_HMDB	0.340724	-3.72795		3_5h	N8-Acetylspermidine	0	bp				0.45	1.35	1065063	pos182	0.438341	0.547677	H	pospos	28	148402	194848	212630	157038	1.06506e+06	32982.3	514637	829528	223459	296656	133667	387456	187513	127734	248169	264355	119051	224377	318057	98225.2	133872	28512.5	24949
250.12	3.62639	C14H18O4	4	ubiquinone-1	7	0	Metacyc_HMDB	-0.38672	-30.459	-1.74606	2_5h'3_5h'3_h'5_h'6_h'pooled	ubiquinone-1	0	bp			xNH3	0.08	0.28	1058358	pos183	1.12177	0.436165	H	pos	28	739676	740028	813730	915986	736865	591560	751953	687291	737453	860517	694926	669345	639483	522764	904802	707396	1.01225e+06	818734	833510	800881	883319	609316	664892
474.29	2.82056							-3.12112			2_5h'5_h'pooled		0	bp		C30	xC13	0.03	0.13	1055972	neg69	0.941327	0.533899		neg	28	836608	807156	811941	915384	781040	818620	732515	711818	828140	866059	761481	820177	812728	682754	894145	820825	958900	837781	907337	735951	724192	798158	754562
178.121	4.21432										4_h		0	bp			xNH3	0.37	0.89	1052324	pos185	2.08952	0.209954		pospospospos	28	381222	465383	781265	127410	388015	438678	812334	515756	1.0172e+06	942285	196229	260259	949644	828189	781084	113393	850123	752688	469002	472289	1.05232e+06	210841	483457
141.079	4.05295	C7H11NO2	3	L-Hypoglycin	3	0	KEGG_Metacyc	0.421899	-145.875		2_h'5_h'pooled	L-Hypoglycin	0	bp				0.14	1.32	1043796	pos187	3.09784	0.408013	H	pos	28	218423	79257	87524.1	249566	86405.4	105491	848552	83352.4	74806.6	578241	81071.1	99550.5	664794	91252.5	85123.1	351704	90597.4	119125	1.0438e+06	90477.7	233306	70725.2	68870.1
596.671	12.1219	C41H65N9O28P2	1	UDP-N-acetylmuramoyl-L-alanyl-D-glutamyl-6-carboxy-L-lysyl-D-alanyl- D-alanine	8	Central	KEGG_Metacyc	0.96828	0		3_5h'4_h'5_h'6_h'pooled	UDP-N-acetylmuramoyl-L-alanyl-D-glutamyl-6-carboxy-L-lysyl-D-alanyl- D-alanine	0	bp		-29.1	xNa+xNa+xC13xC13	0.05	1.17	1043682	neg70	5.2136	0.0755456	Double-charge	negpos	28	393709	21264.5	177042	333172	40994.1	51795.2	495725	40882.3	409151	430805	22832	299772	552086	47989.5	440645	630961	164103	626351	1.04368e+06	368562	808549	0	0
267.119	3.73935	C23H34N8O5S	1	Ala-Trp-Cys-Arg	3	0	Peptides	-0.107522	-327.882		2_5h'2_h'3_5h'3_h'6_h'pooled	Ala-Trp-Cys-Arg	0	bp				0.15	0.45	1039433	pos188	1.1147	0.537006	Double-charge	pos	28	555790	737634	595415	895093	646810	542756	699141	676360	519614	745468	525521	718608	598342	517404	669779	349017	384848	756698	858586	722122	743059	374071	519409
508.729	2.94883	C43H77N3O20P2	2	UDP-2,3-bis(3-hydroxytetradecanoyl)glucosamine	7	0	KEGG_Metacyc	0.267733	-35.6469	0.267733	pooled	UDP-2,3-bis(3-hydroxytetradecanoyl)glucosamine	0	bp		-3.8	xC13	0.09	1.73	1024461	neg71	287.023	0.415091	2-charge	neg	16	0	0	13181.4	0	0	0	0	0	411312	0	0	173774	38199.9	0	562924	177974	0	1.02446e+06	11200.7	0	849867	0	0
275.151	14.1162	C28H38N8O4	1	Hordatine A	7	0	KEGG_Metacyc	-0.496513	0		2_h'3_h	Hordatine A	0	bp				0.81	0.82	1016782	pos189	0.634902	0.350149	Double-charge	pospos	28	108418	65087.5	54205.8	887118	781239	708807	807318	624923	258936	529362	1.01678e+06	681704	772245	568043	55851.2	57250.1	68898.1	50627.6	368932	968323	172011	426433	345757
485.239	3.98737							-5.97514			2_h'pooled		0	bp		C20	xC13	0.09	1.5	1001939	neg72	11.0185	0.347619		neg	28	24106.7	32154.3	196529	26674.3	19742.5	49391.9	69716.7	28687.2	1.00194e+06	42764.1	34870	583235	88190.3	22999.1	903079	357394	22692.5	803576	166381	18662.1	870622	0	0
255.074	10.9365	C11H13NO6	1	Nicotinate D-ribonucleoside	4	Central	KEGG_Metacyc_HMDB	-0.679765	-52.2094		2_5h'2_h'3_5h'3_h'4_h'5_h'6_h'pooled	Nicotinate D-ribonucleoside	0	bp		0.3	xC13	0.04	0.59	1000346	pos190	4.24918	0.00115685	H	pos	28	447653	295704	352341	321049	167876	198668	446244	600594	528555	593539	812605	575589	660475	589565	297980	516456	140100	305147	934311	987050	1.00035e+06	0	0
471.168	9.50253				0.1						2_5h'2_h'3_5h'3_h'4_h'5_h'6_h'pooled		0	bp	xNa+	C22	xNa+xC13	0.14	0.14	977339	pos191	0.943219	0.465928		pos	28	714316	792126	808896	837277	793523	957756	776637	863565	851983	857928	881979	841914	977339	878966	775215	916376	739334	721057	827573	866077	747925	0	0
202.045	12.2143										2_5h'2_h'3_5h'3_h'4_h'5_h'6_h'pooled		0	bp			xACN	0.32	0.71	974242	pos192	0.0831709	0.0019808		pos	28	319591	544980	271331	623554	661287	749036	830565	407085	422981	829596	974242	569333	304413	227165	42065.2	44508.2	25545.3	58183.8	60871.8	71927.5	36360.1	6767.5	5978.95
238.069	11.7297	C8H14O8	1	3-Deoxy-D-manno-octulosonate	7	0	KEGG_Metacyc	0.651407	14.0352		2_5h'2_h'3_5h'3_h'4_h'5_h'6_h'pooled	3-Deoxy-D-manno-octulosonate	0	bp		-0.1	xNa+xC13	0.03	0.71	949273	neg75	7.07096	0.168933	H	neg	28	144350	88528	35197.3	137049	89656.9	48270.4	292358	286892	424604	247584	267644	253745	343188	165441	321121	377484	315977	580405	874173	120902	949273	0	0
129.017	11.1343	C3H3N3O3	1	Cyanuric acid	4.5	0	KEGG_Metacyc	0.410772	11.1456		pooled	Cyanuric acid	0	bp				0.1	1.66	942838	neg76	0.0161939	0.412675	H	neg	28	7188.64	5297.87	3199.64	942838	2825.74	24037.2	2313.75	8848.72	7615.93	2348.93	2245.7	6093.53	5743.55	63031.4	4777.98	2729.89	4991	2537.45	6685.81	6745.33	2272.13	3399.98	0
105.043	12.8472	C3H7NO3	3	L-Serine	10	Central	KEGG_Metacyc_HMDB	0.288981	-0.717139		3_5h'5_h'6_h'pooled	L-Serine	0	bp				0.1	1.5	937395	pos193	0.371235	0.483373	H	posneg	28	54776.3	864013	29571.1	49421.8	553526	68634	78767.5	305966	102440	49160.5	661679	71865	141607	937395	87001.3	54482.8	167179	106974	78119.5	74864.5	96330.6	0	0
122.048	12.5717	C6H6N2O	4	Picolinamide	7	0	KEGG	0.0623238	46.2085	0.0213564	2_5h'2_h'3_5h'3_h'4_h'5_h'6_h'pooled	Picolinamide	0	bp		0.8	xC13	0.06	0.37	926402	pos194	2.60623	0.100487	H	posneg	28	354189	181087	281947	313002	248533	251845	510948	254589	542748	400128	222589	464480	572522	288101	596594	591450	420725	666002	778325	415130	926402	75362	69953.7
328.167	3.41281	C20H24O4	4	Vernoflexin	7	0	KEGG	-0.020042	-30.4656		2_5h'3_5h'3_h'5_h'6_h'pooled	Vernoflexin	0	bp				0.11	0.24	916280	pos196	1.1639	0.175334	H	pos	28	586503	540945	674680	650044	552824	497098	618850	616684	621074	570803	574232	632693	576436	440234	672608	555549	904201	752323	722756	642486	613354	524590	476612
156.09	4.20616										2_5h'2_h'3_5h'4_h'5_h'6_h'pooled		0	bp				0.25	0.73	915547	pos197	0.930033	0.886313		pos	28	260976	159538	77919.6	613480	489788	213180	134922	112214	52231.2	69468.5	110866	15976.6	316579	310976	309933	915547	604939	573279	421677	121388	681276	16361.8	23042.4
508.729	6.83043	C43H77N3O20P2	2	UDP-2,3-bis(3-hydroxytetradecanoyl)glucosamine	7	0	KEGG_Metacyc	0.10345	41.4385		pooled	UDP-2,3-bis(3-hydroxytetradecanoyl)glucosamine	0	bp				0.42	1.73	911444	neg78	218.687	0.42265	Double-charge	neg	13	0	0	0	0	0	0	0	0	170600	0	0	151094	0	0	473490	130617	0	911444	0	0	656062	0	0
663.485	3.06019	C35H70NO8P	20	[PE (14:0/16:0)] 1-tetradecanoyl-2-hexadecanoyl-sn-glycero-3-phosphoethanolamine	7	0	KEGG_Lipidmaps_HMDB	1.3341	-30.7107		2_5h'2_h'3_5h'3_h'4_h'5_h'6_h'pooled	[PE (14:0/16:0)] 1-tetradecanoyl-2-hexadecanoyl-sn-glycero-3-phosphoethanolamine	0	bp		4.1	xC13	0.07	0.18	908314	neg79	1.96137	0.00928322	H	neg	28	469771	443090	518855	436368	391771	424319	591534	620349	535761	527502	548463	507921	587165	703262	584953	672287	857584	616582	748177	908314	800045	0	0
173.08	11.992	C6H11N3O3	1	5-Guanidino-2-oxopentanoate	8	Central	KEGG_Metacyc_HMDB	0.432797	12.1344	0.432797	2_5h'2_h'3_h'5_h'6_h'pooled	5-Guanidino-2-oxopentanoate	0	bp				0.06	0.87	896557	pos198	2.30798	0.112878	H	pos	28	260029	160151	290922	136167	100614	115592	295629	172949	896557	337258	178569	510122	203911	171044	752095	182245	138133	301645	160827	356172	296273	27468.5	22531.3
105.079	15.9069	C4H11NO2	2	Diethanolamine	8	Central	KEGG_HMDB	0.177315	27.661		2_h'3_5h'5_h'6_h'pooled	Diethanolamine	0	bp				0.05	1.1	867381	pos201	0.948599	0.831968	H	pos	28	73192.1	73040.6	84330.4	157846	125508	81210	78618.2	80682.2	82002.3	74213.6	67032.5	66159.7	867381	162284	119728	121578	96207.6	158568	147302	101508	97015.1	67614.5	72144.9
146.022	12.808	C5H6O5	7	2-Oxoglutarate	10	Central	KEGG_Metacyc_HMDB	0.30362	-0.326673		2_h'3_5h'3_h'4_h'5_h'6_h'pooled	2-Oxoglutarate	0	bp		0.3	xC13	0.03	0.8	848014	neg83	1.84259	0.319706	H	neg	28	283098	109365	54135.2	270883	158547	84208.3	482232	179463	157244	270494	146851	66467.1	725854	360580	777624	848014	278944	620865	413258	99812.4	433354	4079.29	4034.85
232.106	12.1742	C9H16N2O5	5	N2-Succinyl-L-ornithine	8	Central	KEGG_Metacyc_HMDB	0.415934	-6.59032	-1.45821	4_h'pooled	N2-Succinyl-L-ornithine	0	bp		0.8	x-H2OxC13	0.04	1.21	846036	neg84	41.6198	0.29794	H	neg	24	28528.5	11887.4	0	12243.5	13524.2	0	28963.5	10301.2	0	29229.6	12488.6	0	33794.1	19738.8	43592.4	20709.4	203666	95700.5	207344	19067.4	846036	0	0
172.085	10.6683	C7H12N2O3	2	Glycylproline	7	0	Metacyc_Peptides_HMDB	0.67439	6.24875	0.67439	2_5h'2_h'3_5h'3_h'4_h'5_h'pooled	Glycylproline	0	bp				0.11	1	844790	pos203	15.9324	0.246021	H	pos	28	26677.5	27173.1	19453.3	32014.2	22192.9	23124	45060.1	21929.3	33703.3	26416.8	26464.3	23086.7	77127.1	157361	78748.1	152853	50137.3	113345	359094	28187	844790	6183.74	8618.29
137.056	3.97108										pooled		0	bp				0.32	0.32	837065	neg86	0.968813	0.85202		neg	28	198395	218317	193596	240798	148932	189942	185780	133343	158728	230855	203106	202574	201033	149550	198871	199356	285586	214175	163374	208178	190042	203361	218138
201.137	4.22077	C10H19NO3	2	Capryloylglycine	7	0	HMDB	0.388204	-29.5692		2_5h'3_5h'3_h'4_h'pooled	Capryloylglycine	0	bp			x-NH3x-H2Ox-FA	0.18	1.12	826054	pos204	0.612758	0.615116	H	pos	28	136793	346931	143834	118321	101124	716898	144468	168083	139394	373716	826054	234016	499932	167167	274283	196449	286147	84869.8	93286.6	223663	256802	64980.9	96239.2
278.13	4.40438	C11H22N2O4S	1	Pantetheine	8	Central	KEGG_Metacyc_HMDB	-0.137022	-37.4548	-2.47405	3_5h'4_h'5_h'6_h'pooled	Pantetheine	0	bp				0.11	0.98	812794	pos205	0.376659	0.344299	H	posposneg	28	162019	42319.2	24631.4	812794	322627	103730	97568.6	52068.2	40261.8	53556	25383.6	11268.2	170174	57408.4	150301	258671	115515	231058	263782	56586.1	146370	0	0
146.069	7.22462	C5H10N2O3	6	3-Ureidoisobutyrate	8	Central	KEGG_Metacyc_HMDB	0.0161051	-35.6354		2_5h'2_h'3_5h'3_h'4_h'5_h'6_h'pooled	3-Ureidoisobutyrate	0	bp		0.7	xNa+xC13xC13	0.06	0.23	809355	pos206	2.06458	0.0553512	H	pos	28	465019	346260	407138	379824	315172	324389	512639	395193	347762	453435	467909	386330	640903	448463	457092	539334	378428	458209	780479	514767	809355	0	4216.89
303.154	12.8149	C11H21N5O5	1	Glu-Arg	7	0	Peptides	-0.200376	-2.10961		3_5h'3_h'4_h'pooled	Glu-Arg	0	bp				0.31	0.89	802068	pos208	25.3735	0.20009	H	pos	26	15009.9	0	16881.5	21474.8	0	28732.2	61363.1	29688.8	95058.4	29350.8	23098	53691.3	117371	32632.1	96392.8	74220	33641.8	185508	419802	52057.8	802068	0	0
278.13	6.21689	C11H22N2O4S	1	Pantetheine	8	Central	KEGG_Metacyc_HMDB	-0.23436	2.61953	-2.57139	4_h'5_h'6_h'pooled	Pantetheine	0	bp				0.34	1.05	789430	pos211	0.302298	0.367527	H	posneg	28	117394	25512.7	18741.9	789430	222073	72496.4	127826	44305.9	24498.8	45400.9	17072.2	4317.62	76263	30376.2	99460.3	190470	116483	220805	175050	35023.5	117617	0	0
305.074	11.0401	C17H17NCl2	1	Sertraline	4.5	0	KEGG_HMDB	-0.799268	46.9712		2_5h'2_h'3_5h'3_h'4_h'5_h'6_h'pooled	Sertraline	0	bp	xNa+	-6.4	xC13xACN	0.27	0.41	783018	pos212	1.59969	0.0670195	H	pos	28	175818	91407.1	144976	325371	251296	308176	480049	398226	606575	422353	393052	359532	503374	401414	466459	212823	490031	328222	365252	505716	544508	0	0
171.126	3.99366	C9H17NO2	1	Gabapentin	3	0	HMDB	0.0667015	-136.67		4_h'pooled	Gabapentin	0	bp		3.5	x-NH3xC13	0.07	0.41	780950	pos213	1.11623	0.752159	H	pospos	28	318619	455789	354863	626757	286310	432029	460920	300966	241458	277013	572385	320705	758392	591004	595693	780950	684560	383374	496021	298490	706931	370449	337200
267.078	12.4448	C9H17NO6S	1	S-Ribosyl-L-homocysteine	8	Central	KEGG_Metacyc	0.320288	11.7561		3_5h'4_h'5_h'pooled	S-Ribosyl-L-homocysteine	0	bp				0.06	1.73	779474	neg90	217.1	0.201774	H	neg	23	6654.33	0	0	5702.47	0	0	24265.4	6031.25	17670.6	9483.81	0	5976	62919.8	16547.6	89668	191760	67391.2	249290	437172	21361.1	779474	0	0
749.527	2.77676				0.1						2_h'3_h'4_h'5_h'6_h		0	bp	x-NH3			0.45	0.93	775712	pos215	1.2712	0.56292		pos	25	610045	486607	0	618140	366834	168577	645965	409877	0	731444	592412	717006	412098	484730	721532	746523	570004	576882	660811	494361	311222	0	0
193.077	2.59142	C14H22N6O7	1	His-Gly-Ser-Ser	3	0	Peptides	-0.667763	-269.57		2_5h'3_5h'3_h'5_h'6_h'pooled	His-Gly-Ser-Ser	0	bp				0.07	0.35	767637	pos217	1.13831	0.296741	Double-charge	pos	28	597852	591435	710787	532236	519348	385214	536025	556491	540236	671602	506904	597222	471531	378548	733958	767637	560331	766152	550162	504227	581126	394168	398126
133.074	7.30809	C5H11NO3	4	N-hydroxyvaline	7	0	Metacyc	0.0637687	-21.4034		pooled	N-hydroxyvaline	0	bp				0.12	0.93	755135	pos218	1.90184	0.195757	H	pos	28	73651.7	109986	142087	139017	161283	69287.1	111458	79494.7	143053	58801.4	88174.9	56332.2	755135	180443	156364	127828	125216	185078	236130	129957	336809	58480.8	150158
206.09	11.7795	C7H14N2O5	5	Thr-Ser	7	0	Peptides	0.303259	5.50233		pooled	Thr-Ser	0	bp		0.3	xC13xNa+	0.06	1.73	731490	neg93	3.08053	0.488057	H	neg	19	0	100813	0	0	36778.7	7115.15	0	267084	0	0	256589	0	0	731490	0	9546.96	342165	1856.01	13495.5	116133	5588.25	0	0
190.157	3.491										2_5h'2_h'3_5h'3_h'4_h'5_h'6_h		0	bp				0.23	0.26	718658	pos222	0.895112	0.319614		pos	28	356350	434978	409159	557542	468250	570670	587343	529289	402496	533363	549746	521679	718658	451525	483802	535543	468004	435741	550139	443946	434926	230192	347671
229.168	6.81491	C12H23NO3	1	N-Decanoylglycine	7	0	HMDB	-0.0146252	30.5567		3_h	N-Decanoylglycine	0	bp			x-H2O	0.39	1.07	710336	pos223	0.575989	0.567412	H	posneg	28	80616.5	508134	106169	88715.9	104944	561742	84141.9	172726	29846.1	514180	710336	226404	591730	112167	234604	176639	108905	51601.4	68205.1	146571	220326	74030.6	101485
264.096	8.51232										pooled		0	bp		C9	xC13	0.06	1.73	706273	neg96	3.33977	0.445034		neg	19	0	89303.1	0	0	36142.9	0	0	239885	0	0	235380	0	3551.17	706273	0	10690.4	419278	3219.16	16734.4	98229	5745.7	0	0
195.076	9.21093	C7H9N5O2	1	2-Amino-4-hydroxy-6-hydroxymethyl-7,8-dihydropteridine	7	0	KEGG_Metacyc	1.25411	-5.35636	-2.18045	2_5h'2_h'pooled	2-Amino-4-hydroxy-6-hydroxymethyl-7,8-dihydropteridine	0	bp				0.4	1.44	705073	pos224	0.991332	0.990856	H	pos	28	79841.7	215328	69403.4	191622	58755.7	101761	68741	705073	22652.5	121304	567675	87051.2	64924.3	371269	37582.6	24939.1	238085	25424.3	43196.7	260401	45489.3	0	0
160.074	4.2076	C7H12O4	4	[FA (7:0/2:0)] Heptanedioic acid	3	0	KEGG_Metacyc_Lipidmaps_HMDB	0.399443	-90.8688	0.368207	2_5h'2_h'3_5h'3_h'4_h'5_h'6_h	[FA (7:0/2:0)] Heptanedioic acid	0	bp				0.18	0.46	702410	neg98	1.09203	0.726534	H	neg	28	299226	375814	486887	330355	328732	412057	702410	490332	506560	655383	331415	298408	678924	430187	438323	251589	498915	331962	548434	311080	310211	97230.4	153389
122.048	11.128	C6H6N2O	4	Picolinamide	7	0	KEGG	0.205938	39.2294	0.16497	2_5h'2_h'3_5h'3_h'4_h'5_h'6_h'pooled	Picolinamide	0	bp		0.3	xC13	0.04	0.62	694479	neg99	3.75084	0.171415	H	neg	28	157162	70526.4	64726.8	185637	128895	55837.6	236000	117450	178121	169783	108311	142269	299342	148969	318002	327347	289505	465554	552424	142293	694479	4316.61	4783.66
210.123	9.30102										5_h		0	bp				1.33	1.73	690397	pos227	151.427	0.42265		pos	12	165893	0	28017.8	0	0	0	119123	0	0	0	0	0	0	63286.8	449909	438571	634258	690397	0	0	454280	0	0
299.95	3.04984										2_5h'2_h'3_5h'3_h'4_h'5_h'6_h'pooled		0	bp				0.06	0.45	671002	neg100	0.169009	0.0831418		neg	28	324388	247137	237664	671002	411221	274222	150860	105834	114770	170755	118550	117413	168593	167359	101373	111726	95351.7	101344	65963.9	94162.3	69125.8	33412.8	31862.3
138.091	9.58901	C6H10N4	1	Pentylenetetrazole	4.5	0	KEGG	0.145119	35.1152		2_5h'2_h'3_5h'3_h'4_h'5_h'6_h'pooled	Pentylenetetrazole	0	bp				0.07	0.44	669180	pos233	1.40459	0.378521	H	pos	28	307219	257839	265209	265998	214478	258746	329608	490269	439385	269266	375796	260265	361192	458186	479415	489448	443644	595502	281586	234975	521742	0	0
245.149	12.6769	C9H19N5O3	2	beta-Alanyl-L-arginine	8	Central	KEGG	0.105294	-13.7381		2_5h'3_5h'3_h'4_h'pooled	beta-Alanyl-L-arginine	0	bp				0.2	1.73	666338	pos234	21.5188	0.293038	H	pos	26	20933.3	20460.6	28028.5	0	0	39799.5	53542	43560.5	108258	47047.3	42367.7	73689.6	92605.1	40143.1	133576	84756.9	22382	199593	146103	43995.9	666338	0	0
238.132	2.67016	C24H36N4O6	3	Ile-Phe-Thr-Pro	3	0	Peptides	-0.35787	-274.51		2_5h'2_h'3_5h'3_h'4_h'5_h'6_h'pooled	Ile-Phe-Thr-Pro	0	bp		-10.2	xC13xNH3	0.08	0.08	652167	pos236	1.01724	0.581642	Double-charge	pos	28	582891	584328	611726	539052	561053	586227	526069	561815	554951	554830	532941	536339	552352	539815	615681	652167	597347	603676	575312	556239	583852	330628	341519
134.999	7.55223										pooled		0	bp		C3	xC13xS34	0.18	1.47	644413	neg104	0.171994	0.432326		neg	28	41472.6	51047.2	58508	40186.8	644413	31946.4	36185.1	72376	60956.7	54976	32472.9	43288.8	37577.5	106677	53797.7	42949.3	150331	39137.8	52888.8	37553.8	32799	35704.9	48488.9
130.111	15.6988	C6H14N2O	2	N-Acetylputrescine	8	Central	KEGG_Metacyc_HMDB	0.431278	33.6772		2_5h'2_h'3_5h'3_h'4_h'5_h'6_h'pooled	N-Acetylputrescine	0	bp				0.07	0.59	641323	pos237	3.14919	0.183426	H	pos	28	126734	169076	87010.7	138752	152387	110007	132637	132609	138567	157215	167034	106659	156729	139464	127988	179908	142211	153879	471991	149971	641323	19538.8	20282
624.151	12.2025										3_h'5_h'6_h'pooled		0	bp				0.15	1.31	634817	pos238	2.03025	0.386896		pos	28	198160	18703.3	40248.7	453911	55800.9	33473.6	252064	26598.8	137396	134514	28334.2	149943	288545	40003.5	87344.2	180359	41130.3	95512.5	634816	196700	271284	0	0
703.515	5.81989	C38H74NO8P	10	[PC (14:0/16:1)] 1-tetradecanoyl-2-(9Z-hexadecenoyl)-sn-glycero-3-phosphocholine	7	0	KEGG_Lipidmaps_HMDB	-0.379712	31.2702		2_5h'2_h'3_5h'3_h'4_h'5_h'6_h'pooled	[PC (14:0/16:1)] 1-tetradecanoyl-2-(9Z-hexadecenoyl)-sn-glycero-3-phosphocholine	0	bp				0.13	0.45	630470	pos241	6.01837	0.0809263	H	posneg	28	100634	81805.9	67066.2	92952.4	64421.4	65500.1	198075	133954	189783	154155	96187.1	111710	232700	139550	355611	290333	212800	416645	472223	238644	630470	0	0
117.079	12.2643	C5H11NO2	16	5-Aminopentanoate	8	Central	KEGG_Metacyc_Lipidmaps_HMDB	-0.0432383	9.33824		2_5h'5_h'pooled	5-Aminopentanoate	0	bp				0.06	1.29	629202	pos242	7.22684	0.365776	H	pos	28	31917	38399.2	31808.4	38411.4	38581	28517.7	120042	26876.7	35765.9	43897.9	34018.3	28771.5	128904	34818.4	35223.9	92655.2	39494.3	37942.2	629202	28933.2	104368	24887.8	24764.5
383.558	10.6506	C21H36N7O16P3S	1	CoA	8	Central	KEGG_Metacyc_HMDB	0.704007	0	0.704007	2_5h'2_h'3_5h'3_h'4_h'5_h'6_h'pooled	CoA	0	bp		4.8	x2-merxC13	0.03	0.41	627859	neg107	2.63444	0.00157012	2-charge	negposnegneg	28	318907	168392	239943	273102	197329	169535	400740	215517	336303	394623	176394	266024	371478	167379	402904	374962	425132	319708	627859	522443	535650	0	0
212.091	4.37517	C8H12N4O3	1	Gly-His	3	0	Peptides	1.20703	-126.018		2_5h'2_h'3_5h'3_h'4_h'5_h'6_h'pooled	Gly-His	0	bp				0.15	0.16	625688	pos243	1.20685	0.155899	H	pos	28	372848	380611	405019	426153	322567	328880	418041	367838	408134	421301	324895	362725	407993	383429	410767	413464	370814	398650	443362	386229	470910	281505	284128
318.086	4.24811				0.1						2_5h'2_h'3_5h'3_h'4_h'6_h		0	bp	xNa+			0.96	0.96	620817	pos244	0.301829	0.0305317		pos	24	410151	620817	256503	422403	268744	381354	236672	265150	356944	314750	513020	256798	131667	159549	59273.5	125543	199699	0	104978	119173	99561.3	0	0
71.0735	10.8174	C4H9N	2	3-Buten-1-amine	7	0	KEGG	0.438748	2.60298		2_5h'2_h'3_5h'3_h'pooled	3-Buten-1-amine	0	bp				0.08	0.47	617511	pos245	0.890927	0.759497	H	pos	28	358711	511393	261095	617511	478129	265315	342225	232660	356964	408123	409114	270988	308554	339856	183668	333108	177332	254186	536436	184040	492036	180151	198629
113.993	4.18933										4_h		0	bp				0.12	0.94	614277	neg112	1.78452	0.244044		neg	28	161874	333281	519583	101774	375722	191459	436689	329651	610706	614277	122953	149424	475061	473210	556380	145026	517598	390677	291986	306966	594811	199794	405638
170.022	6.91098	C7H6O5	2	Gallate	4.5	0	KEGG_Metacyc_HMDB	0.580148	-41.2505		pooled	Gallate	0	bp				0.53	1.31	601981	neg114	0.16303	0.382342	H	neg	28	169600	36071.1	21668.3	601981	72964.4	45765.8	206921	34637.3	46723.9	123342	25936.3	18193.2	294834	36926.5	44307	70485.9	73646	30764.1	63020	19465.8	35011.9	0	0
762.519	2.77958				0.1						3_5h'5_h'pooled		0	bp	xCl37			0.19	1.73	600288	pos250	272.383	0.260831		pos	20	344446	0	0	0	0	0	385084	278102	235153	0	480256	259809	230657	0	311748	366562	322301	363999	600288	216862	0	0	0
424.037	11.2741	C12H18N4O7P2S	1	Thiamin diphosphate	8	Central	KEGG_Metacyc_HMDB	-0.810268	0	-0.998931	2_5h'2_h'3_5h'3_h'4_h'5_h'6_h'pooled	Thiamin diphosphate	0	bp			xNa+	0.09	0.76	598480	pos252	6.83249	0.190011	H	posneg	28	75283.2	33035.9	23182.4	87153.4	46912.7	27330.9	105841	52802.4	45634.3	54090.9	47676.4	24613.1	126321	80685.4	153057	260029	184226	333094	447478	56785.4	598480	0	0
133.038	12.1804	C4H7NO4	4	L-Aspartate	10	Central	KEGG_Metacyc_HMDB	0.149396	-0.405597		2_5h'2_h'3_5h'3_h'4_h'5_h'6_h'pooled	L-Aspartate	0	bp			xNa+x-CO2	0.05	0.78	598117	neg115	1.22007	0.678868	H	neg	28	431993	207995	66752.2	498687	326861	186750	403673	126313	115484	262246	175644	62544.7	456635	390458	126471	258134	216415	186554	494155	142806	598117	3150.8	0
361.028	24.491										3_h'4_h'5_h'6_h'pooled		0	bp		C32	xC13xC13	0.44	0.93	597021	neg116	0.567738	0.492054		negneg	28	133915	348841	35129.5	119991	167333	597021	112804	65879.8	388189	188579	65884.1	50392.2	154502	559428	293168	254014	284222	158472	170107	227554	104415	0	0
157.147	3.51766										3_5h'3_h'4_h		0	bp				0.24	0.24	586654	pos256	0.98711	0.677624		pos	28	450779	388188	558224	459200	472705	451459	522575	499838	510545	540751	494686	530633	586654	489710	496669	345488	427069	508668	466466	432350	466717	357007	334445
322.055	9.29942							-4.60883			2_5h'2_h'3_5h'3_h'4_h'5_h'6_h'pooled		0	bp				0.07	0.16	578459	pos258	0.861937	0.116631		pos	28	506363	448947	491971	497861	446013	516077	472136	460868	487708	485384	499459	465553	445191	445010	578459	453555	453104	435310	417052	465364	375968	0	0
126.065	10.4508	C3H6N6	1	Melamine	4.5	0	KEGG_Metacyc	0.410591	1.56242		3_5h'pooled	Melamine	0	bp				0.08	1.6	568481	pos259	5.99316	0.419628	H	pos	28	84307.5	27239.3	19632.9	10345.3	30568.4	9589.84	21468.7	34168.8	33478.5	18088.3	5568.31	25813.1	22230.9	568481	7619.94	43779.3	6358.97	18583.4	267571	22118.6	12986.6	10112.8	17857.7
230.163	4.17596	C11H22N2O3	2	Leu-Val	3	0	Peptides	-0.0464652	-59.9266		2_h'3_5h'4_h'pooled	Leu-Val	0	bp				0.17	0.94	563510	pos260	4.80936	0.281252	H	posneg	25	60947.2	0	77850.6	54041.7	28221.9	87287.4	87705.6	60138.9	182813	94084.5	0	145873	131817	124867	181730	203342	0	274257	164988	86933.3	563510	0	0
285.172	10.2092							-3.07252			2_5h'2_h'3_h'5_h		0	bp				0.9	1.31	561903	pos261	1.93011	0.592914		pos	28	365496	295624	373186	140569	112389	29166.2	179704	29373.8	46287.6	69652.8	22591.8	95745.2	13904.3	213702	543284	561903	505697	420563	60429.9	28769.1	455332	0	0
277.996	12.6532	C5H12O9P2	1	2-C-Methyl-D-erythritol 2,4-cyclodiphosphate	8	Central	KEGG_Metacyc	0.177184	-22.5749		pooled	2-C-Methyl-D-erythritol 2,4-cyclodiphosphate	0	bp				0.05	1.73	558036	neg120	77.2429	0.234384	H	neg	21	0	0	6474.75	0	0	10670.9	29434.2	0	22962.6	7761.59	0	8289.2	66529.1	2839.73	84076.6	137539	6373.06	129060	266214	0	558036	0	0
204.061	11.8658										3_5h'3_h'6_h'pooled		0	bp				0.37	1.33	556430	pos264	0.749828	0.689556		pos	27	85030.2	16373.9	0	152221	54480.7	22031.5	141964	129136	46185.1	44039.2	57124.5	70054.7	556430	269024	51452.7	204812	24830.8	96532.1	91201.1	30402.2	49907.1	8564.79	8609.38
249.044	4.7789										2_5h'2_h'3_5h'3_h'4_h'5_h'6_h'pooled		0	bp				0.13	0.17	550875	pos265	1.13799	0.320624		pos	28	406242	365242	367996	406389	441403	403728	466208	472327	477276	459751	444623	433333	471286	414988	332066	369982	377492	362377	475169	550875	398173	96348.4	93192.4
256.215	3.81909										2_5h'3_h'pooled		0	bp				0.13	1	548707	pos267	0.570883	0.555247		pos	25	115165	348895	102428	96066.4	98059.9	498145	99162.2	125051	0	380458	548707	260483	432509	50197.8	199545	176429	220086	0	0	191606	203600	68387.3	51579.3
357.176	11.0393										2_5h'5_h		0	bp				0.96	1.73	545890	pos268	3.22601	0.5633		pos	21	100772	44631.4	67996.4	50869.2	26494.2	0	104583	0	35346.8	33792.3	0	32660.5	0	125869	545890	244059	477192	385511	0	0	249575	0	0
175.067	4.16099										2_h'3_5h'3_h'4_h'5_h'6_h'pooled		0	bp				0.33	0.93	526227	pos270	1.50713	0.380881		pos	27	132138	84707	0	156888	32015.8	78373.5	68501.3	27950.4	90264	72352.2	123681	33210.1	108819	50831.2	52950.2	76479.2	58015	67265.4	163970	79957.1	158893	0	0
403.177	9.11753										2_h'3_5h'3_h'pooled		0	bp				0.61	0.99	525727	pos271	0.539859	0.32926		pos	23	88065.5	218655	37314.5	132253	83622.5	48652.7	60939.8	35481.2	84976.8	181500	174096	67160.2	15894.8	30904.6	0	0	0	0	48347.8	0	94460.2	0	0
531.432	10.5633				0.2						2_5h'2_h'3_5h'3_h'5_h'pooled		0	bp				0.15	0.17	520875	pos274	0.885636	0.109239		pos	28	327972	334360	355146	391708	335578	368329	345213	332992	330384	340093	344311	344008	309789	294475	399381	340480	350186	379156	336280	313309	320727	273071	266212
110.11	3.37469										4_h'5_h		0	bp				0.19	0.36	515720	pos275	0.928199	0.653518		pospos	28	250751	422358	339942	327293	376890	415559	358913	308331	384987	480237	354895	226663	515720	447496	436476	375692	385854	350213	384047	251811	403486	147886	327833
285.172	11.9281	C18H23NO2	1	Isococculidine	7	0	KEGG	-2.91359	37.4076		2_5h'2_h'3_h'5_h	Isococculidine	0	bp				0.88	1.32	514423	pos276	2.14402	0.560098	H	pos	28	294103	154506	238950	125098	72310	19558.5	145986	17935.2	41565.1	45052.3	18586.3	96625.8	10814.5	164062	459578	514423	397615	486322	49522.3	24926.1	390733	0	0
439.591	12.7676	C28H43N5O23P2	1	UDP-N-acetylmuramoyl-L-alanyl-D-glutamate	8	Central	KEGG_Metacyc	0.364451	0		pooled	UDP-N-acetylmuramoyl-L-alanyl-D-glutamate	0	bp		-20.8	x2-merxC13xC13	0.04	1.18	498720	neg133	0.611521	0.63803	Double-charge	neg	28	9337.3	330500	166742	8885.95	399085	109009	22395.1	363040	250243	13235.5	351704	243124	25590.3	484551	398050	17797.3	498720	140217	13307.2	179043	123794	0	0
144.094	3.33701										5_h'pooled		0	bp				0.11	0.43	487882	pos280	0.911562	0.762056		pos	28	255847	487882	330703	469052	289035	197164	309123	368101	254120	300212	387280	229428	259902	196766	362225	319799	385125	361319	302687	318946	249137	195571	297022
316.211	14.1443	C14H28N4O4	3	Leu-Lys-Gly	7	0	Peptides	0.00321554	30.6899		pooled	Leu-Lys-Gly	0	bp		-0.8	xC13	0.11	1.73	484959	pos283	4.31179	0.445122	H	pos	18	53540.7	0	0	115651	13939	0	102687	0	0	40250.2	0	0	173546	0	0	378605	14067.8	46422.1	484959	0	73806.8	0	0
130.027	11.9515	C5H6O4	7	Mesaconate	8	Central	KEGG_Metacyc_HMDB	0.414261	10.4921		3_5h'4_h'5_h'pooled	Mesaconate	0	bp	x-NH3	-0.6	xC13	0.08	0.85	475808	neg138	3.36511	0.28981	H	neg	28	69118.1	91758.4	76305.9	73231.2	70266.2	72371.7	83803.1	101700	200330	114835	66593	132183	90774.7	80330.1	276598	175024	144425	310059	167051	83565.8	475808	60770.9	48092.2
256.106	8.42119	C11H16N2O5	1	1-(beta-D-Ribofuranosyl)-1,4-dihydronicotinamide	7	0	KEGG_Metacyc_HMDB	-0.519415	5.26703	-0.519415	3_h'4_h'5_h'pooled	1-(beta-D-Ribofuranosyl)-1,4-dihydronicotinamide	0	bp			xNa+	0.03	1.32	473411	pos285	3.22056	0.295352	H	pos	28	119769	17056.6	5806.75	191549	46032.1	7730.84	223189	37684.3	74958.7	113023	30036.7	38068.3	346244	128361	281009	297479	51096.8	403023	288222	28410.3	473411	0	0
216.1	3.61864	C21H28N4O6	4	Leu-Trp-Asp	3	0	Peptides	-2.74113	-176.347		2_5h'2_h'3_5h'4_h'6_h	Leu-Trp-Asp	0	bp				0.27	0.49	462452	pos287	1.25886	0.300588	Double-charge	pos	28	377396	315785	360701	282595	280428	301510	347871	280032	404590	416690	196883	186131	419273	408888	361218	204691	353182	368855	348965	276910	462452	176575	264096
717.531	5.27023	C39H76NO8P	17	[PE (16:0/18:1)] 1-Hexadecanoyl-2-(9Z-octadecenoyl)-sn-glycero-3-phosphoethanolamine	7	0	KEGG_Metacyc_Lipidmaps_HMDB	-0.26622	24.102		2_5h'2_h'3_5h'3_h'4_h'5_h'6_h'pooled	[PE (16:0/18:1)] 1-Hexadecanoyl-2-(9Z-octadecenoyl)-sn-glycero-3-phosphoethanolamine	0	bp				0.14	0.3	456426	pos290	1.08044	0.689929	H	pos	28	273692	253597	294329	281166	206064	183284	374681	320191	307162	368311	295252	311372	279243	241686	347810	308991	266325	166193	253576	285769	185108	0	0
187.085	3.58643	C8H13NO4	6	6-Acetamido-2-oxohexanoate	4	Central	KEGG_Metacyc_HMDB	0.220175	-91.5958		2_5h'2_h'3_5h'3_h'4_h'5_h'6_h'pooled	6-Acetamido-2-oxohexanoate	0	bp				0.1	0.2	454103	pos292	0.9524	0.734289	H	pos	28	292318	300967	410456	436813	441220	300483	304869	289616	221733	314102	384249	281536	321426	299387	336586	301863	339844	413171	356928	356151	409340	64029.1	0
347.063	10.9977	C10H14N5O7P	7	AMP	10	Central	KEGG_Metacyc_HMDB	0.61684	-0.653117		2_5h'2_h'3_5h'3_h'4_h'5_h'6_h'pooled	AMP	0	bp		0.1	xC13	0.09	0.4	446364	neg145	2.74649	0.0967973	H	neg	28	153956	93142	113561	160228	144863	84319.4	281082	149475	146689	194213	137567	126704	252587	240002	325264	304694	397208	261217	446364	195724	427426	0	0
213.075	8.15182										2_5h'2_h'3_5h'3_h'4_h'5_h'6_h'pooled		0	bp				0.09	0.4	446040	pos297	0.915864	0.745602		pos	28	297227	446040	222097	317453	278679	225176	275461	201304	283658	361226	412034	257053	167946	271153	133881	241857	163691	145233	322540	134802	294864	0	0
130.063	3.38271	C6H10O3	17	[FA oxo(6:0)] 4-oxo-hexanoic acid	7	0	Lipidmaps	-0.00712569	-18.2484		2_5h'2_h'3_5h'3_h'5_h'6_h	[FA oxo(6:0)] 4-oxo-hexanoic acid	0	bp				0.19	0.19	444537	pos299	1.01012	0.925574	H	pos	28	370508	337163	342314	377054	324154	405818	296815	305209	316703	332826	332272	419181	360119	248262	317508	371502	444536	345662	397114	405897	315224	266777	276001
258.096	9.75152										6_h'pooled		0	bp				0.08	1.73	439472	pos300	26.8461	0.0252969		posneg	17	0	106463	0	0	11729.9	0	0	360723	0	0	439472	0	0	364407	0	36279.9	271459	0	121265	124296	69340.3	0	0
116.011	11.8174	C4H4O4	3	Maleic acid	10	Central	KEGG_Metacyc_HMDB	-0.063393	1.08976		2_5h'2_h'3_5h'4_h'6_h'pooled	Maleic acid	0	bp				0.06	0.34	436523	neg148	0.98621	0.949976	H	neg	28	170411	209353	211451	305551	187410	168510	204518	215497	266078	236442	158215	147187	188785	218491	266215	144793	208873	241396	213331	216536	222484	91232.4	120555
138.043	7.2426	C6H6N2O2	3	Urocanate	8	Central	KEGG_Metacyc_HMDB	0.118357	-17.6167		pooled	Urocanate	0	bp				0.09	1.4	434791	neg149	1.32051	0.72719	H	neg	28	23576.3	122697	18598.6	25031.9	83876.8	21897.1	19000.5	112403	30593.5	23796.5	22169.8	28404.7	29972.3	434791	34827.9	43583.2	30066.1	24480.9	29895.9	119316	23517.4	15614.6	15873.3
192.088	4.4509	C15H24N6O6	3	Thr-Gln-His	3	0	Peptides	-1.74226	-80.9953		2_5h'2_h'3_5h'3_h'4_h'5_h'6_h'pooled	Thr-Gln-His	0	bp				0.13	0.15	434182	pos303	1.20054	0.182751	Double-charge	pos	28	325387	275340	331456	360977	310763	301299	412512	405454	419045	409337	371650	371890	357849	320804	269738	303104	323927	294528	434182	409734	324261	140007	133203
148.067	4.76283	C5H12N2OS	1	L-methioninamide	7	0	Metacyc	0.534349	-49.6084	-1.69437	3_5h'3_h'4_h'5_h'6_h'pooled	L-methioninamide	0	bp				0.19	0.93	426189	pos306	0.367782	0.307519	H	pos	28	69866.2	13131.5	17999.3	426189	186752	66015.3	59397.3	23523	16988.6	27259	12310.2	12539.2	109335	22469.7	97153.5	127726	62748.5	115061	133009	39865.8	76832.7	0	0
604.669	12.3234										pooled		0	bp		C17	xC13xC13	0.02	1.6	422742	neg155	3.97078	0.475615		neg	21	0	76494.5	20220.7	0	67265.4	12459.6	0	194418	26884.5	0	138380	21060.5	0	200706	22076.1	0	422742	23125.5	0	284808	31762.8	0	0
451.27	3.7392	C21H42NO7P	3	1-16:1-lysophosphatidylethanolamine	7	0	Metacyc	0.591371	-6.97474		2_5h'2_h'3_h'4_h'pooled	1-16:1-lysophosphatidylethanolamine	0	bp		1.3	xC13	0.06	1.1	420723	neg157	5.97019	0.318688	H	neg	28	24450.3	32387.7	30582.6	27253.6	23188.8	23819.7	27007.1	94590.4	25531.3	28448.1	83120.2	28598.1	128584	420723	122980	84468.2	391017	60969.1	82143.9	332194	29021.2	0	0
158.11	3.3756										5_h'6_h		0	bp				0.18	0.32	417565	pos309	1.10646	0.5744		pos	28	338667	324594	235174	378531	292192	216926	265279	167418	215367	249248	198439	365567	194056	265739	326699	305357	313770	379640	341374	339187	301587	252535	234166
126.008	11.015	C2H7O4P	2	2-Hydroxyethylphosphonate	8	Central	KEGG_Metacyc	0.0129621	1.34989		pooled	2-Hydroxyethylphosphonate	0	bp				0.09	1.66	413844	neg158	0	ND	H	neg	9	0	0	0	0	0	0	0	0	0	0	0	0	11400.7	413844	0	0	0	0	0	0	0	0	0
172.037	10.8267	C7H8O5	9	3-Dehydroshikimate	8	Central	KEGG_Metacyc	0.545757	1.486	0.57482	2_h'3_5h'3_h'4_h'5_h'6_h'pooled	3-Dehydroshikimate	0	bp		0.7	xC13	0.03	0.85	412711	neg159	1.55333	0.385123	H	neg	28	365659	100414	86659.6	203667	47019.4	160191	412711	246951	177554	379091	276333	129444	201130	133336	75138.9	89327	84232	35195.2	212335	319277	106614	4412.03	2813.18
189.1	9.25473	C8H15NO4	5	(2S)-2-{[1-(R)-Carboxyethyl]amino}pentanoate	7	0	KEGG_Metacyc	0.165184	-1.32997		2_5h'2_h'3_5h'3_h'4_h'5_h'6_h'pooled	(2S)-2-{[1-(R)-Carboxyethyl]amino}pentanoate	0	bp				0.08	0.16	410213	pos312	1.12825	0.344344	H	pos	28	338783	332294	299003	286265	300172	339368	309655	284229	342949	349161	367719	314404	312185	323905	293663	300476	297143	326499	326321	308004	410213	277104	280437
192.087	12.0083	C15H24N6O6	3	Thr-Gln-His	7	0	Peptides	-1.95939	32.9136		2_h'3_5h'3_h'4_h'5_h'6_h'pooled	Thr-Gln-His	0	bp				0.31	0.75	406624	pos315	1.6586	0.12745	Double-charge	pos	28	124590	29682.7	47072.8	280815	166074	132059	299162	234740	402214	267767	196544	348707	406624	134955	163722	179360	93715.4	197901	354393	381465	224389	24809.9	25242.6
88.0161	8.22056	C3H4O3	3	Pyruvate	10	Central	KEGG_Metacyc_Lipidmaps_HMDB	0.155211	-0.837674	0.212018	2_5h'2_h'3_5h'3_h'4_h'5_h'6_h'pooled	Pyruvate	0	bp		0.7	xC13	0.03	0.68	405727	neg162	2.06455	0.251909	H	neg	28	55729	67286.1	37489.1	73904.4	62670.6	40085.5	68887.2	60178.8	65168.5	55861.5	64434.8	47879.5	97792.7	173408	124307	305784	62773.7	405727	133033	47762	183930	25575	20877
176.141	3.59641										2_5h'2_h'3_5h'3_h'6_h		0	bp				0.95	0.95	400861	pos317	0.967066	0.938734		pos	25	150243	110223	170438	208696	232432	263195	297365	299933	155539	306634	308352	222282	400861	263456	79147.4	81222	188607	82403.7	400765	167613	112748	0	60810.8
148.074	7.15861	C6H12O4	14	[FA methyl,hydroxy(5:0)] 3R-methyl-3,5-dihydroxy-pentanoic acid	8	Central	KEGG_Metacyc_Lipidmaps_HMDB	0.468622	-30.0157		3_5h'5_h'pooled	[FA methyl,hydroxy(5:0)] 3R-methyl-3,5-dihydroxy-pentanoic acid	0	bp				0.1	0.7	400754	neg165	1.27309	0.683189	H	neg	28	109470	74823.1	66856.6	213466	134539	58999	141015	90198.3	212134	117913	67458.4	93739.4	170463	75598.2	139769	217325	115792	400754	158594	58658.9	300898	12561.1	23947.2
272.235	3.17901	C16H32O3	18	16-hydroxypalmitate	7	0	Metacyc_HMDB	0.324504	-14.2745		2_5h'3_5h'3_h'5_h'6_h'pooled	16-hydroxypalmitate	0	bp				0.09	0.84	400447	neg166	3.44929	0.121045	H	neg	28	93217	85727.2	125536	86247.9	70050.3	67044.6	97776.6	71038.9	89963.1	124644	82555.5	86310.6	94167.4	400447	116166	84731.6	204776	200142	116955	313800	339619	25937	67335
179.095	3.94411	C10H13NO2	5	Phenacetin	4.5	0	KEGG	0.1603	-37.9994	0.1603	2_5h'2_h'3_5h'3_h'4_h'5_h'6_h'pooled	Phenacetin	0	bp				0.12	0.21	399472	pos319	1.42833	0.111147	H	pos	28	289861	188783	244338	241631	237437	209053	268343	214539	208633	220974	190023	164619	295591	207724	306243	289281	278987	337771	313379	271012	398470	32680.6	37739.9
189.064	11.5337	C7H11NO5	4	N-Acetyl-L-glutamate	10	Central	KEGG_Metacyc_HMDB	0.364413	-0.485755		4_h'5_h'pooled	N-Acetyl-L-glutamate	0	bp				0.05	1.11	396041	pos321	0.169314	0.324704	H	posneg	28	7443.52	16054.4	5904.89	396041	93268.1	34161.2	8125.63	8919.1	6042.96	6918.99	15679.4	17151.2	8679.26	20306.8	9107.22	14491.5	9571.92	21735.8	23022	9499.35	56109.7	0	0
276.104	7.55954	C24H32N4O11	1	Phe-Glu-Glu-Glu	7	0	Peptides	1.63596	-32.2833		2_5h'2_h'3_5h'3_h'4_h'5_h'6_h'pooled	Phe-Glu-Glu-Glu	0	bp				0.09	0.49	395067	pos322	0.47052	0.0464781	Double-charge	pos	28	261809	236018	395067	307670	232573	372513	307668	355582	326467	286574	301933	383509	387035	284083	210371	298770	140137	134632	105661	222187	101623	0	0
204.079	3.18725	C12H12O3	1	3-Butylidene-7-hydroxyphthalide	3	0	KEGG	0.486072	-54.3833	-2.77247	4_h	3-Butylidene-7-hydroxyphthalide	0	bp				0.41	0.41	392944	pos325	1.05915	0.858271	H	pos	28	335013	392944	177871	313586	157732	315092	355402	161040	253693	151706	226466	120270	366529	280453	325534	322854	343490	155461	357608	154892	320430	149160	176449
256.067	10.775										pooled		0	bp				0.32	1.73	391997	pos326	0.62158	0.669986		pos	15	0	70009.7	0	0	34002.2	21119.6	0	349192	0	0	380287	0	0	391997	0	0	90853.4	0	34262.6	0	0	0	0
135.872	12.5292										2_5h'2_h'3_5h'3_h'4_h'5_h'6_h'pooled		0	bp				0.13	0.13	384806	neg176	0.856711	0.0548436		neg	28	294522	351907	296655	271145	285847	273636	274879	238122	285744	289732	323647	261281	224754	238043	241273	292016	270135	248310	220021	233511	258076	205800	219383
531.432	0.716938				0.2						2_5h'2_h'3_5h'3_h'4_h'5_h'6_h'pooled		0	bp				0.05	0.05	381379	pos327	1.00316	0.859397		pos	28	350449	365649	328994	338059	342138	327597	309365	337133	329713	340152	306794	318696	335143	339424	330934	323906	336737	317651	337688	330484	342809	5270.02	158490
405.112	12.5239										2_5h'2_h'3_h'5_h'6_h'pooled		0	bp				0.09	1.51	378262	neg181	1.12154	0.794882		neg	28	10171.3	14026.6	11229.7	17565.7	16799.6	7286.17	378262	17877.1	17745.6	12278.6	24645.8	21086.6	8396.49	122147	7274.65	6947.28	7169.09	15745.8	10260.4	25604.9	10848.3	0	0
176.069	10.7125	C7H12O5	7	(2S)-2-Isopropylmalate	8	Central	KEGG_Metacyc_HMDB	0.485354	6.52832		2_5h'2_h'3_h'4_h'5_h'6_h'pooled	(2S)-2-Isopropylmalate	0	bp		2	xC13	0.06	0.84	377804	neg182	1.29459	0.296617	H	neg	28	110991	32870.9	43602.7	58801.7	28127.5	45297.2	297800	43033.5	123817	124978	36194.3	75602.7	377804	80953.8	196990	185005	108480	83503	61601.8	63865.5	45711.1	9812.46	13565.5
298.251	3.09192	C18H34O3	46	2-Oxooctadecanoic acid	7	0	KEGG_Metacyc_Lipidmaps	0.707404	-6.69556		5_h'pooled	2-Oxooctadecanoic acid	0	bp		3	xC13	0.07	0.26	373675	neg183	1.70451	0.088533	H	neg	28	165006	189161	185074	227158	166889	146213	165613	162034	156146	190018	180317	176019	197014	272146	244190	246989	340132	286636	220485	326719	373675	214116	234629
192.087	9.49192	C15H24N6O6	3	Thr-Gln-His	7	0	Peptides	-1.90568	15.1286		2_5h'2_h'3_5h'3_h'4_h'5_h'6_h'pooled	Thr-Gln-His	0	bp				0.22	0.4	373077	pos331	1.62569	0.0137081	Double-charge	pospos	28	158422	184851	158706	211788	189143	179879	180502	178993	244940	208060	215445	198830	356571	192028	182460	188631	160939	217056	354018	288266	301931	59938.9	58997.4
185.142	3.82484										3_h'4_h'5_h'pooled		0	bp				0.1	0.46	369953	pos332	0.967872	0.867041		pos	28	132211	247337	142210	174917	135041	220415	141315	156823	91377.5	163966	335502	211138	286637	213389	191201	369953	210717	152919	133897	177092	202344	146923	149913
130.111	6.96654	C6H14N2O	2	N-Acetylputrescine	8	Central	KEGG_Metacyc_HMDB	0.4424	-49.456		4_h'5_h'6_h	N-Acetylputrescine	0	bp				0.23	0.73	362415	pos336	3.82107	0.219348	H	pos	28	33596.6	85271.3	90938.8	26548.1	68304	64215.4	114039	42471.5	111857	70281.5	31954.4	77808.7	97542.5	97753.3	122453	135076	161610	153128	362415	71157.2	174236	9639.56	12358.9
161.069	8.82682	C6H11NO4	10	O-Acetyl-L-homoserine	8	Central	KEGG_Metacyc	0.224916	-10.8315	-2.44474	2_5h'2_h'3_5h'3_h'4_h'5_h'6_h'pooled	O-Acetyl-L-homoserine	0	bp				0.07	0.64	360322	pos337	1.42477	0.234863	H	posneg	28	118664	97753.7	135634	146401	134602	132860	135020	114736	113355	138945	137696	152097	135952	122853	125972	360322	114347	148533	200075	134243	255341	15430	23987.7
267.097	9.2563	C10H13N5O4	3	Deoxyguanosine	8	Central	KEGG_Metacyc_HMDB	-0.590653	12.5028		2_5h'2_h'3_5h'3_h'4_h'5_h'6_h'pooled	Deoxyguanosine	0	bp				0.08	0.48	352635	pos340	5.15782	0.0966556	H	pos	28	88741.1	53574	49087.8	71664	40296.7	31428.8	155787	85692.5	115504	133452	112747	83639.5	150227	111911	104154	82794	80935.7	98989	352635	118576	268367	5904.13	0
142.063	4.22101	C7H10O3	5	methoxyfuraneol (keto form)	7	0	Metacyc	0.48597	-46.1573		2_5h'2_h'3_5h'3_h'4_h'5_h'6_h	methoxyfuraneol (keto form)	0	bp				0.77	0.77	351745	pos342	1.26326	0.185267	H	pos	26	166955	150998	247493	142784	200472	177824	317287	221160	243183	285581	172705	122784	351745	259430	165430	142363	270000	122642	258082	179882	220295	60976.6	81197.8
296.104	6.8093	C18H16O4	3	Dasytrichone	7	0	KEGG	-2.03011	23.1104		2_5h'2_h'3_5h'3_h'4_h'5_h'6_h'pooled	Dasytrichone	0	bp				0.21	0.6	351738	pos343	0.347963	0.0585652	H	posneg	28	156294	332260	105734	210547	130629	115016	130553	95084.3	165997	165188	175168	148806	72826.5	78172.1	68872.6	87400.1	52677.6	78645.9	46038.3	30037.2	82662.4	0	0
274.096	9.62577	C21H36N6O5S3	1	His-Met-Met-Met	3	0	Peptides	2.53056	-66.2206		2_5h'2_h'3_5h'3_h'4_h'5_h'6_h'pooled	His-Met-Met-Met	0	bp				0.11	0.18	349878	pos346	1.16762	0.296386	Double-charge	pos	28	238152	198101	230424	258928	256423	247791	264125	264823	260017	261993	306535	303101	316699	278325	271658	221823	237954	294041	296955	349878	244227	95160.2	74193.3
444.157	10.3978	C20H24N6O4S	1	Trp-Cys-His	3	0	Peptides	-1.32125	-53.8783		2_5h'2_h'3_5h'3_h'4_h'5_h'6_h'pooled	Trp-Cys-His	0	bp				0.31	0.47	349325	pos347	1.15373	0.624634	H	pos	28	145245	60069.3	128384	219431	227714	190939	237343	262724	262739	108048	87098.3	107815	343014	213565	128044	135201	142597	136341	349325	154347	232504	47036.9	56449.1
475.18	12.7713							4.91552			pooled		0	bp		C18	xC13	0.09	1.27	342727	pos352	0.527408	0.595382		pos	24	0	221208	98991.4	0	289807	67773.2	13117	236685	164520	0	230276	139149	17464.6	313365	258126	18845.9	342727	106149	0	103788	84802.1	0	0
195.057	7.61831	C6H13NO4S	1	MES	7	0	0	0.83257	0		2_5h'2_h'3_h'6_h'pooled	MES	0	bp				0.17	1.73	342229	pos353	1.53738	0.202912	H	posneg	25	32598.6	15250.8	8045.66	8793.43	7417.53	8336.82	8202.59	6870.39	28615.5	14719.7	9228.79	19430.5	7527.11	342229	0	0	0	12309.3	7861.43	15453.9	14423.9	0	0
195.09	4.37167	C10H13NO3	6	L-Tyrosine methyl ester	8	Central	KEGG_Metacyc	0.375158	-27.9471		2_5h'2_h'3_5h'3_h'4_h'5_h'6_h'pooled	L-Tyrosine methyl ester	0	bp				0.34	0.37	341486	pos354	1.42764	0.130477	H	pos	28	199243	109383	245056	191565	123637	238838	246233	121559	269458	177013	192344	198554	246682	142076	211965	244454	172924	285389	265412	242620	282938	13329.1	11826.4
158.142	9.33601										2_5h'2_h'3_5h'3_h'4_h'5_h'6_h'pooled		0	bp				0.12	0.38	340924	pos356	1.36951	0.341747		pos	28	185440	329939	193937	204204	163074	163313	138365	152904	160573	236568	340924	163264	117869	153037	75582.4	172276	109386	98716.5	239583	151942	335124	0	0
112.1	9.54795										2_h'3_h'5_h'pooled		0	bp				0.33	0.72	337259	pos358	0.808602	0.323338		pos	28	122643	179393	80866.8	121370	119319	153438	67879	165076	337259	83870.1	114605	99289.4	123898	79782.9	88689.1	141795	146697	125257	114319	133647	70726.6	9690.68	28519.7
209.072	7.06109	C7H15NO4S	1	MOPS	9	0	medium_Metacyc	0.4078	-1.24349	-0.620552	pooled	MOPS	0	bp			xNa+	0.25	1.73	335417	pos359	1.39445	0.764499	H	pos	14	7222.67	0	0	0	0	7457.34	0	17037.4	0	0	0	0	0	40983.1	0	0	0	24405.3	5430.65	0	4968.19	0	0
262.045	12.3584	C6H15O9P	3	Sorbitol 6-phosphate	8	Central	KEGG_Metacyc_HMDB	-0.420666	-6.93521		4_h'5_h'pooled	Sorbitol 6-phosphate	0	bp			xNa+	0.08	1.73	335166	pos360	1.57162	0.656758	H	posneg	22	52229.4	7085.48	0	87940	20250.4	0	116752	38910.7	0	15869	0	0	135974	79340.5	108747	335166	84055.6	233784	53786.4	0	116248	0	0
130.078	3.44174										3_h'5_h'pooled		0	bp				0.1	0.36	334674	pos361	1.09588	0.674127		pos	28	196640	234869	252693	240569	145391	281818	262213	173961	198025	251293	229016	278678	174010	98825.9	211753	262549	327992	248996	246987	203853	280964	163669	132196
343.169	9.74473							-4.58529			5_h		0	bp				1.19	1.73	333261	pos362	12.1315	0.417944		pos	17	75492.9	15999.2	24624.7	25938.3	0	0	89329.5	0	0	15660.7	0	0	0	41729	243445	333261	217746	201617	20035.7	0	294633	0	0
134.058	7.24025	C5H10O4	8	Deoxyribose	8	Central	KEGG_Metacyc_HMDB	0.310855	-24.3895		2_5h'2_h'3_5h'3_h'5_h'6_h'pooled	Deoxyribose	0	bp				0.19	0.84	332501	neg197	0.659759	0.328798	H	neg	28	58644.9	15940.2	36411.3	93591.1	58702.8	51599.1	96562.2	25946.4	159760	51362.4	10725.3	85148.7	146764	42934.2	332500	167790	64549.4	224934	56434.6	13014.8	65070.7	3664.1	4274.62
180.064	12.0156	C6H12O6	57	D-Glucose	10	Central	KEGG_Metacyc_HMDB	0.833201	-4.0288		2_5h'2_h'3_5h'3_h'4_h'5_h'6_h'pooled	D-Glucose	0	bp			x-H2O	0.06	0.58	330823	neg198	0.0752037	0.0195544	H	neg	28	139851	330823	155352	124179	196616	182503	152386	101150	88489.3	192116	271359	134502	60275.5	65163.1	15479.5	15877.1	13176.5	18087.2	12186.4	14929.7	10733.8	3461.95	7466.59
149.051	10.127	C5H11NO2S	5	L-Methionine	10	Central	KEGG_Metacyc_HMDB	0.452875	0.267032		2_5h'2_h'3_5h'3_h'4_h'5_h'6_h'pooled	L-Methionine	0	bp		0.6	xS34xC13	0.04	0.34	322460	neg200	0.645419	0.0171682	H	neg	28	209636	322460	170783	189134	218169	187500	180504	155905	155326	258569	275150	146625	148118	175304	94997.5	124758	93680.9	96680.8	141997	100573	141327	9329.33	4607.47
344.071	10.941	C12H17N4O4PS	1	Thiamin monophosphate	8	Central	KEGG_Metacyc_HMDB	-0.221411	-13.5814		2_5h'3_5h'3_h'4_h'5_h'6_h'pooled	Thiamin monophosphate	0	bp				0.09	0.96	321497	pos367	12.5992	0.101726	H	pos	27	23467.2	12052.2	7601.28	33027.4	18493.5	0	87169.1	25441.5	45857.6	43057.2	20193.4	23080.6	83788.6	38795.4	70705.4	130559	72163.6	109486	243736	83887.3	321497	0	0
254.094	10.7567	C16H14O3	5	[Fv Hydroxy,methox] 4'-Hydroxy-2'-methoxychalcone	3	0	Lipidmaps	-2.10833	62.814	-2.18704	2_5h'2_h'3_5h'3_h'4_h'5_h'6_h'pooled	[Fv Hydroxy,methox] 4'-Hydroxy-2'-methoxychalcone	0	bp				0.09	0.4	320607	pos368	0.575471	0.198649	H	pos	28	202724	320607	155806	149332	237496	109377	186952	133492	197680	297434	237696	187115	135697	101411	58474.6	90937.3	99097.1	60582	77949	93193	114410	0	0
216.122	11.9511	C8H16N4O3	2	N-acetyl-(L)-arginine	7	0	Metacyc_HMDB	-0.302189	5.08745		pooled	N-acetyl-(L)-arginine	0	bp				0.07	1.43	318678	pos369	2.24643	0.420143	H	pos	25	167948	30764	0	93886.5	19914	0	318678	11553.7	30757	168913	22492.6	9035.41	308258	48693.9	68373.7	252146	21448.1	125154	140080	0	115565	0	0
323.052	12.3149	C9H14N3O8P	3	CMP	10	Central	KEGG_Metacyc_HMDB	-0.322952	1.86033		2_5h'2_h'3_5h'3_h'4_h'5_h'6_h'pooled	CMP	0	bp			xNa+	0.08	0.63	315888	pos371	4.07494	0.167606	H	posneg	28	20575.3	16810.8	18603.2	56536.4	83036.6	24603.7	56638.5	27453.3	24858.5	30125.9	31595.1	26261.9	57747.1	45408	107973	155994	315888	161436	308859	61763.4	298388	0	0
176.08	10.6268	C6H12N2O4	4	Ala-Ser	7	0	Metacyc_Peptides	0.56462	-6.92132		6_h'pooled	Ala-Ser	0	bp				0.09	1.73	314708	pos372	2.5397	0.260369	H	posneg	25	0	50734.3	9679.82	0	65116.7	0	9115.13	78869.1	10355.1	11757.8	74598.4	8652.63	20352.6	152087	11914.6	24207.4	314708	10794.3	59506.3	67515.3	38355	0	0
184.121	4.48361				0.2						2_5h'2_h'3_5h'3_h'4_h'5_h'6_h		0	bp				0.13	0.14	313136	pos373	1.08469	0.455765		pospospos	28	257667	253856	268635	290791	221045	282169	281276	271689	242946	283511	249315	254567	256787	261640	266236	251957	236988	262141	259620	288495	313136	216777	204290
186.101	9.88326	C8H14N2O3	1	Ala-Pro	7	0	Peptides	0.34945	2.99372	0.34945	3_5h'4_h'5_h'6_h'pooled	Ala-Pro	0	bp				0.07	0.66	311854	pos376	4.53129	0.175511	H	pos	28	64158.5	40234.5	38330.1	51009.4	44378.3	36477.1	82146.9	47850.3	60806	56044.1	44609.9	54697.9	114457	88148.5	75039.4	128491	63370.6	109356	229717	55945.6	311854	41837.1	38129.1
144.126	9.23884	C7H16N2O	2	1-(3-aminopropyl)-4-aminobutanal	7	0	Metacyc_HMDB	0.373743	-9.30766		2_5h'2_h'3_5h'3_h'4_h'5_h'6_h'pooled	1-(3-aminopropyl)-4-aminobutanal	0	bp				0.07	0.43	311584	pos377	1.33932	0.418947	H	pos	28	181851	232050	143743	158362	184862	131086	156972	141580	192300	205782	237763	159322	87606.2	114429	72079.6	120072	89950.3	60482.4	191396	132273	311584	19391.8	19313.5
172.035	10.6856										2_5h'2_h'3_5h'3_h'4_h'5_h'6_h'pooled		0	bp				0.32	0.57	309432	pos378	3.16657	0.001032		pos	28	59157.7	34453.9	34082.8	94657.1	51198.4	65766.4	163500	275457	137118	98267.5	245017	98847.3	286542	219537	93366.3	133453	129729	95542.1	238548	207602	223965	0	0
274.096	12.1972	C21H36N6O5S3	1	His-Met-Met-Met	7	0	Peptides	2.45901	-31.1775		2_5h'2_h'3_5h'3_h'4_h'5_h'6_h'pooled	His-Met-Met-Met	0	bp	xMSnoise			0.24	0.49	308421	pos379	1.00179	0.994231	Double-charge	pos	28	193485	68320.6	123709	253485	215713	194191	232568	247064	259146	247770	211592	283369	262949	182639	155201	166505	146735	135875	207834	308421	148324	27311.4	20514.8
204.075	8.39784	C7H12N2O5	4	Glu-Gly	3	0	Metacyc_Peptides	0.135743	-50.41	0.135743	5_h'pooled	Glu-Gly	0	bp				0.21	1.73	308104	pos381	9.6009	0.300835	H	pos	17	16327.8	0	0	36762.6	6668.67	0	16712.8	0	0	0	0	0	28727.6	0	0	59716.8	8577.66	33195.5	108876	0	308104	0	0
689.501	6.95851	C37H72NO8P	11	PC(14:1(9Z)/15:0)	7	0	KEGG_HMDB	1.61686	42.5164		2_5h'2_h'3_5h'3_h'4_h'5_h'pooled	PC(14:1(9Z)/15:0)	0	bp				0.32	0.83	307887	neg207	0.573044	0.258013	H	neg	28	125931	113404	145088	91954.8	89113.5	107921	121383	117706	85707.5	141224	113499	135899	117985	124962	86340.9	84804.7	103567	27239.5	54301.1	101528	9775.07	0	0
230.019	12.0925	C5H11O8P	16	D-Ribose 5-phosphate	10	Central	KEGG_Metacyc_HMDB	0.138793	-2.55817		2_5h'2_h'3_5h'4_h'5_h'6_h'pooled	D-Ribose 5-phosphate	0	bp				0.04	0.96	299535	neg208	8.97784	0.191929	H	neg	28	18544.4	42468	14645.8	21198.9	18363.1	18962	86328.8	115896	36973.5	33799.2	130415	21447.6	141690	124310	135953	240958	115576	164424	200718	25166.6	299535	0	0
127.063	6.85745	C6H9NO2	7	2,3,4,5-Tetrahydropyridine-2-carboxylate	8	Central	KEGG_Metacyc_HMDB	0.150916	-22.8452	0.150916	4_h'5_h'pooled	2,3,4,5-Tetrahydropyridine-2-carboxylate	0	bp			xACN	0.1	0.69	298947	pos383	2.71207	0.250333	H	pos	28	73732.3	58205.6	51596.3	92322.5	68889.3	44265.8	89621.2	56303.5	61449.6	69890	73516.5	47942.9	101068	211070	93074.3	93253.1	80609.2	114856	210970	47352.8	298947	27151.3	37603.1
218.09	12.0686	C8H14N2O5	3	L-Ala-L-Glu	7	0	Metacyc_Peptides	0.122214	4.01537	0.122214	2_5h'2_h'3_5h'3_h'4_h'5_h'6_h'pooled	L-Ala-L-Glu	0	bp				0.09	0.72	298139	pos385	8.9424	0.164566	H	pos	28	29614.2	8263.62	16436.1	22828.3	23299.1	20131	114803	22509.7	65277	66281.5	21746.6	34627.4	126886	36017.5	59097.5	128578	40506.4	82132.8	258461	35909.4	298139	0	0
528.162	9.64832							-3.07335			5_h'6_h'pooled		0	bp				0.2	1.26	293203	pos388	170.719	0.148113		pos	20	0	0	0	0	0	0	136033	0	72812.9	102240	0	24648.4	114402	21727.8	16437.5	73251.7	44444.8	45245	182081	36871.8	293203	0	0
213.092	10.8053				0.2						4_h'5_h'6_h'pooled		0	bp				0.06	0.21	291512	pos390	1.6679	0.0785129		pos	28	162592	137055	149253	155747	147958	142822	197104	153132	188460	175347	152392	168450	205680	159170	236017	202802	195012	228826	262871	190381	291512	149497	140070
245.235	23.7989										2_h'3_h'4_h'5_h'pooled		0	bp				0.03	0.41	287739	pos393	0.614785	0.116315		pos	28	163398	253243	125283	266478	257855	276614	191030	145959	180633	262815	257192	264397	260959	263246	287739	272789	277772	277221	99544.5	158423	234443	218369	247825
219.111	8.15682	C9H17NO5	1	Pantothenate	10	Central	KEGG_Metacyc_HMDB	0.289666	-0.647787	-2.76814	2_5h'2_h'3_5h'3_h'4_h'5_h'6_h'pooled	Pantothenate	0	bp				0.08	0.71	282221	neg213	4.10469	0.204	H	neg	28	37978.8	59493	31033.9	67580.2	42372.1	34926.2	37142.2	23830.4	36429.4	49743.4	52508	28261.2	28237.2	22746.1	18620.6	26900.1	20874.4	45706.7	276262	36197.6	282221	0	0
207.054	6.58226							4.89611			2_5h'3_h'pooled		0	bp				0.1	0.53	281714	neg214	1.29525	0.545193		neg	28	184413	281714	126683	189183	138462	114895	128601	90763.5	106610	193861	164042	158902	75927.2	82183.5	82437.8	138523	88947.6	71687.4	248764	73615.6	250821	116372	102254
143.058	8.67167	C6H9NO3	1	Vinylacetylglycine	7	0	HMDB	0.525341	5.65242		2_5h'2_h'3_5h'3_h'4_h'5_h'6_h'pooled	Vinylacetylglycine	0	bp				0.07	0.71	280628	pos396	4.15747	0.203394	H	pos	28	55833.6	29183.5	35876.1	36364.9	38309.6	42077.8	66616.8	34903.5	30862.4	60688.9	35565.4	36061.7	104407	72032.7	32659.3	100335	37695	83208	280628	52801.3	151965	18985.2	22306.3
284.076	9.8982	C10H12N4O6	1	Xanthosine	8	Central	KEGG_Metacyc_HMDB	0.309971	19.6364		pooled	Xanthosine	0	bp		0.2	xC13	0.06	1.73	280414	neg216	20.1546	0.180468	H	neg	22	29507.6	0	0	23790.9	0	2389.43	132664	0	8271.56	37435.8	0	0	219300	9474.63	31300.6	243596	38033.6	98508.7	280414	12065.2	235175	0	0
378.093	12.5014										2_5h'2_h'3_h'5_h'6_h'pooled		0	bp			xCl37	0.24	1.41	280165	neg217	1.67509	0.111434		neg	28	15160.9	17567.7	10782.6	12418.3	12748.1	4806.03	280165	13313.3	27008.9	22843.3	19891.8	28443.4	16264	69014.9	8554.84	8602.33	7656.25	10314.8	15937.4	20430.4	13838.6	0	0
288.033	9.10064										2_5h'2_h'3_5h'3_h'4_h'5_h'6_h'pooled		0	bp				0.27	0.75	279320	pos400	4.72317	0.207986		pos	28	45282.8	12683	34097.1	51949.4	19260.7	29081.2	89297.4	48108.1	85925.4	47615.5	26774.6	46563.1	127320	70552.6	120703	175504	93274.6	98822.8	151326	43047.5	279320	0	0
134.094	5.10055				0.2						2_5h'2_h'3_5h'3_h'4_h'6_h		0	bp			xNH3	0.09	0.32	278436	pos401	1.08742	0.718784		pos	28	160571	185176	161802	160930	179435	213893	278436	251011	242177	207003	248609	173572	225261	135398	133206	105948	145744	123722	274263	152946	175503	78365.3	76534.3
160.121	17.4865	C7H16N2O2	6	N6-Methyl-L-lysine	8	Central	KEGG_Metacyc_HMDB	0.30439	8.79389		2_5h'2_h'3_h'5_h'6_h'pooled	N6-Methyl-L-lysine	0	bp				0.07	1.04	277861	pos402	0.555986	0.24845	H	pos	28	41187.3	38332.6	30053.6	102959	92918.1	34560.9	228483	55556.8	37048.4	76865.8	43918.5	36504.9	277861	54565.9	47182.1	15793.7	59759.7	45117.6	23234.6	47911.1	56974.7	3217.96	3050.93
583.082	12.7751										3_5h'3_h'4_h'5_h'6_h'pooled		0	bp		C20	xC13	0.07	1	276685	pos403	3.2738	0.145058		pos	26	33033.6	16546	0	60106.3	44946.5	0	92669.9	55726.6	31832.7	49282.9	50578.8	30573.4	119032	93326.6	136511	130919	276685	137058	138184	43719.2	162019	0	0
219.098	3.64284				0.1			4.29331			2_5h'5_h		0	bp	xC13			0.22	0.58	276474	pos404	1.0654	0.792955		pos	28	179515	239906	199183	193509	132560	96786.2	155385	183134	126363	195516	87797.6	197419	88084.5	68433.9	194636	141182	226617	276474	167254	164185	119069	128672	91794.6
188.084	3.74312	C12H12O2	2	[FA (12:3)] 5,8,11-dodecatriynoic acid	7	0	Lipidmaps	0.197698	-34.7829		3_h'5_h	[FA (12:3)] 5,8,11-dodecatriynoic acid	0	bp				0.14	0.22	275403	pos405	0.995735	0.965607	H	pos	28	186265	223448	166619	188251	225067	173454	235488	151054	187034	214583	252492	220344	165884	167860	227941	213251	255081	239864	211240	194015	179014	157780	171255
260.137	10.1029	C11H20N2O5	4	Glu-Leu	7	0	Peptides	-0.276402	14.9633	-2.85196	2_5h'3_5h'4_h'5_h'pooled	Glu-Leu	0	bp				0.09	1.73	272925	pos409	34.7272	0.219855	H	posneg	25	8402.73	9153.64	11317.8	0	0	11694	44171.2	12348.5	42345.3	32921.3	0	15899.4	57569.7	16119.3	43098.6	65631.2	14882.3	75790.5	116677	16498.7	272925	0	0
187.121	4.4367	C9H17NO3	3	8-Amino-7-oxononanoate	8	Central	KEGG_Metacyc_Lipidmaps	0.326269	-41.552		pooled	8-Amino-7-oxononanoate	0	bp			x-H2O	0.21	0.66	268537	pos412	1.12278	0.77401	H	posneg	28	50706.5	116219	46449.8	44770.3	59110.5	129281	47208.6	62998	58024.3	93626.3	168429	64422.9	108166	265109	80042.9	86703.3	51095.3	45524.1	67586.4	75179.5	119023	39686.7	37283.5
669.145	24.0426	C30H27N3O15	1	Enterochelin	3	0	KEGG_Metacyc	1.25792	83.3629		2_5h'3_5h'3_h'4_h'5_h'6_h'pooled	Enterochelin	0	bp				0.26	0.82	265986	neg227	0.587662	0.474755	H	neg	28	54544.8	81107.3	29484	70831.1	74160.5	265986	80416.3	27927.9	124273	77144.2	36495.5	32799.5	64659	255110	115018	125132	129264	88981.7	95821.6	87622	58072.6	0	0
203.058	6.8334	C11H9NO3	2	Indolepyruvate	8	Central	KEGG_Metacyc	0.747811	5.53399		2_5h'2_h'3_5h'3_h'4_h'5_h'6_h'pooled	Indolepyruvate	0	bp				0.24	0.45	264078	neg228	2.10216	0.167038	H	neg	28	72301.7	90540.5	33397.5	29963.6	49530.5	35956	154726	102240	119834	93200.8	56115.3	55251.4	75144.6	97573.6	119792	144384	133084	94934.5	99220.1	39965.7	103508	0	0
147.053	9.92426	C5H9NO4	14	L-4-Hydroxyglutamate semialdehyde	8	Central	KEGG_Metacyc_HMDB	0.454037	-10.0208	0.454037	3_5h'5_h'6_h'pooled	L-4-Hydroxyglutamate semialdehyde	0	bp				0.05	1.15	262516	neg229	2.28244	0.117802	H	negpos	28	9903.11	22707	10917.8	10356.1	11919.5	13230.8	13589.8	13757.2	14866.7	10726.6	11578.5	19002.8	47682.5	262516	27885.5	51027.1	22910.3	79229.2	27546.5	16694.3	36800.4	9047.36	7987.25
127.063	3.81296	C6H9NO2	7	2,3,4,5-Tetrahydropyridine-2-carboxylate	4	Central	KEGG_Metacyc_HMDB	-0.0986309	-120.932	-0.0986309	2_5h'2_h'3_5h'3_h'4_h'5_h'6_h'pooled	2,3,4,5-Tetrahydropyridine-2-carboxylate	0	bp				0.18	0.49	260761	pos417	1.31034	0.530384	H	pos	28	260761	152483	141562	212013	132411	92015.4	153726	137122	130254	128884	91486.5	95287.2	146638	178703	172317	150004	144305	220259	236946	82226.1	252713	26928	36023.1
167.058	7.53982	C8H9NO3	9	Pyridoxal	10	Central	KEGG_Metacyc_HMDB	0.385881	-0.661196		3_h	Pyridoxal	0	bp		1.1	xC13x-H2O	0.06	0.3	257635	pos421	0.731256	0.15991	H	pos	28	174803	257635	203474	155831	183200	185211	148733	195950	164927	229161	254322	232991	154886	144672	105736	102297	126309	89179.9	116573	171025	95758	13475	13237.9
166.099	4.18363	C10H14O2	17	[PR] (+)-Bornane-2,5-dione	7	0	KEGG_Metacyc_Lipidmaps	0.360357	-37.6501	0.360357	2_5h'3_h'4_h	[PR] (+)-Bornane-2,5-dione	0	bp	x-NH3			0.34	0.36	257196	pos422	1.22111	0.454253	H	pos	28	165927	140837	144605	95967.9	113224	183873	140039	110795	169648	173170	140895	150461	232604	160478	178108	116691	185504	188202	147424	129427	203125	70888.7	128701
197.045	5.62784	C5H12NO5P	2	2-Amino-5-phosphopentanoic acid	3	0	KEGG	0.429538	-144.989		pooled	2-Amino-5-phosphopentanoic acid	0	bp				0.26	1.73	256115	pos424	0.165919	0.355544	H	pos	22	0	6677.81	6876.47	8174.26	29458.4	0	9066.4	5754.09	7453.15	7173.81	0	0	8049.39	7872.16	6002.12	8827.81	7528.67	5319.7	0	0	6243.97	0	7101.61
163.913	14.2283										3_5h		0	bp			xACN	0.15	0.25	255421	pos425	0.732588	0.207424		pos	28	198970	242031	162351	179687	229242	137326	255421	210106	215155	243127	203474	177068	173721	115075	140026	137268	174802	186517	137744	132773	129663	70127.1	107083
126.907	12.5181										5_h		0	bp			xCl37	0.08	0.08	253575	neg231	1.03298	0.506758		neg	28	219322	212959	222443	217760	207399	200406	223278	203269	216611	196683	206245	200586	200454	218294	234459	245493	243328	227876	206993	208210	230992	218730	224447
242.08	3.30575							-3.50931			pooled		0	bp				0.18	1.33	251642	neg234	0.224645	0.419717		neg	28	10884	33996.7	13586.7	15770.4	150146	11564.7	15328.4	11719.1	15394.4	11685.7	12101.4	10206.8	15743.6	27235.1	26078.1	8740.36	38690.8	12633.4	21508.6	8966.83	9394.91	16549.7	16208.8
192.075	11.2661	C6H12N2O5	1	Ser-Ser	7	0	Peptides	0.997769	-5.59387		pooled	Ser-Ser	0	bp		0.6	xC13	0.05	1.73	251162	neg235	2.05485	0.596282	H	negpos	24	0	58193.8	0	0	43429.5	0	3410.44	191340	6031.32	3056.65	176610	5769.95	3248.43	251162	6978.56	8962.45	224633	7312.01	6864.46	73501.1	8875.62	0	0
120.032	7.33514										5_h'pooled		0	bp				0.15	1.73	249743	pos430	1.58388	0.65902		pos	24	6301.21	64018.6	0	6820.75	39331.2	0	5327.14	48211.1	17099.8	0	0	8146.71	14257	249743	13852.1	19999.4	5747.03	6360.4	15360.3	52572.7	5166.11	0	0
733.493	2.80525							5.07464			2_h'6_h'pooled		0	bp				0.09	1.19	248581	neg238	2.29006	0.296953		neg	26	65149.7	157346	0	42804	85522.4	30807.1	56479.3	216046	30200	73988.9	248581	0	54447.1	227902	30837.8	77488.6	214508	42286.2	88202.2	218238	57985.9	0	0
141.941	13.0794										2_5h'2_h'3_5h'3_h'4_h'5_h'6_h'pooled		0	bp			xACNxNa+	0.06	0.46	246869	pos434	2.09597	0.164003		pos	28	42853.5	55450.6	33535.9	79620.1	58220.7	66752	121726	58942.3	57975.2	56996.6	73601.9	35982.4	175105	125614	152608	220900	138790	246869	161221	74953.9	192646	3480.15	0
273.903	16.0992										2_h		0	bp				0.08	0.14	246304	pos435	0.956543	0.46124		pos	28	207522	202312	211199	228649	225574	246304	193598	235475	181194	221761	245158	239530	230521	226749	201365	205401	218086	215767	228088	238485	203511	152659	158064
169.998	12.2264	C3H7O6P	7	D-Glyceraldehyde 3-phosphate	8	Central	KEGG_Metacyc_HMDB	0.485523	6.64115	0.485523	2_5h'2_h'3_5h'3_h'4_h'5_h'6_h'pooled	D-Glyceraldehyde 3-phosphate	0	bp				0.05	0.71	245740	neg241	1.03112	0.949347	H	neg	28	40346.8	29399.9	26231	40928	30582.1	27622	58179.1	31715.9	32837.5	27172.5	28320.7	14602.2	73601.4	60744.1	98492.1	232929	74517.5	245740	30901.1	11561.8	59753.7	0	0
190.078	3.98556	C7H14N2O2S	1	Aldicarb	7	0	KEGG	1.35741	-31.1421	1.35741	5_h'pooled	Aldicarb	0	bp				0.18	1.16	245472	pos436	0.481664	0.528516	H	pos	26	90096.8	53709.2	25779.4	208177	66676.9	0	69715.3	25520.5	64558.5	68751.4	62963.5	26037.2	140120	44613.9	104355	191758	90256.3	188057	65524.1	0	66863.2	0	40714.3
326.17	8.64501										5_h		0	bp				1.02	1.73	243917	pos437	90.4085	0.361997		pos	14	27080.1	0	0	0	0	0	53600.9	0	0	0	0	0	0	15137.1	87046.9	174580	60588.6	143385	27308.3	0	243917	0	0
180.042	7.98393	C9H8O4	11	2-Hydroxy-3-(4-hydroxyphenyl)propenoate	8	Central	KEGG_HMDB	0.830248	-0.0358455	0.830248	2_5h'2_h'3_5h'3_h'4_h'5_h'6_h'pooled	2-Hydroxy-3-(4-hydroxyphenyl)propenoate	0	bp		0.8	xC13	0.04	0.42	239965	neg244	1.01295	0.9477	H	neg	28	128789	172829	69528.4	112114	128590	134717	154660	163907	189068	190185	239965	108708	104188	92710.4	120412	181385	85761.4	112871	125496	90587.4	164199	0	4778.18
376.112	13.9331										5_h'pooled		0	bp				0.06	1.73	239942	pos440	119.064	0.20883		pos	17	0	0	0	0	0	0	21705.2	0	0	6663.37	0	0	41696.7	4496.55	0	59880.9	23519.8	90444.4	100441	16810.3	239942	0	0
167.982	13.47	C3H5O6P	3	Phosphoenolpyruvate	10	Central	KEGG_Metacyc_HMDB	0.263244	0.148611		2_h'3_5h'4_h'5_h'6_h'pooled	Phosphoenolpyruvate	0	bp				0.04	0.76	237874	neg248	2.55305	0.173684	H	neg	28	61901.5	40234.9	7085.32	100728	83028.9	21564.4	112830	98334.8	40734.1	50420.5	76256.6	16036.9	122292	84226.7	102317	119112	144730	119913	237874	68845.8	217474	0	0
399.237	2.80411										2_5h'2_h'3_h'4_h'5_h'6_h'pooled		0	bp			x-NH3	0.06	0.22	232585	pos444	0.891352	0.487428		pos	28	179740	172394	165408	232585	148837	212836	144234	129704	160093	176577	202957	166185	160121	185599	169544	179993	215396	150075	186722	178555	164416	136079	123635
90.0317	12.321	C3H6O3	6	Glyceraldehyde	8	Central	KEGG_Metacyc_HMDB	0.542185	29.1406	0.597721	2_5h'2_h'3_5h'3_h'4_h'5_h'pooled	Glyceraldehyde	0	bp				0.08	0.44	230982	neg253	0.292844	0.0128384	H	neg	28	115482	230982	111954	98352	140513	127956	103243	75050.5	78192	149007	178673	98420	54444.3	72609.9	36745.6	39012.9	41080.7	41867.5	30907.3	32071.9	44442.2	36168.9	32530.7
427.029	11.8185	C10H15N5O10P2	6	ADP	8	Central	KEGG_Metacyc_HMDB	-0.589823	0		2_5h'2_h'3_5h'3_h'4_h'5_h'6_h'pooled	ADP	0	bp			xNa+	0.05	0.38	228985	pos448	1.78181	0.171067	H	pos	28	107538	91201.7	62854.2	129325	106354	66489.8	192809	105488	112447	129461	123745	77909.9	157471	133591	123640	209984	167423	169576	208324	102067	228015	0	0
797.396	3.03605										2_5h'2_h'3_5h'3_h'4_h'5_h'6_h'pooled		0	bp		C32	xC13	0.46	0.46	228738	neg257	1.64352	0.00521278		neg	28	84946.4	89716.1	83273.1	55560.5	70925.8	70963.1	77731.2	57893.8	71057	90707.4	62056.3	54108.6	228738	182125	106925	123206	110996	146494	104222	113240	107051	17281.1	17541.3
142.099	4.08784	C8H14O2	16	[FA (8:1)] 2Z-octenoic acid	7	0	Lipidmaps_HMDB	0.41578	-34.952	0.41578	2_h'4_h	[FA (8:1)] 2Z-octenoic acid	0	bp				0.4	0.4	228401	pos449	0.784432	0.10901	H	pos	28	105146	83115.5	133851	114285	121912	118768	111831	83741.1	122347	149181	101959	148628	125976	122293	108969	74088.2	122354	102159	111834	84305.5	82306.2	79630	89901.2
137.048	10.1394	C7H7NO2	14	Anthranilate	4.5	0	KEGG_Metacyc_HMDB	0.0495375	19.6912		2_5h'2_h'5_h'6_h'pooled	Anthranilate	0	bp				0.11	1.33	228400	pos450	0.370751	0.276932	H	pos	28	23206.6	22269.4	24033.2	16450.1	68078.5	26760.3	146092	41892.4	9860.54	8522.19	22270.6	47576.2	13757.7	228400	27873.4	10189.3	10413.9	30814.3	14492.4	12350.3	14417.8	7315.32	9915.05
324.036	12.0148	C9H13N2O9P	4	UMP	10	Central	KEGG_Metacyc_HMDB	0.76107	4.38571		2_5h'2_h'3_5h'3_h'4_h'5_h'6_h'pooled	UMP	0	bp		0.3	xC13	0.07	0.72	225888	neg264	2.40427	0.294551	H	negpos	28	41161.3	38783.1	41100	45205.6	47297.6	29863.6	73172.4	47016.3	93348.2	43524.4	41935.3	72415.3	78430.2	90994.1	149239	128561	225888	135397	85240.5	34712.1	174250	0	0
171.09	3.76109	C8H13NO3	2	N-Butyryl-L-homoserine lactone	3	0	KEGG_Metacyc_Lipidmaps	0.0579073	-59.3617		5_h	N-Butyryl-L-homoserine lactone	0	bp				0.19	0.34	225783	pos451	0.974434	0.907607	H	pos	28	150080	166186	172492	136573	125772	225783	148613	108420	136610	160823	157609	152779	147396	125744	116472	190491	172900	166457	156642	158867	160140	136902	144700
287.185	4.06595	C13H25N3O4	3	Leu-Val-Gly	3	0	Peptides	0.474754	-64.7627		5_h'pooled	Leu-Val-Gly	0	bp				0.08	1.73	223110	neg266	0.139715	0.307898	H	neg	21	28628.7	0	0	223110	47636.3	24943.7	11266.7	0	12133	0	0	5027.54	21535.4	0	15678	58127.3	20102.1	22819.3	19242.8	0	22069.5	0	0
191.152	4.66638										pooled		0	bp				0.08	0.52	222608	pos452	0.854561	0.690019		pos	28	16676.8	22320.2	23783.5	13636.1	33507.2	15612.1	16406.4	22673.3	14676.3	23874	18790.2	14797.3	22525.8	15790.9	24678	25308.4	21947.4	16584.2	22949.1	14270.6	16408.7	18897.5	17323.5
149.105	8.6273	C6H15NO3	1	Triethanolamine	8	Central	KEGG	0.479278	11.5773		pooled	Triethanolamine	0	bp				0.05	1.09	221780	pos453	0.748475	0.338833	H	pos	28	38971.5	37373.5	23177.3	62741.8	68353.4	98386.8	34342	24618.9	38320	76837.1	25773.9	70549.2	42354	221780	30703	41811	17326.6	62681.6	83255.9	36681.6	51823.9	39034.4	48856.8
192.063	11.1624	C7H12O6	6	Quinate	8	Central	KEGG_Metacyc_HMDB	0.435094	-29.2457	0.435094	2_h'3_h'5_h'6_h'pooled	Quinate	0	bp				0.14	1.39	219915	neg267	0.377128	0.178279	H	negneg	28	54566	5728.19	2505.89	49212	38121.2	14072.9	50688.6	12920.7	7897.33	16373.6	7412.28	13401.7	219915	113740	10768.6	10247.7	6319.78	19757.1	13697.9	13889.6	10655.6	2486.8	4259.71
185.993	13.0857	C3H7O7P	3	3-Phospho-D-glycerate	10	Central	KEGG_Metacyc_HMDB	0.0978214	0.427579		2_5h'2_h'3_5h'3_h'4_h'5_h'6_h'pooled	3-Phospho-D-glycerate	0	bp				0.06	0.64	219706	neg268	2.65767	0.229478	H	neg	28	47173.1	30197.4	12710.7	86121.7	57186	29598.6	95532.1	45066.3	31582.3	41078.8	56336.3	12241	111720	61662.3	86592.4	129670	114411	132886	199571	40250.9	219706	0	0
147.109	18.2302										2_5h'2_h'3_5h'3_h'4_h'5_h'6_h'pooled		0	bp			x-NH3	0.31	0.54	216711	pos457	2.4507	0.191627		pos	28	27745.2	37440.3	16730.3	70310	86210.4	36598.8	34385.1	57348	33035.6	35117.4	54588.1	28339.7	58623.7	126339	50439.1	37688.1	75035.8	45520.1	196650	59917	216711	0	0
314.151	10.2341	C19H22O4	4	[PR] 2,3-Didehydrogibberellin A10	7	0	KEGG_Lipidmaps	-2.44567	35.8337	-2.44567	2_5h'2_h'3_5h'3_h'4_h'5_h'6_h'pooled	[PR] 2,3-Didehydrogibberellin A10	0	bp				0.1	0.29	216191	pos458	1.58513	0.0165073	H	pos	28	119192	67277.5	116069	149409	117912	102558	182906	135789	161200	143702	109357	173598	176709	138031	128699	126208	130596	134211	191344	178771	216191	33653.7	22568.3
97.9674	14.2316	H2O4S	1	Sulfate	8	Central	KEGG_Metacyc_HMDB	-0.034939	14.4612		3_5h	Sulfate	0	bp				0.09	0.25	216066	neg271	0.791449	0.0989219	H	neg	28	139703	201712	129795	146312	171515	134569	216066	166354	191734	191383	166207	136075	138683	115203	135276	121995	137316	148424	116230	120068	121750	69194.6	93891.1
116.047	7.05033	C5H8O3	9	3-Methyl-2-oxobutanoic acid	8	Central	KEGG_Metacyc_Lipidmaps_HMDB	0.00499613	-4.04696		2_5h'2_h'3_5h'3_h'4_h'6_h'pooled	3-Methyl-2-oxobutanoic acid	0	bp				0.23	0.46	215252	neg274	0.627726	0.251906	H	neg	28	86142.8	78161.2	49443.8	143388	95203.5	61904.8	114236	102053	108139	96194.1	87248.5	63116	86073.5	108043	161522	120388	43066.7	109943	75474.6	53946.6	59208.6	25399.1	42958.6
172.014	11.9203	C3H9O6P	3	sn-Glycerol 3-phosphate	10	Central	KEGG_Metacyc_HMDB	0.518896	-0.498059		2_5h'2_h'3_5h'3_h'4_h'5_h'6_h'pooled	sn-Glycerol 3-phosphate	0	bp				0.07	0.66	213367	neg275	1.84193	0.361498	H	negpos	28	49466.5	23475.9	15307.1	66325.8	46093.8	16232.8	81674.9	43903.2	49397.1	43836.2	39552.8	27739.8	127582	72456.7	112287	213367	127795	158689	86660.4	23521	126787	0	0
711.433	3.07473	C34H66NO12P	3	2,3-Bis(3-hydroxytetradecanoyl)-beta-D-glucosaminyl 1-phosphate	7	0	KEGG_Metacyc	0.865093	-30.0928		2_5h'pooled	2,3-Bis(3-hydroxytetradecanoyl)-beta-D-glucosaminyl 1-phosphate	0	bp				0.15	1.5	212729	neg277	9.2798	0.306599	H	neg	24	13236.5	16144.6	33100.9	13025.9	12154.3	0	20598.3	0	205781	34462	10676.9	115416	36945.5	0	212729	87752.6	10533.7	209424	59512.2	0	174154	0	0
215.091	9.94213	C16H26N6O8	2	Asn-Asn-Pro-Ser	7	0	Peptides	-0.153805	-40.8149		2_5h'2_h'3_5h'3_h'5_h'pooled	Asn-Asn-Pro-Ser	0	bp				0.1	1.14	211245	pos460	2.63791	0.44692	Double-charge	pos	27	43541.3	71002	50884.6	31282.3	23235.2	52380.1	55112.4	63267.2	110230	51196.8	48448.9	88529.4	15996.2	97338.2	17493.3	46724.3	66858.6	49532.4	70741.1	0	211245	0	0
154.099	3.92194	C9H14O2	11	[FA (9:2)] 2,6-nonadienoic acid	7	0	Lipidmaps	0.0244676	-38.694	0.0244676	5_h	[FA (9:2)] 2,6-nonadienoic acid	0	bp	x-NH3		x-FA	0.19	0.29	210669	pos461	0.904237	0.595954	H	pos	28	94156.1	117167	110846	116857	94892.9	144212	113814	84618.6	103202	112878	175498	107810	158743	120115	124915	164952	210669	135774	98562.9	89237	134074	95809.5	129943
162.068	3.62702	C10H10O2	11	Methyl cinnamate	7	0	KEGG_Metacyc	-0.16755	-32.8459	-0.16755	3_5h	Methyl cinnamate	0	bp				0.19	0.55	210620	pos462	1.10468	0.671298	H	pos	28	107200	147909	170492	178334	111796	118413	173160	210620	168043	174851	96850.1	160291	100925	132209	187814	55692.1	207099	169607	122085	133496	195728	135052	156397
105.079	9.74189	C4H11NO2	2	Diethanolamine	8	Central	KEGG_HMDB	0.136789	-18.1175		2_5h'2_h'3_h'4_h	Diethanolamine	0	bp				0.15	0.68	209882	pos463	1.04418	0.874248	H	pos	28	90139.5	92576.9	67331.3	103060	60226.4	72384.4	177534	56674.9	68827.2	101222	64858.5	58108.1	209882	78958.2	68884.2	163808	53918	57291.2	83806.6	53346.6	108929	45964.5	52741.3
195.09	5.51864	C10H13NO3	6	L-Tyrosine methyl ester	8	Central	KEGG_Metacyc	0.404841	-1.35519		2_5h'2_h'3_5h'3_h'4_h'5_h'6_h'pooled	L-Tyrosine methyl ester	0	bp				0.2	0.42	209276	pos464	1.47815	0.233589	H	pos	28	109440	56658.3	140933	105299	102563	122655	123187	70043.6	140909	106302	62909.6	123178	86493	56507.5	117008	130183	94771.3	140542	176541	102738	209276	16519.7	19985.8
182.079	11.8506	C6H14O6	6	D-Sorbitol	8	Central	KEGG_Metacyc_HMDB	0.971131	13.2304	-2.68112	3_h'4_h'5_h'pooled	D-Sorbitol	0	bp				0.06	1.15	206220	neg283	0.425815	0.354679	H	neg	28	117864	21839.3	12786.8	76809.7	27791.6	14111.8	84823.2	98142	12527.5	18642.4	36079	24523.2	175296	206220	45835	179158	32738.1	76663.1	23469.8	12723	14357	4710.98	11221.5
295.911	23.3344										3_5h'3_h		0	bp			xNa+	0.03	0.06	205633	pos465	0.968868	0.453907		pos	28	186560	191701	178770	190812	181607	202920	184828	186290	186624	187055	205633	191012	180887	180685	190532	176562	172430	175880	192040	184124	181264	158435	180298
92.0474	9.57866	C3H8O3	1	Glycerol	8	Central	KEGG_Metacyc_HMDB	0.276818	-6.54767		6_h'pooled	Glycerol	0	bp				0.23	0.49	203801	neg284	1.68569	0.00109387	H	neg	28	107869	76945.4	81979.1	62784	66323.9	76475.5	94722.9	70193.5	109887	113215	79999.6	90823.6	110329	203801	80106.1	132945	66589.8	194597	122564	113835	110150	48013.7	58338.5
243.059	12.1472										2_5h'2_h'3_5h'3_h'4_h'5_h'pooled		0	bp				0.09	1.26	200901	neg288	0.0364227	0.0277327		neg	27	104709	200901	106981	74043.9	137786	115779	97313.2	60836.3	47531.8	111190	166407	70311.5	28226.7	44550.6	8046.78	9845.89	5214.38	11099.8	2307.11	9625.29	0	0	0
298.142	4.2178										3_5h'4_h		0	bp			xNa+xNH3	0.26	0.26	200577	pos468	1.18252	0.361788		pos	28	135106	111448	144590	120803	78846.3	122788	170967	131091	128331	120052	107350	114886	134764	141579	138608	110475	141980	112113	106612	149813	124862	123820	112909
323.077	9.44219							5.94636			2_5h'2_h'3_5h'3_h'4_h'5_h'6_h'pooled		0	bp				0.11	0.12	197510	neg291	1.0324	0.535783		neg	28	155880	174778	163857	144318	144661	153226	145093	140597	147591	128865	124650	154409	141901	156447	168750	197510	173985	173522	156699	159821	140009	0	0
203.079	10.2661	C8H13NO5	2	N2-Acetyl-L-aminoadipate	8	Central	KEGG_Metacyc	0.539733	5.12287		2_5h'2_h'3_5h'3_h'4_h'5_h'6_h'pooled	N2-Acetyl-L-aminoadipate	0	bp				0.14	0.71	194876	pos474	0.588996	0.353184	H	pos	28	49216.9	55603	162256	68549.1	44949.3	141879	56931.3	116321	78483.4	65661.2	107085	194876	72193.3	78177.5	34087.2	49018.1	27895.6	53308	42449.3	44231.3	63735.9	7339.93	7351.27
202.216	11.7288	C10H26N4	2	Spermine	4	Central	KEGG_Metacyc_HMDB	0.259117	-69.5159		2_h'3_5h'3_h'6_h	Spermine	0	bp				0.08	0.08	192219	pos477	0.980621	0.551934	H	pospos	28	163635	153896	167672	177792	178796	184647	169664	192219	188365	185636	180576	178160	187248	180987	161470	165245	164851	161731	169570	185738	175439	122846	135455
690.504	5.94075										2_5h'2_h'3_5h'3_h'4_h'5_h'6_h'pooled		0	bp				0.09	0.7	192199	neg292	0.518895	0.142104		neg	28	162706	147607	192199	166220	137786	158530	176995	176468	140225	163714	160008	175790	144248	178735	112665	117799	156630	46221.2	74489.6	138754	26764.1	0	0
151.121	4.35499										2_h'3_h'6_h		0	bp				0.39	0.43	190651	pos479	0.881335	0.28399		pos	28	73618.2	76863.8	109611	130563	120414	158009	108006	80455.2	106782	137236	187076	190651	174048	93003	82757.2	48109.5	74920.8	60215.6	126102	118185	116166	31087.1	45019.2
366.045	9.31034										2_5h'2_h'3_5h'3_h'4_h'5_h'6_h'pooled		0	bp		C11	xC13	0.08	0.1	190570	neg293	0.854384	0.063403		neg	28	155476	190570	173718	160335	163576	171549	151979	172870	159550	172573	175394	181144	146008	154614	161304	165555	165952	148930	144515	151715	127082	0	0
180.019	6.27883										pooled		0	bp				0.28	1.73	188420	pos481	0	0.42265		pospos	12	0	6789.1	0	0	17086.2	0	0	0	0	4312.52	0	0	0	4359.37	0	6333.35	0	0	0	0	0	0	0
145.11	4.57238	C7H15NO2	6	4-Trimethylammoniobutanoate	4	Central	KEGG_Metacyc_HMDB	0.218115	-58.3951		3_5h'5_h'pooled	4-Trimethylammoniobutanoate	0	bp				0.24	0.36	187411	pos482	1.24398	0.493503	H	pospos	28	104568	74172.6	97710.3	124945	91631.8	64910	90105.5	87544.5	83047.9	85186.7	89118.3	78549	132161	70034.7	93838.1	116356	137388	125062	136184	67915.7	146064	81204.2	76056.5
732.495	2.79107										2_5h'2_h'3_5h'3_h'4_h'5_h'6_h'pooled		0	bp				0.12	0.58	186918	neg296	1.72517	0.339131		neg	28	119252	67798.3	35719.3	78289.7	86349.6	40219.8	105970	94806.5	55501.4	117454	89095.2	48947.4	142886	78112.2	65585	147135	144346	74838.2	186918	116864	49636	0	0
269.093	12.7689							3.80331			5_h'pooled		0	bp				0.11	0.96	183962	neg298	95.6018	0.214324		neg	13	0	0	0	0	0	0	0	0	0	0	0	0	0	0	2797.97	9296.48	5245.16	24668.7	102844	0	183962	0	0
155.131	4.22311	C9H17NO	1	N-Methylpelletierine	3	0	KEGG	0.604489	-57.9923		4_h'pooled	N-Methylpelletierine	0	bp	x-FA			0.16	0.71	183634	pos488	0.972691	0.925572	H	pos	28	22120.9	60937.2	23515.9	35083.3	25798.6	53145.7	28056.4	45744.6	21415.3	36076.8	67765.7	45268.6	65413.5	183634	53473.9	23201.6	26486.9	29114.6	24098.8	46196.4	40618.4	16573.7	25528.2
369.108	9.3109							5.91488			5_h'6_h		0	bp				1.89	1.89	183561	pos489	15.1734	0.000587018		pos	12	0	0	0	32753.3	0	0	109047	0	0	0	0	0	135464	0	61174.4	80393.5	112353	119052	168353	145065	183561	0	0
108.094	3.83711	C16H24	1	[PR] (+)-3-longipinen-5-one	7	0	Lipidmaps	0.183041	-27.7924		4_h'5_h'pooled	[PR] (+)-3-longipinen-5-one	0	bp	x-FA			0.07	0.27	180563	pos495	0.998256	0.992645	Double-charge	pos	28	116769	180563	116064	150259	91335.1	125020	104477	97658	100220	141900	139469	115391	150867	172145	124737	168494	160806	127652	99688.6	145757	120530	107461	95469.6
172.074	9.8393	C8H12O4	4	[FA dioxo(8:0)] 4,7-dioxo-octanoic acid	7	0	Lipidmaps	0.675524	34.7247	0.675524	3_5h'4_h'6_h	[FA dioxo(8:0)] 4,7-dioxo-octanoic acid	0	bp				0.15	0.6	179129	neg302	2.30891	0.217088	H	neg	28	50104.5	69190	82214.1	36091.7	60544.8	46321.7	97188.3	60340.8	114265	98416.9	27431.4	53394.6	119359	88025.2	110044	51263.1	85352.2	109737	89041.7	61906.7	179129	37540.3	43882.7
234.085	10.7955	C8H14N2O6	3	Glu-Ser	7	0	Peptides	0.418099	-15.0917	-1.41884	2_h'pooled	Glu-Ser	0	bp				0.05	1.73	178924	neg303	0.722433	0.535157	H	neg	18	0	67827.1	0	6588.59	9269.99	5994.58	0	132078	0	0	140115	0	0	178924	0	7229.67	53423.3	0	8449.99	0	7337.45	0	0
155.94	11.7782										3_5h		0	bp				0.38	0.38	178917	neg304	1.38719	0.13387		neg	28	68449.7	135380	122792	68901.9	119299	92425.6	141599	152803	178917	127700	104157	132410	158250	161869	115404	119311	93638.5	102213	145648	138561	105073	33872.2	52991.6
382.21	2.76773				0.1			-5.13659			2_5h'2_h'3_5h'3_h'4_h'5_h'6_h'pooled		0	bp	x-NH3			0.11	0.18	177355	pos497	0.916987	0.30817		pos	28	127350	129760	109739	136134	132327	122438	135844	177355	127708	134166	125953	126010	101259	135612	136016	102176	146762	135711	118814	106248	133385	76183	81711.3
439.126	11.1575										pooled		0	bp				0.06	1.73	176251	pos498	2.02785	0.681075		posneg	12	0	0	0	0	10560.1	0	0	21083.2	0	0	0	0	0	32714.7	0	0	176251	0	0	21414.2	0	0	0
255.705	4.22699	C21H36N7O16P3S	1	CoA	8	Central	KEGG_Metacyc_HMDB	0.654724	0		2_5h'2_h'3_5h'3_h'4_h'5_h'6_h'pooled	CoA	0	bp				0.09	0.44	175087	neg307	1.94682	0.0356904	3-charge	neg	28	105032	57700	73966.4	104426	56651	72588.2	70173.8	39077.8	58602.8	101817	50942.3	66452.5	117574	45222	85279.2	90096	102574	90244.1	175087	115794	164024	0	0
176.105	3.80567	C8H16O4	2	[FA hydroxy(8:0)] 6,8-dihydroxy-octanoic acid	3	0	Lipidmaps	0.293083	-84.5105		4_h'6_h	[FA hydroxy(8:0)] 6,8-dihydroxy-octanoic acid	0	bp			x2+	1.03	1.03	174820	pos500	1.05852	0.838403	H	pos	25	52661.7	105739	101727	174820	118904	70538.9	82977.5	54530.6	114842	132206	77134.2	50339.1	141809	129146	123962	46627.5	107786	108472	138725	113102	133755	34795.8	64595.2
355.059	6.80798				0.1						2_5h'2_h'3_5h'3_h'4_h'5_h'6_h		0	bp	xC13			0.99	0.99	172140	pos507	1.06955	0.709411		pos	26	86931	116316	111350	61894.1	74874.2	46562.4	74744.1	89583	140694	167003	171579	162797	119638	172140	41310.6	28829.9	57324.9	23485.8	52005.8	73371.9	70702.9	0	0
157.11	4.03341	C8H15NO2	2	Homostachydrine	3	0	KEGG	0.304019	-147.728		4_h	Homostachydrine	0	bp	xACN			0.13	0.42	170669	pos508	1.94441	0.155254	H	pos	28	74660.5	97915.6	85335.8	72804.6	61654.8	63887	104142	74390.3	87933	89454.4	43658.2	47768.1	111418	117753	139371	112876	117477	88888.7	139946	75052	170669	60386.2	70306.9
168.079	4.22203	C9H12O3	3	1,3,5-trimethoxybenzene	7	0	KEGG_Metacyc	0.303481	-21.5606	0.273733	4_h	1,3,5-trimethoxybenzene	0	bp	x-H2O			0.3	0.47	169968	pos512	1.30981	0.478505	H	pos	28	116327	74854.6	98676.4	100161	65034	79442.5	96644.8	82116.1	134671	114487	74210.8	70688.5	162686	134517	169968	73462.7	124128	111513	73871.8	82586.3	163971	75186.3	102268
217.888	17.4781										5_h		0	bp				0.35	0.35	168683	pos516	0.947549	0.711391		pos	28	87174	152297	105016	98926.5	136861	142937	134607	80455.5	139230	80324.6	88884.6	99925.6	81496	153007	159618	142121	168455	148532	130819	126339	101702	66299.1	63534.3
251.921	14.9502										3_h		0	bp				0.04	0.08	167094	pos517	0.989879	0.853474		pos	28	146170	149432	152365	151536	142986	167094	148569	156761	159655	154583	156704	155091	152612	157868	151398	132809	138240	146938	155986	154626	146331	105925	120473
174.053	11.6146	C7H10O5	6	Shikimate	8	Central	KEGG_Metacyc_HMDB	0.100107	-6.04929		3_5h'3_h'4_h'5_h'6_h'pooled	Shikimate	0	bp				0.08	0.99	165724	neg312	0.913215	0.882404	H	neg	28	106843	21401.4	21544.1	104292	25328.6	24305.3	165724	69136.5	45691.2	87394.2	44207.1	31152.8	123847	76989	49786.7	67588.4	55407	31800.5	51681.2	47755.6	41130.6	25005.9	24439.3
236.116	6.83879	C12H16N2O3	4	Phe-Ala	7	0	Peptides	-0.281151	-4.31856	-0.281151	pooled	Phe-Ala	0	bp				0.12	0.49	162811	pos518	1.78837	0.256633	H	pos	28	81506.5	98464.8	89328.6	60831.7	52355.4	67883.8	85432.1	53490.8	136069	71698.8	75743.2	86662.8	101463	87673.6	117995	107410	54834.9	119671	105993	56273	161555	52300.9	46279.6
134.094	6.14588										2_5h'2_h'3_5h'3_h'4_h'5_h'6_h		0	bp				0.41	0.54	157506	pos522	1.38489	0.276323		pos	28	58025.6	84663.1	125067	89539.4	62294.5	86979.1	119846	99643.6	107250	104100	92585.5	81005.7	86980.9	99518.2	99656.9	58696.5	157506	77505.2	84973.2	94372.5	151384	44686	52472.4
358.096	8.83326	C11H23N2O7PS	1	Pantetheine 4'-phosphate	8	Central	KEGG_Metacyc_HMDB	0.0318859	12.9765		2_5h'2_h'3_5h'3_h'4_h'5_h'6_h'pooled	Pantetheine 4'-phosphate	0	bp				0.13	0.62	157255	pos523	0.493938	0.22328	H	posneg	28	56713.3	35338.1	29320.2	157255	87308.1	58919.7	43032.4	26808.9	20519.2	44917.1	25789.1	11334.9	59399.9	28067.6	47335.8	85293.6	44009.2	63570.3	84570	25460.7	39870.8	0	0
126.079	6.84404	C12H20N4O2	1	Hexazinone	7	0	KEGG	0.301891	21.2671		pooled	Hexazinone	0	bp				0.23	0.73	156433	pos526	1.40708	0.529962	Double-charge	pos	28	132320	59148.5	32057.5	59715	51172.8	47556.9	123340	41545.3	36374.5	123549	45128.4	42864.5	86649.1	52259.3	39700.6	121522	40744.7	39019.7	124025	25354.6	73564.9	33589.5	34529
209.163	4.82614	C27H43FO2	8	[ST (2:0)] (5Z,7E,10Z)-(1S,3R)-19-fluoro-9,10-seco-5,7,10(19)-cholestatriene-1,3-diol	7	0	Lipidmaps	1.92286	17.118		4_h	[ST (2:0)] (5Z,7E,10Z)-(1S,3R)-19-fluoro-9,10-seco-5,7,10(19)-cholestatriene-1,3-diol	0	bp				0.35	0.94	155594	pos527	1.87606	0.227405	Double-charge	pos	28	57106.6	106637	123543	17812.1	101186	51840.6	92562.8	68099.6	88280.4	136579	27781	31979.1	129238	114215	112653	9050.96	98358.7	100571	94131.2	70778.4	155594	28407.5	60480.7
168.069	5.5924	C11H8N2	1	beta-Carboline	7	0	HMDB	0.218117	-7.12022		2_5h'2_h'3_5h'3_h'4_h'5_h'6_h'pooled	beta-Carboline	0	bp				0.06	0.48	154345	pos529	3.98986	0.0973017	H	pos	28	43235.2	47880	51062.5	31058.7	25397	24634	43517.1	47866	55449.7	85352.4	87837	65339	49479.7	47989.8	29768.5	71633.8	38145.1	29609.8	154345	59587.1	109604	0	0
631.111	12.5564										2_5h'2_h'3_5h'3_h'4_h'5_h'6_h'pooled		0	bp		C46	xC13	0.07	0.46	154232	pos531	0.816219	0.513573		pos	28	130147	58885.7	74792.7	154232	102172	87500.6	80321	46854.8	50368.3	111863	53765.8	74814.8	81464.2	29994.9	57621.2	48646.1	33106.6	39681.3	136249	72376.7	72076.4	0	0
749.53	3.69715				0.2						2_5h'2_h'3_5h'3_h'4_h'5_h'6_h'pooled		0	bp				0.09	0.44	153788	neg320	1.01831	0.953752		neg	28	112424	88155.7	121374	97139.5	82786.1	60365.2	136930	95029.6	99201.7	125386	113646	98806.1	125533	80653.9	95496	125572	115828	96580.1	109951	93451.5	41289.4	0	0
250.047	11.3312	C12H10O6	1	2-Hydroxy-6-oxo-6-(2-hydroxyphenoxy)-hexa-2,4-dienoate	4.5	0	KEGG_Metacyc	-2.91253	47.6661		2_5h'2_h'3_5h'3_h'4_h'5_h'6_h'pooled	2-Hydroxy-6-oxo-6-(2-hydroxyphenoxy)-hexa-2,4-dienoate	0	bp	xC13			0.32	0.49	153596	pos532	1.72936	0.0998007	H	pos	28	63251.4	24459.8	52994.6	81089.2	60646.8	63488.5	95745.4	79005.6	110759	75157.9	63877.2	76366.6	114822	52663.9	51850.4	66008.6	45922.9	69989.7	153596	92134.4	109177	19700.3	21740.4
364.618	12.9995										2_5h'2_h'3_5h'3_h'4_h'5_h'6_h'pooled		0	bp			x2-mer	0.14	0.53	152941	pos533	1.55593	0.0225749		posneg	28	100951	38690.8	67401.1	92610.8	81832.6	63579.8	107544	35181.5	99771.1	76657.4	27527.5	95203.7	96519.1	38833.6	95956.7	82191.2	57733.8	103992	127178	106697	136473	0	0
244.106	12.0161	C10H16N2O5	2	Glu-Pro	7	0	Peptides	0.219997	9.64758		4_h'5_h'pooled	Glu-Pro	0	bp				0.1	1.05	152389	neg321	100.921	0.244229	H	neg	17	0	0	0	2162.24	0	0	2564.48	0	0	0	0	0	2560.6	6435.48	8483.68	17945	4491.27	27650.6	65827.3	0	152389	0	0
688.988	2.78403										2_5h'2_h'3_5h'3_h'4_h'5_h'6_h		0	bp				0.48	0.64	151621	neg322	4.05121	9.71237e-05		neg	27	74694.1	23973.7	73048.6	37182.9	31824.7	33257.6	71536.1	42030.2	151621	79901.3	45626.7	120882	91395.5	59160.2	129003	64629.5	71839.1	103752	133775	136243	144279	0	0
165.01	8.75497										2_5h'3_5h'4_h		0	bp				0.31	0.33	150790	neg323	1.22923	0.25851		neg	28	96124.2	128447	124758	67582.9	102420	97461.3	149377	112206	150790	143073	77107.7	94835.9	124923	112067	132739	74752.1	137286	108389	126293	88630	113853	42460.4	67985.4
188.153	16.6526	C9H20N2O2	2	N6,N6,N6-Trimethyl-L-lysine	8	Central	KEGG_Metacyc_HMDB	0.217106	21.1023		2_5h'2_h'3_5h'3_h'4_h'5_h'6_h'pooled	N6,N6,N6-Trimethyl-L-lysine	0	bp				0.06	0.73	150204	pos535	2.34354	0.30626	H	pos	28	27895.6	18351.5	3656.63	60031.7	44226.7	13051	24930	14187.3	7685.65	12284.4	12627.5	4121.32	36380.2	38876.9	44248.5	72989.1	71236	88142.7	106039	18676.5	150204	0	0
252.086	8.63767	C10H12N4O4	2	Deoxyinosine	8	Central	KEGG_Metacyc_HMDB	0.403318	17.8571		4_h'5_h'6_h'pooled	Deoxyinosine	0	bp				0.03	1.28	149282	neg326	23.8316	0.0844497	H	neg	24	16625.4	0	6947.26	11523.7	2669.09	0	63338.8	0	31702.7	17736.8	0	15681.8	78399.6	14629.7	35840.3	85164.6	37109.3	63021	143928	45026.5	149282	0	0
190.048	11.2327	C7H10O6	4	[FA hydroxy,oxo(7:0/2:0)] 4-hydroxy-2-oxo-Heptanedioic acid	8	Central	KEGG_Metacyc_Lipidmaps	0.513468	13.8343		3_5h'3_h'5_h'6_h'pooled	[FA hydroxy,oxo(7:0/2:0)] 4-hydroxy-2-oxo-Heptanedioic acid	0	bp				0.07	0.93	149241	neg327	1.02922	0.96105	H	neg	28	124992	47187.3	12933.5	118829	39102.7	19498.7	109221	73602.7	30767.9	100491	90383.7	13455.2	149241	50591.4	22611	48027.8	36260.6	26838.3	78486.8	43496.6	60631.9	8625.46	7468.15
177.985	12.9396										4_h'5_h'6_h'pooled		0	bp			xNa+	0.07	1.05	147815	pos538	0.898312	0.880338		pos	26	74479.1	38288.2	0	127766	64693.4	11596.8	120034	50669.9	19016.3	22521.4	51546.2	0	147815	59999.8	90666.5	124235	81715	120997	68543.9	11327.3	103435	0	0
88.0524	3.8577	C4H8O2	7	Butanoic acid	4	Central	KEGG_Metacyc_Lipidmaps_HMDB	-0.654306	-99.465	-0.654306	3_h	Butanoic acid	0	bp	x2+			0.41	0.41	147308	pos539	1.35634	0.280417	H	pos	28	54641.1	67639.9	70883.1	64179.5	92780.8	78625.7	89591	106983	112101	102717	99015.3	147308	143406	109132	62638.9	58513.7	79189.9	52952.7	113323	70492.1	135719	55468	48951.2
159.951	12.8378										2_5h'2_h'3_5h'3_h'4_h'5_h'6_h'pooled		0	bp				0.09	0.43	147061	neg329	1.88048	0.194531		neg	28	32634.8	40317	27924.1	52253.5	40664.5	41316.6	65963.2	38252.8	38666.2	37436.5	40656.6	31180.1	116036	75065.7	83517	147061	80098.2	128874	96165.3	43767.3	112493	4381.04	6647.61
185.105	4.28024	C9H15NO3	5	8-keto-7-aminoperlagonate	7	0	Metacyc	0.418369	-34.5515		pooled	8-keto-7-aminoperlagonate	0	bp				0.19	0.3	146348	pos543	0.952454	0.738023	H	pos	28	89068.6	51719.6	74324.9	79491.9	55024	56975.7	63274.7	47331.8	62011.5	65952	57785.8	35618.9	63113.8	80413.1	60839.5	56974.1	78384.1	71811.2	58577.5	60619.5	63190	43475.9	58047.8
706.48	2.78852				0.1						2_5h'2_h'3_5h'3_h'4_h'5_h'6_h'pooled		0	bp	xFA			0.16	0.58	145106	neg334	1.00753	0.981753		neg	28	130104	62236.4	48154.5	145106	83256.8	60797.6	95712.9	43969.5	33344.3	114994	62531.2	35677.4	82260.3	62655.6	35579.7	71618.4	56760.1	51538.7	116687	67154.2	107497	0	0
354.056	5.56429	C19H14O5S	1	Phenolsulfonphthalein	9	0	medium_KEGG	0.831034	1.35324		2_5h'2_h'3_5h'3_h'4_h'5_h'6_h'pooled	Phenolsulfonphthalein	0	bp				0.23	0.48	144656	neg336	0.731967	0.128793	H	neg	28	63962.9	110011	116756	69832.2	72025.7	50281	72128.9	90116.2	120549	56190.6	131425	144656	105515	91893.9	35038.8	43571.2	73004.2	28651.5	38338.7	57405.1	44895.4	0	0
75.032	12.8051	C2H5NO2	3	Glycine	10	Central	KEGG_Metacyc_HMDB	0.0878694	-0.0384465		2_5h'2_h'3_5h'3_h'5_h'6_h'pooled	Glycine	0	bp				0.14	0.89	144549	pos544	2.30763	0.195977	H	posnegneg	28	12008.6	21967.4	15025.4	16794.7	21621.1	18764.9	30038.5	30768.6	30393	22186.4	23652.1	25468.1	35631.4	144549	33259	47319.3	28965.2	36386.5	55058.6	17903.9	58989.3	0	0
150.008	5.92883	C5H7ClO3	2	2-oxo-5-chloro-4-pentenoate	7	0	Metacyc	-0.944734	-33.4978		pooled	2-oxo-5-chloro-4-pentenoate	0	bp				0.12	1.73	143857	neg338	0	0.42265	H	neg	16	0	10049.6	8290.89	0	29912.4	0	7364.06	6218.89	6432.67	8358.93	0	0	0	0	0	8420.45	9303.65	0	0	0	0	0	0
164.047	4.16646	C9H8O3	13	Caffeic aldehyde	7	0	KEGG	0.80848	-43.887	0.778001	2_5h'2_h'3_5h'3_h'4_h'5_h'6_h'pooled	Caffeic aldehyde	0	bp				0.29	0.35	143792	neg339	0.934033	0.349051	H	neg	28	39969	62687.7	32818.2	47929.1	42656.6	50287.2	59900.9	62834.4	68201.3	70990.3	79367.9	48144.4	55585.6	48984.2	58202.2	56067.2	26833.9	43609	43675.2	40778.6	47126.1	14434.7	15150.7
768.492	2.71176				0.1			-3.2204			2_5h'2_h'3_5h'3_h		0	bp	xNa+			0.52	0.91	140548	pos550	0.254969	0.0154756		pos	24	114494	103090	80850.5	98114.1	140548	98363.2	71453	98019.8	54062.8	67475.8	99088.2	59689.2	98856.2	67326.3	0	62901.8	62642.9	0	35032.7	50898.5	0	0	0
404.563	5.8756	C23H38N7O17P3S	1	Acetyl-CoA	8	Central	KEGG_Metacyc_Lipidmaps_HMDB	0.173475	0		2_5h'3_5h'3_h'4_h'5_h'6_h'pooled	Acetyl-CoA	0	bp				0.35	0.92	140079	neg346	2.8785	0.178461	Double-charge	neg	27	55667	30073.5	26517.8	40340.4	26968.6	0	83843.4	28596.7	51891.8	38369.9	36910.6	52499.9	80896.2	44644.8	86947.5	138008	56966.2	140079	68444.7	25909.1	99394.9	0	0
657.239	2.90716										2_5h'2_h'3_5h'3_h'4_h'5_h'6_h'pooled		0	bp				0.19	0.45	138030	neg351	0.740415	0.305363		neg	28	75422.3	53488.9	64849.7	122057	80000.8	66460.4	40927.1	26090.1	47858.7	52446.3	46622.5	29699.6	138030	84469.1	56538.9	74080.4	78500	81962.7	50747.5	80609.2	67458.4	0	0
274.27	23.8415				0.2						4_h'5_h		0	bp				0.11	0.31	137876	pos554	1.11068	0.350032		pos	28	101935	120485	62635.2	105990	102294	91453.1	110239	110872	119091	116296	121996	106592	122841	118050	130477	119901	119779	119872	121288	93154.8	118470	109219	111793
102.032	12.5906	C4H6O3	8	Acetoacetate	8	Central	KEGG_Metacyc_Lipidmaps_HMDB	-0.102259	33.857		2_5h'2_h'3_5h'3_h'4_h'5_h'6_h'pooled	Acetoacetate	0	bp				0.08	0.44	137799	neg353	0.689648	0.209406	H	neg	28	67439.1	137799	68230.1	71706.1	79766.7	71818.2	71580.7	47602.7	45480.4	79802.5	99894.7	54039.6	99127.5	63781.7	106149	112993	55997.2	88228.3	64009.2	25713	64270	18364	14699.1
640.117	12.2191										2_5h'2_h'3_5h'3_h'4_h'5_h'6_h'pooled		0	bp				0.07	0.63	137692	neg355	0.618648	0.40219		neg	28	86213.4	31417.5	39379.4	137692	58583.5	44780.4	49639.3	18837.5	32102.2	49800.4	22064.2	40781.5	50161.1	18184.8	19062.6	32971	10454.4	19398.9	64513.9	44591.8	40023.3	0	0
203.116	4.21458	C9H17NO4	1	O-Acetylcarnitine	4	Central	KEGG_Metacyc_HMDB	0.602095	-55.4484		3_5h'4_h'6_h	O-Acetylcarnitine	0	bp				0.49	0.73	137316	pos555	1.15242	0.712183	H	pos	28	61485.3	58261	50333.7	18457.8	67279.1	89039.9	78773.1	72604.9	82111.4	85653.5	26156.1	27819.8	67164	121269	137316	19546.1	77551	83214.9	69655.4	64476.3	67284.5	38634	51542.7
174.015	10.4827	C7H7O2SF	1	Phenylmethanesulfonyl fluoride	7	0	KEGG_Metacyc	2.04572	48.6831		6_h'pooled	Phenylmethanesulfonyl fluoride	0	bp			xNa+	0.33	1.73	134614	pos558	4.41146	0.183398	H	pos	19	21427.1	0	0	43079.3	10323.1	0	80738.5	0	0	50089.1	0	0	129181	0	0	60498.8	8987.72	26158.6	134614	25983.7	74985.5	0	0
228.136	4.20727	C12H20O4	3	Traumatic acid	7	0	KEGG_Lipidmaps_HMDB	1.02399	-26.6183		2_5h'3_5h'4_h'6_h	Traumatic acid	0	bp				0.29	0.71	133860	neg363	1.90178	0.25911	H	neg	28	41040.4	53200.9	70208.3	28608.9	47963.8	32178.6	77468.9	133860	87441.6	98660	24689.4	40955.2	75371.7	68705.7	71082.6	30289.4	89594.1	95093	42484.3	53533.7	110804	17749.1	30770.6
132.042	11.9906	C5H8O4	16	2-Acetolactate	8	Central	KEGG_Metacyc_HMDB	0.188866	24.0755		2_5h'2_h'3_5h'4_h'5_h'6_h'pooled	2-Acetolactate	0	bp				0.08	0.42	133422	neg364	1.7082	0.215084	H	neg	28	60809.6	54237.7	53519.1	60774.4	60571.8	40226.8	79322.1	68146.9	55697.2	76658.7	42259.1	36091.3	74448.9	63640.4	62596.1	50754.9	61659.6	57380.6	133422	59963.2	82613.9	21305.8	30433
103.046	10.079				0.1						2_5h'2_h'3_5h'3_h'4_h'5_h'6_h'pooled		0	bp	x-FA			0.09	0.41	133356	pos561	1.4266	0.332138		pos	28	72600.1	86437.8	67309	65740.1	66884.1	55180.5	64577.7	43351.5	64409	84814.9	79764.8	57086.3	65392.4	59791	57772.2	75502.5	53288.1	51746.1	99061.4	48906.3	119954	0	0
191.058	3.9418	C10H9NO3	5	5-Hydroxyindoleacetate	4	Central	KEGG_Metacyc_HMDB	0.673886	-98.8653	2.37494	2_5h'2_h'3_5h'3_h'4_h'5_h'6_h'pooled	5-Hydroxyindoleacetate	0	bp				0.08	0.49	132790	neg365	0.988319	0.971932	H	neg	28	106251	132790	65997.1	91146.3	61060	69890.9	66637.6	47154.8	52167.3	97357	102644	76948.6	41001.2	55958	29139.6	56241.1	49103.5	36997.7	91894.3	32004.1	95604.5	0	0
181.049	8.36548										2_5h'2_h'3_5h'3_h'4_h'5_h'6_h'pooled		0	bp				0.09	0.44	131484	pos564	1.39051	0.31505		pos	28	100106	38536.4	72659.2	72807.8	59678.7	54720.2	72630.3	38220.6	90520.9	60942.1	42810	63026.7	70109	44138.7	81977	87955.7	70398.8	84173.5	67936.5	68841.5	123535	0	0
525.634	12.752	C35H55N7O26P2	1	UDP-N-acetylmuramoyl-L-alanyl-D-gamma-glutamyl-meso-2,6- diaminopimelate	8	Central	KEGG_Metacyc	0.469137	0	0.469137	2_5h'2_h'3_5h'3_h'4_h'5_h'6_h'pooled	UDP-N-acetylmuramoyl-L-alanyl-D-gamma-glutamyl-meso-2,6- diaminopimelate	0	bp		3	xC13	0.09	0.62	128324	neg377	1.24873	0.63657	2-charge	neg	28	62264.6	63435.1	99754.6	48419.1	47462.1	67217.2	60715.5	83138.6	92041.5	68212.3	64994	128324	53856.4	92306.4	43275.8	47056.7	77743.2	45946.1	42153.7	116137	45375	0	0
273.903	19.5741										3_5h		0	bp				0.08	0.15	128031	pos565	1.01278	0.862513		pos	28	100908	99517.3	109540	108903	111209	126006	127170	128031	119413	120610	126041	108194	126601	103481	95657.3	99734.7	100390	94820.7	118243	126317	105980	74976	64059.7
145.085	12.3332	C5H11N3O2	3	4-Guanidinobutanoate	8	Central	KEGG_Metacyc_HMDB	0.12092	2.55935		2_5h'2_h'3_5h'3_h'4_h'5_h'6_h'pooled	4-Guanidinobutanoate	0	bp	xMSnoise			0.1	0.55	127981	pos566	0.807987	0.437137	H	pos	28	43460.8	48148.4	47252	100724	70133.6	52815.5	54356.9	127981	52348.9	58295.1	51767.6	105646	75689	115237	58901.4	62219.1	40405.5	47475.9	76011.1	49610	55103.6	21648.6	20734.6
170.094	4.11506	C9H14O3	2	Furfural diethyl acetal	7	0	KEGG	0.659579	-13.0654		4_h	Furfural diethyl acetal	0	bp			xFA	0.36	0.57	126141	neg382	1.44938	0.285592	H	neg	28	41735.8	61136.2	75761.5	17382	44539.8	45029	58160.1	44905.8	70093.9	68927.4	26611.8	28872.8	58376.1	67857.6	126141	19497.7	54116	57852.7	47559.5	38085.3	69368.1	25662.7	34144.1
335.133	12.5705	C12H21N3O8	3	N4-(Acetyl-beta-D-glucosaminyl)asparagine	7	0	KEGG_Metacyc_HMDB	1.04993	3.50965		2_5h'2_h'pooled	N4-(Acetyl-beta-D-glucosaminyl)asparagine	0	bp				0.06	1.73	122644	neg385	1.57573	0.638183	H	neg	21	5624.24	11803.6	2555.38	2841.73	7831.79	2973.38	0	3500.83	0	7086.54	11488.8	0	0	24323.7	0	7947.07	122644	0	15849.3	5654.53	0	0	0
172.02	6.39959	C7H8O3S	1	Toluene-4-sulfonate	4.5	0	KEGG_Metacyc_HMDB	0.679582	-2.92273	1.28998	pooled	Toluene-4-sulfonate	0	bp				0.2	1.73	121593	neg386	0.225714	0.199014	H	neg	24	61722.1	23632.7	30715.9	121593	50357.4	29063.9	42770.1	10241.9	0	31220.5	24355	7893.57	9164.82	31160.4	8233.91	22676.5	0	0	0	24123.3	21248.4	8256.03	0
104.035	1.65473										2_h'3_h'6_h		0	bp				0.08	0.12	121590	pos574	0.981548	0.603339		pos	28	100610	102229	107435	112481	114133	118242	105372	112871	107211	114815	121590	108820	118174	105651	92848.9	93939.8	93272.2	99543.9	118310	113105	107079	98313.9	101512
128.047	3.73928	C6H8O3	9	(4E)-2-Oxohexenoic acid	3	0	KEGG_Metacyc_Lipidmaps	0.179014	-84.6112	0.139966	3_5h'4_h	(4E)-2-Oxohexenoic acid	0	bp				0.11	0.39	121099	neg387	1.20276	0.454242	H	negneg	28	32334.6	37511.1	38612.2	56941.5	63424.6	60696.7	121099	82272.9	72633.9	108236	60724.3	55159.5	120297	87764.9	71602.4	46180.6	46310.4	50465	99103.8	58484.4	60186.6	63261.5	68082.1
106.027	10.7522	C3H6O4	2	D-Glycerate	8	Central	KEGG_Metacyc_HMDB	-0.192823	-13.9404		3_5h'4_h'5_h'6_h'pooled	D-Glycerate	0	bp				0.06	0.78	121000	neg390	2.22384	0.0824004	H	neg	28	38425.2	89168.8	25189.3	38471.5	37932.6	23107.1	56061.9	91845.2	48039.9	39447.3	121000	31386.6	88621.2	71267.8	63089.3	76078.2	61970.2	102826	56061.7	64700.8	100534	12754.4	19831.4
162.053	12.0063	C6H10O5	25	2-Dehydro-3-deoxy-L-rhamnonate	8	Central	KEGG_Metacyc	0.526379	25.8398	0.495525	2_5h'2_h'3_5h'3_h'4_h'5_h'6_h'pooled	2-Dehydro-3-deoxy-L-rhamnonate	0	bp	x-H2O			0.09	0.54	120213	neg393	1.25939	0.582633	H	neg	28	58642	112408	65784.2	50622	76166.9	70181.4	78712	40430	44388.2	78185.6	95459.1	55271.5	72058.8	51750.7	41157.8	97977.4	43069.5	115675	120213	33334.7	94515	22992.2	24144.8
114.032	4.32117	C5H6O3	6	2-Hydroxy-2,4-pentadienoate	4	Central	KEGG_Metacyc	0.251348	-102.21	0.207501	2_5h'2_h'3_5h'4_h'5_h'6_h'pooled	2-Hydroxy-2,4-pentadienoate	0	bp				0.1	0.41	119820	neg396	1.10361	0.548153	H	neg	28	70608.8	93853.2	89732.7	68635.2	95049.2	64289	99411.9	78654.4	91555.6	104510	70530.4	45177	119151	119820	97881.2	61087.2	96676.3	61290.7	95401.8	71059.7	85132	31400.1	34801.5
185.905	12.6536										2_5h'2_h'3_5h'3_h'4_h'5_h'6_h'pooled		0	bp				0.08	0.18	118347	pos576	0.73905	0.0478917		pos	28	76861	94721.6	78935.2	89604	96027.1	109455	79607.1	97579.4	102767	107468	118347	87359	76978.5	60020.2	63611.2	86053	59980.4	77365.3	72261.3	72597.3	73224.9	20873.7	15090.6
182.058	8.84366	C9H10O4	13	3-(4-Hydroxyphenyl)lactate	8	Central	KEGG_Metacyc_HMDB	0.669015	11.9827		2_5h'2_h'3_5h'3_h'4_h'5_h'6_h'pooled	3-(4-Hydroxyphenyl)lactate	0	bp				0.06	0.79	115646	neg403	2.18794	0.357228	H	neg	28	20471.7	16854.5	9696	43655.2	23144	12539.6	38849.9	37464.6	87401.1	27577.8	38382.3	30216.7	30939.4	53167.9	115646	61667.6	36961.1	108213	58934.3	11703.2	102951	0	3640.03
251.065	11.6391										6_h'pooled		0	bp				0.08	1.73	113848	pos577	45.6643	0.121427		pos	11	0	0	0	0	0	0	0	0	0	0	0	0	0	0	0	0	113848	0	40530.5	18155.1	78307.2	0	0
179.079	12.1403	C6H13NO5	10	D-Glucosamine	10	Central	KEGG_Metacyc_HMDB	0.0825934	-2.95549		2_5h'2_h'3_5h'3_h'4_h'5_h'6_h'pooled	D-Glucosamine	0	bp				0.11	0.48	111654	pos579	1.63488	0.00890325	H	pos	28	48834	70852.4	45659.1	65554.4	52730	47882.2	111654	56635.1	47598.7	68221	72334.3	66678.8	58578.3	82411.5	34052.1	36478.4	51027.5	42873.7	95741.1	80210.2	95711.6	19087.7	21641.5
252.001	12.0671										3_5h'4_h'5_h'6_h'pooled		0	bp				0.14	1.15	110255	pos581	76.8764	0.121109		pos	23	6928.3	20478.9	0	0	0	0	34514.5	48876.3	23336.6	23784.5	71783.4	0	67677.1	59601.4	63301	90671.8	54861.7	64821.9	102328	18046	110255	0	0
253.062	11.053										pooled		0	bp				0.12	1.73	109820	pos582	8.00855	0.42265		posneg	10	0	0	0	0	0	0	0	0	0	0	0	0	0	13072.7	0	0	109820	0	0	24025.6	0	0	0
246.04	11.698										3_5h'3_h'4_h'5_h'6_h'pooled		0	bp				0.06	0.29	107798	pos584	2.55831	0.0637015		pos	28	42974.3	34588.1	34431.5	39448.9	31304.1	33943.4	52049.8	38254.2	52152.6	45095.4	46144	45398.5	67905.8	57040.1	67548.7	66707.4	60782.5	72064.2	100143	59905.2	107798	0	0
202.007	3.85354										2_5h'3_5h'3_h'4_h'5_h'6_h'pooled		0	bp			xCl37	0.11	0.74	107455	neg422	0.663063	0.517648		neg	28	70558.8	107455	43879.8	7460.78	72098.7	62293	40314.1	53266.2	21917.3	58771.4	72200.8	31666.6	63150.4	52292.5	29650.3	41846.4	41138.3	17093.1	28196.1	43844.4	22016.6	0	0
443.024	13.5554	C10H15N5O11P2	1	GDP	8	Central	KEGG_Metacyc_HMDB	-0.543863	0		2_5h'2_h'3_5h'3_h'4_h'5_h'6_h'pooled	GDP	0	bp				0.07	0.58	106018	pos588	1.04009	0.778416	H	posneg	28	36346.3	33439.2	29605.1	32731.3	39080.6	35528.9	38732.8	35858.2	34565.6	36402.9	35094.7	34626.9	40788.8	42516.9	46118.6	39277.9	106018	46046.8	33680.2	32308.2	45655.2	0	0
208.02	4.08667	C10H8O3S	3	1-Naphthalenesulfonic acid	3	0	KEGG	0.842764	-53.6394		pooled	1-Naphthalenesulfonic acid	0	bp				0.34	1.25	104857	neg424	0.188746	0.378307	H	neg	28	8360.79	9104.52	11765.6	12928.2	85520.8	6624.68	5378.4	12090.2	13104.2	5893.42	10433.1	11808.8	4702.75	14623.8	13243.9	14044.2	20025.8	6140.12	8039.83	6501.02	5291.37	15597.7	20613.5
364.58	4.2736										2_5h'2_h'3_5h'3_h'4_h'5_h'6_h		0	bp				1.75	1.75	104182	neg425	1.71367	0.0856261		neg	23	28702.7	23537.4	61926.5	27426.7	18151.6	16026.8	53349.5	15310.5	88336.7	34841.9	25920.8	95364.1	99603.3	64318.2	92066.4	68967.9	55521.5	104182	37743.4	25344	42483.7	0	0
154.027	8.26914	C7H6O4	10	2,5-Dihydroxybenzoate	8	Central	KEGG_Metacyc_HMDB	0.479667	-1.67261		2_5h'3_5h'3_h'4_h'5_h'6_h'pooled	2,5-Dihydroxybenzoate	0	bp				0.06	1	103781	neg426	0.783074	0.744955	H	neg	28	56804.1	21156.4	14694	103781	25162.8	15570.1	97738.6	46379.5	24661.2	64478.9	46267.5	16943.7	72971.1	46647	22182.8	43037.3	44901.8	16056.3	39894.4	41267.8	32003.2	12255.2	7544.96
177.028	6.73424	C6H11NOS2	1	Sulforaphane	7	0	HMDB	-0.0971254	23.4435	0.524245	2_5h'2_h'3_5h'3_h'4_h'6_h	Sulforaphane	0	bp	x2+			1.27	1.73	103652	neg428	1.12413	0.45167	H	neg	24	45330.9	70210.5	54916.1	32924.9	28351.2	26469.7	31856.3	48617.4	103652	74615.8	76724.6	52050.9	39684.7	82457.5	27932.6	0	47118.8	0	39730.5	32059.3	26847.6	0	0
135.035	11.4433	C4H9NO2S	3	L-Homocysteine	8	Central	KEGG_Metacyc_HMDB	0.550351	0.373177		4_h'5_h'6_h'pooled	L-Homocysteine	0	bp				0.11	1.1	103507	pos593	65.7512	0.147654	H	pos	18	0	0	0	0	0	0	17931.4	0	6847.48	0	0	0	26667.4	20826.3	23260.3	55139.9	26081.2	40092.1	103507	9829.58	83916.6	0	0
339.996	13.3633	C6H14O12P2	14	D-Fructose 1,6-bisphosphate	8	Central	KEGG_Metacyc_HMDB	0.51747	-45.7408		4_h'5_h'pooled	D-Fructose 1,6-bisphosphate	0	bp				0.12	0.72	103174	neg429	1.10122	0.826059	H	neg	28	9656.3	8884.98	7596.77	16420.3	7431.76	7356.1	14361.7	3453.34	9478.71	9194.65	6486.01	7118.18	17518.5	21844.8	20285.1	57723.1	17192	103174	12471.2	5252.2	16643.7	0	0
115.944	23.7504				0.2						3_5h'5_h		0	bp				0.15	0.15	102500	neg431	1.01779	0.888799		neg	28	51249.1	54122.6	49929.8	48304.7	46442.9	60863.3	76890	73008.8	74126.5	54205.2	60510	67441.1	83339.3	68450.3	80317	75611.5	96933.1	80338.1	49141.9	61221.5	48016.4	46919.3	70210.2
221.045	5.99521										pooled		0	bp				0.16	1.73	102492	pos595	0	0.42265		pos	9	0	0	0	0	14385.9	0	0	0	0	0	0	0	0	0	0	6311.59	0	0	0	0	0	0	0
479.301	3.59936	C23H46NO7P	5	[PE (18:1)] 1-(9Z-octadecenoyl)-sn-glycero-3-phosphoethanolamine	7	0	Metacyc_Lipidmaps	0.207132	-11.1308		2_5h'2_h'3_5h'3_h'pooled	[PE (18:1)] 1-(9Z-octadecenoyl)-sn-glycero-3-phosphoethanolamine	0	bp				0.1	1.09	101956	neg432	2.88916	0.409056	H	neg	28	14166.9	13647.5	14504	14319.1	13982.4	16083	21953.2	57392.6	21015.1	17517.6	39475.1	15115.2	20768.9	88657.3	21680.3	22994.3	101956	21219.5	12348.1	96552.3	19333.3	0	0
333.182	2.73797										pooled		0	bp				0.12	1.73	99997	neg433	0.0702309	0.450767		neg	13	0	0	8239.61	0	53105.8	0	0	8344.13	2816.91	0	0	0	0	0	0	0	10060.8	0	0	0	3729.67	0	0
315.168	4.25862	C27H42N12O6	2	Arg-Trp-Asn-Arg	3	0	Peptides	2.4452	-275.709		2_h	Arg-Trp-Asn-Arg	0	bp	xNH3			2.65	2.65	99641	pos597	0.976286	0.809679	Double-charge	pos	21	79078.2	26877.6	58352.1	64772.9	54148.4	52826.1	80948.9	42520.4	47854.4	0	35979.6	31470.7	57635.2	48452.9	29698.4	53312.1	57287.9	24811.2	48529.1	59567.6	59577.9	20250.4	20508.1
177.001	12.1989										2_h'3_5h'4_h'5_h'6_h'pooled		0	bp				0.12	0.92	99423	pos598	0.719347	0.326235		pos	26	73182.2	47531.7	0	99422.9	72260.4	50669.3	81400.7	38312.3	27517.7	51953.8	37927	0	85978.1	87233.9	25784.8	42336.9	38940	29470.4	69116.7	29674.5	61157.4	0	0
213.962	12.2381										2_5h'2_h'3_5h'4_h'5_h'pooled		0	bp				0.19	0.88	99294	pos599	0	0.0142426		pos	24	31947.9	16183.5	18334.5	13676.4	19447.9	20708.2	28163.4	9655.56	22478.4	20174.6	16510	0	44227.9	37680.4	38342.7	99294.2	40865.4	85217.6	0	0	0	0	0
157.074	4.08562	C7H11NO3	3	Paramethadione	4.5	0	KEGG	0.609145	-40.9304		2_5h'2_h'3_5h'3_h'5_h'6_h'pooled	Paramethadione	0	bp				0.15	0.31	99093	neg436	0.904556	0.665064	H	neg	28	92634.9	99092.7	67718.6	95448.5	74698.3	63211.2	65049.1	54026.3	68769.3	93772.1	90062.4	60567.8	44029.2	54911.6	37811.2	59263.6	48877.3	43228.7	77314.2	45746.2	88025	34928.3	35433.1
257.199	3.60104	C14H27NO3	1	N-Lauroylglycine	7	0	HMDB	0.638876	-16.6664		3_h'pooled	N-Lauroylglycine	0	bp				0.11	1.07	99070	neg437	0.608314	0.609426	H	neg	25	19707.5	58020.5	12031.9	17451.7	15800.3	96555.7	13473.6	20813.9	0	56033.6	99069.8	42350.7	64399.9	15546.7	29826.5	35057.7	31787.3	0	0	40005.7	38958.1	14428.8	17537.9
425.255	3.85573	C19H40NO7P	6	[PE (14:0)] 1-tetradecanoyl-sn-glycero-3-phosphoethanolamine	7	0	Lipidmaps_HMDB	0.900006	-3.74168		4_h'5_h'6_h'pooled	[PE (14:0)] 1-tetradecanoyl-sn-glycero-3-phosphoethanolamine	0	bp				0.13	1.73	98631	neg438	48.583	0.0738637	H	neg	22	0	0	4549.21	0	0	0	0	14144.1	6460.15	5970.82	20437.4	4587.01	52034.7	98630.6	48456	29352.8	94507.1	28807.2	35113	76559	34077.1	0	0
215.059	9.27808							4.84274			2_5h'3_h'6_h		0	bp				0.15	0.19	97214	pos601	1.20573	0.192203		pos	28	84242.1	79919.4	77259.2	84017.3	58360.9	81216	66346.8	87682.1	75573.2	89570.1	81802.3	86702.3	83052	85047.3	72825.4	72233.5	72665.6	68532.3	82189.5	90905.9	96498.2	75476.1	67795.2
136.037	11.0288	C4H8O5	3	[FA trihydroxy(4:0)] 2,3,4-trihydroxy-butanoic acid	8	Central	KEGG_Metacyc_Lipidmaps_HMDB	0.0935307	-12.9533		3_5h'3_h'4_h'5_h'6_h'pooled	[FA trihydroxy(4:0)] 2,3,4-trihydroxy-butanoic acid	0	bp				0.08	0.58	96577	neg445	1.61385	0.147406	H	neg	28	28830	32360.3	46010.2	27388.2	33676	33076.8	45109.6	68591.2	45118.2	39225.7	37633.2	96577.4	86397.2	79292.1	53846.8	49578.9	44693.8	53404.5	56352.1	33796.4	61780.6	11756.6	20605.5
525.251	3.9035										pooled		0	bp				0.14	1.73	95333	neg448	9.34969	0.24518		neg	12	0	0	0	16022.1	0	0	0	0	0	0	0	0	0	0	0	0	17371.6	32287.6	54469	0	95332.9	0	0
218.127	7.95597	C9H18N2O4	5	Leu-Ser	7	0	Peptides	-0.0683334	-5.0625		3_5h'3_h'4_h'5_h'6_h'pooled	Leu-Ser	0	bp				0.1	0.98	95305	pos605	8.63657	0.155902	H	pos	26	10644	0	17335.3	6868.42	0	12869.1	27120.9	6989.69	26953.9	28525.8	8803.03	19297.1	36335.9	17922.9	22988.9	46506.5	12994.5	30186	95305.3	16193.7	58965.2	0	0
141.925	12.8146	AsH3O4	1	Arsenate	4.5	0	KEGG_Metacyc_HMDB	-0.682474	3.63275		2_5h'2_h'3_5h'3_h'4_h'5_h'6_h	Arsenate	0	bp			x-H2O	0.34	0.34	95057	neg449	1.41871	0.176659	H	neg	28	51889.9	53143.3	49677.7	71714.1	46411.6	41698.2	75714.9	66195.4	85434.8	58221.9	51155.1	49922.4	82939.4	86560.9	82246.3	73663.1	58005.4	77843	95057.2	62663.8	69023.1	5299.7	11619.6
142.931	24.6031				0.2						3_5h		0	bp				0.11	0.11	94110	neg452	0.991544	0.83653		neg	28	87303.2	94110.1	86909.3	88720.4	89941.5	87352.8	91174.6	89971	91104.3	84886.6	87399.2	92915	85595.1	90500.2	86219	85464.3	88740	85023	92717.1	89067.8	81980.3	60717.7	65188
72.0209	12.6805							-3.19801			2_5h'2_h'3_5h'3_h'4_h'5_h'pooled		0	bp				0.08	0.65	93536	neg454	0.715223	0.405998		neg	28	42879	93535.8	53493.6	44110.7	60321.5	48180.1	42284.2	36984.6	28907.5	59821.1	66821.9	40259.6	48972.7	31003.3	46226.4	57798.3	45862.5	63762	32526.6	14795.2	61830	16727.9	14448
131.022	9.64788	C4H5NO4	3	Iminoaspartate	8	Central	KEGG_Metacyc_HMDB	-0.0903738	-25.1913		2_5h'2_h'3_5h'3_h'4_h'5_h'6_h'pooled	Iminoaspartate	0	bp				0.05	0.51	93131	neg456	4.52029	0.115618	H	neg	28	29078.4	13500.6	22831.8	18220.8	10082.1	14849.6	34531.2	19192.1	31173.7	22994	21010	16846.6	42130.5	20738.6	60473.8	59859.4	38267.9	68057.9	73380.7	28550.2	93131.1	0	0
255.074	6.28326	C11H13NO6	1	Nicotinate D-ribonucleoside	4	Central	KEGG_Metacyc_HMDB	0.564596	-164.932		4_h'6_h'pooled	Nicotinate D-ribonucleoside	0	bp				0.18	1.18	92917	neg457	58.0624	0.0854357	H	neg	19	0	0	0	0	0	0	40207.4	0	12217	21664.9	0	10994.2	21906.8	10551	21605	43696.2	0	39401.2	49456.9	31813.9	92916.5	0	0
670.148	23.8694				0.1						2_5h'2_h'3_5h'3_h'4_h'5_h'6_h'pooled		0	bp	xC13			0.2	0.76	92139	neg460	0.732767	0.610866		neg	28	21888.1	31377.5	12480.4	28250.5	24694.4	88391.5	33841.3	11760.3	43690	30633.7	16814.5	12136.9	28813.4	92139.3	45545.4	47305.3	41124.3	33498.8	46235.6	32832.6	24498.4	0	0
117.043	11.4891	C4H7NO3	5	L-2-Amino-3-oxobutanoic acid	8	Central	KEGG_Metacyc_Lipidmaps_HMDB	0.0574718	14.5557	0.0147523	2_5h'2_h'3_5h'3_h'4_h'5_h'6_h'pooled	L-2-Amino-3-oxobutanoic acid	0	bp				0.15	0.56	91628	pos612	1.37074	0.091583	H	pos	28	59271.4	51318.4	33987.9	43841.9	52786.2	34104.2	89822.8	45158.1	75426.2	91627.6	28706.3	49942.8	52681.8	37668.1	61135.4	38176.6	47809.6	33005.3	61452.3	50515.4	67232.6	5181.29	4949.06
228.075	7.62742	C9H12N2O5	3	Deoxyuridine	10	Central	KEGG_Metacyc_HMDB	0.560159	0.493063	-1.34711	5_h'6_h'pooled	Deoxyuridine	0	bp				0.13	1.73	91534	neg462	18.3753	0.150271	H	neg	22	10015.2	0	0	8933.32	0	0	24798.8	0	13312.5	10991.3	0	11499.5	40567.9	9114.81	11286.5	47597.3	14413.8	19149.7	59919.4	12699.3	91534.1	0	0
422.175	9.91128	C43H56O17	1	Urdamycin A	3	0	KEGG	-1.01563	59.6419		2_5h'2_h'3_5h'3_h'4_h'5_h'6_h'pooled	Urdamycin A	0	bp				0.08	0.22	90869	pos614	1.47242	0.0264449	Double-charge	pos	28	61278.5	39396.1	50892.9	58359.3	54852.2	50392.5	69210.1	56998.4	59719.8	50750.8	46241.3	65068.3	60874.1	53696.9	74636.2	71277.4	73663.8	69887.2	76542.1	73482.6	90869.1	22624	22999.4
340.334	2.887	C22H44O2	4	Docosanoic acid	8	Central	KEGG_Metacyc_Lipidmaps_HMDB	0.95796	-4.56832		5_h	Docosanoic acid	0	bp				0.14	0.36	90762	neg463	0.969825	0.756021	H	neg	28	52549.7	48076.7	43533.8	58727.3	51166.8	48365.9	44888.6	34213.7	46893.6	44363.8	48642	42779.7	49391.5	90762.2	52989.1	59603.2	64842.2	59900.3	54411.2	55172.6	43900.8	51857.8	45773.4
628.109	12.8029										2_5h'2_h'3_5h'3_h'4_h'5_h'6_h'pooled		0	bp				0.15	0.72	90549	pos615	0.375038	0.0406226		pos	28	80814	41965.8	51697.6	90549.4	89604.7	57429.5	42451.1	42166.4	28152.5	66149.7	30440.9	49411.9	56997	23638.1	29305.9	35840.4	26374.6	6404.99	54216.1	20323.7	14563.2	0	0
104.011	12.8339	C3H4O4	3	Malonate	10	Central	KEGG_Metacyc_Lipidmaps_HMDB	0.312287	-0.0474428		3_5h'4_h	Malonate	0	bp				0.12	0.17	90494	neg464	1.05056	0.561882	H	neg	28	47173.7	52592.5	58045.9	46733.7	57745.3	54109.4	64265.7	73470.7	64052.8	52932	51990.6	61098.1	74475.3	86849.8	69698.5	40030.5	50095.2	56825.4	57862.9	50145.6	58597.9	35075.7	40431.5
156.09	10.8261				0.1						2_h'5_h'6_h'pooled		0	bp	x-FA			0.14	0.57	90357	pos616	0.938805	0.659949		pos	28	36777.5	32000.2	30491.4	44983.7	56693.9	40076.8	70317.4	44755.7	35463.8	35468.7	41057.2	35123.7	37997.4	90356.6	35427	43777	41882.8	41527.1	49955.8	37920.2	45203.7	34055.8	34875.7
197.992	3.09276										4_h		0	bp				0.16	0.51	90336	neg466	1.09576	0.800961		neg	28	44963.3	62631.3	60318.3	46095	87052.2	36487.4	55652.1	44023.5	53539.6	71028.2	32096.2	30567.1	79846	60995.4	90336.2	39374.1	74820	76597.8	41866.8	58512.8	85498.8	17063.2	18643.4
170.007	6.91052										3_5h'4_h'5_h'6_h'pooled		0	bp				0.08	1.73	90327	pos617	5.47507	0.0852843		pos	24	7543.12	0	0	19375.9	13427.7	0	42100.2	7226.54	23390.5	15170.6	0	13125.8	49229	8141.18	22828.2	44548.2	27964.1	36697	90327.3	33306.3	55968.4	0	0
192.1	6.98436	C17H28N4O6	1	Ala-Thr-Pro-Pro	7	0	Peptides	0.229282	-23.4112		2_h'3_5h'3_h'4_h'5_h'pooled	Ala-Thr-Pro-Pro	0	bp				0.38	0.89	88245	pos622	1.82948	0.472106	Double-charge	pos	28	13904.8	11002.8	6857.82	21124.6	21199.9	17877.9	18730.5	21362.3	32380	27806.3	18814.4	15190.6	24264.7	23085.8	27722.3	26995.9	16932.6	53390	18938.9	16647.5	74552.3	3974.48	5684.6
239.896	17.4229										5_h		0	bp				0.39	0.41	87672	neg472	0.952388	0.790157		neg	28	35882.7	69995.1	51637.1	41798.5	61104.5	71946.9	65413.6	37707.8	70268.6	34817.3	41345.6	52716.3	34457.1	81544.8	81394.2	82587.9	81038.1	70236.1	59914.5	57396.1	49214.4	33730.1	30413.9
131.022	8.60542	C4H5NO4	3	Iminoaspartate	8	Central	KEGG_Metacyc_HMDB	-0.101045	-40.3569		3_5h'5_h'6_h'pooled	Iminoaspartate	0	bp				0.13	1.43	86318	neg474	0.508224	0.520842	H	neg	28	7617.07	86318.4	3772.06	3792.57	46367.9	11668.1	11340	33187.6	8482.76	3861.3	64717.6	11747	14516.5	65646.5	11124.1	10118.3	20071.1	12196.5	14450.8	6873.58	10098.3	0	0
133.02	8.1382	C4H7NO2S	1	L-thiazolidine-4-carboxylate	7	0	Metacyc	0.0514869	-18.7159		2_5h'2_h'3_5h'3_h'4_h'5_h'6_h'pooled	L-thiazolidine-4-carboxylate	0	bp				0.21	0.74	85827	pos625	1.46439	0.524697	H	pos	28	35561.7	24623.9	9393.46	44399.2	22018.7	8032.56	10941.8	23173.9	11688.9	27192.6	30360.5	5174.5	25657.7	17004.5	10430.4	32955.1	20358.9	35916.8	47980.3	11041.1	50003.4	0	0
278.111	10.7686										pooled		0	bp				0.18	1.73	84238	pos628	6.31689	0.42265		pos	10	0	0	0	0	0	0	0	0	0	0	0	0	0	17953.7	0	0	84237.8	0	0	18950.7	0	0	0
145.074	8.39431	C6H11NO3	9	[FA oxo,amino(6:0)] 3-oxo-5S-amino-hexanoic acid	8	Central	KEGG_Metacyc_Lipidmaps_HMDB	0.184881	-25.9567		6_h	[FA oxo,amino(6:0)] 3-oxo-5S-amino-hexanoic acid	0	bp				0.22	0.28	83986	pos629	1.4683	0.0557757	H	pos	28	55598.5	80103	72518.1	38501.3	57527.8	61185.4	58238.1	62990.9	81716	70909.4	56662.9	62066.7	63571.8	37830.3	44368.9	72703.6	64186	60099.7	74691.8	73021.8	83125.4	35904.8	42107.8
402.023	11.5426	C10H16N2O11P2	1	dTDP	8	Central	KEGG_Metacyc_HMDB	0.263055	0		2_5h'4_h'5_h'6_h'pooled	dTDP	0	bp				0.1	1.01	83985	neg481	6.63322	0.0893828	H	neg	25	12317.9	3126.11	6248.89	13816.7	14099.9	0	32756.4	0	16113.1	13692	0	11380.1	31841	8767.28	33945.5	66024.9	26585.9	71127.2	74495.6	26696.4	83985	0	0
404.002	12.7428	C9H14N2O12P2	1	UDP	8	Central	KEGG_Metacyc_HMDB	0.530443	0		2_5h'2_h'3_5h'3_h'4_h'5_h'6_h'pooled	UDP	0	bp				0.04	0.69	82960	neg486	1.5197	0.506748	H	neg	28	22867.3	14141.5	8626.72	34449.6	30334.9	8208.01	31621.7	18824.9	14877.2	17074.5	16120	10812.2	33864.6	24686.1	68166	70606.9	82959.9	57209.1	40204.5	9880.63	60841.2	0	0
300.209	3.20238	C20H28O2	25	[PR] Tretinoin/All-Trans Retinoic Acid	7	0	KEGG_Metacyc_Lipidmaps_HMDB	0.994394	-44.6679	0.994394	4_h	[PR] Tretinoin/All-Trans Retinoic Acid	0	bp					1.24	82438	neg487	0	ND	H	neg	5	0	0	0	0	0	0	0	0	0	0	0	0	30675.1	81263.1	82438	11200.1	0	44257.3	0	0	0	0	0
258.085	7.86239	C10H14N2O6	3	(1-Ribosylimidazole)-4-acetate	8	Central	KEGG_HMDB	0.534717	-17.4515	-1.1314	3_5h'4_h'5_h'6_h'pooled	(1-Ribosylimidazole)-4-acetate	0	bp				0.1	0.91	81733	neg489	54.739	0.0994559	H	neg	21	0	0	0	0	0	0	29814.1	2824.69	20311.7	6546.98	0	9393.72	34232.8	8383.97	22755.1	42071.1	10691.5	26452.5	63626.4	18857.6	81733.1	0	0
702.503	2.94193	C77H146O17P2	1	[GP (16:0/18:0)] 1',3'-Bis-[1-hexadecanoyl-2-(11Z-octadecenoyl)-sn-glycero-3-phospho]-sn-glycerol	7	0	Lipidmaps	1.12177	-35.9652		2_5h'2_h'3_5h'3_h'4_h'5_h'6_h'pooled	[GP (16:0/18:0)] 1',3'-Bis-[1-hexadecanoyl-2-(11Z-octadecenoyl)-sn-glycero-3-phospho]-sn-glycerol	0	bp				0.18	0.43	81160	neg491	2.29302	0.00252069	Double-charge	neg	28	46255.4	32843.5	26425.5	35689	24145	36175.3	49548.5	32788.1	77887.7	42382.8	45974.9	73085.9	56903.7	44849.2	53787	58104	46156.3	64969	81160.3	73587.1	65403.7	0	0
687.981	2.77689										2_5h'3_5h'3_h'4_h		0	bp				0.74	0.91	80892	neg492	1.83353	0.410975		neg	24	67281.9	32587.5	67834.9	35884.6	0	51395.5	55981.2	27995.9	40898.6	73229.5	67170.8	51557.2	80892.3	66402.4	44464.8	45562	50014.2	0	67796.4	80716.6	11517.7	11909.3	0
211.946	13.4625										2_h'3_5h'4_h'5_h'6_h'pooled		0	bp			xNa+	0.09	0.96	80261	pos634	2.09223	0.239307		pos	26	20696.8	11712.3	0	40183.2	31212.3	6515.06	39049.3	30744.1	13714.4	20463.3	29566.8	0	38540	25588.5	28599.7	40196.9	41916.5	29950.1	80260.6	22407.9	60338.1	0	0
702.501	24.7236	C77H146O17P2	1	[GP (16:0/18:0)] 1',3'-Bis-[1-hexadecanoyl-2-(11Z-octadecenoyl)-sn-glycero-3-phospho]-sn-glycerol	3	0	Lipidmaps	-0.379647	83.8211		2_5h'2_h'3_5h'3_h'4_h'5_h'6_h'pooled	[GP (16:0/18:0)] 1',3'-Bis-[1-hexadecanoyl-2-(11Z-octadecenoyl)-sn-glycero-3-phospho]-sn-glycerol	0	bp				0.24	0.63	78254	neg497	2.99722	0.206744	Double-charge	neg	28	19646.5	14702	16746.4	14170.9	11834	19564.9	21343.8	13291.7	30823.4	21745.3	15977.5	23010	19475.1	28272.1	30737.2	22615.4	18466.3	42356.3	33685.4	24643.6	78253.6	0	0
79.9406	12.53										2_5h'2_h'3_5h'3_h'5_h'6_h'pooled		0	bp				0.11	0.54	77754	pos639	0.536696	0.000656077		pos	28	52595.6	74204.2	41844.4	51639.2	47271.1	46071.4	39879.5	40189.3	59876.6	60341.5	77754.5	42338.6	24316.6	32648.6	9209.52	34019.7	26034.2	20207.8	24163.8	28425	25222.3	0	6161.91
203.079	11.691	C8H13NO5	2	N2-Acetyl-L-aminoadipate	8	Central	KEGG_Metacyc	0.609244	16.6864		2_5h'2_h'3_5h'3_h'4_h'5_h'6_h'pooled	N2-Acetyl-L-aminoadipate	0	bp				0.13	0.77	77556	pos640	0.60424	0.469508	H	pos	28	20911.9	25645.1	77556.4	20163.8	18901.8	66876.2	40992.2	42226.5	44014.8	30028.2	35133.2	67128.3	33131.2	19161.6	33707.2	34838	39705.9	55173.1	19189.1	22174.5	22650.7	5447.78	5218.36
343.084	10.6694							-5.13212			6_h'pooled		0	bp				0.2	1.73	77235	pos641	48.7006	0.133562		pos	12	0	0	0	0	0	0	0	0	0	0	0	0	0	9636.32	0	0	30581.2	0	77235.1	10544.1	58322.6	0	0
612.666	12.5794										pooled		0	bp		C45	xC13	0.06	1.73	77180	neg499	3.75822	0.543665		neg	14	0	18167.2	0	0	9070.64	0	0	77180.4	0	0	54625.4	0	0	73116	0	0	42255.9	0	0	34089.4	0	0	0
701.997	2.77717										2_5h'3_5h'3_h'4_h'5_h'6_h		0	bp				1.03	1.03	77068	neg501	2.6607	0.0811102		neg	24	66688.2	20065.4	36239.6	41387.5	0	22999.6	58274.3	12342.4	53638.4	53723	35942.5	53101.4	56183	64895.8	44023.3	39667	42658	48276.5	68532.9	63486	39295.9	0	0
320.141	4.11731										2_5h'4_h'5_h'pooled		0	bp				0.16	0.94	76522	neg503	0.348009	0.337518		neg	25	34831.7	10780.6	12052.9	75040.8	23193.9	12764	27755.9	0	20268	6632.99	0	10936.8	45036.2	15970.9	31617.3	76521.6	34694.5	54884.9	20470	0	18158.6	0	0
687.155	24.4897										2_5h'2_h'3_5h'3_h'5_h'6_h'pooled		0	bp				0.48	0.84	75580	neg506	2.36849	0.164309		neg	28	6530.04	12610.2	7301.37	22918.8	14137.4	22406.5	34937.6	7362.63	41750	9247.81	13930.1	10977.8	13017.2	75580.3	28413	29996.3	13426.1	18718.3	54127.9	21956.2	64753	0	0
145.038	7.60188	C5H7NO4	2	2-Oxoglutaramate	8	Central	KEGG_Metacyc_HMDB	0.196573	-12.0633		2_5h'2_h'3_5h'3_h'4_h'5_h'6_h'pooled	2-Oxoglutaramate	0	bp				0.1	0.54	75298	neg508	2.05447	0.239776	H	negneg	28	32597.7	31229.3	21748.9	34196.7	20874.5	23435.8	26063	13556.2	20949.8	30488.5	29726.8	28615.2	23368.1	23373.1	17011.3	36834.9	14325.6	33261.9	65476.8	20515.8	75297.6	0	0
213.246	6.98176										2_5h'2_h'3_h'4_h'5_h'6_h'pooled		0	bp				0.11	0.26	74104	pos643	1.32009	0.16243		pos	28	50512.6	54222	43062.6	40665.5	63694.6	42407.4	41111.6	37347.8	36226.5	47300.3	48600.8	42195.4	61305	69421.1	40624.7	65942.7	65013.1	66041.1	68122.7	62042.5	63581.6	28330	31393.5
79.9662	13.0111	[PO3]3-	1	Phosphite	7	0	KEGG_HMDB	-1.60627	39.7656		2_5h'2_h'3_5h'3_h'4_h'5_h'6_h'pooled	Phosphite	0	bp				0.04	0.47	73183	neg510	2.44793	0.15131	H	neg	28	39218.2	20127.8	17241.5	27022	20142	11122	31429.6	23001.2	12402	36994.8	27837.6	30307.1	39293.4	29653	34503.8	73182.9	38489.9	51467.4	59678.7	21675.5	61326	0	0
264.104	19.564	C12H16N4OS	1	Thiamin	8	Central	medium_KEGG_Metacyc_HMDB	-0.422951	43.1244	2.095	2_5h'2_h'3_5h'3_h'6_h'pooled	Thiamin	0	bp				0.07	0.2	73109	pos644	0.96676	0.548683	H	pos	28	54773.7	68463.2	46487.4	48193.2	45948.5	41544.1	53065.7	45902.4	58017.1	73108.9	68014.6	53909.6	44221.6	40180.9	35807.4	29007.1	37297.4	31026.3	41560.3	44403.7	45211.6	0	0
708.494	2.7862										2_h'pooled		0	bp				0.21	1.73	71661	neg516	0	0.0588834		neg	18	61055.1	51064.8	0	71661.4	35242.3	35657.8	44094.3	26984.1	0	71569.2	28782.1	11807.8	40613.9	0	0	0	0	0	0	0	0	0	0
385.32	3.30465										3_h'pooled		0	bp				0.11	1.08	71388	neg517	0.577088	0.537237		neg	24	18257	52225.4	9976.28	10350.3	19982.4	66651.5	10218.5	21964.6	0	46617.3	71387.7	33217.4	64012.9	0	25333.1	21774.7	38472.7	0	0	27558.7	28409.7	25787.8	24306.5
233.101	16.0111	C8H15N3O5	4	Ala-Gly-Ser	7	0	Peptides	-0.162168	31.7627		pooled	Ala-Gly-Ser	0	bp				0.1	1.73	69829	pos646	0	0.287878	H	pos	16	0	69829.5	0	12331.1	3468.8	0	4136.13	53313.8	0	4912.11	38596.5	0	0	69031.9	0	0	65475	0	0	0	0	0	0
163.99	3.19396										2_h		0	bp			x-CO2	0.37	0.57	69277	neg522	0.31677	0.0040513		neg	28	56458.1	26455.1	28454.5	69276.6	57576	53305.8	13796.5	8527.19	23489.4	36241.4	10213.1	21801.5	42019.8	33932.9	30602.6	25312	33435.8	20677.2	12072.4	16293.6	28702.8	5681.92	9143.05
341.126	4.40133	C19H19NO5	1	Cassyfiline	7	0	KEGG	-0.749188	-39.6432		4_h'5_h'pooled	Cassyfiline	0	bp				0.21	1.73	68717	neg524	0.375336	0.324991	H	neg	22	13417.2	0	0	68716.6	31712.8	9422.45	5894.81	4275.88	0	4937.34	0	0	14246.6	5040.99	13832.5	20016.6	12006.5	17695.4	30631	0	10600.3	0	0
243.972	10.7055				0.1						2_5h'2_h'3_5h'3_h'4_h'5_h'6_h'pooled		0	bp	xNa+		xNa+	0.13	0.32	68106	pos649	1.42047	0.132841		pos	28	41147.4	33977.2	52062.4	22694.4	23771	38728.1	43688.1	49700.3	53069.2	54606.7	49304.7	54412.7	59810	55898.8	46822.3	55973.5	42429.3	54181.4	36439	45423.3	39152.4	0	0
419.049	11.5366										5_h'6_h'pooled		0	bp				0.1	1.73	67893	pos650	6.69363	0.0704895		pos	20	7022.06	0	0	8587.82	15199.3	0	25170.5	0	18286.4	0	0	0	24142.7	0	22842	49192.2	26228.9	61586.9	67892.9	25521.3	65808	0	0
132.098	9.70086										2_5h'2_h'3_5h'3_h'4_h'5_h'6_h'pooled		0	bp				0.12	0.45	67749	neg526	0.684392	0.223684		neg	28	39341.4	67748.8	28083.9	53373	43455.2	33274	31155.9	26102.4	31340.9	43070.9	44840.3	28404.5	23664.4	31982.6	12173.9	21849.4	18817.8	18049.8	31667.8	15957.5	41415.6	0	0
166.03	4.02489										2_5h'2_h'3_5h'3_h'4_h'5_h'6_h'pooled		0	bp				0.2	0.67	67612	neg527	0.771162	0.661769		neg	28	48013.7	67611.8	33469.7	7824.22	48401.8	49351.1	30423.7	38346.4	15098.9	42452.2	57166.5	22946.2	42990.5	34938.6	19387.5	28649.8	30584.2	9464.42	24158.8	45778.3	11479.9	0	0
117.043	10.4477	C4H7NO3	5	L-2-Amino-3-oxobutanoic acid	8	Central	KEGG_Metacyc_Lipidmaps_HMDB	0.0835426	6.0387	0.0408231	2_5h'2_h'3_5h'3_h'4_h'5_h'6_h'pooled	L-2-Amino-3-oxobutanoic acid	0	bp			x-H2O	0.15	0.33	67528	pos651	1.03852	0.858147	H	posneg	28	44164.1	35708	29591.6	42406.7	52619.5	31612.1	67528.3	39919.5	46815.7	61938.6	32945	41374.2	46837.5	40711	38179.7	29494.2	41069.6	32003.2	43561.8	33586.5	54367.7	7908.19	5144.8
240.024	12.7643	C6H12N2O4S2	2	L-Cystine	10	Central	medium_KEGG_Metacyc_HMDB	-0.513048	-0.357071		2_5h'2_h'3_5h'3_h'4_h'5_h'6_h'pooled	L-Cystine	0	bp				0.12	0.57	67143	pos652	1.34644	0.47916	H	posneg	28	24945.2	67142.6	29320.7	27303.3	42102.7	18293.2	39377.1	22880.2	33028.7	43671.9	47857.7	31614.7	32099.7	26671.4	23227.8	32418.3	21238	21962.8	45900.8	18400	53780.5	0	0
174.101	12.0637	C7H14N2O3	5	N-Acetylornithine	10	Central	KEGG_Metacyc_HMDB	0.69401	-0.873548	0.69401	2_h'pooled	N-Acetylornithine	0	bp				0.2	0.77	66674	pos654	0.82227	0.752133	H	pos	28	18656.7	7553.96	14770.6	66673.6	22664.6	16618.4	13537.5	17660.3	12384.7	11474.8	9103.26	9796.73	23991.5	10338.5	10325.6	31028	21450.6	10968.3	45090.2	13318.6	28716.2	12689.7	15967
687.148	8.51369	C21H35N7O13P2S	1	Dephospho-CoA	8	Central	KEGG_Metacyc_HMDB	-1.16948	0		2_5h'2_h'3_5h'3_h'4_h'5_h'6_h'pooled	Dephospho-CoA	0	bp				0.15	0.6	66593	pos655	0.588237	0.273979	H	posneg	28	33532.3	27351.2	51979.7	32307.3	29903.4	66592.9	20598.1	30829.6	29602.6	40082.9	8873.55	31969.2	39145.2	18171.8	24851.5	25709.6	9433.33	23159.9	25363	26509.5	23894.5	0	0
273.929	23.4651							-3.96135			2_5h'2_h'3_5h'3_h		0	bp				0.1	0.11	66580	pos656	0.993054	0.899664		pos	28	57599.5	55894.5	58342.5	57838.4	58251.6	54427.2	54884.4	65036.7	55098.9	54153.7	61728.7	56236.9	62774.7	54058.4	51082.8	44969.3	46792.5	53879.9	59320.5	58753.1	51259.2	49744.7	46549.4
203.049	12.325										2_5h'2_h'3_5h'3_h'pooled		1.19222e-06	bp				0.41	0.91	66397	pos657	0	0.0148075		pos	21	26248.2	41450.1	22727	36557.3	48501.8	56553.8	52744.3	32506.1	35237.2	57650.8	66396.7	41195.8	27227.4	18917.7	0	0	0	0	0	0	0	0	0
113.048	8.8994	C5H7NO2	6	(S)-1-Pyrroline-5-carboxylate	8	Central	KEGG_Metacyc_HMDB	0.397605	0.0769808	0.397605	2_h'pooled	(S)-1-Pyrroline-5-carboxylate	0	bp				0.11	1.05	65016	pos660	0.302535	0.0990864	H	pos	28	65016	27575.1	10859.9	54028.7	34016.1	23592.5	43341.8	18710.6	12645.9	57441.6	10201.7	10323.2	29093.3	16503.9	19207.3	17766	18805.5	9592.44	13067.2	9704.54	11002.5	6599.47	14469.6
147.916	3.05638										2_5h'2_h'3_5h'3_h'4_h'5_h'6_h		0	bp				0.42	0.42	64453	neg538	1.31364	0.0777241		neg	28	36670	28010.3	34325.6	38466.8	27698.4	32654.8	52560.4	31836.6	43951.7	44628.8	38577.6	36568.1	45181.1	29957.2	34944.5	38913.4	39549.1	31035.9	43984.9	42618.9	43210	14185.3	14384.4
169.956	8.26044										3_5h		0	bp					0.92	64248	pos663	1.72238	0.315443		pos	19	0	33677.2	34372.4	0	46425.7	30870.6	61403.9	64248.5	61584.9	53452.3	26377.3	41513.7	46160.7	46653.4	32413	37874.9	20833.8	21425	59465.5	37517.3	36150.4	29840.1	30316.6
386.873	14.2411										3_5h'3_h		0	bp				0.13	0.25	64079	neg540	0.911578	0.620937		neg	28	45146.8	64079.2	47617.3	42275.5	54837.3	58706.6	58096.1	61458.3	63623.4	49578.4	59271.1	50287.8	53138.9	51738.2	35780.6	40426.8	40390.2	40040.8	47785.3	59105.2	35151	18917.7	13511.3
191.045	8.66523	C7H5N5O2	1	6-formyl-H2-pterin	7	0	Metacyc	0.953548	16.6063		2_5h'2_h'3_h'pooled	6-formyl-H2-pterin	0	bp				0.12	1.3	63620	neg543	1.34555	0.740395	H	neg	27	7766.44	31146.4	14454.4	8192.95	9108.6	16602.8	7241.44	63620.4	10976.1	18205.6	47273.8	22715.3	12220.3	56836.3	0	9142.25	34864.6	2992.82	6840.28	35304.5	3475.23	0	0
338.133	11.9515										pooled		0	bp				0.12	1.73	62862	neg546	2.24735	0.42265		neg	11	0	0	0	0	0	0	0	5050.58	0	0	0	0	0	9641.42	0	0	62862.1	0	0	6742.05	0	0	0
383.864	14.2321										2_5h		0	bp			x-H2O	0.12	0.27	62786	neg548	0.812937	0.238734		neg	28	52131.3	62786.1	44481.5	47664.6	44106	32355	49359.6	35554.4	46234.2	55890.6	43512.5	36520	38963	29883.2	51273.1	37019.8	48637.2	42688.8	32522.4	38823.4	29560.4	28712.5	38484.7
209.942	12.5513										2_5h'2_h'3_5h'3_h'4_h'5_h'6_h'pooled		0	bp			xCl37	0.13	0.27	62257	neg551	1.06894	0.604671		neg	28	45977.1	42179.5	37267.4	45097.6	41075	41168.2	45202.4	55642.9	55059.7	50596.1	52037.1	53468.2	50256.1	38604.1	29002.7	34057	33613.8	32465	37981.5	54187.5	43950.3	12657	14208.4
580.035	14.3137	C15H22N2O18P2	3	UDP-glucuronate	8	Central	KEGG_Metacyc_HMDB	0.748313	0		3_5h'3_h'4_h'5_h'6_h'pooled	UDP-glucuronate	0	bp				0.08	1.73	61722	neg553	4.55641	0.143024	H	neg	25	7640.55	0	0	16242.8	13301.7	0	22542.5	7869.99	7081.8	12681.1	7253.68	3825.03	22621.6	10396.5	18220.5	38690.6	34744.3	28790.1	61721.9	13833.1	59061.9	0	0
403.018	12.9606	C9H15N3O11P2	1	CDP	8	Central	KEGG_Metacyc_HMDB	-0.821612	0		5_h'pooled	CDP	0	bp				0.15	1.73	61016	pos666	2.28282	0.43888	H	pos	17	0	0	0	17382	21809	0	6661.65	0	0	0	0	0	13102.7	0	18957.6	30865.6	61016.3	28244	30078	0	59388	0	0
198.971	7.64729										2_5h'2_h'3_5h'3_h'4_h'5_h'6_h		0	bp			xCl37	0.04	0.32	60888	neg554	1.06801	0.721647		neg	28	38508	50458.3	49137.7	31485.3	49725.7	38454.6	52204.1	55588.5	52975.3	60873.7	47770.6	34200.9	43677.3	52045.2	51731.1	33182.8	60888.3	40183.2	51866.7	36718.4	39218.5	10118.7	16213.5
99.032	11.6632	C4H5NO2	2	Succinimide	4.5	0	KEGG_Metacyc	-0.150198	32.263	-0.150198	2_5h'2_h'3_5h'3_h'4_h'5_h'6_h'pooled	Succinimide	0	bp				0.29	0.53	60170	pos667	0.973218	0.90702	H	pos	28	38153.7	30801.2	25922.4	30642.6	45051.9	25493.3	53808.1	29607.5	40781	60170.1	22458	29884.3	43021.6	34608.7	31868.7	24725.7	39841.6	26766.5	28343.5	28863	41271.3	9633.33	7040.32
179.079	9.84793	C6H13NO5	10	D-Galactosamine	8	Central	KEGG_Metacyc	0.64232	-24.3478		2_h'pooled	D-Galactosamine	0	bp				0.16	1.73	59861	neg555	2.1798	0.589824	H	neg	21	2982.71	3361.79	0	13418.4	7676.41	9422.97	0	0	1921.27	2934.44	3581.22	0	0	3767.6	9063.12	0	0	15423.4	3329.49	3332.68	59860.6	0	0
89.0477	6.41394	C3H7NO2	9	Urethane	7	0	KEGG_Metacyc	0.315931	-4.05398	0.315931	2_5h'2_h'3_5h'3_h'4_h'5_h'6_h'pooled	Urethane	0	bp				0.12	0.3	59850	pos668	1.95646	0.052728	H	pos	28	32388.5	22873.5	38366	33171.2	18710.9	23091.1	32488.1	29693.6	23896.7	35603	29775.2	30562.8	31358.1	20483.3	22524.2	32212.5	19856.8	27952.7	50672.5	36159.5	59850.2	0	0
259.873	12.9271										2_5h'2_h'3_5h'3_h'4_h'5_h'6_h'pooled		0	bp				0.13	0.42	59821	pos669	1.17103	0.597219		pos	28	20534.8	19242.7	16228.7	37173.4	22286.9	21957	34130.2	16207.6	19122.2	26399	20755.2	19616.9	37537.8	40851.5	42809.2	59821.1	41780.3	58515.2	31255.8	21117.9	42968.6	6455.35	0
433.566	11.5985	C25H40N7O19P3S	3	Succinyl-CoA	8	Central	KEGG_Metacyc_HMDB	0.351753	0		2_5h'2_h'3_5h'3_h'4_h'5_h'6_h'pooled	Succinyl-CoA	0	bp			x2-mer	0.25	0.57	59795	neg556	1.23876	0.35397	Double-charge	neg	28	37823.6	34615.1	20535.3	35753.8	37197.1	18747.4	57672.3	29305.5	46729.5	59795.1	21250	27831.8	40199.5	32695.9	29123.1	19606.9	34905.6	31500.7	35118.4	34480.6	43992.8	0	0
196.096	6.07677	C8H12N4O2	1	3,5-dihydro-5-methylidene-4H-imidazol-4-one	7	0	Metacyc	1.1755	-30.4223		2_5h'2_h'3_5h'3_h'4_h'5_h'6_h'pooled	3,5-dihydro-5-methylidene-4H-imidazol-4-one	0	bp				0.38	0.66	59578	pos670	1.50433	0.49128	H	pos	28	26701.1	16824.4	28734.5	20076.8	6210.22	17761.6	51554.6	31139.6	26563.3	23897.8	38405.3	19277.6	30647.7	26345.6	35007.9	32530.9	52428.3	59577.5	11292.3	16272.1	38699	0	0
363.868	14.2207										2_5h'3_5h'3_h'5_h		0	bp				0.15	0.27	59100	neg557	0.910377	0.625815		neg	28	50013.6	55767.7	47722.6	45452.7	45542.1	27109.7	59099.6	43410.1	52648.5	53284.1	45686.2	51458.3	36556.5	28848.6	43830.4	45038.1	45308.3	49903.4	33706.9	35683.6	38129	27635.3	36202.6
242.188	3.23748	C14H26O3	11	[FA oxo(14:0)] 3-oxo-tetradecanoic acid	7	0	Lipidmaps_HMDB	0.883678	-19.3729		6_h'pooled	[FA oxo(14:0)] 3-oxo-tetradecanoic acid	0	bp				0.09	0.43	58934	neg558	2.45576	0.0320185	H	neg	28	16137.4	15945.2	29285.4	13979.9	20759.2	22077.1	35282.1	17304.7	43961.6	39332.2	27685	31901	28487.4	23663.9	51188.3	28575.9	58934.1	47984.9	37879.1	43273.5	58374.5	24448	33040.4
237.891	13.1828										2_5h'2_h'3_5h'3_h'4_h'5_h'6_h'pooled		0	bp				0.15	0.44	58847	pos674	1.34367	0.442187		pos	28	15684.3	18713.7	11594.7	30396.4	20978.8	15357.9	26942.9	15706.9	13671.3	19394.1	14636.6	12176.2	31099.7	29651.8	43308.4	58846.5	41869.1	56023.9	34514.3	15114.8	40038	0	0
524.175	13.9043	C22H28N4O11	1	Glu-Phe-Asp-Asp	7	0	Peptides	0.0158766	28.0799		5_h'pooled	Glu-Phe-Asp-Asp	0	bp				0.16	1.73	58795	pos675	1.841	0.57	H	pos	22	0	26664.6	0	0	10735.9	0	5564.5	46630.5	5614.59	0	49634.8	5511.46	19241.3	58795	4930.38	11551.2	37367.7	11712.7	0	10174.3	9590.42	0	0
688.486	6.16418										2_5h'2_h'3_5h'3_h'4_h'5_h'6_h'pooled		0	bp				0.22	0.5	58535	neg559	1.63243	0.0565553		neg	28	30788	24865.6	34341.3	29917.4	24090.6	37583.9	39522.7	13887.7	43889.6	36836.6	36329.3	49312.5	41671.5	50555	43656.7	46246.7	27526.5	39059.2	39093.9	51888.9	58534.8	0	0
688.428	3.6733										2_5h'2_h'3_5h'3_h'pooled		0	bp				0.07	0.87	57030	neg565	0	0.000407913		neg	21	30958.2	34639.1	37863.9	33333.3	32192.5	31079.7	46152.7	38836	48892.2	51831.6	41760.8	57030.4	15139.7	17866	0	0	0	0	0	0	0	0	0
164.047	12.5813	C9H8O3	13	enol-Phenylpyruvate	8	Central	KEGG_Metacyc_HMDB	0.898892	41.2664	0.868413	5_h'6_h'pooled	enol-Phenylpyruvate	0	bp				0.07	1.06	56768	neg567	0.858413	0.844995	H	neg	28	27370.6	15392	5942.05	56768	13921.5	6462.6	43133.3	14265.7	5997.39	12695.4	15378	4933.61	33119.4	19479.7	6608.5	44034	27007.7	13856.3	31465.3	10053.6	24709.4	3269.34	4598.41
276.115	11.8069				0.1						5_h'pooled		0	bp	xC13			0.13	1.73	56272	neg568	35.4474	0.184889		neg	14	0	0	0	0	0	0	4890.43	0	0	0	0	0	6841.3	0	0	9364.27	1970.04	5138.39	56272.5	0	50069.6	0	0
150.077	11.7337										2_5h'2_h'3_5h'3_h'6_h		0	bp				0.54	1.73	54707	pos680	0.625756	0.0922405		pos	24	17153.1	7496.41	21139.8	35850.3	41307.4	54706.7	31876.6	34441.2	36733	31978.6	30301.6	38144.1	27325.1	9947.32	0	0	10499.7	0	20050.6	36648.8	25815.6	0	0
217.931	11.7313										2_5h'2_h'3_5h'3_h'4_h'5_h'6_h'pooled		0	bp				0.13	0.66	54084	pos683	1.87148	0.109483		pos	28	32194.2	13344.3	9469.65	32536.1	20923.5	8630.34	27125.2	23175.1	24678.3	33673.8	30948.4	22645.3	34452.9	31958	19397.5	54083.8	22373.5	35900.5	35087	38413.7	42699.2	0	0
329.053	8.21015	C10H12N5O6P	3	2',3'-Cyclic AMP	8	Central	KEGG_Metacyc_HMDB	1.1846	-15.3286		2_5h'2_h'3_5h'3_h'4_h'5_h'pooled	2',3'-Cyclic AMP	0	bp				0.13	0.9	53766	neg576	3.51254	0.300748	H	neg	28	10545.2	7444.74	10689.3	7591.28	3670.07	11307.8	8074.13	10291.4	15319.1	8796.92	8133.89	13970.6	11246.5	13418.2	8427	15333.3	12122.2	9244.98	11109.4	14399	53766.4	0	0
134.077	7.42245										pooled		0	bp				0.17	1.73	53418	pos684	2.54022	0.106222		pos	21	0	0	6046.11	6798.9	6613.82	0	0	0	7055.4	6718.05	0	0	53418.1	6757.47	7796.45	5854.35	6464.64	11594.4	13304.7	6516.09	14250.5	0	5304.5
250.142	4.02373										2_5h'3_5h'3_h'4_h'5_h'6_h		0	bp				0.45	0.45	53037	neg579	1.24759	0.535463		neg	28	26253.8	34162	42032.4	23075.1	21944	44269.5	30588.9	27812.2	31726.9	29671.5	28540.8	37367.3	33356.8	47815.5	29536.3	29162.2	34021.7	29514.2	31761.9	26596.5	53037.5	7077.17	19084.6
425.254	6.78235	C19H40NO7P	6	[PE (14:0)] 1-tetradecanoyl-sn-glycero-3-phosphoethanolamine	7	0	Lipidmaps_HMDB	-1.02225	41.0234		4_h	[PE (14:0)] 1-tetradecanoyl-sn-glycero-3-phosphoethanolamine	0	bp				2.65	2.65	52812	pos685	6.58744	0.42265	H	pos	6	0	0	0	0	0	0	0	0	0	0	0	0	32432	52812.4	23778.2	0	33255.3	0	0	19762.3	0	0	0
175.085	9.99811	C7H13NO4	3	Calystegin B2	7	0	KEGG	0.549426	-29.4848		3_5h'3_h'4_h'pooled	Calystegin B2	0	bp				0.15	0.42	52673	pos686	1.28236	0.338186	H	pos	28	25272.5	52673	28669.2	38729	32942.9	25255.1	37847.6	35022	33043.3	38091.6	30245.4	35704.6	38760.5	33052.5	33001	35358.3	29010.8	33123.3	49076	27301.4	47917.4	11230.1	23721.1
230.163	6.79146	C11H22N2O3	2	Leu-Val	7	0	Peptides	0.237529	1.66376		3_5h'4_h'5_h'pooled	Leu-Val	0	bp				0.26	1.73	52436	pos688	4.53277	0.334104	H	pos	22	0	0	15471.5	0	0	16348	14078	4044.18	21401.9	12583.9	0	14824.5	17432.7	12046.1	27516.9	26252	11309.3	35991.1	21666	0	52435.8	0	0
403.845	17.5427				0.2						2_5h		0	bp				0.24	0.24	51868	neg582	0.992463	0.955432		neg	28	41045.1	40718.1	44483.8	47458.9	35497.2	33071.3	37410.4	34244.8	33028.6	40135.8	33087.1	40224.2	33128.6	27340.8	39200.6	43450.1	44259.7	38659.3	36446.9	37108.8	41597.2	38076	39407.3
196.085	11.1895	C18H24N4O6	3	Asn-Pro-Tyr	7	0	Peptides	0.579069	36.3114		2_5h'2_h'3_5h'3_h'pooled	Asn-Pro-Tyr	0	bp				0.29	0.87	51394	pos690	0	0.0119597	Double-charge	pos	21	40784.7	30599.2	24779.7	51393.7	50998.6	35935.2	22499.2	28629.5	20229.6	34416.3	30853.7	23843.7	10772.1	0	9363.07	0	0	0	0	0	0	0	0
138.994	11.8274										3_5h'4_h'5_h'6_h		0	bp				0.06	0.13	51287	neg585	1.08813	0.138875		neg	28	48761.9	39450	50548.7	46049.9	40212	43124.1	50432.5	45997.4	51287.2	46114.2	42146.4	49150.1	48411.8	48179.8	45899.7	48720.4	50281.2	48733.9	45890.3	48626.1	46272.1	38995.7	37812
506.996	12.6327	C10H16N5O13P3	4	ATP	8	Central	KEGG_Metacyc_HMDB	0.320834	0		2_5h'2_h'3_5h'3_h'4_h'5_h'6_h'pooled	ATP	0	bp				0.1	0.52	50638	pos692	2.65153	0.0366268	H	pos	28	18150.6	10423.5	6189.27	18774.6	10117.2	7368.11	23632.6	17820.2	15767.1	13860.3	15306.7	10834.6	35252.7	17793.5	24856.8	29856.5	27033	23696.3	30989.8	23920.1	41234.3	0	0
416.85	14.2366										2_5h		0	bp				0.07	0.29	50633	neg586	0.933183	0.737181		neg	28	45104.6	47644.7	50633.2	44311.4	40471.2	24635.6	47549.8	37081	42116.9	41569.1	37392.5	39713.2	28874	30132	33105.3	28168.2	34524.8	38967.5	28874.3	36169.3	37063.7	32588.5	29382.2
119.926	0.945024				0.2						2_5h'3_5h'3_h'4_h'5_h'6_h'pooled		0	bp				0.2	0.22	50350	neg587	1.46831	0.0921331		neg	28	50349.8	39912.3	41617.3	24076.2	29472.8	18915.8	41264.8	30166.8	28995.5	30045.3	29641.5	28533.8	25661.7	36000.9	38272.8	47235.2	43283.1	44481.6	29843	33367.7	43189.9	0	0
182.085	5.54304	C12H10N2	1	Harman	7	0	KEGG	0.620947	-0.541292		2_5h'2_h'3_5h'3_h'4_h'5_h'6_h'pooled	Harman	0	bp				0.12	0.38	49069	pos694	4.59593	0.0332986	H	pos	28	13766.7	18234.7	21705.7	7699.83	9081.08	9768.36	17394.1	16067.8	22551.2	36113.4	30686.4	29721	8446.04	10355.6	10956.8	8606.45	15741.1	8396.94	49069.1	28903.5	44045.9	0	0
265.891	13.1741										2_5h'2_h'3_5h'3_h'4_h'5_h'6_h'pooled		0	bp				0.35	0.39	48755	neg596	1.39478	0.310715		neg	28	14212.4	17175.7	10231.3	16918.2	12241.8	11266	18737.9	8011.31	15131.5	11465.9	7399.22	8757.28	19695.6	19768.1	29964.5	48755.4	32228.2	38167.9	20178.2	11405.9	24801.2	2888.26	0
390.175	12.4864	C15H26N4O8	10	Ala-Val-Asp-Ser	7	0	Peptides	-0.401784	20.261		2_5h'2_h'3_5h'3_h'4_h'pooled	Ala-Val-Asp-Ser	0	bp				0.19	1.73	48045	pos695	0.33108	0.173632	H	pos	25	22674.4	24807.3	30785.1	30399.8	22117.7	28574	26641.5	34436.6	27381.8	32475	29320.9	27358.3	47805.6	25022.8	18908.4	45411.2	15228.2	0	0	26847.8	0	0	0
194.043	13.0898	C6H10O7	16	D-Glucuronate	8	Central	KEGG_Metacyc_HMDB	0.320498	-9.20525		6_h	D-Glucuronate	0	bp				0.15	0.51	47936	neg600	2.01652	0.106044	H	neg	28	15005.5	13108.8	10551.2	20443.6	15787	15967	18242.5	20900.5	18958.7	18007.5	21209.8	18056.8	34723.4	18339.2	13174.5	16455.5	14054.3	17285	30461.9	26860.3	47935.7	10352.1	4065.54
372.621	12.4378										2_h'pooled		0	bp				0.11	1.73	47919	neg601	2.61116	0.600527		neg	19	2720.71	0	3195.67	7904.85	3452.06	6994.69	0	3488.63	0	3207.58	0	0	3093.28	10038.3	0	0	35983.6	3073.72	0	47919	0	0	0
347.853	13.0614										4_h'5_h		0	bp				0.18	0.45	47800	neg602	1.56238	0.296597		neg	28	14869.8	16502.4	11609.5	15101.6	14124.7	13191	21241.9	11052	11339.1	10258.9	11086.5	9751.48	27986.4	26200.3	31117.8	47800.2	32008.4	45042.3	24805.7	11164.3	30302.2	20737.8	22863.7
150.053	10.5706	C5H10O5	37	D-Ribose	10	Central	KEGG_Metacyc_HMDB	0.515906	-1.11732		2_h'3_5h'3_h'4_h'5_h'6_h'pooled	D-Ribose	0	bp				0.08	0.78	46602	neg606	1.50119	0.0145547	H	neg	28	9131.4	10624	6948	11404.6	9074.75	9071.96	14175.4	46602.1	12918.1	10610.1	13910.8	9884.44	19359.3	18418.6	12469.7	19884.2	14996.2	15056.6	13485.2	14381.9	16495	0	3165.79
99.032	10.3905	C4H5NO2	2	Succinimide	4.5	0	KEGG_Metacyc	-0.188804	23.9663	-0.188804	2_5h'2_h'3_5h'3_h'4_h'5_h'6_h'pooled	Succinimide	0	bp	x-H2O			0.11	0.27	46343	pos697	1.07585	0.431007	H	pos	28	33052.1	28228.8	20997.4	31199.4	33048.7	27026.7	46342.9	34219.7	30645.5	41371	24246.3	31326.5	27795	26812	27449.8	23414.4	30493.2	24719.3	29994.3	36489	31714.9	10475.1	9826.72
133.11	13.391										pooled		0	bp				0.12	0.34	46060	pos698	0.902918	0.417494		pos	28	5658.97	9718.35	11764.6	12891.9	16057.7	12859.7	13179.2	11330.2	11897	12649.6	10271.6	10838.4	15098.5	10069.9	11556.2	11320.2	11686.7	11991.1	13682.5	10468.5	13599.5	5604.77	5264.14
400.107	7.82561	C13H25N2O8PS	1	S-Acetylphosphopantetheine	7	0	KEGG_Metacyc	-0.669816	0		2_5h'3_5h'3_h'4_h'5_h'pooled	S-Acetylphosphopantetheine	0	bp				0.14	0.94	45818	pos699	1.04699	0.953853	H	pos	26	24303.6	19273.1	25456.6	20514.5	12573.7	0	31414.6	13646.4	20708.9	18334.4	7583.56	17285.4	37254.3	17739.7	23915.8	45818.1	17849.1	30451.3	14967	0	19676.2	0	0
215.163	14.9374										2_5h'2_h'3_5h'3_h'4_h'5_h'6_h'pooled		0	bp				0.09	0.56	45650	pos700	0.387295	0.190213		pos	28	29755.8	29760.2	10454.8	45649.8	41110.6	11934.4	25101.5	28194.4	17539.8	17576.3	30294.2	9841.73	21841.9	30283.2	17882.4	11436.1	16797.5	15704.2	9604.97	18621.2	9997.88	0	0
208.058	11.4054	C7H12O7	1	1-O-methyl-&beta;-D-glucuronate	7	0	Metacyc	-1.10876	0.54665		4_h'pooled	1-O-methyl-&beta;-D-glucuronate	0	bp				0.1	0.86	45578	neg612	5.9287	0.235349	H	neg	28	3436.69	3142.67	2552.13	6820.09	2899.36	2718.74	6583.41	2446.75	4935.28	6014.68	3482.6	2236.46	8196.22	6020.33	12941.6	20470.9	3277.65	17935.3	24902	3262.46	45577.9	3919.65	0
185.069	9.6946										2_5h'2_h'3_5h'3_h'4_h'5_h'6_h'pooled		0	bp				0.1	0.17	44601	neg616	0.88734	0.328071		neg	28	38184.2	42868.8	40178	44168.9	41010.7	40921.5	36914.4	35617.8	36055.2	38692.9	37244.4	37675.7	37100.2	36876.1	33677.9	34850.2	33691.9	37838.5	34644.2	32649.1	44601.2	23396.5	21817
156.054	10.0898	C6H8N2O3	4	4-Imidazolone-5-propanoate	8	Central	KEGG_Metacyc_HMDB	0.626553	11.6365		2_5h'2_h'3_5h'3_h'4_h'5_h'6_h'pooled	4-Imidazolone-5-propanoate	0	bp				0.09	0.57	44132	neg617	0.949496	0.8978	H	neg	28	22221.4	10439.5	7686.82	30955.3	19864.1	9760.45	22261.8	16842.9	44131.8	24289.9	14233.3	18975.4	18642.4	20913.9	32631.5	21291.1	10970.3	25987.8	18070.4	12610.2	26839.8	0	3059.71
361.859	17.3226										3_5h'5_h		0	bp				0.28	0.39	43697	neg619	1.02428	0.920514		neg	28	19362.3	43196.3	29217.4	24435.2	37978.4	36626.4	43697.4	33395.6	40875	18667.1	29958.1	37751.4	21280.8	39075.8	37927.1	36321	39276.4	39589.5	38626.3	41174.5	21643.6	19993.7	17787.4
263.984	9.21049										4_h'5_h'6_h'pooled		0	bp				0.1	0.36	42141	neg623	2.79472	0.0348331		neg	28	12984.4	11499.8	11919.9	15640	13190.3	10522.7	20544.3	10890.9	12135.6	11032	11996.8	13761.4	26052.1	17251.1	23962.5	32429	37477.9	41329.3	42141.5	26535.3	41303.7	12820.2	11487.6
259.546	12.6999										pooled		0	bp				0.09	1.73	42087	neg624	2.59297	0.42265		neg	12	0	0	0	0	0	0	0	14350.9	0	0	10616.8	0	0	22142.9	0	0	42087	0	0	7778.91	0	0	0
239.939	11.7206										2_5h'2_h'3_5h'3_h'4_h'5_h'6_h'pooled		0	bp				0.05	0.78	41441	neg626	1.81255	0.0561669		neg	28	35120	9565.71	10801.5	24410	14091.3	11749	26999	17420.7	17576.6	29527	25447.1	18991	40193.1	21011.4	17007.8	34622.9	13370.8	24714.6	28061.5	33587.9	29431.7	0	0
132.09	12.357	C5H12N2O2	6	(2R,4S)-2,4-Diaminopentanoate	8	Central	KEGG_Metacyc	-0.0638072	-25.2951		5_h'pooled	(2R,4S)-2,4-Diaminopentanoate	0	bp				0.12	1.23	41438	neg627	24.8182	0.170251	H	neg	19	2208.87	0	0	0	0	0	2658.84	9987.4	0	0	0	0	2795.37	8430.16	2139.2	6938.4	13286.9	5995.64	31029.8	1986.7	41438.2	0	3695.12
363.058	12.9192	C10H14N5O8P	5	GMP	10	Central	KEGG_Metacyc_HMDB	-0.664972	4.27114		2_5h'2_h'3_5h'3_h'4_h'5_h'6_h'pooled	GMP	0	bp				0.15	0.57	41321	pos704	1.05861	0.785715	H	posneg	28	11053	19231.4	16332	8540.32	16052.1	16396.4	15795.3	29007.8	13816.2	16059.2	22998.3	13496.6	16489.8	34376	25397.7	19642.4	41320.9	14183.1	14266	13845.3	15280	0	0
180.064	13.7793	C6H12O6	57	myo-Inositol	8	Central	KEGG_Metacyc_HMDB	0.909482	-3.03782		2_5h'2_h'3_5h'3_h'4_h'5_h'6_h'pooled	myo-Inositol	0	bp				0.17	0.49	41254	neg628	0.830728	0.196354	H	neg	28	15022.1	28129.9	13783.6	16984.9	16468.7	12893.1	41253.7	16189.7	22168.3	19789.4	25076.2	17759	17931.5	15251.5	6923.85	7726.45	7542.03	8931.65	14911.6	11298.3	12291.6	0	0
348.047	12.0939	C10H13N4O8P	3	IMP	8	Central	KEGG_Metacyc_HMDB	0.839873	3.7803		4_h'5_h'pooled	IMP	0	bp				0.14	1.46	40943	neg631	1.68104	0.572548	H	neg	23	2388.59	15638.2	0	3147.68	2393.9	0	7534.35	22440.8	0	2919.84	23700.8	0	11351.1	40942.9	11820.3	17778.5	32415.2	12535	3230.13	0	6085.49	0	0
163.05	9.89958	C6H5N5O	1	Pterin	7	0	KEGG_Metacyc_HMDB	0.698351	18.5376		6_h'pooled	Pterin	0	bp				0.24	1.73	40810	neg632	3.19404	0.184623	H	neg	22	3245.2	22222.2	0	3030.77	0	3645.91	0	40809.8	0	7447.51	36375.7	3187.06	2880.67	22103.6	0	2516.33	18372.8	0	6483.95	11779.8	3061.75	0	0
284.086	10.319										2_h'3_5h'3_h'4_h'5_h'6_h'pooled		0	bp				0.19	0.86	40790	neg633	0.299663	0.189777		neg	28	8555.27	11316	39292	12158.7	11999.5	32775.1	9963.67	27194.8	10411.5	17151.4	24535.2	40790.4	10476.9	16002.4	3251.05	11069.9	3676.52	9167.14	3338.69	8255.08	5467	0	0
290.04	12.6332	C7H15O10P	6	D-Sedoheptulose 7-phosphate	8	Central	KEGG_Metacyc	0.669072	4.92013		2_5h'3_5h'3_h'4_h'5_h'6_h'pooled	D-Sedoheptulose 7-phosphate	0	bp				0.12	0.88	40473	neg634	2.17489	0.211306	H	neg	27	11991.5	7147.57	3128.49	14178.3	11735.3	0	40472.8	11976	14863.3	25388.4	15737.5	7126.18	21684.9	22037.7	17966.7	34362.9	26311.5	25121.7	27104.5	9245.31	20009.3	0	0
543.807	14.2551										2_5h		0	bp				0.11	0.2	38437	neg637	0.8277	0.210489		neg	28	34926.2	36332.1	38301.9	30185.9	35260.5	30219.1	35212.2	32054.8	33058.5	38437.4	32357.5	36652.9	28808.5	30445.2	31231.4	25073.8	30901.8	30801.3	24769.3	32314.1	22099	30649.3	31897.5
321.882	13.3005										2_5h'2_h'3_5h'3_h'4_h'5_h'6_h'pooled		0	bp				0.09	0.22	38017	neg639	1.21733	0.281053		neg	28	15297.2	17732.4	12799.4	24508.6	17470.7	21062.9	26908.7	17617.4	20066.3	15691.9	18343.5	12322.7	32672.7	28154.8	30998.1	38017.1	35449.8	35141.6	27025	19876.7	29841.4	5015.1	4486.6
173.033	12.6225										2_5h'3_5h'4_h'5_h'6_h'pooled		0	bp				0.06	0.09	36815	neg641	1.09322	0.233884		neg	28	29205.2	29799.7	28782	27732.4	29993.7	30509.6	28303.9	33398.1	28797.7	29307.1	27981.9	31123.7	33707.3	32653.9	36126.6	32177.9	36019.1	32731.7	33311.3	28921.9	34227.5	23878.1	25565.6
218.101	19.9823										2_5h'3_5h'3_h'4_h'5_h'pooled		0	bp				0.05	0.99	36090	pos708	3.07401	0.342262		pos	27	14453.7	17531.4	9274.15	11105.9	5798.87	0	10961.6	5099.33	17153.2	14317.6	14784.5	14722.6	6489.85	9813.5	17484.3	10344	13813	14228.1	9727.29	6147.84	36090.3	0	0
729.158	7.6828										4_h'pooled		0	bp				0.1	1.73	35533	pos709	8.06813	0.226319		pos	19	0	0	20404.6	0	0	0	15952.4	0	29609.7	18048.3	0	35305.8	32294.4	30010.3	25622.5	24564.4	0	35532.7	8020.62	0	16183.8	0	0
630.791	15.0933										2_5h'3_h'4_h'5_h'6_h'pooled		0	bp				0.06	0.17	35521	neg649	1.09041	0.488371		neg	28	31167	31519.9	30472.3	26297.5	34387	25260.1	25397.8	28544	35348.2	31700.6	33427.3	26244.8	26492.1	30355.6	29589.5	35521.5	30097.9	28347.2	29632.5	29605.7	34476.4	13475.5	22306.6
275.075	13.4635										3_5h'3_h'4_h'5_h'6_h'pooled		0	bp				0.21	1.25	35371	neg651	6.82113	0.133694		neg	26	0	6902.68	2588.2	0	8441.21	2105.2	13107	16928.6	9879.26	13087	12101.2	10062.9	16042	18775.7	8510.19	7788.39	11765.7	9629.94	29653.5	6914.43	35370.5	0	0
355.848	17.3091										2_h		0	bp				0.19	0.19	33927	pos711	0.844054	0.213262		pos	28	19158.1	26876.1	19908.2	27034.1	33926.7	31954	30702.6	23786.3	28979	17844.5	22992.7	25659.8	21311.9	23193.6	28923.9	23919.5	24353.6	24951.4	26529.5	30285	21610.6	9115.73	8486.36
214.024	11.2903	C5H11O7P	6	2-Deoxy-D-ribose 5-phosphate	8	Central	KEGG_Metacyc_HMDB	0.631762	-6.69966		2_5h'3_5h'3_h'4_h'5_h'6_h'pooled	2-Deoxy-D-ribose 5-phosphate	0	bp				0.16	0.87	32987	neg660	2.92077	0.277321	H	neg	27	7792.88	5489.54	5717.02	6182.28	5391.73	0	12555.4	6510.64	13224.2	6673.17	6290.86	8050.52	17059.6	13843.7	18871.9	32987.2	8518.16	26520.4	11418.3	2460.37	19926.4	0	0
277.899	13.3186				0.2						2_h'3_5h'3_h'4_h'5_h'pooled		0	bp				0.22	0.38	32335	neg662	1.09221	0.725638		neg	28	13323.2	10428.2	9987.22	15198.1	14928	15845.7	19976.1	11547.9	10134.7	11929.5	10073.5	11869.9	22933.2	19244.3	23030.4	29162.1	23852.9	28703.6	19988.3	9748.11	20474.5	0	10037.6
478.18	9.09854	C19H30N2O12	1	glcNAc-1,6-anhMurNAc	7	0	Metacyc	-0.372952	0		2_5h'2_h'3_5h'3_h'4_h'5_h'6_h'pooled	glcNAc-1,6-anhMurNAc	0	bp				0.1	0.59	32257	neg664	0.326761	0.181574	H	neg	28	25580.3	13149.3	14015.5	32256.9	12917.8	12290.6	27284.2	22158.2	17201.4	29263.3	20668	19464.5	20196.4	12922.3	9005.11	10430.8	8409.68	6611.61	3390.02	9441.89	5945.49	0	0
204.111	9.01634	C8H16N2O4	5	N6-Acetyl-N6-hydroxy-L-lysine	8	Central	KEGG_Metacyc	0.589199	-6.19876	-2.66882	2_5h'2_h'3_h'4_h'5_h'6_h'pooled	N6-Acetyl-N6-hydroxy-L-lysine	0	bp				0.11	0.87	31936	neg665	4.2798	0.220822	H	neg	27	3976.98	3759.07	4677.07	5896.48	4136.48	4783.36	10369.6	0	9003.67	6627.02	5125.14	6347.9	11083.4	5838.24	12193.8	13449.1	6736.25	12737	31936.4	2786.7	28687.9	0	0
156.073	12.0128				0.1						2_5h'2_h'3_5h'3_h'4_h'5_h'6_h'pooled		0	bp	xC13			0.07	0.6	31321	neg666	0.474943	0.088411		neg	28	19877.7	31320.9	14950.5	28987.1	27235.8	15767.7	15922	16957.2	18423	25305.6	25404	17894.4	10790.6	22296.6	6910.91	11481.3	11324.3	7293.04	12672.5	9937.78	11581.2	0	0
200.045	9.93466										pooled		0	bp				0.12	0.12	31013	neg667	0	ND		neg	7	0	0	0	0	0	0	0	0	0	0	0	0	0	0	0	0	0	0	0	0	0	0	0
489.828	14.2243										3_h		0	bp				0.14	0.23	30836	neg669	0.821513	0.314985		neg	28	21758.8	30835.8	30532.3	22955.2	28514.7	17906.4	27113.8	18341.5	25512.9	26674	26024.6	23314.1	19378.8	22319.2	21985.4	17464.3	18151.9	22552.4	21943.5	17795.3	17254.6	11843.1	13839.3
154.038	9.99958	C6H6N2O3	2	Imidazol-5-yl-pyruvate	8	Central	KEGG_Metacyc	0.298059	23.9964		2_5h'2_h'3_5h'3_h'4_h'5_h'6_h'pooled	Imidazol-5-yl-pyruvate	0	bp				0.09	0.61	30339	neg670	0.894203	0.79504	H	neg	28	16491.3	20610.4	22528.6	11115.6	11868	30338.6	19326.9	16959.5	29467.4	24228.3	23459	21187.4	9991.75	13046.6	14797.4	12858.2	8831.39	11535.9	18381.8	14784.7	14514.5	0	0
166.063	4.23029	C9H10O3	17	3-Methoxy-4-hydroxyphenylacetaldehyde	8	Central	KEGG_HMDB	-0.327468	-32.1075	-0.297359	3_5h'4_h'5_h'pooled	3-Methoxy-4-hydroxyphenylacetaldehyde	0	bp				0.23	1	30160	neg672	1.43313	0.682576	H	neg	26	5260.23	5391.86	4849.15	5809.44	0	5116.14	9205.63	10373	14883.7	4795.8	5180.35	5193.52	10564.4	8711.78	22966.8	12740.8	13797.5	19118.7	5211.3	0	10446.5	5611.92	5998.82
325.844	12.7554										2_5h'2_h'3_5h'3_h'4_h'5_h'6_h		0	bp				0.15	0.26	29430	pos716	0.868152	0.161555		pos	28	23353.2	19619.8	25806.7	23253.2	23518.8	23867.1	19774	19056.5	21590.1	16811.8	17220.3	20215	19623.9	18604.4	18264.7	29430.2	17565.4	28282.6	19420.6	18624.7	23280.1	6189.44	12787.8
113.048	12.0999	C5H7NO2	6	(S)-1-Pyrroline-5-carboxylate	8	Central	KEGG_Metacyc_HMDB	0.167349	26.5071	0.167349	4_h	(S)-1-Pyrroline-5-carboxylate	0	bp				0.11	0.46	29080	neg678	1.52932	0.325565	H	neg	28	9481.01	9658.51	17434.9	11522.3	13828.6	12412.1	18737.9	13443	22423.6	17366.6	13494	14751.8	19681.7	21756.2	20365.9	9907.09	19014.7	17253.6	17083.9	11587.3	29080.4	8447.51	7280.47
560.467	0.0388848										2_5h'2_h'3_5h'3_h'4_h'5_h'6_h'pooled		0	bp				0.11	0.15	29004	pos717	0.975421	0.805198		pos	28	24795.8	25672.6	27378.7	28670.5	27633	21555.2	21308.8	22862	21203.2	26994.4	29004.5	23084.6	22052.1	26668.3	23247.1	20753.2	19735.3	24349.5	26197.2	24038.6	25709.2	0	12740
191.96	8.04773										2_5h'2_h'3_5h'3_h'4_h'5_h'6_h'pooled		0	bp				0.15	0.73	28786	neg681	0.967988	0.866414		neg	28	19270.8	3282.69	10342.8	22516.6	25723.8	14695.2	18900.7	14657.4	17882.3	15453.4	13789.7	15512.2	20117.8	14588.8	21827.1	23259.2	28785.7	20700.6	17035.8	21762.9	22122.2	0	0
256.096	7.5772							4.33906			2_5h'2_h'3_5h'3_h'4_h'5_h'6_h'pooled		0	bp				0.09	0.23	28758	neg682	0.743575	0.188282		neg	28	17375.8	22165.9	19801	20867.1	14625.7	13989.2	16923.4	20335.2	24598.7	20575.5	18388	22576.9	17857.9	22742.7	24166	20279.1	20042.4	17518.9	10780	14814.4	11199.2	5157.77	8852.44
453.817	13.2038										5_h		0	bp				0.09	0.31	28616	neg684	1.23105	0.406583		neg	28	8486.13	10987.7	11048.6	13887.6	11402.8	12112.7	16813.6	10292.3	10704.8	8987.61	12098	10097.8	19672.3	16936.8	23299.5	27787.3	22157.8	28615.5	16220.4	10208.9	19615.6	20655.9	20767.8
209.036	9.65471										5_h'pooled		0	bp				0.13	1.73	28438	neg685	14.6237	0.186722		neg	16	0	0	0	0	0	0	5612.86	0	0	0	0	0	2460.43	0	2982.01	19400.1	17450	7768.3	28438.4	3126.07	12306.6	0	0
74.0002	12.795	C2H2O3	1	Glyoxylate	8	Central	KEGG_Metacyc_HMDB	-2.75906	26.5819	-2.69149	3_5h'4_h'5_h'pooled	Glyoxylate	0	bp				0.12	0.49	28256	neg686	1.12755	0.760226	H	neg	28	12474.2	11141.7	7838.83	18453.2	9865.54	9221.67	21933	10460	9708.18	8731.48	9862.96	8880.02	23062.6	12796.6	18626.6	26267.5	19488.4	19751.8	17428.7	6438.89	18460.9	9379.62	4173.05
623.761	17.1058										5_h		0	bp				0.12	0.12	28247	neg687	1.02268	0.720814		neg	28	23977.3	24610.9	23671.6	24458.3	24554.7	20797.4	24437.2	24662.4	23658.8	19199.8	22877.5	23863.8	23338.9	24609.2	26395.8	28247.4	25159.8	28064.8	24741.5	23323.1	23329.5	14625	15714
395.84	17.4161										3_5h'4_h'5_h'6_h		0	bp				0.22	0.22	28241	pos719	1.00655	0.960926		pos	28	14154.1	19563.9	15587.1	16609.5	21059.7	24821.1	18512.9	21525.5	22499.1	17439.9	21788.1	20053.2	23977.7	22803.7	21848.4	18365.5	19512.3	19324.1	21206.3	22331.8	19361.4	12965.5	17915.9
158.021	8.88816	C6H6O5	7	[FA methyl,oxo(5:0/2:0)] 2-methylene-4-oxo-pentanedioic acid	4.5	0	KEGG_Metacyc_Lipidmaps	-0.442129	-9.11434		2_5h'2_h'3_5h'3_h'4_h'5_h'6_h	[FA methyl,oxo(5:0/2:0)] 2-methylene-4-oxo-pentanedioic acid	0	bp			x-H2O	0.45	0.45	28230	neg688	1.47461	0.138195	H	neg	28	20401.7	14977.3	18768.6	11621.9	18860.2	14906.7	22091.6	13101.4	15893.8	19973.9	13673.5	22252.1	12623.9	15124.6	19253.7	11911.9	15684.8	15483	17679.7	28230	21020.9	3179.71	8100.13
114.087	5.38376										2_h'3_5h'5_h		0	bp				0.3	0.32	27610	pos722	0.99606	0.983832		pos	28	18722.9	18381.8	17780.3	20965.4	20491.3	26499.2	25570.2	21599.5	24264.6	23036.4	24175.2	18272.8	23889.9	20839.7	12243.8	19891.4	19506.6	22193.6	27610.4	15645.1	24432.7	9053.93	13801.8
232.117	10.9781	C8H16N4O4	1	(3R)-hydroxy-N-acetyl-(L)-arginine	7	0	Metacyc	0.390014	-39.3019		2_5h'2_h'3_5h'3_h'4_h'5_h'6_h'pooled	(3R)-hydroxy-N-acetyl-(L)-arginine	0	bp				0.06	0.66	27302	neg689	2.02221	0.318152	H	neg	28	13988.1	17612.3	9553.94	9696.36	10255.6	3001.18	12161.1	11416.6	13986.2	15293.2	20000.1	15193.7	11253.2	7680.24	16495.1	7947.45	9649.84	13832.6	9826.55	9287.53	27302	0	0
106.997	9.22393										2_5h'2_h'3_5h'3_h'4_h'5_h'6_h'pooled		0	bp				0.09	0.2	26855	neg691	0.921718	0.332866		negneg	28	26854.7	18024.5	21199.6	22541.7	21938	18457.9	25150.3	18407.4	22491.7	24023.1	20572.2	26298.6	22007.5	23884.3	20037.2	20448.8	21022.3	18659.9	18192.1	20344.5	19474.1	3188.52	8220.2
238.005	9.38628				0.1						2_5h'2_h'3_5h'3_h'4_h'5_h'6_h'pooled		0	bp	xMSnoise			0.18	0.39	26679	neg692	1.60721	0.145245		neg	28	14907	19099.8	8152.97	14624.8	14378.5	8070.12	13139.9	6692.7	11827.3	14470.8	17701.6	13516	14752	9512.51	15905.6	18329.7	26679.4	23183.2	21460.8	13414.5	24709.6	0	0
155.035	11.5562	C3H10NO4P	3	N-Methylethanolamine phosphate	8	Central	KEGG_Metacyc	0.508886	22.9497		2_5h'2_h'3_5h'3_h'4_h'5_h'6_h'pooled	N-Methylethanolamine phosphate	0	bp				0.11	0.39	26402	neg693	2.40106	0.0987608	H	neg	28	13057	12035.9	11878.1	8785.16	7937.44	9289.42	21480.6	17969.6	14171.7	22565.1	25472	17032.3	16140	13467.1	6954.44	13215.6	9014.64	6456.07	23372.9	26402.4	12681.2	0	0
192.027	9.78321	C6H8O7	12	5-Dehydro-4-deoxy-D-glucarate	8	Central	KEGG_Metacyc	0.179884	-24.7402		2_5h'2_h'3_5h'3_h'4_h'5_h'6_h'pooled	5-Dehydro-4-deoxy-D-glucarate	0	bp				0.14	0.46	26205	neg694	1.02014	0.953299	H	neg	28	21297.9	26205.4	12956.8	20525.5	16248.1	7296.96	16626.5	6968.11	15332.4	19961.2	7849.03	16493.8	18803.6	22643.6	9063.37	17499.2	12346.3	11572.3	18079.6	9734.94	17143.4	2824.45	2713.18
589.108	10.1384	C18H29N3O15P2	2	dTDP-4-acetamido-4,6-dideoxy-D-glucose	8	Central	KEGG_Metacyc	0.557008	0		3_5h'3_h'4_h'5_h'6_h'pooled	dTDP-4-acetamido-4,6-dideoxy-D-glucose	0	bp				0.15	0.94	26056	neg695	1.41012	0.541378	H	neg	26	9463.62	0	6123.86	26055.6	15902.5	0	18659.5	6687.99	10984	10831.5	3525.71	8356.38	23447	9007.38	15565	22207.8	10724.2	15749.1	23254.9	13302.1	22608.9	0	0
523.813	17.0641										2_5h'2_h'3_5h'3_h		0	bp				0.14	0.14	25270	neg699	0.970812	0.621473		neg	28	24099.6	23692.9	23069.1	22786.4	22612.2	22688.4	22382.4	21263.2	25270.4	23401.2	24232.3	23682	21573.3	22741.6	18846.7	20001.1	19640.2	20627.2	20150.1	24103.2	21846.3	10241.1	11631.4
173.069	21.4846	C7H11NO4	6	5-Deoxy-5-aminoshikimic acid	7	0	KEGG	0.410592	27.5627		3_5h'4_h'5_h'6_h'pooled	5-Deoxy-5-aminoshikimic acid	0	bp				0.08	0.47	25172	pos727	3.19094	0.0822588	H	pos	28	8745.32	4619.91	4556.36	9334.84	4463.02	4312.79	10128.9	9065.36	9053.91	11021.8	9246.18	5558.51	18527.4	11706.3	11975.7	12248.7	9276.02	12733	22038	10580	25172	3248.08	4235.43
132.006	13.048	C4H4O5	3	Oxaloacetate	8	Central	KEGG_Metacyc_HMDB	0.443531	16.3804		2_5h'3_5h'3_h'4_h'5_h'6_h	Oxaloacetate	0	bp				0.3	0.34	24825	neg702	1.25145	0.40316	H	neg	28	20296.3	14056.8	23588.6	10513.9	16280.3	21586.6	20679.9	21165.5	22305	22883.2	14717.6	17898.5	17763.6	23139.8	21277.7	15868	15947.2	16726.6	20960.4	14760.6	24824.9	2902.61	8311.39
186.029	9.86154										3_5h'pooled		0	bp				0.17	0.98	24626	neg704	11.6623	0.217979		neg	21	2850.74	0	0	0	0	0	6366.19	9533.22	3114.54	6019.76	8979.82	0	5941.41	17135.9	2046.44	5477.87	3306.23	0	3297.42	24625.7	7063.77	0	0
236.514	24.527										2_h'3_5h'3_h'4_h'6_h'pooled		0	bp				0.21	1.2	23981	neg706	1.43183	0.594705		neg	27	16625.7	3742.85	2894.91	9852.53	3085.71	13627.7	10076.1	6326.64	9493.57	13856.1	7875.99	6924.74	11892.1	21088.7	7756.64	3216.74	11344.8	0	6013.6	23981	8043.27	0	0
171.087	9.86346										2_5h'2_h'3_5h'3_h'pooled		0	bp				0.29	1.73	23380	neg708	0.103186	0.00386885		neg	21	16049.8	23379.7	13064.3	20116	17969.3	16379.7	8746.36	11120.3	8978.01	17994.6	17105.7	6914.56	0	6924.46	0	0	0	0	0	5620.03	0	0	0
108.058	8.10175	C7H8O	5	Benzyl alcohol	4.5	0	KEGG_Metacyc_HMDB	0.304056	23.3759	0.350328	2_5h'2_h'3_5h'3_h'4_h'5_h'6_h'pooled	Benzyl alcohol	0	bp				0.09	0.36	23042	neg709	0.993769	0.959582	H	neg	28	11055.7	20455.5	11837.1	13012	15278.3	15758.6	18170.6	20990.5	21939.8	18372.6	21811.9	16275.2	13412.2	13289.8	14347.5	20320.6	11426.4	16701.4	16157.7	11710.7	15906	5037.87	7550.44
121.02	3.89664	C3H7NO2S	2	L-Cysteine	4	Central	KEGG_Metacyc_HMDB	-0.233397	-214.21		2_h'pooled	L-Cysteine	0	bp				0.18	1.73	22825	neg711	0.879988	0.846213	H	neg	19	13243.3	6826.93	0	12872.3	5203.79	6879.34	0	0	8284.53	0	7307.25	5508.62	0	0	0	0	6814.6	8430.49	14309.6	0	7650.93	0	0
225.148	16.5559	C22H38N6O4	1	Chaksine	3	0	KEGG	-0.573137	75.8395		2_5h'2_h'3_5h'3_h'4_h'5_h'6_h'pooled	Chaksine	0	bp				0.26	0.48	22606	pos730	1.2429	0.237941	Double-charge	pos	28	10798.5	12516.3	9313.79	12834.8	11380	11552.7	14916.3	10066.4	16994.5	16769.9	15645.1	15268.3	13871.7	10045	7842.67	10531.5	4645.83	5192.31	18091.3	14313.4	12050.5	0	0
401.128	11.8286										pooled		0	bp				0.08	1.73	21943	neg718	0	ND		neg	9	0	0	0	0	0	0	0	0	0	0	0	0	0	5146.04	0	0	21942.6	0	0	0	0	0	0
247.025	11.4419	C8H10NO6P	1	Pyridoxal phosphate	8	Central	KEGG_Metacyc_HMDB	0.318212	22.0945		3_5h'3_h'4_h'5_h'6_h'pooled	Pyridoxal phosphate	0	bp				0.08	0.11	20785	neg722	1.86615	0.00111946	H	neg	28	11013.6	9053.59	9505.71	10981	8912.26	10326.8	16122.1	13016.3	13918.3	12802.1	12070.2	13214.8	16381	16342.3	15963	14735.2	15793.6	14275.8	18033.2	18022.8	20338.9	0	0
355.448	11.2493										2_5h'2_h'3_5h'3_h'5_h'6_h'pooled		0	bp				0.23	0.88	20420	neg725	0.555619	0.033616		neg	27	13497.4	20420.3	10472.6	19566	15208.3	13903.9	11683.4	8712.79	18269.1	12743.7	16145.2	9456.52	8052.43	9751.09	0	7409.75	2786.69	5919.64	10116	6152.52	10777.9	0	0
230.056	10.4766	C15H21N6O9P	1	&beta;-ketophosphonate	7	0	Metacyc	1.10072	0		pooled	&beta;-ketophosphonate	0	bp				0.15	1.73	20222	neg726	0	0.232104	Double-charge	neg	15	0	5905.05	6369.03	0	3676.63	7837.47	0	3573.55	6850.73	0	0	6150.5	0	0	0	0	0	3896.43	0	0	0	0	0
157.038	12.2529	C6H7NO4	2	2-Aminomuconate	8	Central	KEGG_Metacyc_HMDB	0.808859	-4.34507		3_5h'4_h	2-Aminomuconate	0	bp				0.33	0.62	20000	neg727	1.7172	0.255683	H	neg	28	3255.34	6419.29	12071.4	6223.49	8987.08	7973.75	11381.7	11240.1	16910.9	11387	6764.13	8581.13	10801.7	12828.9	16582.7	3163.04	14148.5	11745.2	11850.2	7961.75	20000.1	0	4802.19
185.009	12.6969	C3H8NO6P	2	O-Phospho-L-serine	8	Central	KEGG_Metacyc_HMDB	0.20218	-26.7811		pooled	O-Phospho-L-serine	0	bp				0.08	1.73	19550	neg729	0	ND	H	neg	15	0	7171.88	0	0	0	0	5406.92	13834.5	2403.09	7379.33	19549.9	0	0	8433.55	0	0	7580.74	0	0	0	0	0	0
140.011	8.79251	C6H4O4	3	cis-4-Carboxymethylenebut-2-en-4-olide	4.5	0	KEGG_Metacyc	2.64146	4.95956		2_5h'2_h'3_5h'3_h'4_h'5_h'6_h	cis-4-Carboxymethylenebut-2-en-4-olide	0	bp	x-H2O			0.17	0.27	18426	neg731	1.2133	0.222658	H	neg	28	18007.4	12869.8	16361.4	9197.9	11469.2	12464.7	11654.8	11513.5	13667.9	11225.5	10743	10395.7	11019.1	15519.9	14378.2	11165	18425.8	12702.6	10982.9	15379.2	13836.6	8127.14	6101.45
262.006	12.775										2_5h'2_h'3_5h'3_h'pooled		0	bp				0.11	0.44	18243	neg732	1.02463	0.930199		neg	28	11595.3	18242.8	9625.58	9025.62	9559.79	8217.94	8698.31	7905.22	11957.8	16403.9	12952.5	11517.1	12783	5953.72	6658.49	7657.71	5050.03	7940.33	12886.7	5254.71	9322.13	0	0
512.002	9.20873				0.1						2_5h'2_h'3_5h'3_h'4_h'5_h'6_h'pooled		0	bp	x-CO2			0.15	0.2	18100	neg733	0.970947	0.834174		neg	28	15744.7	14865.5	16498.2	14171.6	12173.3	14712.8	13229.6	14046	11552.9	15116.5	15132.3	14118.8	13497.9	11717.7	13193.2	9842.45	10716	9924.49	11025	12565.2	16274.7	0	0
272.101	21.2732	C23H36N4O7S2	1	Met-Met-Thr-Tyr	3	0	Peptides	-1.25635	52.9925		3_5h'3_h'4_h'5_h'6_h'pooled	Met-Met-Thr-Tyr	0	bp				0.09	1.2	18059	neg734	4.5367	0.0804785	Double-charge	neg	26	6084.17	1723.3	0	5098.44	4246.52	0	8154.12	6456.09	6529.55	7381.33	4558.06	2668.91	15758.2	5172.52	9863.1	8018.33	4633.72	8481.78	17614.1	6722.42	18058.7	0	0
119.041	9.82758	C4H9NOS	2	S-Acetylthioethanolamine	7	0	KEGG_Metacyc	0.204838	25.2933		2_5h'3_5h'3_h'4_h'5_h'6_h'pooled	S-Acetylthioethanolamine	0	bp				0.14	0.92	17425	neg735	1.43352	0.504622	H	neg	27	9689.88	6589.62	9081.52	11067.3	7342.2	0	17424.8	11395.8	14078.1	10539	11996	14031.6	16646.9	17028.3	14351.7	15123.8	10164.1	14444.3	9441.67	6831.15	10117.5	0	0
164.032	12.9064	C5H8O6	1	2-Dehydro-D-xylonate	7	0	KEGG	0.84134	17.8011		3_5h'4_h'5_h'6_h	2-Dehydro-D-xylonate	0	bp				0.28	0.3	17288	neg736	1.30925	0.088027	H	neg	28	8790.83	15820.3	15592.1	9770.63	11722.3	7987.55	13444.5	17287.5	15025	9594.46	12879.5	13345.5	12364.1	13460.3	16991.6	10597.5	14794.8	14520.3	11776.4	12664.3	14156.5	0	3502.6
161.969	12.5194										2_5h'2_h'3_5h'3_h'4_h'5_h'6_h'pooled		0	bp				0.08	0.61	17141	neg737	3.54092	0.17584		neg	28	3197.2	2972.65	2219.72	4415.76	2786.81	2038.2	6938.86	6584.83	6524.19	5176.48	6878.23	3334.97	7953.27	8360.24	7305.05	14825.8	10714.3	17141.3	15624.7	3268.09	13828	0	0
786.16	9.54155				0.1						3_5h'3_h'4_h'5_h'6_h'pooled		0	bp	xC13			0.11	1.05	16946	neg738	2.0808	0.211172		neg	26	14247.5	0	12756.6	6515.16	14949.2	0	12790.1	11880.7	13007.5	16071.5	10324.1	13774.1	11815.8	11244.4	12459	12007.3	12743.5	12490.8	16946.4	14319.3	13397.3	0	0
117.014	11.4748										4_h		0	bp				0.27	0.31	16362	neg739	1.46818	0.0537491		neg	28	9580.44	13261	9515.37	6649.69	10385.2	7943.69	12626.1	10698.6	15183.8	14363.6	8523.91	9410.7	12632.4	13771.3	16361.6	8098.23	15000.9	14995.8	11549.8	11980.6	13142.6	4396.67	4672.55
274.091	11.0037	C9H14N4O6	1	5-Amino-1-ribofuranosylimidazole-4-carboxyamide	7	0	KEGG	0.248831	-1.78848		4_h'5_h'pooled	5-Amino-1-ribofuranosylimidazole-4-carboxyamide	0	bp				0.13	1.73	15658	neg741	3.62482	0.311254	H	neg	20	4994.91	0	0	7205.63	0	0	2615.93	0	0	2697.9	9458.18	0	5252.65	5373.48	7963.17	7574.95	7820.93	11683.4	10461.4	0	15657.7	0	0
221.991	10.711										2_5h'2_h'3_5h'3_h'4_h'5_h'6_h'pooled		0	bp				0.06	0.22	14666	neg742	1.53474	0.043261		neg	28	11272.1	7836.57	12300.6	6382.35	5664.37	7128.46	10524.1	12350.1	10473.2	11566.4	14599.6	11892.2	11005.6	14017	10636	13477.3	9598.52	10444.2	8087.42	10293.8	11047.7	0	0
[truncated: 22 more columns]

## Sheet: Identification
Mass	RT	FORMULA	Isomers	Putative metabolite	confidence	Central	DB	ppm	RT%err	altPPM	Groups	BP	mzdiff	relation.ship	addfrag	Cisotope %error	Related peaks	RSD:QC	maxRSD	max intensity	relation.id	TvsCTRL	Pvalue	Adduct	Polarity	Detections	2_5_h_Con	2_5_h_D	2_5_h_L	2_h_Con	2_h_D	2_h_L	3_5_h_Con	3_5_h_D	3_5_h_L	3_h_Con	3_h_D	3_h_L	4_h_Con	4_h_D	4_h_L	5_h_Con	5_h_D	5_h_L	6_h_Con	6_h_D	6_h_L	matrix_blank_1	matrix_blank_2
71.0735	10.8174	C4H9N	2	3-Buten-1-amine	7	0	KEGG	0.438748	2.60298		2_5h'2_h'3_5h'3_h'pooled	3-Buten-1-amine	0	bp				0.08	0.47	617511	pos245	0.890927	0.759497	H	pos	28	358711	511393	261095	617511	478129	265315	342225	232660	356964	408123	409114	270988	308554	339856	183668	333108	177332	254186	536436	184040	492036	180151	198629
73.0162	12.055	C2H3NO2	1	Iminoglycine	5	0	KEGG_Metacyc	-2.69727	7.71171		2_5h'2_h'3_5h'3_h'4_h'5_h'6_h'pooled		-83.0568	fragment?				0.09	0.69	21580	neg666	0.754082	0.497005	H	neg	28	16153.6	21579.8	13064.5	18472.6	17206.7	16747.1	11904.1	8716.15	9270.76	18010.3	16819.5	14991	11203.5	14967.4	7304.92	11653	6737.89	6339	16085.5	3047.65	20400.6	0	0
74.0002	12.795	C2H2O3	1	Glyoxylate	8	Central	KEGG_Metacyc_HMDB	-2.75906	26.5819	-2.69149	3_5h'4_h'5_h'pooled	Glyoxylate	0	bp				0.12	0.49	28256	neg686	1.12755	0.760226	H	neg	28	12474.2	11141.7	7838.83	18453.2	9865.54	9221.67	21933	10460	9708.18	8731.48	9862.96	8880.02	23062.6	12796.6	18626.6	26267.5	19488.4	19751.8	17428.7	6438.89	18460.9	9379.62	4173.05
75.032	12.8051	C2H5NO2	3	Glycine	10	Central	KEGG_Metacyc_HMDB	0.0878694	-0.0384465		2_5h'2_h'3_5h'3_h'5_h'6_h'pooled	Glycine	0	bp				0.14	0.89	144549	pos544	2.30763	0.195977	H	posneg	28	12008.6	21967.4	15025.4	16794.7	21621.1	18764.9	30038.5	30768.6	30393	22186.4	23652.1	25468.1	35631.4	144549	33259	47319.3	28965.2	36386.5	55058.6	17903.9	58989.3	0	0
79.9662	13.0111	[PO3]3-	1	Phosphite	7	0	KEGG_HMDB	-1.60627	39.7656		2_5h'2_h'3_5h'3_h'4_h'5_h'6_h'pooled	Phosphite	0	bp				0.04	0.47	73183	neg510	2.44793	0.15131	H	neg	28	39218.2	20127.8	17241.5	27022	20142	11122	31429.6	23001.2	12402	36994.8	27837.6	30307.1	39293.4	29653	34503.8	73182.9	38489.9	51467.4	59678.7	21675.5	61326	0	0
79.9662	11.7752	[PO3]3-	1	Phosphite	5	0	KEGG_HMDB	-1.44321	33.4436		2_5h'2_h'3_5h'3_h'4_h'5_h'6_h'pooled	3-Deoxy-D-manno-octulosonate	-158.103	fragment?				0.03	0.54	130955	neg75	2.68946	0.0215465	H	neg	28	55065.9	27781.9	31658.3	64258.3	32792.8	22981.2	65353.4	43614.1	48508.9	66700.5	49938.2	42607.1	103726	59686.7	52176.3	121302	37346.8	85122.5	107800	84067.2	130955	0	0
80.9645	9.46911	HO3S	1	HSO3-	5	0	KEGG_Metacyc_HMDB	-2.25465	7.25901		2_5h'2_h'3_5h'3_h'4_h'5_h'6_h'pooled	HEPES	-157.134	fragment?				0.09	0.34	291244	neg1	0.602164	0.0161384	H	neg	28	175673	291244	163588	170800	182536	140869	145827	125170	195207	214233	218508	157173	96395.8	95405.4	66428.6	99198	90250.8	69024	97879.3	86199.8	113514	22347.5	21005.2
86.0368	12.4539	C4H6O2	7	2-Butenoate	5	0	KEGG_Metacyc_Lipidmaps_HMDB	0.0986465	33.982		3_h'4_h'5_h'6_h'pooled	S-Adenosyl-L-methionine	-312.1	fragment?	-C18H16O5			0.1	1.16	191877	pos106	4.09909	0.218279	H	pos	28	27899.2	18104.7	6250.43	48865.2	25004	6405.25	64633.6	8756.93	9409.34	38499	17642.3	10251.3	54000.9	33383.9	40060.2	51526.7	19136.4	56312.5	109881	27294	191877	4450.95	4977.42
88.0161	8.22056	C3H4O3	3	Pyruvate	10	Central	KEGG_Metacyc_Lipidmaps_HMDB	0.155211	-0.837674	0.212018	2_5h'2_h'3_5h'3_h'4_h'5_h'6_h'pooled	Pyruvate	0	bp		0.7	xC13	0.03	0.68	405727	neg162	2.06455	0.251909	H	neg	28	55729	67286.1	37489.1	73904.4	62670.6	40085.5	68887.2	60178.8	65168.5	55861.5	64434.8	47879.5	97792.7	173408	124307	305784	62773.7	405727	133033	47762	183930	25575	20877
89.0477	12.1915	C3H7NO2	9	L-Alanine	10	Central	KEGG_Metacyc_HMDB	0.238795	-0.477427	0.238795	2_5h'2_h'3_5h'3_h'4_h'5_h'6_h'pooled	L-Alanine	0	bp		0.1	xACNxC13	0.06	0.57	3477094	pos83	1.80496	0.277856	H	pos	28	1.07205e+06	530269	1168328	1562971	792013	774769	1.2188e+06	591641	1.62249e+06	820131	601044	1.57844e+06	1.68336e+06	1.59893e+06	1.4329e+06	2968757	749894	2.23531e+06	1.73687e+06	978889	2.93332e+06	15092.3	14797.3
89.0477	6.82936	C3H7NO2	9	Urethane	5	0	KEGG_Metacyc	0.320517	2.27542		2_5h'2_h'3_5h'3_h'4_h'5_h'6_h'pooled	Picolinamide	-33.0003	fragment?			xACN	0.18	0.37	523340	pos74	2.51133	0.0527177	H	pos	28	168487	121002	125025	95945.7	103179	132496	88462.5	104915	140383	143620	113660	148593	189575	146739	148961	201066	96933.2	129733	328293	191868	312648	4370.01	3841.27
90.0317	12.321	C3H6O3	6	Glyceraldehyde	8	Central	KEGG_Metacyc_HMDB	0.542185	29.1406	0.597721	2_5h'2_h'3_5h'3_h'4_h'5_h'pooled	Glyceraldehyde	0	bp				0.08	0.44	230982	neg253	0.292844	0.0128384	H	neg	28	115482	230982	111954	98352	140513	127956	103243	75050.5	78192	149007	178673	98420	54444.3	72609.9	36745.6	39012.9	41080.7	41867.5	30907.3	32071.9	44442.2	36168.9	32530.7
90.0317	9.17278	C3H6O3	6	(R)-Lactate	10	Central	KEGG_Metacyc_Lipidmaps_HMDB	0.544643	-1.04876	0.600179	pooled	(R)-Lactate	0	bp		0	xC13	0.03	1.5	2425799	neg38	1.81209	0.30306	H	neg	28	55327.3	65654.7	56970.4	42323.6	50717.1	45861.1	54661.3	45949	87820.2	59799	40066.1	74236.7	118700	2.4258e+06	122881	142708	59671.8	427481	46545	67891.4	137266	41882.1	82770.2
90.0318	5.8132	C3H6O3	6	Glycerone	8	Central	KEGG_Metacyc_HMDB	0.611433	-48.1139	0.666969	pooled	Glycerone	0	bp				0.02	1.69	3711889	neg30	0.960007	0.582807	H	neg	28	32184.2	26787.9	36302.9	26209.6	29090.4	32418.3	25463.7	31240.6	26525.1	29294.3	24350	27531.7	37647.7	3.71189e+06	29266	27563.3	31235.7	32632.2	27520.6	28279.5	28410.2	26494.2	32155.6
92.0474	9.57866	C3H8O3	1	Glycerol	8	Central	KEGG_Metacyc_HMDB	0.276818	-6.54767		6_h'pooled	Glycerol	0	bp				0.23	0.49	203801	neg284	1.68569	0.00109387	H	neg	28	107869	76945.4	81979.1	62784	66323.9	76475.5	94722.9	70193.5	109887	113215	79999.6	90823.6	110329	203801	80106.1	132945	66589.8	194597	122564	113835	110150	48013.7	58338.5
97.9674	14.2316	H2O4S	1	Sulfate	8	Central	KEGG_Metacyc_HMDB	-0.034939	14.4612		3_5h	Sulfate	0	bp				0.09	0.25	216066	neg271	0.791449	0.0989219	H	neg	28	139703	201712	129795	146312	171515	134569	216066	166354	191734	191383	166207	136075	138683	115203	135276	121995	137316	148424	116230	120068	121750	69194.6	93891.1
97.977	12.54	H3O4P	1	Orthophosphate	8	Central	KEGG_Metacyc_HMDB	1.48612	-1.25978		2_5h'2_h'3_5h'3_h'4_h'5_h'6_h'pooled	2-C-Methyl-D-erythritol 4-phosphate	-118.063	fragment?	-C5H10O3		xO18xCl37xC13	0.05	0.35	2142015	neg34	0.512896	0.0123296	H	neg	28	1.35423e+06	2142015	1.10928e+06	1.41753e+06	1.46755e+06	1.14699e+06	1.15664e+06	1.1074e+06	1.48826e+06	1.72729e+06	1.83372e+06	1.31141e+06	832069	760726	519272	665807	575800	538038	607350	716714	743967	214089	210854
100.016	6.84836	C4H4O3	1	2-oxobut-3-enanoate	5	0	Metacyc	0.451702	-13.0616		2_5h'2_h'3_5h'3_h'4_h'5_h'6_h'pooled	2-Acetolactate	-32.0262	methanol	-CH4O			0.24	0.36	787236	neg62	0.801558	0.429517	H	neg	28	664756	490986	312640	628842	516560	298447	420264	333046	490784	623713	456481	347270	517205	420474	406197	249928	297696	254549	374137	422394	360797	67647.8	75109.2
102.032	12.5906	C4H6O3	8	Acetoacetate	8	Central	KEGG_Metacyc_Lipidmaps_HMDB	-0.102259	33.857		2_5h'2_h'3_5h'3_h'4_h'5_h'6_h'pooled	Acetoacetate	0	bp				0.08	0.44	137799	neg353	0.689648	0.209406	H	neg	28	67439.1	137799	68230.1	71706.1	79766.7	71818.2	71580.7	47602.7	45480.4	79802.5	99894.7	54039.6	99127.5	63781.7	106149	112993	55997.2	88228.3	64009.2	25713	64270	18364	14699.1
103.063	10.463	C4H9NO2	14	N,N-Dimethylglycine	8	Central	KEGG_Metacyc_HMDB	-0.0185548	-8.41969		3_5h'3_h'4_h'5_h'6_h'pooled	N,N-Dimethylglycine	0	bp				0.06	0.11	1708809	pos127	1.3261	0.0162874	H	pos	28	1.27375e+06	1.18154e+06	1.34665e+06	1281184	1.18766e+06	1.19898e+06	1.37305e+06	1.38089e+06	1.46792e+06	1.37669e+06	1.40941e+06	1.47257e+06	1.60067e+06	1.29279e+06	1.42987e+06	1416449	1.39985e+06	1.46337e+06	1.66846e+06	1.48663e+06	1.70881e+06	1.28568e+06	1.28604e+06
103.1	18.022	C5H13NO	1	Choline	10	Central	KEGG_Metacyc_HMDB	-0.0314744	-0.15499		2_5h'2_h'3_5h'3_h'4_h'5_h'pooled	Choline	0	bp		0.6	xC13	0.02	0.92	1561881	pos140	1.85594	0.478766	H	pos	28	169249	211038	129092	235366	177268	151695	177202	118663	143225	183349	172034	162501	364297	200560	668665	1.22207e+06	296978	1.56188e+06	218145	112911	716304	19726.6	23562.2
104.011	12.8339	C3H4O4	3	Malonate	10	Central	KEGG_Metacyc_Lipidmaps_HMDB	0.312287	-0.0474428		3_5h'4_h	Malonate	0	bp				0.12	0.17	90494	neg464	1.05056	0.561882	H	neg	28	47173.7	52592.5	58045.9	46733.7	57745.3	54109.4	64265.7	73470.7	64052.8	52932	51990.6	61098.1	74475.3	86849.8	69698.5	40030.5	50095.2	56825.4	57862.9	50145.6	58597.9	35075.7	40431.5
105.043	12.8472	C3H7NO3	3	L-Serine	10	Central	KEGG_Metacyc_HMDB	0.288981	-0.717139		3_5h'5_h'6_h'pooled	L-Serine	0	bp				0.1	1.5	937395	pos193	0.371235	0.483373	H	posneg	28	54776.3	864013	29571.1	49421.8	553526	68634	78767.5	305966	102440	49160.5	661679	71865	141607	937395	87001.3	54482.8	167179	106974	78119.5	74864.5	96330.6	0	0
105.079	9.74189	C4H11NO2	2	2-Amino-2-methyl-1,3-propandiol	7	0	KEGG	0.136789	-43.6791		2_5h'2_h'3_h'4_h	Diethanolamine	0	bp				0.15	0.68	209882	pos463	1.04418	0.874248	H	pos	28	90139.5	92576.9	67331.3	103060	60226.4	72384.4	177534	56674.9	68827.2	101222	64858.5	58108.1	209882	78958.2	68884.2	163808	53918	57291.2	83806.6	53346.6	108929	45964.5	52741.3
105.079	15.9069	C4H11NO2	2	Diethanolamine	8	Central	KEGG_HMDB	0.177315	27.661		2_h'3_5h'5_h'6_h'pooled	Diethanolamine	0	bp				0.05	1.1	867381	pos201	0.948599	0.831968	H	pos	28	73192.1	73040.6	84330.4	157846	125508	81210	78618.2	80682.2	82002.3	74213.6	67032.5	66159.7	867381	162284	119728	121578	96207.6	158568	147302	101508	97015.1	67614.5	72144.9
106.027	10.7522	C3H6O4	2	D-Glycerate	8	Central	KEGG_Metacyc_HMDB	-0.192823	-13.9404		3_5h'4_h'5_h'6_h'pooled	D-Glycerate	0	bp				0.06	0.78	121000	neg390	2.22384	0.0824004	H	neg	28	38425.2	89168.8	25189.3	38471.5	37932.6	23107.1	56061.9	91845.2	48039.9	39447.3	121000	31386.6	88621.2	71267.8	63089.3	76078.2	61970.2	102826	56061.7	64700.8	100534	12754.4	19831.4
110.037	10.7991	C6H6O2	5	p-Benzenediol	6	Central	KEGG_Metacyc_HMDB	-0.708504	34.6979		3_5h'3_h'6_h'pooled	3-Dehydroshikimate	-62.0006	fragment?	-CH2O3			0.07	0.61	11401	neg159	1.17061	0.569605	H	neg	28	9879.39	3557.5	4975.72	7661.81	3410.8	7270.29	11400.7	5900.21	7715.74	9688.5	8160.22	6318.96	7769.37	3162.66	2801.08	7103.02	5967.51	2566.71	7564.32	8608.7	5299.29	3826.7	3026.55
111.043	10.3657	C4H5N3O	1	Cytosine	10	Central	KEGG_Metacyc_HMDB	-0.0209613	1.52504		2_5h'2_h'3_5h'3_h'4_h'5_h'pooled	Cytosine	0	bp				0.05	1.22	1313842	pos157	5.79383	0.360761	H	pos	28	79167.8	41331.5	68664.8	100286	122173	61708.5	91120.7	71047	147753	97793.7	78988.8	84718.9	105897	107179	294331	238544	325346	443681	259726	72852.6	1313842	0	0
111.993	11.7328	CH5O4P	2	Hydroxymethylphosphonate	6	Central	KEGG_Metacyc	-0.0145745	-1.68139		2_5h'2_h'3_5h'3_h'4_h'5_h'6_h'pooled	3-Deoxy-D-manno-octulosonate	-126.076	fragment?			xNa+	0.03	0.56	500096	neg75	2.91003	0.0258021	H	neg	28	230797	106615	101776	231371	107657	85477.4	251808	175645	172200	243806	220215	162430	385226	229817	182009	461054	139374	291927	437882	297347	500096	0	0
112.027	8.06444	C4H4N2O2	2	Uracil	8	Central	KEGG_Metacyc_HMDB	-0.108603	-6.49029		2_h'3_5h'3_h'4_h'5_h'6_h'pooled	Uracil	0	bp		0.5	xC13xN15xNa+	0.02	0.92	8960166	neg12	3.41567	0.215487	H	negpos	28	1.55283e+06	219336	515668	2.7609e+06	1.16295e+06	685875	3.68605e+06	1.22524e+06	1754040	1.57514e+06	824368	1.06847e+06	4713336	1.50164e+06	2.98018e+06	5570381	5111750	4.09218e+06	5146053	1.63911e+06	8960166	23087.6	21349.5
112.027	9.13989	C4H4N2O2	2	Orotate(Fragment)	8	Central	KEGG_Metacyc_HMDB	-0.103219	-21.7521		2_5h'2_h'3_5h'3_h'4_h'5_h'6_h'pooled	Uracil	0	bp		0.1	xC13	0.07	0.72	2166360	neg46	4.51868	0.201935	H	neg	28	407259	223723	238340	374575	245514	223177	768645	374714	550200	475778	377045	414880	1105327	563001	866564	1.41006e+06	750507	841584	1.31086e+06	333227	2.16636e+06	17561	20032.1
113.048	12.0999	C5H7NO2	6	(S)-1-Pyrroline-5-carboxylate	8	Central	KEGG_Metacyc_HMDB	0.167349	26.5071	0.167349	4_h	(S)-1-Pyrroline-5-carboxylate	0	bp				0.11	0.46	29080	neg678	1.52932	0.325565	H	neg	28	9481.01	9658.51	17434.9	11522.3	13828.6	12412.1	18737.9	13443	22423.6	17366.6	13494	14751.8	19681.7	21756.2	20365.9	9907.09	19014.7	17253.6	17083.9	11587.3	29080.4	8447.51	7280.47
113.048	8.8994	C5H7NO2	6	(S)-1-Pyrroline-5-carboxylate	8	Central	KEGG_Metacyc_HMDB	0.397605	0.0769808	0.397605	2_h'pooled	(S)-1-Pyrroline-5-carboxylate	0	bp				0.11	1.05	65016	pos660	0.302535	0.0990864	H	pos	28	65016	27575.1	10859.9	54028.7	34016.1	23592.5	43341.8	18710.6	12645.9	57441.6	10201.7	10323.2	29093.3	16503.9	19207.3	17766	18805.5	9592.44	13067.2	9704.54	11002.5	6599.47	14469.6
113.059	8.88567	C4H7N3O	1	Creatinine	8	Central	KEGG_Metacyc_HMDB	0.339996	0.289737		pooled	Lys-Lys-Gly-Ser	-96.0675	fragment?				0.13	1.73	851684	pos12	0	ND	H	pos	10	0	0	0	0	0	0	0	0	0	0	0	4864.69	9621.07	851684	0	0	0	0	0	0	0	0	0
115.063	10.9301	C5H9NO2	4	L-Proline	10	Central	KEGG_Metacyc_HMDB	0.205678	-0.0904493		2_5h'2_h'3_h'5_h'6_h'pooled	L-Proline	0	bp		4.5	xC13	0.05	1.13	5823044	pos56	0.768343	0.567689	H	posneg	28	966696	879498	363470	2325253	1.56499e+06	673699	4523842	856325	521610	780877	908813	500129	1.27838e+06	5.82304e+06	682003	962331	838342	1.10632e+06	1.42828e+06	599965	1.47843e+06	39294.3	43484.9
116.011	11.8174	C4H4O4	3	Maleic acid	10	Central	KEGG_Metacyc_HMDB	-0.063393	1.08976		2_5h'2_h'3_5h'4_h'6_h'pooled	Maleic acid	0	bp				0.06	0.34	436523	neg148	0.98621	0.949976	H	neg	28	170411	209353	211451	305551	187410	168510	204518	215497	266078	236442	158215	147187	188785	218491	266215	144793	208873	241396	213331	216536	222484	91232.4	120555
116.047	7.05033	C5H8O3	9	3-Methyl-2-oxobutanoic acid	8	Central	KEGG_Metacyc_Lipidmaps_HMDB	0.00499613	-4.04696		2_5h'2_h'3_5h'3_h'4_h'6_h'pooled	3-Methyl-2-oxobutanoic acid	0	bp				0.23	0.46	215252	neg274	0.627726	0.251906	H	neg	28	86142.8	78161.2	49443.8	143388	95203.5	61904.8	114236	102053	108139	96194.1	87248.5	63116	86073.5	108043	161522	120388	43066.7	109943	75474.6	53946.6	59208.6	25399.1	42958.6
116.084	4.15435	C6H12O2	16	4-Hydroxyhexan-3-one	7	0	KEGG_Metacyc	0.0938736	-37.859		2_5h'3_5h'3_h'4_h'5_h'6_h	4-Hydroxyhexan-3-one	0	bp		2.8	xC13	0.55	0.55	3549956	neg31	1.43723	0.0834783	H	neg	28	2487421	2.33442e+06	2.98559e+06	1.48582e+06	1978263	2.26187e+06	2.33456e+06	2.18767e+06	3.14003e+06	2.31841e+06	1.94724e+06	2.31386e+06	1.86536e+06	2.71858e+06	3.1681e+06	1.99784e+06	2.57087e+06	2.72096e+06	2.18835e+06	2.97876e+06	3062421	983158	1310129
117.043	11.4891	C4H7NO3	5	L-2-Amino-3-oxobutanoic acid	8	Central	KEGG_Metacyc_Lipidmaps_HMDB	0.0574718	14.5557	0.0147523	2_5h'2_h'3_5h'3_h'4_h'5_h'6_h'pooled	L-2-Amino-3-oxobutanoic acid	0	bp				0.15	0.56	91628	pos612	1.37074	0.091583	H	posneg	28	59271.4	51318.4	33987.9	43841.9	52786.2	34104.2	89822.8	45158.1	75426.2	91627.6	28706.3	49942.8	52681.8	37668.1	61135.4	38176.6	47809.6	33005.3	61452.3	50515.4	67232.6	5181.29	4949.06
117.043	10.4477	C4H7NO3	5	L-Aspartate 4-semialdehyde	8	Central	KEGG_Metacyc_HMDB	0.0835426	-5.76943	0.0408231	2_5h'2_h'3_5h'3_h'4_h'5_h'6_h'pooled	L-2-Amino-3-oxobutanoic acid	0	bp			x-H2O	0.15	0.33	67528	pos651	1.03852	0.858147	H	posneg	28	44164.1	35708	29591.6	42406.7	52619.5	31612.1	67528.3	39919.5	46815.7	61938.6	32945	41374.2	46837.5	40711	38179.7	29494.2	41069.6	32003.2	43561.8	33586.5	54367.7	7908.19	5144.8
117.079	9.99743	C5H11NO2	16	Betaine	10	Central	KEGG_Metacyc_HMDB	-0.0110861	1.39378		2_5h'2_h'3_5h'3_h'4_h'pooled	Betaine	0	bp		0.4	xFAxC13	0.02	1.47	69224056	pos5	3.52285	0.486757	H	posneg	28	4813628	6.42653e+06	3.11577e+06	11286376	5.80229e+06	4.82315e+06	1669097	1.24252e+06	2.0844e+06	2.20881e+06	1.85336e+06	1.9164e+06	4.04503e+06	4065310	9566507	3.94763e+06	2.14353e+06	14118543	5724177	2.24387e+06	69224056	162560	169879
118.027	12.3562	C4H6O4	7	Succinate	8	Central	KEGG_Metacyc_Lipidmaps_HMDB	0.195761	-0.272564		2_5h'3_5h'3_h'4_h'5_h'pooled	(R)-2-Hydroxyglutarate	-30.0106	fragment?	-CH2O	1.2	xO18xC13x-H2O	0.02	1.09	2024395	neg26	2.24463	0.47878	H	neg	28	341345	178648	119844	787905	275515	145248	616982	237626	192855	204956	168827	130291	858363	362979	768680	1.11555e+06	805156	1.68429e+06	535171	153447	2.02439e+06	55683.5	68131.8
119.041	9.82758	C4H9NOS	2	S-Acetylthioethanolamine	7	0	KEGG_Metacyc	0.204838	25.2933		2_5h'3_5h'3_h'4_h'5_h'6_h'pooled	S-Acetylthioethanolamine	0	bp				0.14	0.92	17425	neg735	1.43352	0.504622	H	neg	27	9689.88	6589.62	9081.52	11067.3	7342.2	0	17424.8	11395.8	14078.1	10539	11996	14031.6	16646.9	17028.3	14351.7	15123.8	10164.1	14444.3	9441.67	6831.15	10117.5	0	0
119.058	11.7655	C4H9NO3	11	L-Threonine	10	Central	KEGG_Metacyc_HMDB	0.381233	-2.27982		2_5h'2_h'3_5h'3_h'4_h'5_h'pooled	L-Threonine	0	bp				0.05	0.83	7228149	pos44	2.37082	0.352098	H	posneg	28	2.06396e+06	2.51127e+06	1.60941e+06	2.22235e+06	1.70226e+06	1.60118e+06	2.10071e+06	936405	2.23218e+06	2244979	1.82492e+06	2.02332e+06	2.25251e+06	2208745	1.58354e+06	2773259	335298	2.04962e+06	5.59874e+06	273757	7.22815e+06	51382.8	47699.7
119.058	6.94235	C4H9NO3	11	(-)-erythro-(2R,3R)-dihydroxybutylamide	5	0	KEGG	0.464379	-33.4714		2_5h'2_h'3_5h'3_h'4_h'5_h'6_h'pooled	Picolinamide	-2.98973	fragment?			xACNx-H2O	0.09	0.51	1273052	pos74	3.21223	0.1388	H	pos	28	427083	222998	354218	310054	257313	306331	535268	356911	551334	398313	430847	298235	689978	315888	795591	494083	497997	1.11314e+06	1.13072e+06	402747	1.27305e+06	23201.8	17311.2
122.037	6.8416	C7H6O2	6	Benzoate	8	Central	KEGG_Metacyc_HMDB	0.199206	-8.50007	0.199206	2_5h	Benzoate	0	bp		-0.3	xC13	0.25	0.56	5481061	neg19	1.26601	0.317608	H	neg	28	4040080	5.05808e+06	4027121	2.1688e+06	3.22489e+06	4065218	4.02802e+06	3.77012e+06	4679697	5481061	1.8906e+06	2739288	3379959	4705007	4846602	2465884	4.0627e+06	4.54865e+06	4463405	3017375	4.49427e+06	1.48239e+06	2.4277e+06
122.048	12.5717	C6H6N2O	4	E-pyridine-3-aldoxime	7	0	Metacyc	0.0623238	43.9686	0.0213564	2_5h'2_h'3_5h'3_h'4_h'5_h'6_h'pooled	Picolinamide	0	bp		0.8	xC13	0.06	0.37	926402	pos194	2.60623	0.100487	H	posneg	28	354189	181087	281947	313002	248533	251845	510948	254589	542748	400128	222589	464480	572522	288101	596594	591450	420725	666002	778325	415130	926402	75362	69953.7
122.048	11.1144	C6H6N2O	4	Isonicotineamide	5	0	KEGG	0.0779512	37.1908		2_5h'2_h'3_5h'3_h'4_h'5_h'6_h'pooled	NAD+	-209.506	fragment?		0.6	xC13	0.03	0.65	2547897	pos65	3.62283	0.190745	H	posneg	28	525391	246515	219476	623687	494081	245474	925706	432682	673317	609367	395980	539822	986952	554014	1.19492e+06	1.15289e+06	1.03865e+06	1.62663e+06	1.92975e+06	461143	2.5479e+06	62080.9	55558.2
122.048	6.85037	C6H6N2O	4	Picolinamide	7	0	KEGG	0.132846	1.28235	0.0918785	2_5h'2_h'3_5h'3_h'4_h'5_h'6_h'pooled	Picolinamide	0	bp				0.31	0.56	3983216	pos74	2.61948	0.192395	H	pos	28	984289	674312	877931	1.42534e+06	932248	919716	1.87811e+06	1.18176e+06	1.92228e+06	1.58413e+06	1.18785e+06	1.13379e+06	2.29043e+06	1.13308e+06	2.04879e+06	1.75934e+06	1.47911e+06	2343145	3.58923e+06	1.02671e+06	3.96889e+06	92246.4	219103
123.032	7.50742	C6H5NO2	4	Nicotinate	10	Central	KEGG_Metacyc_HMDB	0.478307	-0.167344		2_5h'2_h'3_5h'3_h'4_h'5_h'6_h'pooled	Nicotinate	0	bp		0.3	xACNxC13	0.13	0.75	7119656	pos45	1.08226	0.867532	H	posneg	28	3848963	2.09148e+06	1.56175e+06	7.11966e+06	3279437	1.36864e+06	3.40264e+06	2.56968e+06	2.90165e+06	4.13731e+06	3.25768e+06	2477025	4.10091e+06	1.95119e+06	1.68096e+06	1.76107e+06	724110	1.5408e+06	4667949	3621020	4446799	36556	48597.8
126.008	11.015	C2H7O4P	2	2-Hydroxyethylphosphonate	8	Central	KEGG_Metacyc	0.0129621	1.34989		pooled	2-Hydroxyethylphosphonate	0	bp				0.09	1.66	413844	neg158	0	ND	H	neg	9	0	0	0	0	0	0	0	0	0	0	0	0	11400.7	413844	0	0	0	0	0	0	0	0	0
126.043	6.89976	C5H6N2O2	2	Thymine	10	Central	KEGG_Metacyc_HMDB	0.0117588	1.6165	0.0117588	2_h'3_5h'3_h'4_h'5_h'6_h'pooled	Thymine	0	bp		0	xC13	0.07	0.86	2972231	neg35	6.86923	0.107324	H	negpos	28	567185	127433	160746	418729	288854	124411	1.07956e+06	253948	485428	615270	252453	496270	1.42323e+06	306295	658874	1.94881e+06	500325	953528	2972231	934092	1.80884e+06	4220.74	3588.38
126.079	6.84404	C12H20N4O2	1	Hexazinone	7	0	KEGG	0.301891	21.2671		pooled	Hexazinone	0	bp				0.23	0.73	156433	pos526	1.40708	0.529962	Double-charge	pos	28	132320	59148.5	32057.5	59715	51172.8	47556.9	123340	41545.3	36374.5	123549	45128.4	42864.5	86649.1	52259.3	39700.6	121522	40744.7	39019.7	124025	25354.6	73564.9	33589.5	34529
127.063	6.85745	C6H9NO2	7	2,3,4,5-Tetrahydropyridine-2-carboxylate	8	Central	KEGG_Metacyc_HMDB	0.150916	-22.8452	0.150916	4_h'5_h'pooled	2,3,4,5-Tetrahydropyridine-2-carboxylate	0	bp			xACN	0.1	0.69	298947	pos383	2.71207	0.250333	H	pos	28	73732.3	58205.6	51596.3	92322.5	68889.3	44265.8	89621.2	56303.5	61449.6	69890	73516.5	47942.9	101068	211070	93074.3	93253.1	80609.2	114856	210970	47352.8	298947	27151.3	37603.1
128.047	3.89502	C6H8O3	9	Dihydro-4,4-dimethyl-2,3-Furandione	7	0	KEGG_Metacyc	0.153292	-49.4444	0.114244	3_5h'4_h	Dihydro-4,4-dimethyl-2,3-Furandione	0	bp				0.11	0.39	121099	neg388	1.20276	0.454242	H	neg	28	66151.8	74652.6	86322.6	56941.5	63424.6	60696.7	121099	82272.9	72633.9	108236	60724.3	55159.5	120297	87764.9	71602.4	51548.7	93292	50465	99103.8	58484.4	60186.6	63261.5	68082.1
128.095	11.8759	C6H12N2O	3	L-Lysine 1,6-lactam	6	Central	KEGG_Metacyc	0.0468686	24.0969		2_5h'2_h'3_5h'3_h'4_h'5_h'6_h'pooled		-120.949	fragment?				0.12	0.33	389839	pos119	1.30554	0.134836	H	pos	28	167450	108488	201752	201732	188514	223053	191477	166471	252794	186990	138686	266848	187964	117091	183604	186954	208260	256959	266014	220542	314131	26094.6	27144.2
129.043	9.42132	C5H7NO3	6	L-1-Pyrroline-3-hydroxy-5-carboxylate	8	Central	KEGG_Metacyc_HMDB	0.327491	-11.846	0.288744	2_h'3_5h'3_h'5_h'6_h'pooled	L-1-Pyrroline-3-hydroxy-5-carboxylate	0	bp		-0.3	xC13	0.06	1.58	7862046	neg13	1.692	0.135609	H	negpos	28	223559	793791	197915	234195	333762	212436	217229	494775	301791	263377	215051	428795	331492	7862046	157899	516592	138893	618093	352357	370648	597420	23270.7	37581.4
129.079	6.84047	C6H11NO2	9	N4-Acetylaminobutanal	8	Central	KEGG_Metacyc_HMDB	0.485951	7.69076		4_h'pooled	N4-Acetylaminobutanal	0	bp		-0.1	x-H2OxC13	0.12	0.35	1660362	pos130	1.69261	0.145357	H	pos	28	390286	391406	416139	234656	490689	416903	369895	357964	485352	397931	465038	520726	472177	542939	604537	520442	475504	421295	642739	441155	849490	200170	198479
130.063	4.24218	C6H10O3	17	Ethyl 3-oxobutanoate	5	0	KEGG_Metacyc	0.430056	-22.1212		2_5h'2_h'3_5h'3_h'4_h'5_h'6_h'pooled	4-Hydroxyphenylacetaldehyde	-5.98943	132.08-H2		-1	xC13x-FAxACN	0.32	0.32	1447103	neg11	0.724395	0.0231969	H	negpos	28	404671	437426	307823	471245	411966	395308	471092	465296	708266	637296	506504	477846	410864	409148	532027	472915	268612	313302	306133	293323	326698	60175.7	65347
130.099	3.90496	C7H14O2	14	[FA (7:0)] heptanoic acid	7	0	Lipidmaps	0.358431	-47.519	0.358431	2_5h	[FA (7:0)] heptanoic acid	0	bp		1	xC13	0.33	0.33	2298571	neg42	1.39455	0.214397	H	neg	28	1.77094e+06	1.73896e+06	1.99744e+06	1.01826e+06	1.28398e+06	1480915	1514148	1.30474e+06	2.21168e+06	1.52595e+06	1.15827e+06	1.47987e+06	1.26818e+06	1593490	2.05161e+06	1.29142e+06	1.67259e+06	1.97718e+06	1633227	1.34399e+06	2.29857e+06	863202	1.12619e+06
130.111	17.7355	C6H14N2O	2	N-Acetylputrescine	8	Central	KEGG_Metacyc_HMDB	0.347731	41.2935		2_5h'2_h'3_5h'3_h'4_h'5_h'6_h'pooled	N-Acetylputrescine	0	bp		0.1	xC13x-NH3xO18xN15xNa+	0.03	0.79	27855692	pos13	0.91629	0.88312	H	posneg	28	6.46011e+06	5198956	1.11431e+06	21591420	20204958	5401548	4.17391e+06	3.53244e+06	1.28404e+06	1.46569e+06	2.33917e+06	351080	11008080	12577419	9993730	27855692	20713398	16444466	14172251	3.1335e+06	25941220	19390.6	22115.4
130.111	15.6988	C6H14N2O	2	&epsilon;-aminocaproamide	7	0	Metacyc	0.431278	37.5237		2_5h'2_h'3_5h'3_h'4_h'5_h'6_h'pooled	N-Acetylputrescine	0	bp				0.07	0.59	641323	pos237	3.14919	0.183426	H	pos	28	126734	169076	87010.7	138752	152387	110007	132637	132609	138567	157215	167034	106659	156729	139464	127988	179908	142211	153879	471991	149971	641323	19538.8	20282
130.111	6.96654	C6H14N2O	2	N-Acetylputrescine	8	Central	KEGG_Metacyc_HMDB	0.4424	-49.456		4_h'5_h'6_h	N-Acetylputrescine	0	bp				0.23	0.73	362415	pos336	3.82107	0.219348	H	pos	28	33596.6	85271.3	90938.8	26548.1	68304	64215.4	114039	42471.5	111857	70281.5	31954.4	77808.7	97542.5	97753.3	122453	135076	161610	153128	362415	71157.2	174236	9639.56	12358.9
131.022	8.60542	C4H5NO4	3	2-Oxosuccinamate	8	Central	KEGG_Metacyc	-0.101045	-5.35132		3_5h'5_h'6_h'pooled	Iminoaspartate	0	bp				0.13	1.43	86318	neg474	0.508224	0.520842	H	neg	28	7617.07	86318.4	3772.06	3792.57	46367.9	11668.1	11340	33187.6	8482.76	3861.3	64717.6	11747	14516.5	65646.5	11124.1	10118.3	20071.1	12196.5	14450.8	6873.58	10098.3	0	0
131.022	9.64788	C4H5NO4	3	Iminoaspartate	8	Central	KEGG_Metacyc_HMDB	-0.0903738	-25.1913		2_5h'2_h'3_5h'3_h'4_h'5_h'6_h'pooled	Iminoaspartate	0	bp				0.05	0.51	93131	neg456	4.52029	0.115618	H	neg	28	29078.4	13500.6	22831.8	18220.8	10082.1	14849.6	34531.2	19192.1	31173.7	22994	21010	16846.6	42130.5	20738.6	60473.8	59859.4	38267.9	68057.9	73380.7	28550.2	93131.1	0	0
131.069	12.1641	C4H9N3O2	2	Creatine	8	Central	KEGG_Metacyc_HMDB	0.130597	-18.4169	0.168745	3_5h'pooled	Creatine	0	bp				0.07	1.7	3592813	pos81	1.3472	0.476772	H	pos	28	10791	21635.1	5238.12	12845.7	19013.9	14295.4	13552.1	48769.4	36223.8	8174.12	5603.14	43827.7	26580.2	3.59281e+06	11365	8330.93	7751.15	27690.8	12715.6	32644.2	16820	5603.96	6605.75
131.095	9.80826	C6H13NO2	12	L-Leucine	10	Central	KEGG_Metacyc_HMDB	0.285599	2.81196		2_5h'2_h'3_5h'3_h'4_h'5_h'6_h'pooled	L-Leucine	0	bp		0.2	xACNxC13xC13x-FA	0.05	0.59	14761570	pos22	1.14744	0.754645	H	posneg	28	7.4256e+06	11160435	5225206	10848829	8906453	5629515	6.87592e+06	4542384	7.38154e+06	8816584	8557607	6.40879e+06	5.71165e+06	6.33579e+06	3123267	5.73042e+06	3.70632e+06	4.62379e+06	10826153	3.53969e+06	14761570	28653	34841.9
132.006	13.048	C4H4O5	3	Oxaloacetate	8	Central	KEGG_Metacyc_HMDB	0.443531	16.3804		2_5h'3_5h'3_h'4_h'5_h'6_h	Oxaloacetate	0	bp				0.3	0.34	24825	neg702	1.25145	0.40316	H	neg	28	20296.3	14056.8	23588.6	10513.9	16280.3	21586.6	20679.9	21165.5	22305	22883.2	14717.6	17898.5	17763.6	23139.8	21277.7	15868	15947.2	16726.6	20960.4	14760.6	24824.9	2902.61	8311.39
132.042	6.84764	C5H8O4	16	2-Acetolactate	8	Central	KEGG_Metacyc_HMDB	0.0994901	-32.9474		2_5h'2_h'3_5h'3_h'4_h'5_h'6_h'pooled	2-Acetolactate	0	bp			x-H2O	0.21	0.52	1211325	neg62	0.583358	0.300749	H	neg	28	773289	442250	291226	967207	596529	314622	618039	341719	603197	644582	440982	380817	755421	398796	535778	638149	331239	452292	403304	372841	319610	58070.5	85182.5
132.042	11.9906	C5H8O4	16	(S)-2-Acetolactate	8	Central	KEGG_Metacyc_HMDB	0.188866	24.0755		2_5h'2_h'3_5h'4_h'5_h'6_h'pooled	2-Acetolactate	0	bp				0.08	0.42	133422	neg364	1.7082	0.215084	H	neg	28	60809.6	54237.7	53519.1	60774.4	60571.8	40226.8	79322.1	68146.9	55697.2	76658.7	42259.1	36091.3	74448.9	63640.4	62596.1	50754.9	61659.6	57380.6	133422	59963.2	82613.9	21305.8	30433
132.054	8.50133	C4H8N2O3	6	N-Carbamoylsarcosine	6	Central	KEGG_Metacyc_HMDB	0.235357	-17.6851		pooled		-154.024	fragment?			x-NH3	0.06	1.73	1224754	pos98	4.05533	0.384653	H	pos	17	0	121693	0	0	34424.4	0	0	288676	0	0	289893	0	0	1224754	0	13101.5	543521	0	21714.8	108974	8913.09	0	0
132.079	4.21201	C6H12O3	14	[FA hydroxy(6:0)] 4-hydroxy-hexanoic acid	5	0	Lipidmaps	0.367692	5.03354		2_5h'2_h'3_5h'4_h'5_h'6_h'pooled	4-Hydroxyphenylacetaldehyde	-3.9738	130.06+H2				0.23	0.51	188896	neg11	1.17281	0.690168	H	neg	28	70346	60460.2	73668.5	101166	59271.3	60824.3	78792.3	59963.6	125912	64467.9	44956.6	70943.3	112904	117320	121046	79758.3	81732.8	118599	63441	58382.1	137676	39313.1	43883.2
132.09	12.357	C5H12N2O2	6	(2R,4S)-2,4-Diaminopentanoate	8	Central	KEGG_Metacyc	-0.0638072	-25.2951		5_h'pooled	(2R,4S)-2,4-Diaminopentanoate	0	bp				0.12	1.23	41438	neg627	24.8182	0.170251	H	neg	19	2208.87	0	0	0	0	0	2658.84	9987.4	0	0	0	0	2795.37	8430.16	2139.2	6938.4	13286.9	5995.64	31029.8	1986.7	41438.2	0	3695.12
133.02	8.1382	C4H7NO2S	1	L-thiazolidine-4-carboxylate	7	0	Metacyc	0.0514869	-18.7159		2_5h'2_h'3_5h'3_h'4_h'5_h'6_h'pooled	L-thiazolidine-4-carboxylate	0	bp				0.21	0.74	85827	pos625	1.46439	0.524697	H	pos	28	35561.7	24623.9	9393.46	44399.2	22018.7	8032.56	10941.8	23173.9	11688.9	27192.6	30360.5	5174.5	25657.7	17004.5	10430.4	32955.1	20358.9	35916.8	47980.3	11041.1	50003.4	0	0
133.038	12.1804	C4H7NO4	4	L-Aspartate	10	Central	KEGG_Metacyc_HMDB	0.149396	-0.405597		2_5h'2_h'3_5h'3_h'4_h'5_h'6_h'pooled	L-Aspartate	0	bp			xNa+x-CO2	0.05	0.78	598117	neg115	1.22007	0.678868	H	negpos	28	431993	207995	66752.2	498687	326861	186750	403673	126313	115484	262246	175644	62544.7	456635	390458	126471	258134	216415	186554	494155	142806	598117	3150.8	0
133.074	7.30809	C5H11NO3	4	N-hydroxyvaline	7	0	Metacyc	0.0637687	-21.4034		pooled	N-hydroxyvaline	0	bp				0.12	0.93	755135	pos218	1.90184	0.195757	H	pos	28	73651.7	109986	142087	139017	161283	69287.1	111458	79494.7	143053	58801.4	88174.9	56332.2	755135	180443	156364	127828	125216	185078	236130	129957	336809	58480.8	150158
134.022	12.9394	C4H6O5	4	(S)-Malate	10	Central	KEGG_Metacyc_HMDB	0.211181	-0.23625		4_h'5_h'pooled	(S)-Malate	0	bp		0.3	xNa+xO18xC13x-H2O	0.04	0.98	18519476	neg3	1.45184	0.661886	H	neg	28	7.2191e+06	3858317	387645	12970904	5351794	714618	14427728	5.11817e+06	1.89971e+06	2.92813e+06	4870359	536025	16655339	8295981	11980361	17209066	11570837	18519476	8567718	1.11781e+06	17953584	43039.9	129729
134.058	7.24025	C5H10O4	8	Deoxyribose	8	Central	KEGG_Metacyc_HMDB	0.310855	-24.3895		2_5h'2_h'3_5h'3_h'5_h'6_h'pooled	Deoxyribose	0	bp				0.19	0.84	332501	neg197	0.659759	0.328798	H	neg	28	58644.9	15940.2	36411.3	93591.1	58702.8	51599.1	96562.2	25946.4	159760	51362.4	10725.3	85148.7	146764	42934.2	332500	167790	64549.4	224934	56434.6	13014.8	65070.7	3664.1	4274.62
135.035	11.4433	C4H9NO2S	3	L-Homocysteine	8	Central	KEGG_Metacyc_HMDB	0.550351	0.373177		4_h'5_h'6_h'pooled	L-Homocysteine	0	bp				0.11	1.1	103507	pos593	65.7512	0.147654	H	pos	18	0	0	0	0	0	0	17931.4	0	6847.48	0	0	0	26667.4	20826.3	23260.3	55139.9	26081.2	40092.1	103507	9829.58	83916.6	0	0
135.055	8.62201	C5H5N5	1	Adenine	10	Central	KEGG_Metacyc_HMDB	0.120342	-0.0925979		2_5h'2_h'3_5h'3_h'4_h'5_h'6_h'pooled	Adenine	0	bp		-0.1	xN15xC13	0.06	0.72	4403008	pos68	2.84337	0.00620983	H	posneg	28	2.46583e+06	536076	1.13502e+06	2021080	1.53775e+06	766104	1.93129e+06	1.67021e+06	1.29826e+06	2409501	1570021	1640364	2.39589e+06	1.69137e+06	1.28963e+06	2.15816e+06	2225059	1.4966e+06	4.2361e+06	4.40301e+06	3658285	29139.4	106681
136.037	11.0288	C4H8O5	3	[FA trihydroxy(4:0)] 2,3,4-trihydroxy-butanoic acid	8	Central	KEGG_Metacyc_Lipidmaps_HMDB	0.0935307	-12.9533		3_5h'3_h'4_h'5_h'6_h'pooled	[FA trihydroxy(4:0)] 2,3,4-trihydroxy-butanoic acid	0	bp				0.08	0.58	96577	neg445	1.61385	0.147406	H	neg	28	28830	32360.3	46010.2	27388.2	33676	33076.8	45109.6	68591.2	45118.2	39225.7	37633.2	96577.4	86397.2	79292.1	53846.8	49578.9	44693.8	53404.5	56352.1	33796.4	61780.6	11756.6	20605.5
136.039	9.33233	C5H4N4O	3	Hypoxanthine	10	Central	KEGG_Metacyc_HMDB	0.429462	-0.402059		2_h'3_5h'3_h'4_h'5_h'6_h'pooled	Hypoxanthine	0	bp		-0.1	xK+xNa+xACNxC13xN15x2-mer	0.03	1.09	75949688	pos4	4.30307	0.0706086	H	posneg	28	15190128	1.02616e+06	4237265	22044722	12655743	3.93022e+06	31573560	10794157	12160436	12994188	4.47896e+06	8.10376e+06	33899312	11044304	26067480	35486420	53474692	46248900	59877784	30403226	75949688	0	17136.8
136.052	4.18185	C8H8O2	16	4-Hydroxyphenylacetaldehyde	8	Central	KEGG_Metacyc_HMDB	0.423879	-39.032	0.423879	2_5h'3_h'5_h'pooled	4-Hydroxyphenylacetaldehyde	0	bp				0.3	0.3	9358798	neg11	1.04933	0.796231	H	negpos	28	2.38602e+06	2646090	2.20658e+06	2.62343e+06	1.53144e+06	2.02382e+06	2.04105e+06	1.30881e+06	1.76955e+06	2624174	2.51206e+06	2538077	2252045	1.56603e+06	2.11831e+06	2.23168e+06	3.26043e+06	2.45318e+06	1.8091e+06	2336377	2.33799e+06	1.59307e+06	1.51088e+06
138.043	7.2426	C6H6N2O2	3	4-Nitroaniline	7	0	KEGG_Metacyc	0.118357	-12.0867		pooled	Urocanate	0	bp				0.09	1.4	434791	neg149	1.32051	0.72719	H	neg	28	23576.3	122697	18598.6	25031.9	83876.8	21897.1	19000.5	112403	30593.5	23796.5	22169.8	28404.7	29972.3	434791	34827.9	43583.2	30066.1	24480.9	29895.9	119316	23517.4	15614.6	15873.3
138.043	9.88047	C6H6N2O2	3	Urocanate	8	Central	KEGG_Metacyc_HMDB	0.14943	13.7845		2_h'5_h'pooled	Urocanate	0	bp		0	xC13	0.03	1.7	34749420	pos8	2.41112	0.398707	H	posneg	28	109801	2107323	67159	163597	378453	88033	139086	1.65367e+06	398945	153588	58075.5	991056	257036	34749420	187753	244617	197118	721640	172772	1.05524e+06	291191	60086.8	58760
142.038	8.52135	C5H6N2O3	3	4-Imidazolone-5-acetate	6	Central	KEGG_Metacyc	0.368383	-15.5235		pooled		-122.058	fragment?	-C4H10O4			0.06	1.73	296505	neg96	3.80448	0.397557	H	neg	17	0	46604.3	0	0	13891	0	0	97227.7	0	0	95871.4	0	0	296505	0	3602	185447	0	8554.42	41382.1	2911.41	0	0
142.063	4.22101	C7H10O3	5	methoxyfuraneol (keto form)	7	0	Metacyc	0.48597	-46.1573		2_5h'2_h'3_5h'3_h'4_h'5_h'6_h	methoxyfuraneol (keto form)	0	bp				0.77	0.77	351745	pos342	1.26326	0.185267	H	pos	26	166955	150998	247493	142784	200472	177824	317287	221160	243183	285581	172705	122784	351745	259430	165430	142363	270000	122642	258082	179882	220295	60976.6	81197.8
142.099	4.08784	C8H14O2	16	[FA (8:1)] 2Z-octenoic acid	7	0	Lipidmaps_HMDB	0.41578	-34.952	0.41578	2_h'4_h	[FA (8:1)] 2Z-octenoic acid	0	bp				0.4	0.4	228401	pos449	0.784432	0.10901	H	pos	28	105146	83115.5	133851	114285	121912	118768	111831	83741.1	122347	149181	101959	148628	125976	122293	108969	74088.2	122354	102159	111834	84305.5	82306.2	79630	89901.2
143.058	11.9031	C6H9NO3	1	Vinylacetylglycine	5	0	HMDB	0.464141	31.2656		5_h'pooled	L-Glutamate	-3.99484	fragment?				0.1	0.97	940985	pos11	12.5497	0.241217	H	pos	28	69004.8	26006.3	21258.1	70176	21119.7	20711.3	111655	23425.9	27890.2	60715.4	32917.5	23782.4	150230	55688.7	23531	176624	68034.1	167055	940985	35991.7	428679	15565.4	15548
143.058	8.67167	C6H9NO3	1	Vinylacetylglycine	7	0	HMDB	0.525341	5.65242		2_5h'2_h'3_5h'3_h'4_h'5_h'6_h'pooled	Vinylacetylglycine	0	bp				0.07	0.71	280628	pos396	4.15747	0.203394	H	pos	28	55833.6	29183.5	35876.1	36364.9	38309.6	42077.8	66616.8	34903.5	30862.4	60688.9	35565.4	36061.7	104407	72032.7	32659.3	100335	37695	83208	280628	52801.3	151965	18985.2	22306.3
143.095	9.36263	C7H13NO2	2	Stachydrine	7	0	KEGG_Metacyc_HMDB	0.313824	-11.5554	0.313824	pooled	Stachydrine	0	bp				0.14	1.71	4148016	pos73	2.16283	0.321176	H	pos	28	11763.9	14042.7	9442.45	17066.2	14597.3	14316.6	4148016	10836.3	19053	10984	19562.4	12389.1	18231.7	120435	15865.9	16523.4	13460.4	124541	31935.9	57353.8	10157.7	15836.5	19052
144.126	17.2755	C7H16N2O	2	1-(3-aminopropyl)-4-aminobutanal	7	0	Metacyc_HMDB	0.351658	41.543		2_5h'2_h'5_h'pooled	1-(3-aminopropyl)-4-aminobutanal	0	bp		-0.2	xC13	0.06	1.44	1767572	pos122	1.28799	0.758227	H	pos	28	158670	70133.9	40503.6	373243	239062	78687.4	872739	50915.4	61552.9	235685	48439.2	39955.3	1.76757e+06	85539	183603	197668	172364	286740	185178	62191.7	642622	12310.2	11499.6
144.126	9.23884	C7H16N2O	2	N-Acetylcadaverine	7	0	Metacyc_HMDB	0.373743	-5.22715		2_5h'2_h'3_5h'3_h'4_h'5_h'6_h'pooled	1-(3-aminopropyl)-4-aminobutanal	0	bp				0.07	0.43	311584	pos377	1.33932	0.418947	H	pos	28	181851	232050	143743	158362	184862	131086	156972	141580	192300	205782	237763	159322	87606.2	114429	72079.6	120072	89950.3	60482.4	191396	132273	311584	19391.8	19313.5
145.038	7.60188	C5H7NO4	2	2-Oxoglutaramate	8	Central	KEGG_Metacyc_HMDB	0.196573	-12.0633		2_5h'2_h'3_5h'3_h'4_h'5_h'6_h'pooled	2-Oxoglutaramate	0	bp				0.1	0.54	75298	neg508	2.05447	0.239776	H	neg	28	32597.7	31229.3	21748.9	34196.7	20874.5	23435.8	26063	13556.2	20949.8	30488.5	29726.8	28615.2	23368.1	23373.1	17011.3	36834.9	14325.6	33261.9	65476.8	20515.8	75297.6	0	0
145.074	8.39431	C6H11NO3	9	[FA oxo,amino(6:0)] 3-oxo-5S-amino-hexanoic acid	8	Central	KEGG_Metacyc_Lipidmaps_HMDB	0.184881	-25.9567		6_h	[FA oxo,amino(6:0)] 3-oxo-5S-amino-hexanoic acid	0	bp				0.22	0.28	83986	pos629	1.4683	0.0557757	H	pos	28	55598.5	80103	72518.1	38501.3	57527.8	61185.4	58238.1	62990.9	81716	70909.4	56662.9	62066.7	63571.8	37830.3	44368.9	72703.6	64186	60099.7	74691.8	73021.8	83125.4	35904.8	42107.8
146.022	12.808	C5H6O5	7	2-Oxoglutarate	10	Central	KEGG_Metacyc_HMDB	0.30362	-0.326673		2_h'3_5h'3_h'4_h'5_h'6_h'pooled	2-Oxoglutarate	0	bp		0.3	xC13	0.03	0.8	848014	neg83	1.84259	0.319706	H	neg	28	283098	109365	54135.2	270883	158547	84208.3	482232	179463	157244	270494	146851	66467.1	725854	360580	777624	848014	278944	620865	413258	99812.4	433354	4079.29	4034.85
146.058	6.84497	C6H10O4	16	(S)-2-Aceto-2-hydroxybutanoate	8	Central	KEGG_Metacyc_HMDB	0.362927	-18.3056		2_5h'2_h'3_5h'3_h'4_h'5_h'6_h	(S)-2-Aceto-2-hydroxybutanoate	0	bp				0.14	0.57	1208212	neg63	0.877128	0.523507	H	neg	28	620207	868758	551127	609561	802740	718622	1.02557e+06	781881	573630	1.20821e+06	468483	506260	828644	849851	608892	559315	664804	602012	837990	523369	507733	170433	272169
146.069	7.22462	C5H10N2O3	6	3-Ureidoisobutyrate	8	Central	KEGG_Metacyc_HMDB	0.0161051	-35.6354		2_5h'2_h'3_5h'3_h'4_h'5_h'6_h'pooled	3-Ureidoisobutyrate	0	bp		0.7	xNa+xC13xC13	0.06	0.23	809355	pos206	2.06458	0.0553512	H	pos	28	465019	346260	407138	379824	315172	324389	512639	395193	347762	453435	467909	386330	640903	448463	457092	539334	378428	458209	780479	514767	809355	0	4216.89
146.069	12.2459	C5H10N2O3	6	L-Glutamine	10	Central	KEGG_Metacyc_HMDB	0.057258	-0.0334892		3_h'5_h'pooled	L-Glutamine	0	bp		-0.3	x-NH3xO18xNa+xC13xN15x-FA	0.04	1.16	55635016	pos6	7.00172	0.325147	H	posneg	28	2.51135e+06	822385	348070	8.09289e+06	1.86035e+06	522963	3182328	523883	488268	1.42397e+06	604555	494608	5923306	2.03176e+06	807798	7981366	1.29832e+06	5.28068e+06	16668477	1.04801e+06	55635016	21732.2	22485.9
146.094	4.03513	C7H14O3	8	ethyl-(2R)-methyl-(3S)-hydroxybutanoate	5	0	Metacyc	0.423944	-37.5051		4_h	Furfural diethyl acetal	-24.0001	fragment?	-NH3->ACN			0.53	0.55	112416	neg382	1.3285	0.519632	H	neg	28	54979.5	46258.9	84283	43536.4	39266.9	58412	48192.7	32088.6	72163.1	51376.9	42495.7	51495.8	82666.6	76174	112416	33875.2	54558	68810.7	58085.3	30873.2	98646.5	35993.9	46622
146.106	18.3389	C6H14N2O2	8	L-Lysine	10	Central	KEGG_Metacyc_HMDB	0.0424614	0.0486991		2_5h'2_h'3_5h'3_h'4_h'5_h'6_h'pooled	L-Lysine	0	bp			xNa+	0.31	0.57	3288092	pos87	2.80245	0.182765	H	posneg	28	378830	506664	219976	951643	1.23566e+06	410389	515342	742555	485732	470144	866289	344800	791112	1.7332e+06	679548	523148	1.11235e+06	684650	3.16261e+06	829200	3.28809e+06	12595	13998.8
147.053	11.9323	C5H9NO4	14	L-Glutamate	10	Central	KEGG_Metacyc_HMDB	-0.0610503	-0.481267	-0.0610503	2_h'4_h'5_h'pooled	L-Glutamate	0	bp		-0.3	xO18xC13xNa+x-FA	0.03	1.17	30017588	pos11	6.39655	0.213112	H	posneg	28	3673809	992416	464765	5.16618e+06	2.23157e+06	968799	5.44465e+06	640419	867818	2497574	772414	558418	11217912	3233973	4.05861e+06	14531881	5.2956e+06	11678480	21777016	1.7225e+06	30017588	28935.8	24912.2
148.037	12.3352	C5H8O5	18	(R)-2-Hydroxyglutarate	10	Central	KEGG_Metacyc_HMDB	0.517365	-0.603084		2_5h'2_h'3_h'5_h'pooled	(R)-2-Hydroxyglutarate	0	bp		-0.2	xC13xO18	0.02	1	4145659	neg26	11.573	0.247668	H	neg	28	127945	144762	174267	263450	162815	82778.6	348796	303491	1526373	268353	216174	529738	385656	436994	2.08887e+06	1.28572e+06	997053	2.60488e+06	1.24048e+06	505000	4.14566e+06	35675.4	35292.8
148.067	6.30783	C5H12N2OS	1	L-methioninamide	5	0	Metacyc	0.51165	-12.9643		3_5h'4_h'5_h'6_h'pooled	Pantetheine	-130.063	fragment?	-C6H10O3			0.37	0.99	383069	pos211	0.337622	0.364702	H	pos	28	66059.4	13131.5	17999.3	383069	120876	40732.9	59397.3	23523	15772.2	22474.7	5796.77	4019.58	46462.3	17731.1	62657	112139	65335.5	110199	91938.3	18882.4	73074.2	0	0
148.067	4.76283	C5H12N2OS	1	L-methioninamide	7	0	Metacyc	0.534349	-49.6084	-1.69437	3_5h'3_h'4_h'5_h'6_h'pooled	L-methioninamide	0	bp				0.19	0.93	426189	pos306	0.367782	0.307519	H	pos	28	69866.2	13131.5	17999.3	426189	186752	66015.3	59397.3	23523	16988.6	27259	12310.2	12539.2	109335	22469.7	97153.5	127726	62748.5	115061	133009	39865.8	76832.7	0	0
148.074	7.15861	C6H12O4	14	[FA methyl,hydroxy(5:0)] 3R-methyl-3,5-dihydroxy-pentanoic acid	8	Central	KEGG_Metacyc_Lipidmaps_HMDB	0.468622	-30.0157		3_5h'5_h'pooled	[FA methyl,hydroxy(5:0)] 3R-methyl-3,5-dihydroxy-pentanoic acid	0	bp				0.1	0.7	400754	neg165	1.27309	0.683189	H	neg	28	109470	74823.1	66856.6	213466	134539	58999	141015	90198.3	212134	117913	67458.4	93739.4	170463	75598.2	139769	217325	115792	400754	158594	58658.9	300898	12561.1	23947.2
149.051	10.0888	C5H11NO2S	5	L-Methionine	8	Central	KEGG_Metacyc_HMDB	0.350441	-0.110666		2_5h'2_h'3_5h'3_h'4_h'5_h'6_h'pooled		-84.0186	fragment?		0.5	x-NH3xS34x-FAxC13	0.02	0.43	5951519	pos43	1.48826	0.312055	H	posneg	28	3386663	4.29745e+06	2553816	3.54506e+06	3032415	2.47916e+06	4029356	2.52468e+06	3727991	4166264	4.09905e+06	3.28144e+06	3.72186e+06	3.30998e+06	2.32079e+06	3.79882e+06	2.03224e+06	2.67848e+06	5.19782e+06	2.32927e+06	5951519	18222.7	8384.1
149.105	8.6273	C6H15NO3	1	Triethanolamine	8	Central	KEGG	0.479278	11.5773		pooled	Triethanolamine	0	bp				0.05	1.09	221780	pos453	0.748475	0.338833	H	pos	28	38971.5	37373.5	23177.3	62741.8	68353.4	98386.8	34342	24618.9	38320	76837.1	25773.9	70549.2	42354	221780	30703	41811	17326.6	62681.6	83255.9	36681.6	51823.9	39034.4	48856.8
150.008	5.92883	C5H7ClO3	2	2-oxo-5-chloro-4-pentenoate	7	0	Metacyc	-0.944734	-33.4978		pooled	2-oxo-5-chloro-4-pentenoate	0	bp				0.12	1.73	143857	neg338	0	0.42265	H	neg	16	0	10049.6	8290.89	0	29912.4	0	7364.06	6218.89	6432.67	8358.93	0	0	0	0	0	8420.45	9303.65	0	0	0	0	0	0
150.053	10.5706	C5H10O5	37	D-Ribose	10	Central	KEGG_Metacyc_HMDB	0.515906	-1.11732		2_h'3_5h'3_h'4_h'5_h'6_h'pooled	D-Ribose	0	bp				0.08	0.78	46602	neg606	1.50119	0.0145547	H	neg	28	9131.4	10624	6948	11404.6	9074.75	9071.96	14175.4	46602.1	12918.1	10610.1	13910.8	9884.44	19359.3	18418.6	12469.7	19884.2	14996.2	15056.6	13485.2	14381.9	16495	0	3165.79
150.053	12.2331	C5H10O5	37	D-Xylulose	6	Central	KEGG_Metacyc_HMDB	1.25979	15.8594		2_5h'2_h'3_5h'3_h'4_h'pooled	Glyceraldehyde	60.0213	potential bp	C2H4O2			0.1	0.55	32172	neg253	0.164293	0.0177644	H	neg	28	13648.6	32171.9	13253.9	11408.2	16979.8	14365.4	14780.8	9741.35	7644.34	20726.4	24966.1	11838.2	6738.56	7906.6	4698.82	2498.36	4812.56	2628.82	2378.95	2319.77	2325.36	0	0
151.049	11.0535	C5H5N5O	3	Guanine	10	Central	KEGG_Metacyc_HMDB	0.231445	-0.239196		2_5h'2_h'3_5h'3_h'5_h'6_h'pooled	Guanine	0	bp		0.8	xC13xNa+xK+	0.03	0.87	3386045	pos84	0.630844	0.388976	H	posneg	28	701043	79364.4	647025	1.88067e+06	2482537	697777	728416	195636	1.42687e+06	598928	137212	919307	563074	256461	1.59514e+06	558905	3.38604e+06	1.96812e+06	367269	1.26883e+06	1.5566e+06	0	0
152.033	10.4753	C5H4N4O2	3	Xanthine	10	Central	KEGG_Metacyc_HMDB	0.0832881	-0.801993		5_h'6_h'pooled	Xanthine	0	bp		0.2	xNa+xC13xN15x2-mer	0.02	1.55	5096277	neg20	3.6194	0.163202	H	negpos	28	1.80325e+06	50913.2	88804	2046649	545954	104823	4179692	284474	464881	2.33667e+06	147685	219916	4529835	516546	822465	5.09628e+06	1.56853e+06	2.36144e+06	4.59406e+06	992285	4.17673e+06	0	2315.31
154.027	8.26914	C7H6O4	10	2,5-Dihydroxybenzoate	8	Central	KEGG_Metacyc_HMDB	0.479667	-1.67261		2_5h'3_5h'3_h'4_h'5_h'6_h'pooled	2,5-Dihydroxybenzoate	0	bp				0.06	1	103781	neg426	0.783074	0.744955	H	neg	28	56804.1	21156.4	14694	103781	25162.8	15570.1	97738.6	46379.5	24661.2	64478.9	46267.5	16943.7	72971.1	46647	22182.8	43037.3	44901.8	16056.3	39894.4	41267.8	32003.2	12255.2	7544.96
154.038	9.88666	C6H6N2O3	2	Imidazol-5-yl-pyruvate	6	Central	KEGG_Metacyc	0.0781545	23.1284		2_5h'2_h'3_5h'3_h'4_h'5_h'6_h'pooled		-95.0057	fragment?				0.08	0.38	181671	pos149	1.14427	0.531903	H	posneg	28	82917.5	103183	130622	76678.9	64076.9	115773	102614	93981.9	181671	160303	111452	155764	76722.9	75076.7	112653	105641	57878.4	73153	108957	102298	82283.5	0	0
155.035	11.5562	C3H10NO4P	3	N-Methylethanolamine phosphate	8	Central	KEGG_Metacyc	0.508886	22.9497		2_5h'2_h'3_5h'3_h'4_h'5_h'6_h'pooled	N-Methylethanolamine phosphate	0	bp				0.11	0.39	26402	neg693	2.40106	0.0987608	H	neg	28	13057	12035.9	11878.1	8785.16	7937.44	9289.42	21480.6	17969.6	14171.7	22565.1	25472	17032.3	16140	13467.1	6954.44	13215.6	9014.64	6456.07	23372.9	26402.4	12681.2	0	0
155.07	12.0257	C6H9N3O2	5	L-Histidine	8	Central	KEGG_Metacyc_HMDB	0.469766	3.45528		2_5h'2_h'3_5h'3_h'4_h'5_h'6_h'pooled	L-Histidine	0	bp		0.1	xC13x-FAxK+xNa+xN15	0.16	0.53	6082289	pos55	0.778782	0.227824	H	posneg	28	3479376	4.23366e+06	2.1285e+06	5.07587e+06	4.33535e+06	3334399	3973950	3.4336e+06	4.18411e+06	5.78104e+06	6082289	3581760	3.12371e+06	4298519	1.24893e+06	2.37674e+06	1648931	1.50495e+06	3.59186e+06	2481843	3.85236e+06	28280	33890.9
155.991	8.08272	C3H8O3S2	1	2-(Methylthio)ethanesulfonate	5	0	KEGG_Metacyc	-1.614	15.3253		2_h'3_5h'3_h'4_h'5_h'6_h'pooled	Adenosine	-111.105	fragment?			xACNxNa+	0.07	1.03	750437	pos7	3.28891	0.198808	H	pos	28	164801	19558.5	43085.5	262644	105052	51564.2	333993	115630	152886	142185	80041.5	76549.5	423657	145981	223112	469067	429166	334713	478387	150086	750437	0	0
156.054	10.0947	C6H8N2O3	4	4-Imidazolone-5-propanoate	6	Central	KEGG_Metacyc_HMDB	0.382134	11.6789		2_5h'2_h'3_5h'3_h'4_h'5_h'6_h'pooled		-77.0162	fragment?				0.08	0.62	462099	pos43	1.44313	0.406752	H	posneg	28	151509	92656.6	63633.1	251822	150589	82664.3	243981	122733	462099	187355	116692	218700	225712	207723	403271	276770	143696	297551	213006	142248	344775	22713.2	24955.6
157.038	12.2529	C6H7NO4	2	2-Aminomuconate	8	Central	KEGG_Metacyc_HMDB	0.808859	-4.34507		3_5h'4_h	2-Aminomuconate	0	bp				0.33	0.62	20000	neg727	1.7172	0.255683	H	neg	28	3255.34	6419.29	12071.4	6223.49	8987.08	7973.75	11381.7	11240.1	16910.9	11387	6764.13	8581.13	10801.7	12828.9	16582.7	3163.04	14148.5	11745.2	11850.2	7961.75	20000.1	0	4802.19
158.069	10.7882	C6H10N2O3	2	4-Methylene-L-glutamine	6	Central	KEGG_Metacyc	0.45287	-3.97899		2_h'3_h'4_h'5_h'pooled	Gly-His	-54.022	fragment?				0.12	0.84	129869	pos90	6.18279	0.223789	H	pos	28	5840.9	8701.33	10300.3	7376.28	8070.61	19830.9	8671.02	6813.23	22937.2	7209.1	8458.14	18377.5	30372.3	7657.4	42998.4	69286.2	23834.4	118366	79526.8	8719.51	129869	4922.12	0
160.037	12.1901	C6H8O5	5	2-Oxoadipate	6	Central	KEGG_Metacyc_HMDB	0.205777	25.8537		2_h'5_h'6_h'pooled	UDP-N-acetylmuramoyl-L-alanyl-D-glutamyl-6-carboxy-L-lysyl-D-alanyl- D-alanine	-436.634	fragment?				0.09	0.96	155347	neg70	4.65978	0.227567	H	neg	28	56238.3	17897.9	10269.4	29760.4	14455.9	8881.52	86604.3	27368.3	13812	77700.9	25900	8902.05	119385	37573.6	16255.8	153862	28222	96323	155347	27802.7	64274	3673.39	3918.96
160.085	9.88782	C6H12N2O3	4	D-Alanyl-D-alanine	8	Central	KEGG_Metacyc_Peptides_HMDB	0.343749	-4.10807	0.343749	3_h'4_h'5_h'pooled	D-Alanyl-D-alanine	0	bp			xNa+	0.05	1.06	2005569	pos113	3.51752	0.301587	H	posneg	28	239259	51113.4	71601.4	650061	126493	100205	399652	65929.5	152878	229423	63777.1	93351.9	565108	87736.2	394536	804641	171459	784404	916585	161862	2.00557e+06	10988.1	10520.6
160.11	4.20796	C8H16O3	14	Ethyl (R)-3-hydroxyhexanoate	5	0	KEGG_Metacyc	0.531477	-17.396		2_5h'4_h	Dimethyl adipate	-13.9792	oxidation>H2O elimination			xFA	0.49	0.49	111027	neg188	1.24994	0.536542	H	neg	28	73196.4	52679.4	63937.7	40311.4	36032.3	52421.3	60624.1	42994.9	68517.7	52840.5	37251.1	48038	54007	59263.7	76073.1	30539.3	44001.1	49825.7	42967.2	36210.5	81771.1	27287.6	51499.3
160.121	17.4865	C7H16N2O2	6	N6-Methyl-L-lysine	8	Central	KEGG_Metacyc_HMDB	0.30439	8.79389		2_5h'2_h'3_h'5_h'6_h'pooled	N6-Methyl-L-lysine	0	bp				0.07	1.04	277861	pos402	0.555986	0.24845	H	pos	28	41187.3	38332.6	30053.6	102959	92918.1	34560.9	228483	55556.8	37048.4	76865.8	43918.5	36504.9	277861	54565.9	47182.1	15793.7	59759.7	45117.6	23234.6	47911.1	56974.7	3217.96	3050.93
161.069	12.0259	C6H11NO4	10	L-2-Aminoadipate	8	Central	KEGG_Metacyc_HMDB	0.0986812	-0.0343697		5_h'pooled	L-Glutamate	14.0157	methylation (-H2O)		-0.5	xC13	0.07	1.37	11068536	pos11	16.9158	0.256261	H	posneg	28	453287	110866	24684.8	723582	177622	27866.9	935710	114444	38920	609969	134713	40522.9	1.41187e+06	404253	69652	1.59539e+06	560781	1.65089e+06	11068536	321582	4.32585e+06	16529.8	15658.3
161.069	9.65657	C6H11NO4	10	O-Acetyl-L-homoserine	6	Central	KEGG_Metacyc	0.135339	-1.30816		2_h'3_h'6_h'pooled		-168.101	fragment?				0.09	1.1	542631	pos132	2.94285	0.238139	H	posneg	28	173690	50635.5	31313.4	186705	85530.5	47902.8	279746	96962.4	32929.8	200756	83976.5	56403.3	542631	103003	71450	360322	56102	148533	355004	77204	509911	18504.6	25320.1
162.068	3.62702	C10H10O2	11	Methyl cinnamate	7	0	KEGG_Metacyc	-0.16755	-32.8459	-0.16755	3_5h	Methyl cinnamate	0	bp				0.19	0.55	210620	pos462	1.10468	0.671298	H	pos	28	107200	147909	170492	178334	111796	118413	173160	210620	168043	174851	96850.1	160291	100925	132209	187814	55692.1	207099	169607	122085	133496	195728	135052	156397
163.05	9.89958	C6H5N5O	1	Pterin	7	0	KEGG_Metacyc_HMDB	0.698351	18.5376		6_h'pooled	Pterin	0	bp				0.24	1.73	40810	neg632	3.19404	0.184623	H	neg	22	3245.2	22222.2	0	3030.77	0	3645.91	0	40809.8	0	7447.51	36375.7	3187.06	2880.67	22103.6	0	2516.33	18372.8	0	6483.95	11779.8	3061.75	0	0
164.032	12.9064	C5H8O6	1	2-Dehydro-D-xylonate	7	0	KEGG	0.84134	17.8011		3_5h'4_h'5_h'6_h	2-Dehydro-D-xylonate	0	bp				0.28	0.3	17288	neg736	1.30925	0.088027	H	neg	28	8790.83	15820.3	15592.1	9770.63	11722.3	7987.55	13444.5	17287.5	15025	9594.46	12879.5	13345.5	12364.1	13460.3	16991.6	10597.5	14794.8	14520.3	11776.4	12664.3	14156.5	0	3502.6
164.047	4.16646	C9H8O3	13	Caffeic aldehyde	7	0	KEGG	0.80848	-43.887	0.778001	2_5h'2_h'3_5h'3_h'4_h'5_h'6_h'pooled	Caffeic aldehyde	0	bp				0.29	0.35	143792	neg339	0.934033	0.349051	H	neg	28	39969	62687.7	32818.2	47929.1	42656.6	50287.2	59900.9	62834.4	68201.3	70990.3	79367.9	48144.4	55585.6	48984.2	58202.2	56067.2	26833.9	43609	43675.2	40778.6	47126.1	14434.7	15150.7
164.047	12.5813	C9H8O3	13	enol-Phenylpyruvate	8	Central	KEGG_Metacyc_HMDB	0.898892	41.2664	0.868413	5_h'6_h'pooled	enol-Phenylpyruvate	0	bp				0.07	1.06	56768	neg567	0.858413	0.844995	H	neg	28	27370.6	15392	5942.05	56768	13921.5	6462.6	43133.3	14265.7	5997.39	12695.4	15378	4933.61	33119.4	19479.7	6608.5	44034	27007.7	13856.3	31465.3	10053.6	24709.4	3269.34	4598.41
165.065	11.1215	C6H7N5O	5	3-Methylguanine	7	0	KEGG_HMDB	0.253196	26.3778		2_h'3_h'5_h'6_h'pooled	3-Methylguanine	0	bp		-0.1	xC13xN15xNa+xK+	0.03	0.9	13668530	pos24	4.3228	0.0767334	H	posneg	28	1.47643e+06	5810937	1.44722e+06	1.36315e+06	1.6473e+06	774743	2.59175e+06	10821588	2.53572e+06	3.18415e+06	9357938	2659352	3638983	13668530	2911712	5134781	12140708	4462269	6.17416e+06	2.96462e+06	7223842	0	0
165.079	9.06538	C9H11NO2	7	L-Phenylalanine	10	Central	KEGG_Metacyc_HMDB	0.455891	0.0593323		2_5h'2_h'3_5h'3_h'4_h'5_h'6_h'pooled	L-Phenylalanine	0	bp		-1	xACNxC13x-FA	0.06	0.51	5579616	pos58	1.02322	0.943994	H	posneg	28	3.69165e+06	5.57962e+06	2.70078e+06	3.99167e+06	3.67228e+06	2.87551e+06	3.24471e+06	2295446	3.43717e+06	4.43601e+06	4467085	3.04792e+06	2.34132e+06	3458010	1.11944e+06	2.4865e+06	1.56529e+06	1.69182e+06	4094856	1.67467e+06	5.01463e+06	14342.9	8859.57
166.063	4.23029	C9H10O3	17	3-Methoxy-4-hydroxyphenylacetaldehyde	8	Central	KEGG_HMDB	-0.327468	-32.1075	-0.297359	3_5h'4_h'5_h'pooled	3-Methoxy-4-hydroxyphenylacetaldehyde	0	bp				0.23	1	30160	neg672	1.43313	0.682576	H	neg	26	5260.23	5391.86	4849.15	5809.44	0	5116.14	9205.63	10373	14883.7	4795.8	5180.35	5193.52	10564.4	8711.78	22966.8	12740.8	13797.5	19118.7	5211.3	0	10446.5	5611.92	5998.82
167.058	7.53982	C8H9NO3	9	Pyridoxal	10	Central	KEGG_Metacyc_HMDB	0.385881	-0.661196		3_h	Pyridoxal	0	bp		1.1	xC13x-H2O	0.06	0.3	257635	pos421	0.731256	0.15991	H	pos	28	174803	257635	203474	155831	183200	185211	148733	195950	164927	229161	254322	232991	154886	144672	105736	102297	126309	89179.9	116573	171025	95758	13475	13237.9
167.982	10.7076	C3H5O6P	3	3-Phosphonopyruvate	6	Central	KEGG_Metacyc	0.15327	-9.45601		2_5h'2_h'3_5h'3_h'4_h'5_h'6_h'pooled	CoA	-215.575	fragment?				0.1	0.34	45011	neg107	1.54395	0.00572466	H	neg	28	21857.3	17786.9	33960	19276.5	17485.2	20105.5	32229.4	29176.7	36385.6	27554.9	29280.4	28724.2	35567.3	29937.3	30466	40256.2	24033.4	32620.7	30512.8	30710.5	26576.8	0	0
167.982	13.47	C3H5O6P	3	Phosphoenolpyruvate	10	Central	KEGG_Metacyc_HMDB	0.263244	0.148611		2_h'3_5h'4_h'5_h'6_h'pooled	Phosphoenolpyruvate	0	bp				0.04	0.76	237874	neg248	2.55305	0.173684	H	negpos	28	61901.5	40234.9	7085.32	100728	83028.9	21564.4	112830	98334.8	40734.1	50420.5	76256.6	16036.9	122292	84226.7	102317	119112	144730	119913	237874	68845.8	217474	0	0
168.069	5.5924	C11H8N2	1	beta-Carboline	7	0	HMDB	0.218117	-7.12022		2_5h'2_h'3_5h'3_h'4_h'5_h'6_h'pooled	beta-Carboline	0	bp				0.06	0.48	154345	pos529	3.98986	0.0973017	H	pos	28	43235.2	47880	51062.5	31058.7	25397	24634	43517.1	47866	55449.7	85352.4	87837	65339	49479.7	47989.8	29768.5	71633.8	38145.1	29609.8	154345	59587.1	109604	0	0
169.085	6.84231	C7H11N3O2	5	histidine methyl ester	5	0	Metacyc	0.494459	1.25633		2_5h'2_h'3_5h'3_h'4_h'5_h'6_h'pooled	Picolinamide	47.0372	potential bp				0.29	0.33	1071532	pos74	1.13668	0.486311	H	pos	28	361815	240033	324889	351170	361542	371032	365041	213023	335924	374071	270281	271188	396353	216790	435047	407902	349142	500531	478098	294624	459146	3973.14	4739.27
169.998	12.2264	C3H7O6P	7	D-Glyceraldehyde 3-phosphate	8	Central	KEGG_Metacyc_HMDB	0.485523	6.64115	0.485523	2_5h'2_h'3_5h'3_h'4_h'5_h'6_h'pooled	D-Glyceraldehyde 3-phosphate	0	bp				0.05	0.71	245740	neg241	1.03112	0.949347	H	neg	28	40346.8	29399.9	26231	40928	30582.1	27622	58179.1	31715.9	32837.5	27172.5	28320.7	14602.2	73601.4	60744.1	98492.1	232929	74517.5	245740	30901.1	11561.8	59753.7	0	0
170.094	4.11506	C9H14O3	2	Furfural diethyl acetal	7	0	KEGG	0.659579	-13.0654		4_h	Furfural diethyl acetal	0	bp			xFA	0.36	0.57	126141	neg382	1.44938	0.285592	H	neg	28	41735.8	61136.2	75761.5	17382	44539.8	45029	58160.1	44905.8	70093.9	68927.4	26611.8	28872.8	58376.1	67857.6	126141	19497.7	54116	57852.7	47559.5	38085.3	69368.1	25662.7	34144.1
172.014	11.9203	C3H9O6P	3	sn-Glycerol 3-phosphate	10	Central	KEGG_Metacyc_HMDB	0.518896	-0.498059		2_5h'2_h'3_5h'3_h'4_h'5_h'6_h'pooled	sn-Glycerol 3-phosphate	0	bp				0.07	0.66	213367	neg275	1.84193	0.361498	H	negpos	28	49466.5	23475.9	15307.1	66325.8	46093.8	16232.8	81674.9	43903.2	49397.1	43836.2	39552.8	27739.8	127582	72456.7	112287	213367	127795	158689	86660.4	23521	126787	0	0
172.037	10.8267	C7H8O5	9	3-Dehydroshikimate	8	Central	KEGG_Metacyc	0.545757	1.486	0.57482	2_h'3_5h'3_h'4_h'5_h'6_h'pooled	3-Dehydroshikimate	0	bp		0.7	xC13	0.03	0.85	412711	neg159	1.55333	0.385123	H	neg	28	365659	100414	86659.6	203667	47019.4	160191	412711	246951	177554	379091	276333	129444	201130	133336	75138.9	89327	84232	35195.2	212335	319277	106614	4412.03	2813.18
172.074	9.8393	C8H12O4	4	[FA dioxo(8:0)] 4,7-dioxo-octanoic acid	7	0	Lipidmaps	0.675524	34.7247	0.675524	3_5h'4_h'6_h	[FA dioxo(8:0)] 4,7-dioxo-octanoic acid	0	bp				0.15	0.6	179129	neg302	2.30891	0.217088	H	neg	28	50104.5	69190	82214.1	36091.7	60544.8	46321.7	97188.3	60340.8	114265	98416.9	27431.4	53394.6	119359	88025.2	110044	51263.1	85352.2	109737	89041.7	61906.7	179129	37540.3	43882.7
172.085	10.6683	C7H12N2O3	2	Glycylproline	7	0	Metacyc_Peptides_HMDB	0.67439	6.24875	0.67439	2_5h'2_h'3_5h'3_h'4_h'5_h'pooled	Glycylproline	0	bp				0.11	1	844790	pos203	15.9324	0.246021	H	posneg	28	26677.5	27173.1	19453.3	32014.2	22192.9	23124	45060.1	21929.3	33703.3	26416.8	26464.3	23086.7	77127.1	157361	78748.1	152853	50137.3	113345	359094	28187	844790	6183.74	8618.29
173.069	21.4846	C7H11NO4	6	5-Deoxy-5-aminoshikimic acid	7	0	KEGG	0.410592	27.5627		3_5h'4_h'5_h'6_h'pooled	5-Deoxy-5-aminoshikimic acid	0	bp				0.08	0.47	25172	pos727	3.19094	0.0822588	H	pos	28	8745.32	4619.91	4556.36	9334.84	4463.02	4312.79	10128.9	9065.36	9053.91	11021.8	9246.18	5558.51	18527.4	11706.3	11975.7	12248.7	9276.02	12733	22038	10580	25172	3248.08	4235.43
173.08	11.992	C6H11N3O3	1	5-Guanidino-2-oxopentanoate	8	Central	KEGG_Metacyc_HMDB	0.432797	12.1344	0.432797	2_5h'2_h'3_h'5_h'6_h'pooled	5-Guanidino-2-oxopentanoate	0	bp				0.06	0.87	896557	pos198	2.30798	0.112878	H	pos	28	260029	160151	290922	136167	100614	115592	295629	172949	896557	337258	178569	510122	203911	171044	752095	182245	138133	301645	160827	356172	296273	27468.5	22531.3
173.105	6.84537	C8H15NO3	5	N-Acetyl-L-leucine	5	0	KEGG_Metacyc_HMDB	0.540802	-6.99134		5_h	Picolinamide	51.0573	potential bp			x-NH3	0.25	0.54	232402	pos74	2.14157	0.227985	H	pos	28	74592.8	78901.3	65810.7	78013.3	82810	63779	86000.7	58672.3	70645.2	92817.2	71284.5	57287.4	58528	104500	74916.2	75180.6	68607.4	79839.7	184182	64415.8	232402	34386.8	45270.5
174.015	10.4827	C7H7O2SF	1	Phenylmethanesulfonyl fluoride	7	0	KEGG_Metacyc	2.04572	48.6831		6_h'pooled	Phenylmethanesulfonyl fluoride	0	bp			xNa+	0.33	1.73	134614	pos558	4.41146	0.183398	H	pos	19	21427.1	0	0	43079.3	10323.1	0	80738.5	0	0	50089.1	0	0	129181	0	0	60498.8	8987.72	26158.6	134614	25983.7	74985.5	0	0
174.053	11.6146	C7H10O5	6	Shikimate	8	Central	KEGG_Metacyc_HMDB	0.100107	-6.04929		3_5h'3_h'4_h'5_h'6_h'pooled	Shikimate	0	bp				0.08	0.99	165724	neg312	0.913215	0.882404	H	neg	28	106843	21401.4	21544.1	104292	25328.6	24305.3	165724	69136.5	45691.2	87394.2	44207.1	31152.8	123847	76989	49786.7	67588.4	55407	31800.5	51681.2	47755.6	41130.6	25005.9	24439.3
174.101	12.0637	C7H14N2O3	5	N-Acetylornithine	10	Central	KEGG_Metacyc_HMDB	0.69401	-0.873548	0.69401	2_h'pooled	N-Acetylornithine	0	bp				0.2	0.77	66674	pos654	0.82227	0.752133	H	pos	28	18656.7	7553.96	14770.6	66673.6	22664.6	16618.4	13537.5	17660.3	12384.7	11474.8	9103.26	9796.73	23991.5	10338.5	10325.6	31028	21450.6	10968.3	45090.2	13318.6	28716.2	12689.7	15967
174.105	3.2477	C12H14O	1	[FA (12:5)] 2,4,6,8,10-dodecapentaenal	5	0	Lipidmaps	0.443209	-35.8218		pooled		-257.126	fragment?			x-H2O	0.06	0.16	1345671	pos30	1.0623	0.639613	H	pos	28	1.06283e+06	1.07451e+06	1.0895e+06	1.30836e+06	1.12524e+06	946284	1.00216e+06	1.03452e+06	947086	1.08149e+06	1094606	1.08771e+06	938381	965855	1.13848e+06	1.07043e+06	1284960	1249478	1.0318e+06	1.34567e+06	1.21298e+06	1083934	990294
174.112	19.9831	C6H14N4O2	2	L-Arginine	10	Central	KEGG_Metacyc_HMDB	0.38784	0.166004		2_5h'2_h'3_5h'3_h'4_h'5_h'6_h'pooled	L-Arginine	0	bp		-0.2	x-NH3xO18xC13xN15xNa+	0.38	0.38	10999619	pos31	1.59138	0.158487	H	posneg	28	4446084	4502330	2.87242e+06	5249794	6390534	3.34934e+06	6.41273e+06	5402729	9868267	7.71206e+06	9135757	6796753	7570666	4799230	4228429	1.93894e+06	2.69478e+06	3.66467e+06	6.25757e+06	6.90878e+06	10687977	44765.5	46252.7
174.126	4.17037	C9H18O3	8	[FA hydroxy(9:0)] 2-hydroxy-nonanoic acid	5	0	Lipidmaps	0.221452	-31.4189		4_h		-15.995	oxidation/reduction				0.38	0.51	101789	neg315	1.30819	0.43928	H	neg	28	54454.6	51378.2	85653.3	37055.5	55324.1	51278	90087.5	50767.3	89751.1	72974.6	28393.4	36729.8	73218.3	71809.6	101789	30750	84862.4	61210.4	53651.9	42062	92217.5	32576.2	56816.1
175.085	9.99811	C7H13NO4	3	Calystegin B2	7	0	KEGG	0.549426	-29.4848		3_5h'3_h'4_h'pooled	Calystegin B2	0	bp				0.15	0.42	52673	pos686	1.28236	0.338186	H	pos	28	25272.5	52673	28669.2	38729	32942.9	25255.1	37847.6	35022	33043.3	38091.6	30245.4	35704.6	38760.5	33052.5	33001	35358.3	29010.8	33123.3	49076	27301.4	47917.4	11230.1	23721.1
175.096	12.6703	C6H13N3O3	3	L-Citrulline	10	Central	KEGG_Metacyc_HMDB	0.522328	-0.624755		3_5h'3_h'4_h'5_h'pooled	L-Citrulline	0	bp			x-NH3	0.11	1.15	1758093	pos123	10.1268	0.305947	H	posneg	28	84724.7	97054.6	27652.5	79364.7	114989	31579.3	107216	326209	93642.7	61279.4	47261.5	43143	172132	469353	138407	281120	165917	84013.8	1758093	124331	405557	23574.8	22834.2
176.069	10.7125	C7H12O5	7	(2S)-2-Isopropylmalate	8	Central	KEGG_Metacyc_HMDB	0.485354	6.52832		2_5h'2_h'3_h'4_h'5_h'6_h'pooled	(2S)-2-Isopropylmalate	0	bp		2	xC13	0.06	0.84	377804	neg182	1.29459	0.296617	H	neg	28	110991	32870.9	43602.7	58801.7	28127.5	45297.2	297800	43033.5	123817	124978	36194.3	75602.7	377804	80953.8	196990	185005	108480	83503	61601.8	63865.5	45711.1	9812.46	13565.5
176.08	10.6268	C6H12N2O4	4	Ala-Ser	7	0	Metacyc_Peptides	0.56462	-6.92132		6_h'pooled	Ala-Ser	0	bp				0.09	1.73	314708	pos372	2.5397	0.260369	H	posneg	25	0	50734.3	9679.82	0	65116.7	0	9115.13	78869.1	10355.1	11757.8	74598.4	8652.63	20352.6	152087	11914.6	24207.4	314708	10794.3	59506.3	67515.3	38355	0	0
179.058	12.2509	C9H9NO3	6	Hippurate	6	Central	KEGG_Metacyc_HMDB	0.683674	37.7946		2_5h'3_5h'3_h'4_h'5_h'6_h'pooled	N-(2,3-Dihydroxybenzoyl)-L-serine	-62.0004	fragment?	-CH2O3			0.22	0.89	16058	neg64	2.38972	0.0955697	H	neg	27	10899.6	1787.51	8820.41	5528.34	0	7236.62	15027.1	9377.67	13471	14464.4	5165.34	12693.4	9074.21	8302.85	8249.3	8338.49	6063.43	2808.16	11156	11780.4	7568.23	0	0
179.079	12.1403	C6H13NO5	10	D-Glucosamine	10	Central	KEGG_Metacyc_HMDB	0.0825934	-2.95549		2_5h'2_h'3_5h'3_h'4_h'5_h'6_h'pooled	D-Glucosamine	0	bp				0.11	0.48	111654	pos579	1.63488	0.00890325	H	pos	28	48834	70852.4	45659.1	65554.4	52730	47882.2	111654	56635.1	47598.7	68221	72334.3	66678.8	58578.3	82411.5	34052.1	36478.4	51027.5	42873.7	95741.1	80210.2	95711.6	19087.7	21641.5
179.079	9.84793	C6H13NO5	10	D-Galactosamine	8	Central	KEGG_Metacyc	0.64232	-24.3478		2_h'pooled	D-Galactosamine	0	bp				0.16	1.73	59861	neg555	2.1798	0.589824	H	neg	21	2982.71	3361.79	0	13418.4	7676.41	9422.97	0	0	1921.27	2934.44	3581.22	0	0	3767.6	9063.12	0	0	15423.4	3329.49	3332.68	59860.6	0	0
180.042	7.98393	C9H8O4	11	2-Hydroxy-3-(4-hydroxyphenyl)propenoate	8	Central	KEGG_HMDB	0.830248	-0.0358455	0.830248	2_5h'2_h'3_5h'3_h'4_h'5_h'6_h'pooled	2-Hydroxy-3-(4-hydroxyphenyl)propenoate	0	bp		0.8	xC13	0.04	0.42	239965	neg244	1.01295	0.9477	H	neg	28	128789	172829	69528.4	112114	128590	134717	154660	163907	189068	190185	239965	108708	104188	92710.4	120412	181385	85761.4	112871	125496	90587.4	164199	0	4778.18
180.064	12.0156	C6H12O6	57	D-Glucose	10	Central	KEGG_Metacyc_HMDB	0.833201	-4.0288		2_5h'2_h'3_5h'3_h'4_h'5_h'6_h'pooled	D-Glucose	0	bp			x-H2O	0.06	0.58	330823	neg198	0.0752037	0.0195544	H	neg	28	139851	330823	155352	124179	196616	182503	152386	101150	88489.3	192116	271359	134502	60275.5	65163.1	15479.5	15877.1	13176.5	18087.2	12186.4	14929.7	10733.8	3461.95	7466.59
180.09	8.14567	C9H12N2O2	5	5-Hydroxykynurenamine	6	Central	KEGG_HMDB	0.215114	-7.63345		2_5h'3_h'pooled	Adenosine	-87.0067	fragment?				0.11	1.2	117535	pos7	4.75799	0.373858	H	pos	28	12606.5	8189.75	13744.3	6910.48	15925.3	8170.41	40823.4	9318.43	11642.3	22547.6	23485	7717.39	43532.4	7994.43	16051.6	83312.2	18984.3	8697.32	117535	12717.9	17274.5	6617.9	6769.58
181.074	11.2194	C9H11NO3	11	L-Tyrosine	10	Central	KEGG_Metacyc_HMDB	0.437379	-0.537059		2_5h'2_h'3_5h'3_h'4_h'5_h'6_h'pooled	L-Tyrosine	0	bp		-0.1	xACNxC13x-NH3x-FA	0.03	0.64	3877886	pos77	1.49825	0.465869	H	posneg	28	1.69229e+06	2.55051e+06	1127468	2.04815e+06	1.72002e+06	1.28267e+06	1.49058e+06	1.08717e+06	1.69987e+06	2198932	2.12051e+06	1.50663e+06	988998	1.28329e+06	530962	1.07408e+06	840406	821505	2.95592e+06	733640	3.87789e+06	8817.04	6211.28
181.096	9.31388	C7H11N5O	1	6-methyltetrahydropterin	5	0	HMDB	0.578275	-2.33963		4_h'5_h'6_h	Hypoxanthine	45.0579	potential bp	C2H7N			0.79	1.73	207269	pos4	139.643	0.0670577	H	pos	16	43880.4	0	0	0	0	0	53771.2	0	0	0	0	0	95513.2	37534.2	103336	125451	134998	134900	136260	75399.2	207269	0	0
182.058	8.84366	C9H10O4	13	3-(4-Hydroxyphenyl)lactate	8	Central	KEGG_Metacyc_HMDB	0.669015	11.9827		2_5h'2_h'3_5h'3_h'4_h'5_h'6_h'pooled	3-(4-Hydroxyphenyl)lactate	0	bp				0.06	0.79	115646	neg403	2.18794	0.357228	H	neg	28	20471.7	16854.5	9696	43655.2	23144	12539.6	38849.9	37464.6	87401.1	27577.8	38382.3	30216.7	30939.4	53167.9	115646	61667.6	36961.1	108213	58934.3	11703.2	102951	0	3640.03
182.058	12.5496	C9H10O4	13	3-(2,3-Dihydroxyphenyl)propanoate	6	Central	KEGG_Metacyc	0.680593	41.1585		3_h'4_h'5_h'6_h'pooled	enol-Phenylpyruvate	18.0105	plus h2o	H2O			0.09	1.01	37352	neg567	0.76537	0.748235	H	neg	27	15364.4	7666.99	0	37352.4	11844.6	3327.55	25566.4	9155.29	2649.21	9598.07	9576.65	2100.48	21034.3	10304.2	6904.54	24983.2	15669.7	8498.95	22492.8	2767.31	14940.6	0	0
182.079	11.8506	C6H14O6	6	D-Sorbitol	8	Central	KEGG_Metacyc_HMDB	0.971131	13.2304	-2.68112	3_h'4_h'5_h'pooled	D-Sorbitol	0	bp				0.06	1.15	206220	neg283	0.425815	0.354679	H	neg	28	117864	21839.3	12786.8	76809.7	27791.6	14111.8	84823.2	98142	12527.5	18642.4	36079	24523.2	175296	206220	45835	179158	32738.1	76663.1	23469.8	12723	14357	4710.98	11221.5
182.085	5.54304	C12H10N2	1	Harman	7	0	KEGG	0.620947	-0.541292		2_5h'2_h'3_5h'3_h'4_h'5_h'6_h'pooled	Harman	0	bp				0.12	0.38	49069	pos694	4.59593	0.0332986	H	pos	28	13766.7	18234.7	21705.7	7699.83	9081.08	9768.36	17394.1	16067.8	22551.2	36113.4	30686.4	29721	8446.04	10355.6	10956.8	8606.45	15741.1	8396.94	49069.1	28903.5	44045.9	0	0
185.009	12.6969	C3H8NO6P	2	O-Phospho-L-serine	8	Central	KEGG_Metacyc_HMDB	0.20218	-26.7811		pooled	O-Phospho-L-serine	0	bp				0.08	1.73	19550	neg729	0	ND	H	neg	15	0	7171.88	0	0	0	0	5406.92	13834.5	2403.09	7379.33	19549.9	0	0	8433.55	0	0	7580.74	0	0	0	0	0	0
185.105	4.28024	C9H15NO3	5	8-keto-7-aminoperlagonate	7	0	Metacyc	0.418369	-34.5515		pooled	8-keto-7-aminoperlagonate	0	bp				0.19	0.3	146348	pos543	0.952454	0.738023	H	pos	28	89068.6	51719.6	74324.9	79491.9	55024	56975.7	63274.7	47331.8	62011.5	65952	57785.8	35618.9	63113.8	80413.1	60839.5	56974.1	78384.1	71811.2	58577.5	60619.5	63190	43475.9	58047.8
185.993	13.0857	C3H7O7P	3	3-Phospho-D-glycerate	10	Central	KEGG_Metacyc_HMDB	0.0978214	0.427579		2_5h'2_h'3_5h'3_h'4_h'5_h'6_h'pooled	3-Phospho-D-glycerate	0	bp				0.06	0.64	219706	neg268	2.65767	0.229478	H	negpos	28	47173.1	30197.4	12710.7	86121.7	57186	29598.6	95532.1	45066.3	31582.3	41078.8	56336.3	12241	111720	61662.3	86592.4	129670	114411	132886	199571	40250.9	219706	0	0
186.089	4.20752	C9H14O4	2	7,8-diketopelargonate	5	0	Metacyc	0.472749	-29.674		3_5h'4_h	Ile-Phe-Thr-Pro	-52.0426	fragment?				0.26	0.26	91310	neg109	1.27406	0.231751	H	neg	28	53834.7	63104.6	68570.7	36833.4	39787.4	51236.4	58635.3	60076.4	68599.4	68590.9	39714.1	56028.7	57800.8	73867.1	72071.9	42508.5	66784.3	67283.6	50074	45304.7	67518.5	35724.3	56263.6
186.101	9.88326	C8H14N2O3	1	Ala-Pro	7	0	Peptides	0.34945	2.99372	0.34945	3_5h'4_h'5_h'6_h'pooled	Ala-Pro	0	bp				0.07	0.66	311854	pos376	4.53129	0.175511	H	pos	28	64158.5	40234.5	38330.1	51009.4	44378.3	36477.1	82146.9	47850.3	60806	56044.1	44609.9	54697.9	114457	88148.5	75039.4	128491	63370.6	109356	229717	55945.6	311854	41837.1	38129.1
187.121	4.4367	C9H17NO3	3	8-Amino-7-oxononanoate	8	Central	KEGG_Metacyc_Lipidmaps	0.326269	-41.552		pooled	8-Amino-7-oxononanoate	0	bp			x-H2O	0.21	0.66	268537	pos412	1.12278	0.77401	H	posneg	28	50706.5	116219	46449.8	44770.3	59110.5	129281	47208.6	62998	58024.3	93626.3	168429	64422.9	108166	265109	80042.9	86703.3	51095.3	45524.1	67586.4	75179.5	119023	39686.7	37283.5
187.169	16.2217	C9H21N3O	2	N1-Acetylspermidine	7	0	KEGG_Metacyc_HMDB	0.224192	2.9517		2_h'5_h'pooled	N1-Acetylspermidine	0	bp				0.58	1.17	2941138	pos94	0.414711	0.267331	H	pos	28	269347	724099	301266	404053	2564814	2.22782e+06	298633	1.84102e+06	231870	169095	75506.2	869886	154846	2.94114e+06	735060	567865	546670	673473	1.22032e+06	623517	311287	17281.7	9676
188.032	12.2122	C7H8O6	6	(Z)-But-2-ene-1,2,3-tricarboxylate	6	Central	KEGG_Metacyc_HMDB	0.766794	-15.3186		2_h'3_5h'3_h'5_h'6_h'pooled	L-Aspartate	54.9947	potential bp	CX:116:72_RT:11.82:12.68			0.19	1.05	23674	neg115	0.960005	0.937035	H	neg	28	17415.8	2986.44	3226.1	23673.7	7154.43	7672.36	13877.8	6917.51	7553.17	16059.4	5594.8	9741.84	14668.2	2502.16	5940.19	8761.95	4618.88	6369.69	16322.1	7912.53	12726.1	0	0
188.084	3.74312	C12H12O2	2	[FA (12:3)] 5,8,11-dodecatriynoic acid	7	0	Lipidmaps	0.197698	-34.7829		3_h'5_h	[FA (12:3)] 5,8,11-dodecatriynoic acid	0	bp				0.14	0.22	275403	pos405	0.995735	0.965607	H	pos	28	186265	223448	166619	188251	225067	173454	235488	151054	187034	214583	252492	220344	165884	167860	227941	213251	255081	239864	211240	194015	179014	157780	171255
188.116	10.5992	C8H16N2O3	7	Glycyl-leucine	5	0	KEGG_Metacyc_Peptides_HMDB	-0.397012	23.8853		4_h'5_h'pooled	Ala-Gly-Pro	-55.0058	fragment?				0.07	0.77	128757	pos163	3.15309	0.264661	H	pos	28	19466.2	20372.2	9855.43	33958	20269.1	16937.2	29424.8	10364.6	10997.3	24573.7	11397.8	11232.7	23879.2	23576.8	26436.3	35373.9	23084.5	33978.6	82004.2	13626	128757	8401.63	11071.4
188.116	11.8557	C8H16N2O3	7	N6-Acetyl-L-lysine	6	Central	KEGG_Metacyc_HMDB	-0.279351	20.0491		3_5h'4_h'5_h'6_h'pooled	L-Glutamate	41.0629	potential bp				0.14	1.04	390581	pos11	4.19921	0.223043	H	pos	28	34094.7	18157.9	9233.47	118448	39150.4	7096.58	29468.5	33982.3	25558	21228.9	32230.3	10001.2	55702.1	58449.3	29884.4	106128	63629.9	69855.5	390581	39525.1	261484	8160.91	7111.44
188.153	16.6526	C9H20N2O2	2	N6,N6,N6-Trimethyl-L-lysine	8	Central	KEGG_Metacyc_HMDB	0.217106	21.1023		2_5h'2_h'3_5h'3_h'4_h'5_h'6_h'pooled	N6,N6,N6-Trimethyl-L-lysine	0	bp				0.06	0.73	150204	pos535	2.34354	0.30626	H	pos	28	27895.6	18351.5	3656.63	60031.7	44226.7	13051	24930	14187.3	7685.65	12284.4	12627.5	4121.32	36380.2	38876.9	44248.5	72989.1	71236	88142.7	106039	18676.5	150204	0	0
189.064	11.5337	C7H11NO5	4	N-Acetyl-L-glutamate	10	Central	KEGG_Metacyc_HMDB	0.364413	-0.485755		4_h'5_h'pooled	N-Acetyl-L-glutamate	0	bp				0.05	1.11	396041	pos321	0.169314	0.324704	H	posneg	28	7443.52	16054.4	5904.89	396041	93268.1	34161.2	8125.63	8919.1	6042.96	6918.99	15679.4	17151.2	8679.26	20306.8	9107.22	14491.5	9571.92	21735.8	23022	9499.35	56109.7	0	0
189.1	9.25473	C8H15NO4	5	(2S)-2-{[1-(R)-Carboxyethyl]amino}pentanoate	7	0	KEGG_Metacyc	0.165184	-1.32997		2_5h'2_h'3_5h'3_h'4_h'5_h'6_h'pooled	(2S)-2-{[1-(R)-Carboxyethyl]amino}pentanoate	0	bp				0.08	0.16	410213	pos312	1.12825	0.344344	H	pos	28	338783	332294	299003	286265	300172	339368	309655	284229	342949	349161	367719	314404	312185	323905	293663	300476	297143	326499	326321	308004	410213	277104	280437
190.048	11.2327	C7H10O6	4	[FA hydroxy,oxo(7:0/2:0)] 4-hydroxy-2-oxo-Heptanedioic acid	8	Central	KEGG_Metacyc_Lipidmaps	0.513468	13.8343		3_5h'3_h'5_h'6_h'pooled	[FA hydroxy,oxo(7:0/2:0)] 4-hydroxy-2-oxo-Heptanedioic acid	0	bp				0.07	0.93	149241	neg327	1.02922	0.96105	H	neg	28	124992	47187.3	12933.5	118829	39102.7	19498.7	109221	73602.7	30767.9	100491	90383.7	13455.2	149241	50591.4	22611	48027.8	36260.6	26838.3	78486.8	43496.6	60631.9	8625.46	7468.15
190.078	3.98556	C7H14N2O2S	1	Aldicarb	7	0	KEGG	1.35741	-31.1421	1.35741	5_h'pooled	Aldicarb	0	bp				0.18	1.16	245472	pos436	0.481664	0.528516	H	pos	26	90096.8	53709.2	25779.4	208177	66676.9	0	69715.3	25520.5	64558.5	68751.4	62963.5	26037.2	140120	44613.9	104355	191758	90256.3	188057	65524.1	0	66863.2	0	40714.3
190.095	9.92761	C7H14N2O4	5	Thr-Ala	5	0	Peptides	0.381792	-2.99494		3_5h'4_h'pooled	Xanthosine	-93.9803	fragment?				0.1	1.73	26677	neg216	7.60669	0.206094	H	neg	23	3123.65	0	9537.15	0	0	5715.34	7486.46	3301.78	11427	6390.84	0	8601.13	10812.5	6499.22	15515.1	17678.3	0	17212.7	14179.2	2618.53	26677.1	0	0
191.045	8.66523	C7H5N5O2	1	6-formyl-H2-pterin	7	0	Metacyc	0.953548	16.6063		2_5h'2_h'3_h'pooled	6-formyl-H2-pterin	0	bp				0.12	1.3	63620	neg543	1.34555	0.740395	H	neg	27	7766.44	31146.4	14454.4	8192.95	9108.6	16602.8	7241.44	63620.4	10976.1	18205.6	47273.8	22715.3	12220.3	56836.3	0	9142.25	34864.6	2992.82	6840.28	35304.5	3475.23	0	0
192.027	13.9749	C6H8O7	12	Citrate	10	Central	KEGG_Metacyc_HMDB	0.870884	0.611238		2_5h'2_h'3_5h'3_h'4_h'5_h'pooled	Citrate	0	bp		0.2	x-H2OxC13	0.12	1.52	4039802	neg27	13.8174	0.402134	H	neg	28	82410.2	77303.4	59827.3	148030	93515.2	76699.1	315913	61906.2	148663	82638.4	57064.1	57825	219939	135207	541216	564182	190180	970181	304681	52834	4.0398e+06	16974	17419.4
192.063	11.1624	C7H12O6	6	Quinate	8	Central	KEGG_Metacyc_HMDB	0.435094	-29.2457	0.435094	2_h'3_h'5_h'6_h'pooled	Quinate	0	bp				0.14	1.39	219915	neg267	0.377128	0.178279	H	neg	28	54566	5728.19	2505.89	49212	38121.2	14072.9	50688.6	12920.7	7897.33	16373.6	7412.28	13401.7	219915	113740	10768.6	10247.7	6319.78	19757.1	13697.9	13889.6	10655.6	2486.8	4259.71
192.075	11.2661	C6H12N2O5	1	Ser-Ser	7	0	Peptides	0.997769	-5.59387		pooled	Ser-Ser	0	bp		0.6	xC13	0.05	1.73	251162	neg235	2.05485	0.596282	H	negpos	24	0	58193.8	0	0	43429.5	0	3410.44	191340	6031.32	3056.65	176610	5769.95	3248.43	251162	6978.56	8962.45	224633	7312.01	6864.46	73501.1	8875.62	0	0
192.087	12.0083	C15H24N6O6	3	Thr-Gln-His	7	0	Peptides	-1.95939	32.9136		2_h'3_5h'3_h'4_h'5_h'6_h'pooled	Thr-Gln-His	0	bp				0.31	0.75	406624	pos315	1.6586	0.12745	Double-charge	pos	28	124590	29682.7	47072.8	280815	166074	132059	299162	234740	402214	267767	196544	348707	406624	134955	163722	179360	93715.4	197901	354393	381465	224389	24809.9	25242.6
192.087	9.66411	C15H24N6O6	3	Ala-Ala-Ser-His	7	0	Peptides	-1.92941	11.1399		2_5h'2_h'3_5h'3_h'4_h'5_h'6_h'pooled	Thr-Gln-His	0	bp				0.22	0.4	373077	pos330	1.62569	0.0137081	Double-charge	pos	28	158422	184851	158706	211788	189143	179879	198026	178993	326071	208060	207798	274636	356571	192028	182460	188631	160939	217056	354018	288266	301931	41538.5	56456.2
192.1	6.98436	C17H28N4O6	1	Ala-Thr-Pro-Pro	7	0	Peptides	0.229282	-23.4112		2_h'3_5h'3_h'4_h'5_h'pooled	Ala-Thr-Pro-Pro	0	bp				0.38	0.89	88245	pos622	1.82948	0.472106	Double-charge	pos	28	13904.8	11002.8	6857.82	21124.6	21199.9	17877.9	18730.5	21362.3	32380	27806.3	18814.4	15190.6	24264.7	23085.8	27722.3	26995.9	16932.6	53390	18938.9	16647.5	74552.3	3974.48	5684.6
194.043	13.0898	C6H10O7	16	D-Glucuronate	8	Central	KEGG_Metacyc_HMDB	0.320498	-9.20525		6_h	D-Glucuronate	0	bp				0.15	0.51	47936	neg600	2.01652	0.106044	H	neg	28	15005.5	13108.8	10551.2	20443.6	15787	15967	18242.5	20900.5	18958.7	18007.5	21209.8	18056.8	34723.4	18339.2	13174.5	16455.5	14054.3	17285	30461.9	26860.3	47935.7	10352.1	4065.54
195.057	7.61831	C6H13NO4S	1	MES	7	0	0	0.83257	0		2_5h'2_h'3_h'6_h'pooled	MES	0	bp				0.17	1.73	342229	pos353	1.53738	0.202912	H	posneg	25	32598.6	15250.8	8045.66	8793.43	7417.53	8336.82	8202.59	6870.39	28615.5	14719.7	9228.79	19430.5	7527.11	342229	0	0	0	12309.3	7861.43	15453.9	14423.9	0	0
195.076	9.21093	C7H9N5O2	1	2-Amino-4-hydroxy-6-hydroxymethyl-7,8-dihydropteridine	7	0	KEGG_Metacyc	1.25411	-5.35636	-2.18045	2_5h'2_h'pooled	2-Amino-4-hydroxy-6-hydroxymethyl-7,8-dihydropteridine	0	bp				0.4	1.44	705073	pos224	0.991332	0.990856	H	pos	28	79841.7	215328	69403.4	191622	58755.7	101761	68741	705073	22652.5	121304	567675	87051.2	64924.3	371269	37582.6	24939.1	238085	25424.3	43196.7	260401	45489.3	0	0
195.09	4.37167	C10H13NO3	6	L-Tyrosine methyl ester	8	Central	KEGG_Metacyc	0.375158	-27.9471		2_5h'2_h'3_5h'3_h'4_h'5_h'6_h'pooled	L-Tyrosine methyl ester	0	bp				0.34	0.37	341486	pos354	1.42764	0.130477	H	pos	28	199243	109383	245056	191565	123637	238838	246233	121559	269458	177013	192344	198554	246682	142076	211965	244454	172924	285389	265412	242620	282938	13329.1	11826.4
195.09	5.51864	C10H13NO3	6	Damascenine	7	0	KEGG	0.404841	9.25649		2_5h'2_h'3_5h'3_h'4_h'5_h'6_h'pooled	L-Tyrosine methyl ester	0	bp				0.2	0.42	209276	pos464	1.47815	0.233589	H	pos	28	109440	56658.3	140933	105299	102563	122655	123187	70043.6	140909	106302	62909.6	123178	86493	56507.5	117008	130183	94771.3	140542	176541	102738	209276	16519.7	19985.8
196.085	11.1895	C18H24N4O6	3	Asn-Pro-Tyr	7	0	Peptides	0.579069	36.3114		2_5h'2_h'3_5h'3_h'pooled	Asn-Pro-Tyr	0	bp				0.29	0.87	51394	pos690	0	0.0119597	Double-charge	pos	21	40784.7	30599.2	24779.7	51393.7	50998.6	35935.2	22499.2	28629.5	20229.6	34416.3	30853.7	23843.7	10772.1	0	9363.07	0	0	0	0	0	0	0	0
196.096	6.07677	C8H12N4O2	1	3,5-dihydro-5-methylidene-4H-imidazol-4-one	7	0	Metacyc	1.1755	-30.4223		2_5h'2_h'3_5h'3_h'4_h'5_h'6_h'pooled	3,5-dihydro-5-methylidene-4H-imidazol-4-one	0	bp				0.38	0.66	59578	pos670	1.50433	0.49128	H	pos	28	26701.1	16824.4	28734.5	20076.8	6210.22	17761.6	51554.6	31139.6	26563.3	23897.8	38405.3	19277.6	30647.7	26345.6	35007.9	32530.9	52428.3	59577.5	11292.3	16272.1	38699	0	0
198.089	4.12595	C10H14O4	5	1-(3,4-dimethoxylphenyl)ethane-1,2-diol	5	0	KEGG_Metacyc	0.794865	-42.3604		2_5h'3_5h'4_h'6_h	4-Hydroxyhexan-3-one	82.0056	potential bp	CX:84:114_RT:4.21:4.32			0.35	0.52	47862	neg31	1.25037	0.38885	H	neg	28	30914.5	29221.4	40101.6	14923.4	34576.7	30048.2	38057.7	31052.1	37484.6	43949.1	19793.6	18798.2	34166.8	32687	47861.9	17703.3	32413.5	39505.3	32214.7	29035.3	38214.8	13680.9	28158
198.162	3.15175	C12H22O2	17	[PR] Citronellyl acetate	5	0	KEGG_Lipidmaps	0.393693	-29.6887		2_5h'2_h'3_5h'4_h	Tributyl phosphate	-68.0025	fragment?				0.19	0.26	1757876	pos86	1.05981	0.766278	H	pos	28	1.14707e+06	1.2316e+06	1.60637e+06	1.2643e+06	1.10777e+06	1.50116e+06	1.75788e+06	1.2087e+06	1.61839e+06	1451641	1.04335e+06	1.04413e+06	1.68348e+06	1.45979e+06	1.33563e+06	1.07094e+06	1.33232e+06	1.48112e+06	1.33335e+06	1.02546e+06	1.74608e+06	674565	973273
200.009	10.707	C4H9O7P	4	Erythrulose 1-phosphate	6	Central	KEGG_Metacyc	-0.0851658	-7.24277		2_5h'2_h'3_5h'3_h'4_h'5_h'6_h'pooled	CoA	-567.106	fragment?			xNa+	0.11	0.32	208933	pos254	1.49815	0.00692381	H	posneg	28	110168	69785.4	138285	71016.6	86246.1	86192.4	131335	128327	174499	157812	136877	153527	152856	134117	145789	174820	151973	146905	123627	130608	110498	0	0
200.091	10.9758	C7H12N4O3	1	3,6,8-Trimethylallantoin	5	0	KEGG	0.927348	0		2_5h'2_h'3_5h'3_h'4_h'5_h'6_h'pooled	(3R)-hydroxy-N-acetyl-(L)-arginine	-32.0261	methanol	-CH4O			0.21	0.56	19456	neg689	1.72984	0.319003	H	neg	28	12228.4	18446.2	9417.91	8053.93	7293	5202.42	11859.2	6161.32	17668.9	11565.4	11456.9	11523.5	6621.79	6183.87	13202.9	10637.8	11771.6	11195.1	7590.38	8500.89	19455.8	0	0
201.036	10.7487	C10H7N3S	1	thiabendazole	5	0	KEGG_Metacyc	-2.67407	48.5675		2_5h'2_h'3_5h'3_h'4_h'5_h'6_h'pooled	3-Buten-1-amine	129.962	potential bp				0.08	0.47	129532	pos245	0.588949	0.194327	H	pos	28	72456.1	108132	50583.6	129532	92234.8	61968	64854.7	52227.9	66993.7	73990.3	84992.3	72007.9	68432.1	72642.8	34952.8	50780.2	40269.6	46726.3	72522.6	25783.9	68799.1	0	0
201.137	4.22077	C10H19NO3	2	Capryloylglycine	7	0	HMDB	0.388204	-29.5692		2_5h'3_5h'3_h'4_h'pooled	Capryloylglycine	0	bp			x-NH3x-H2Ox-FA	0.18	1.12	826054	pos204	0.612758	0.615116	H	pos	28	136793	346931	143834	118321	101124	716898	144468	168083	139394	373716	826054	234016	499932	167167	274283	196449	286147	84869.8	93286.6	223663	256802	64980.9	96239.2
201.137	6.83204	C10H19NO3	2	Valproylglycine	5	0	HMDB	0.505963	17.251		3_5h'3_h'4_h'6_h'pooled	N-Decanoylglycine	-28.0312	natural alkane chains	-C2H4			0.2	1.01	433788	pos223	0.924087	0.911738	H	pos	28	51231.2	175046	44519.7	37426.2	57290.9	245309	58922.8	87498.9	57890.4	229135	433788	85674.3	259631	106957	130270	100699	102978	11314.7	67499.3	98430.5	148284	38694.2	56543.2
202.095	10.8832	C8H14N2O4	5	Proclavaminic acid	5	0	KEGG_Metacyc	-0.429846	-8.75007		3_5h'4_h'5_h'pooled	Thiamin monophosphate	-141.975	fragment?	-C2H6O3S2		x-FA	0.11	1.73	246137	pos367	13.5429	0.21902	H	pos	24	17157.5	26011.3	0	9911.74	18315.5	0	45734	22231.8	10955	28746.6	0	0	59335.8	74007.2	29317.6	62328.3	19483.5	52190.4	121404	14736.1	246137	0	0
202.132	6.829	C9H18N2O3	3	Leu-Ala	5	0	Peptides	0.467593	-13.4821		2_5h'2_h'3_5h'3_h'4_h'pooled	Picolinamide	80.0838	potential bp				0.2	0.84	578846	pos74	8.77422	0.209457	H	pos	28	60146.8	43747.6	89414.2	28329.2	31454	42908.6	135235	43309.4	189418	114646	44502.1	135294	176168	98356.1	269149	206632	55122.9	447522	236045	86149	578846	0	0
203.058	6.8334	C11H9NO3	2	Indolepyruvate	8	Central	KEGG_Metacyc	0.747811	5.53399		2_5h'2_h'3_5h'3_h'4_h'5_h'6_h'pooled	Indolepyruvate	0	bp				0.24	0.45	264078	neg228	2.10216	0.167038	H	neg	28	72301.7	90540.5	33397.5	29963.6	49530.5	35956	154726	102240	119834	93200.8	56115.3	55251.4	75144.6	97573.6	119792	144384	133084	94934.5	99220.1	39965.7	103508	0	0
203.079	10.2661	C8H13NO5	2	N2-Acetyl-L-aminoadipate	8	Central	KEGG_Metacyc	0.539733	5.12287		2_5h'2_h'3_5h'3_h'4_h'5_h'6_h'pooled	N2-Acetyl-L-aminoadipate	0	bp				0.14	0.71	194876	pos474	0.588996	0.353184	H	pos	28	49216.9	55603	162256	68549.1	44949.3	141879	56931.3	116321	78483.4	65661.2	107085	194876	72193.3	78177.5	34087.2	49018.1	27895.6	53308	42449.3	44231.3	63735.9	7339.93	7351.27
203.079	11.691	C8H13NO5	2	2-acetamidoglucal	7	0	Metacyc	0.609244	16.3418		2_5h'2_h'3_5h'3_h'4_h'5_h'6_h'pooled	N2-Acetyl-L-aminoadipate	0	bp				0.13	0.77	77556	pos640	0.60424	0.469508	H	pos	28	20911.9	25645.1	77556.4	20163.8	18901.8	66876.2	40992.2	42226.5	44014.8	30028.2	35133.2	67128.3	33131.2	19161.6	33707.2	34838	39705.9	55173.1	19189.1	22174.5	22650.7	5447.78	5218.36
204.075	12.7221	C7H12N2O5	4	Glu-Gly	5	0	Metacyc_Peptides	0.836184	0.714867		pooled		-65.0187	fragment?				0.09	1.73	53696	neg298	25.439	0.243787	H	neg	13	0	0	0	0	0	0	0	0	2497.58	0	0	0	0	0	5792.22	5737.67	0	8062.62	22621.4	0	53695.6	0	0
204.09	10.3324	C11H12N2O2	6	L-Tryptophan	10	Central	KEGG_Metacyc_HMDB	0.412108	0.120507	0.412108	2_5h'2_h'3_5h'4_h'5_h'6_h'pooled	L-Tryptophan	0	bp		0	xC13x-NH3	0.07	0.9	2028054	pos111	6.62252	0.179378	H	posneg	28	194252	145498	88541.5	306620	176483	144401	840886	393666	373931	673434	149091	165726	587578	501686	255056	661433	700062	373044	1.90202e+06	225575	2.02805e+06	0	0
204.111	10.9721	C8H16N2O4	5	N6-Acetyl-N6-hydroxy-L-lysine	6	Central	KEGG_Metacyc	0.180498	12.7311		2_5h'2_h'3_5h'3_h'4_h'5_h'pooled	NAD+	-127.443	fragment?				0.08	0.8	1767413	pos65	6.31997	0.209713	H	pos	28	199138	166945	114569	268757	132666	92540.9	190916	122885	170805	212697	205011	170078	198945	135169	247703	313512	367767	443787	1.22616e+06	128266	1.76741e+06	7209.41	0
204.111	9.01634	C8H16N2O4	5	N6-Acetyl-N6-hydroxy-L-lysine	8	Central	KEGG_Metacyc	0.589199	-6.19876	-2.66882	2_5h'2_h'3_h'4_h'5_h'6_h'pooled	N6-Acetyl-N6-hydroxy-L-lysine	0	bp				0.11	0.87	31936	neg665	4.2798	0.220822	H	neg	27	3976.98	3759.07	4677.07	5896.48	4136.48	4783.36	10369.6	0	9003.67	6627.02	5125.14	6347.9	11083.4	5838.24	12193.8	13449.1	6736.25	12737	31936.4	2786.7	28687.9	0	0
205.132	6.84484	C9H19NO4	1	Pantothenol	8	Central	KEGG_Metacyc_HMDB	0.82697	-0.875444		2_h'3_5h'6_h'pooled	Pantothenol	0	bp			x-H2O	0.08	1.69	5804988	pos57	1.31105	0.576335	H	pos	28	54675.8	65932.1	7307.4	32419.4	69564.1	27301.7	37773.7	31615	120310	25295.4	19923	411428	74245.5	5.80499e+06	22105.7	170138	53273.5	625958	23850.7	83419.7	62228.8	6479.76	7930.93
206.09	11.8112	C7H14N2O5	5	Thr-Ser	5	0	Peptides	0.0659984	5.75592		pooled		-21.982	2M+Na	-Na			0.16	1.73	863763	pos28	3.89258	0.456201	H	posneg	15	0	57949.9	0	0	29069.8	0	0	247459	0	0	230179	0	0	863763	0	0	341550	0	15711.6	97444.9	0	0	0
206.167	3.28084	C14H22O	5	[PR] (+)-15-nor-4-thujopsen-3-one	7	0	Lipidmaps	0.413269	-21.9199	0.437521	2_h'3_h'5_h	[PR] (+)-15-nor-4-thujopsen-3-one	0	bp		0	xC13	0.09	0.22	2526855	neg37	0.789693	0.0842783	H	neg	28	1.95571e+06	2.42723e+06	1.81286e+06	2.48387e+06	2.04556e+06	2.02671e+06	1.94061e+06	1.57243e+06	1.64633e+06	2074415	2425637	1997310	1.77781e+06	1.29858e+06	2.03292e+06	2.01814e+06	2.52685e+06	2.06831e+06	1.67407e+06	1.79285e+06	1710410	1.95918e+06	1938876
208.058	11.4054	C7H12O7	1	1-O-methyl-&beta;-D-glucuronate	7	0	Metacyc	-1.10876	0.54665		4_h'pooled	1-O-methyl-&beta;-D-glucuronate	0	bp				0.1	0.86	45578	neg612	5.9287	0.235349	H	neg	28	3436.69	3142.67	2552.13	6820.09	2899.36	2718.74	6583.41	2446.75	4935.28	6014.68	3482.6	2236.46	8196.22	6020.33	12941.6	20470.9	3277.65	17935.3	24902	3262.46	45577.9	3919.65	0
208.11	4.00786	C12H16O3	7	Benzyl (2R,3S)-2-methyl-3-hydroxybutanoate	5	0	KEGG_Metacyc	0.560286	-19.7907		2_5h'2_h'3_5h'4_h'5_h'6_h'pooled	R-Salbutamol	-31.042	fragment?	-CH5N			0.14	0.18	170204	pos124	1.12634	0.153623	H	pos	28	109026	85166.5	119658	92043	90856.1	81505.8	88653.5	83887.4	106088	76986.7	85163.6	85418.9	89656.6	88796.8	120835	84135.3	117422	106448	104175	104585	89050	79704.4	50996.6
209.072	7.06109	C7H15NO4S	1	MOPS	9	0	medium_Metacyc	0.4078	-1.24349	-0.620552	pooled	MOPS	0	bp			xNa+	0.25	1.73	335417	pos359	1.39445	0.764499	H	pos	14	7222.67	0	0	0	0	7457.34	0	17037.4	0	0	0	0	0	40983.1	0	0	0	24405.3	5430.65	0	4968.19	0	0
210.089	3.69797	C11H14O4	4	Sinapyl alcohol	5	0	KEGG_Metacyc_HMDB	0.325441	-47.8282		4_h	Leu-Trp-Asp	-6.01057	fragment?				0.96	1	295077	pos287	2.64901	0.221438	H	pos	25	148991	204950	176857	0	137836	69072	229073	146429	252096	202365	43994.5	46193.7	228936	181383	211757	119638	176407	184786	181248	71777.6	295077	37430.5	63146.5
212.009	11.7798	C5H9O7P	3	P-DPD	5	0	Metacyc	0.643814	19.8764		2_h'3_5h'3_h'4_h'5_h'6_h'pooled	3-Deoxy-D-manno-octulosonate	-26.0603	fragment?	CX:80:132_RT:11.78:11.99			0.07	1	38920	neg75	3.27046	0.099596	H	neg	28	10761.6	34475.3	3360.81	12966	8599.83	5775.99	19282.1	18379.4	11570.2	14841.6	33338.8	13356.8	23083.7	18638.6	17790.3	24462.6	12791.9	25567.8	38920.5	15035.7	35464.3	0	0
212.091	10.0875	C8H12N4O3	1	Gly-His	7	0	Peptides	1.22432	1.97087		2_5h'2_h'3_5h'3_h'4_h'5_h'6_h'pooled	Gly-His	0	bp			xK+xNa+	0.19	0.19	3217082	pos89	1.55164	0.0642003	H	pos	28	1.75558e+06	1.55133e+06	1.76275e+06	2.01774e+06	1.65281e+06	1.48506e+06	2.30625e+06	1.80679e+06	2.32554e+06	1.80178e+06	1733378	2.13118e+06	2.38731e+06	1.79934e+06	2.50708e+06	2.64581e+06	2428634	2569151	2.57182e+06	2.21076e+06	3217082	1426667	1.3269e+06
214.024	11.2903	C5H11O7P	6	2-Deoxy-D-ribose 5-phosphate	8	Central	KEGG_Metacyc_HMDB	0.631762	-6.69966		2_5h'3_5h'3_h'4_h'5_h'6_h'pooled	2-Deoxy-D-ribose 5-phosphate	0	bp				0.16	0.87	32987	neg660	2.92077	0.277321	H	neg	27	7792.88	5489.54	5717.02	6182.28	5391.73	0	12555.4	6510.64	13224.2	6673.17	6290.86	8050.52	17059.6	13843.7	18871.9	32987.2	8518.16	26520.4	11418.3	2460.37	19926.4	0	0
214.095	12.0068	C9H14N2O4	1	Pyrimidine nucleoside	5	0	KEGG	0.293394	34.1729		2_5h'3_5h'3_h'4_h'5_h'pooled	L-Ala-L-Glu	-3.99487	fragment?				0.11	0.88	256886	pos385	10.2195	0.218788	H	pos	28	21480.4	14913.3	17115.2	13219.4	8464.14	16828.9	13969.6	18014.5	29123.6	22725.6	17645	20812.6	26028.3	11774.9	30814.2	25026.8	59831.7	41409.3	108085	28604.8	256886	10079.9	8615.34
215.091	9.94213	C16H26N6O8	2	Asn-Asn-Pro-Ser	7	0	Peptides	-0.153805	-40.8149		2_5h'2_h'3_5h'3_h'5_h'pooled	Asn-Asn-Pro-Ser	0	bp				0.1	1.14	211245	pos460	2.63791	0.44692	Double-charge	pos	27	43541.3	71002	50884.6	31282.3	23235.2	52380.1	55112.4	63267.2	110230	51196.8	48448.9	88529.4	15996.2	97338.2	17493.3	46724.3	66858.6	49532.4	70741.1	0	211245	0	0
215.152	4.15079	C11H21NO3	1	N-Nonanoylglycine	7	0	HMDB	0.293802	-22.1501		3_5h'3_h'4_h'6_h'pooled	N-Nonanoylglycine	0	bp			x-H2O	0.12	1.21	1636668	pos131	0.700985	0.716078	H	posneg	28	141616	970148	169625	195202	198648	1.56248e+06	198117	345788	250959	925992	1.63667e+06	548414	951773	368793	497053	512706	448918	73105	181172	607662	582527	162407	125035
215.152	6.84057	C11H21NO3	1	N-Nonanoylglycine	5	0	HMDB	0.345984	25.8804		3_h'4_h'pooled	N-Decanoylglycine	-14.0156	methylation (-H2O)				0.23	1.12	699091	pos223	0.674058	0.634785	H	pos	28	81165.5	460585	61293.5	80642.8	115392	487768	92313.7	146182	86477.9	271735	699091	208172	419722	139614	190250	225454	192741	33603.8	66309.9	176154	218459	74118.9	71426.3
216.04	12.5289	C5H13O7P	1	2-C-Methyl-D-erythritol 4-phosphate	8	Central	KEGG_Metacyc	1.65401	3.71025		2_5h'2_h'3_5h'3_h'4_h'5_h'6_h'pooled	2-C-Methyl-D-erythritol 4-phosphate	0	bp		1.3	xC13xCl37	0.06	0.68	3059054	neg34	0.0255266	0.00573403	H	neg	28	1319309	3.05905e+06	1.18067e+06	1.20319e+06	1.53578e+06	1.26507e+06	756476	708795	888281	1.87403e+06	2195420	1.15831e+06	411074	397049	62413.5	44154.1	65207.1	27702.7	23398.8	54101.6	24709.1	0	0
216.111	10.0816	C9H16N2O4	3	gamma-Glutamyl-gamma-aminobutyraldehyde	6	Central	KEGG_Metacyc	0.523707	17.6516		4_h'5_h'6_h'pooled	Glu-Leu	-44.026	fragment?	-C2H4O			0.15	1.73	260124	pos409	42.6313	0.130727	H	pos	23	29424.1	9640.42	0	11508	0	0	66568.9	16475.6	0	27898.7	9432.74	0	54775.8	67566.9	30669	90533.2	38469.9	69812.2	188940	41536.1	260124	0	0
216.122	11.9511	C8H16N4O3	2	N-acetyl-(L)-arginine	7	0	Metacyc_HMDB	-0.302189	5.08745		pooled	N-acetyl-(L)-arginine	0	bp				0.07	1.43	318678	pos369	2.24643	0.420143	H	pos	25	167948	30764	0	93886.5	19914	0	318678	11553.7	30757	168913	22492.6	9035.41	308258	48693.9	68373.7	252146	21448.1	125154	140080	0	115565	0	0
217.143	12.6588	C9H19N3O3	3	gamma-L-Glutamylputrescine	6	Central	KEGG_Metacyc_HMDB	-0.0771836	-13.7707		3_5h'3_h'4_h'5_h'pooled	beta-Alanyl-L-arginine	-28.0062	fragment?	-N2			0.41	0.96	251411	pos234	125.39	0.212664	H	pos	22	0	0	0	0	0	0	19668.6	8080.22	42452.3	19696.6	14978.1	26236.2	57177.7	11862.6	40600	24279.7	7570.34	46995.3	112876	11882.1	251411	0	0
218.09	12.0686	C8H14N2O5	3	L-Ala-L-Glu	7	0	Metacyc_Peptides	0.122214	4.01537	0.122214	2_5h'2_h'3_5h'3_h'4_h'5_h'6_h'pooled	L-Ala-L-Glu	0	bp				0.09	0.72	298139	pos385	8.9424	0.164566	H	posneg	28	29614.2	8263.62	16436.1	22828.3	23299.1	20131	114803	22509.7	65277	66281.5	21746.6	34627.4	126886	36017.5	59097.5	128578	40506.4	82132.8	258461	35909.4	298139	0	0
218.094	3.60482	C13H14O3	3	6-Hydroxytremetone	7	0	KEGG	0.133435	-41.8787	0.15636	2_5h'5_h'6_h'pooled	6-Hydroxytremetone	0	bp		5.7	xC13	0.16	0.47	1370201	pos153	1.53434	0.183028	H	pos	28	901769	977786	960448	301295	873799	759714	869925	735316	822507	930424	827789	884737	753854	740823	1.03348e+06	1.03633e+06	1.36609e+06	1.17764e+06	944247	1.0653e+06	959106	846063	707104
218.106	4.22701	C12H14N2O2	7	N-Acetylserotonin	6	Central	KEGG_Metacyc_HMDB	0.225079	-42.5575		2_5h'2_h'3_5h'3_h'4_h'5_h'6_h'pooled	N6-Acetyl-L-lysine	29.9894	potential bp				0.18	0.54	179058	pos79	1.45473	0.170186	H	pos	28	128967	35497.9	106213	117140	66564.1	103840	118882	57706.8	91188.1	58755.1	33683.2	61978.8	108160	52702.5	88903.5	76065.8	120750	135338	149837	99642.6	168820	0	0
218.127	7.95597	C9H18N2O4	5	Leu-Ser	7	0	Peptides	-0.0683334	-5.0625		3_5h'3_h'4_h'5_h'6_h'pooled	Leu-Ser	0	bp				0.1	0.98	95305	pos605	8.63657	0.155902	H	posneg	26	10644	0	17335.3	6868.42	0	12869.1	27120.9	6989.69	26953.9	28525.8	8803.03	19297.1	36335.9	17922.9	22988.9	46506.5	12994.5	30186	95305.3	16193.7	58965.2	0	0
218.167	2.85416	C15H22O	21	[FA (15:4)] 6,8,10,12-pentadecatetraenal	5	0	Lipidmaps	0.0879833	-30.4263		2_5h'2_h'5_h'pooled		-582.378	fragment?				0.14	0.35	1323909	pos54	0.799674	0.279028	H	pos	28	887636	833447	778171	1.24685e+06	803695	898750	667934	595445	527196	636965	973950	752438	735754	428911	910770	829265	856905	920762	873167	698662	786644	551879	667837
219.111	8.22562	C9H17NO5	1	Pantothenate	8	Central	KEGG_Metacyc_HMDB	-0.0384443	0.190239		2_5h'2_h'3_5h'3_h'4_h'5_h'6_h'pooled	Adenosine	-47.9859	fragment?		0.7	xNa+xC13	0.08	0.69	1776528	pos7	3.91951	0.202367	H	posneg	28	255579	370302	175378	453143	290245	227185	220711	141294	218521	304367	288387	191532	167465	132702	128489	176766	150003	235609	1.77577e+06	251865	1.77653e+06	7080.51	7606.02
221.09	10.3052	C8H15NO6	7	N-Acetyl-D-glucosamine	8	Central	KEGG_Metacyc_HMDB	0.265947	0.0500577		2_5h'2_h'3_5h'3_h'4_h'5_h'6_h'pooled	N2-Acetyl-L-aminoadipate	18.0105	plus h2o	H2O			0.03	0.64	158578	pos474	0.582877	0.330045	H	pos	28	45566.6	44716	124068	49954	35019.6	102506	55587.7	92371.1	62125.5	58617.7	95310.6	158578	71933.7	59265.8	28466.1	21008	35565.9	33579.1	34574.2	28377.9	46325.7	0	0
222.126	3.88415	C13H18O3	2	(+/-)-6-Hydroxy-3-oxo-alpha-ionone	5	0	KEGG_Metacyc	0.764272	-42.3816		3_h'5_h'6_h'pooled		104.184	potential bp				0.11	0.17	54798	neg405	1.02775	0.8076	H	neg	28	30160.9	35118.5	28199.7	39658.7	28400.5	33041.9	31833.9	26558.5	31978.5	33772.4	42037.4	40209.6	37623.7	29890.7	40177.5	37802.4	45456.6	42673.9	32739.5	34539.1	36628.4	31883	29902.3
227.091	9.31712	C9H13N3O4	1	Deoxycytidine	6	Central	KEGG_Metacyc_HMDB	-0.0487231	14.264		4_h'5_h'6_h'pooled	Hypoxanthine	91.052	potential bp				0.15	1.73	450965	pos4	277.569	0.126419	H	pos	18	45475.6	0	0	0	0	0	111900	0	0	0	0	0	100715	145060	48600.9	199885	147542	83814.2	450965	75463.7	306278	0	0
228.075	7.62742	C9H12N2O5	3	Deoxyuridine	10	Central	KEGG_Metacyc_HMDB	0.560159	0.493063	-1.34711	5_h'6_h'pooled	Deoxyuridine	0	bp				0.13	1.73	91534	neg462	18.3753	0.150271	H	neg	22	10015.2	0	0	8933.32	0	0	24798.8	0	13312.5	10991.3	0	11499.5	40567.9	9114.81	11286.5	47597.3	14413.8	19149.7	59919.4	12699.3	91534.1	0	0
228.136	4.20727	C12H20O4	3	Traumatic acid	7	0	KEGG_Lipidmaps_HMDB	1.02399	-26.6183		2_5h'3_5h'4_h'6_h	Traumatic acid	0	bp				0.29	0.71	133860	neg363	1.90178	0.25911	H	neg	28	41040.4	53200.9	70208.3	28608.9	47963.8	32178.6	77468.9	133860	87441.6	98660	24689.4	40955.2	75371.7	68705.7	71082.6	30289.4	89594.1	95093	42484.3	53533.7	110804	17749.1	30770.6
228.209	3.15453	C14H28O2	15	Tetradecanoic acid	8	Central	KEGG_Metacyc_Lipidmaps_HMDB	0.726462	-18.9283		pooled	Tetradecanoic acid	0	bp		-0.1	xC13	0.04	0.6	4749197	neg21	0.944638	0.515734	H	neg	28	1.69102e+06	3.2293e+06	1.69499e+06	2.27287e+06	1.80077e+06	2.14267e+06	1.74829e+06	1.4546e+06	1.51651e+06	1.78459e+06	2.02343e+06	1640751	1.76885e+06	4.7492e+06	1.88933e+06	2.26295e+06	2.74734e+06	2141093	1.82963e+06	2.01042e+06	2.03212e+06	1847811	2.00704e+06
229.089	12.011	C9H15N3O2S	2	Ergothioneine	6	Central	KEGG_HMDB	0.0806878	17.3278	0.089418	2_5h'2_h'3_5h'3_h'4_h'5_h'6_h'pooled	UMP	-94.9473	fragment?				0.17	0.49	35009	pos501	1.44767	0.160105	H	pos	28	19821.5	14835.2	18460.9	25222.6	13770.2	18458.4	20507.3	14825.8	29103.6	13397.1	8692.99	23068	18414.2	22781.9	29900.7	30411.5	28806.7	26196.6	21673.4	27091.9	34405.3	8272.42	7457.06
229.168	3.97146	C12H23NO3	1	N-Decanoylglycine	7	0	HMDB	-0.0325616	-19.1625		3_h'pooled	N-Decanoylglycine	0	bp		-1	xC13x-H2O	0.08	1.2	6956507	pos48	0.601441	0.631365	H	posneg	28	893884	4003379	737996	713523	947868	6.44786e+06	610745	1.46657e+06	440507	4041010	6956507	2.63279e+06	4945593	808890	2.10794e+06	2.08332e+06	2.24416e+06	275302	382014	2.09042e+06	2.4048e+06	649713	818163
229.168	6.81491	C12H23NO3	1	N-Decanoylglycine	7	0	HMDB	-0.0146252	30.5567		3_h	N-Decanoylglycine	0	bp			x-H2O	0.39	1.07	710336	pos223	0.575989	0.567412	H	posneg	28	80616.5	508134	106169	88715.9	104944	561742	84141.9	172726	29846.1	514180	710336	226404	591730	112167	234604	176639	108905	51601.4	68205.1	146571	220326	74030.6	101485
229.179	13.4438	C11H23N3O2	1	N1,N8-diacetylspermidine	7	0	Metacyc	-0.0867891	38.103		3_h'4_h'5_h'pooled	N1,N8-diacetylspermidine	0	bp		-0.2	xN15xC13	0.02	1.06	30404104	pos10	0.119628	0.266439	H	posneg	28	3.41074e+06	843922	372377	30404104	9615819	2.92688e+06	1.29947e+06	172458	298265	436940	171963	97592.3	3.39403e+06	682788	1.55057e+06	7.3738e+06	2.15393e+06	3.19348e+06	1.97203e+06	156084	3009528	0	0
230.019	12.0925	C5H11O8P	16	D-Ribose 5-phosphate	10	Central	KEGG_Metacyc_HMDB	0.138793	-2.55817		2_5h'2_h'3_5h'4_h'5_h'6_h'pooled	D-Ribose 5-phosphate	0	bp	CX:112:118_RT:11.73:12.36			0.04	0.96	299535	neg208	8.97784	0.191929	H	neg	28	18544.4	42468	14645.8	21198.9	18363.1	18962	86328.8	115896	36973.5	33799.2	130415	21447.6	141690	124310	135953	240958	115576	164424	200718	25166.6	299535	0	0
230.056	10.4766	C15H21N6O9P	1	&beta;-ketophosphonate	7	0	Metacyc	1.10072	0		pooled	&beta;-ketophosphonate	0	bp				0.15	1.73	20222	neg726	0	0.232104	Double-charge	neg	15	0	5905.05	6369.03	0	3676.63	7837.47	0	3573.55	6850.73	0	0	6150.5	0	0	0	0	0	3896.43	0	0	0	0	0
230.09	12.2465	C9H14N2O5	1	Aspartyl-L-proline	5	0	Peptides_HMDB	0.0581127	0.965389		3_5h'3_h'4_h'5_h'pooled	L-Glutamine	84.0211	232.11-H2	C4H4O2			0.09	1.73	697092	pos6	101.535	0.250925	H	pos	25	8480.33	0	18254.1	0	0	9565.85	51716.1	21902.8	51032.4	26379	16302.4	35243.9	83473.8	35122.3	101723	134919	23735.9	222170	263777	10402.4	697092	0	0
230.163	6.79146	C11H22N2O3	2	Leu-Val	7	0	Peptides	0.237529	1.66376		3_5h'4_h'5_h'pooled	Leu-Val	0	bp				0.26	1.73	52436	pos688	4.53277	0.334104	H	pos	22	0	0	15471.5	0	0	16348	14078	4044.18	21401.9	12583.9	0	14824.5	17432.7	12046.1	27516.9	26252	11309.3	35991.1	21666	0	52435.8	0	0
231.133	13.2116	C8H17N5O3	1	Gly-Arg	5	0	Peptides	0.207693	2.36479		3_5h'3_h'pooled	N-Succinyl-L-glutamate	-15.9359	fragment?				0.4	1.28	500094	pos15	34.3813	0.319069	H	pos	22	0	0	0	5792.92	0	11960.1	18236.4	7109.19	36664.9	11931.7	5836.37	16689.1	37543.3	0	36185.3	24661.3	0	55349.1	96596.7	13680.9	500094	0	0
232.106	12.1677	C9H16N2O5	5	N2-Succinyl-L-ornithine	6	Central	KEGG_Metacyc_HMDB	-0.161551	-6.64722		4_h'5_h'pooled	L-Glutamine	86.0367	230.09+H2	C4H6O2	-0.4	xNa+xC13	0.05	1.38	27146694	pos6	74.7434	0.28166	H	posneg	26	600780	164290	0	277348	194606	0	786746	117464	11658.7	616925	198216	8689.93	938802	354360	1.33385e+06	670574	5003146	2.58735e+06	7.49375e+06	635006	27146694	0	0
232.117	10.988	C8H16N4O4	1	(3R)-hydroxy-N-acetyl-(L)-arginine	5	0	Metacyc	-0.163893	-39.1759		2_5h'2_h'3_5h'3_h'4_h'5_h'pooled	NAD+	-99.4373	fragment?		0.4	xC13	0.05	0.82	3392044	pos65	2.18168	0.373206	H	posneg	28	1.66913e+06	1.62391e+06	979704	1.06462e+06	896181	442329	1.26512e+06	710964	1.61639e+06	1.5137e+06	1.57057e+06	1.44072e+06	1.12279e+06	731381	1.88337e+06	938278	1.27521e+06	1.76834e+06	1.14047e+06	710346	3.39204e+06	0	0
233.101	16.0111	C8H15N3O5	4	Ala-Gly-Ser	7	0	Peptides	-0.162168	31.7627		pooled	Ala-Gly-Ser	0	bp				0.1	1.73	69829	pos646	0	0.287878	H	pos	16	0	69829.5	0	12331.1	3468.8	0	4136.13	53313.8	0	4912.11	38596.5	0	0	69031.9	0	0	65475	0	0	0	0	0	0
234.085	10.7955	C8H14N2O6	3	Glu-Ser	7	0	Peptides	0.418099	-15.0917	-1.41884	2_h'pooled	Glu-Ser	0	bp				0.05	1.73	178924	neg303	0.722433	0.535157	H	negpos	18	0	67827.1	0	6588.59	9269.99	5994.58	0	132078	0	0	140115	0	0	178924	0	7229.67	53423.3	0	8449.99	0	7337.45	0	0
234.089	3.19093	C13H14O4	1	1'-Acetoxychavicol acetate	5	0	KEGG	-0.0366318	-39.8723		5_h'pooled		-197.141	fragment?				0.1	0.33	1254120	pos30	1.07166	0.775019	H	pos	28	820253	919148	923255	1.25412e+06	842296	653801	840106	718229	794498	852613	917433	898413	925985	716749	959283	1.0521e+06	937689	1.24705e+06	915953	1.21089e+06	820450	847080	723855
234.112	6.8446	C21H32N4O8	4	Ile-Ser-Ser-Tyr	7	0	Peptides	2.32667	-46.1006		2_5h'2_h'3_5h'3_h'4_h'5_h'6_h'pooled	Ile-Ser-Ser-Tyr	0	bp				0.05	0.59	1226494	pos168	1.11835	0.756584	Double-charge	pos	28	691112	1226494	454402	756851	675126	575629	631947	549332	729647	1.01619e+06	909285	604453	383668	824646	276182	451155	408366	421521	876546	319798	1.04886e+06	0	0
236.116	6.83879	C12H16N2O3	4	Phe-Ala	7	0	Peptides	-0.281151	-4.31856	-0.281151	pooled	Phe-Ala	0	bp				0.12	0.49	162811	pos518	1.78837	0.256633	H	pos	28	81506.5	98464.8	89328.6	60831.7	52355.4	67883.8	85432.1	53490.8	136069	71698.8	75743.2	86662.8	101463	87673.6	117995	107410	54834.9	119671	105993	56273	161555	52300.9	46279.6
238.069	11.7297	C8H14O8	1	3-Deoxy-D-manno-octulosonate	7	0	KEGG_Metacyc	0.651407	14.0352		2_5h'2_h'3_5h'3_h'4_h'5_h'6_h'pooled	3-Deoxy-D-manno-octulosonate	0	bp		-0.1	xNa+xC13	0.03	0.71	949273	neg75	7.07096	0.168933	H	neg	28	144350	88528	35197.3	137049	89656.9	48270.4	292358	286892	424604	247584	267644	253745	343188	165441	321121	377484	315977	580405	874173	120902	949273	0	0
238.099	9.46036	C8H18N2O4S	1	HEPES	9	0	Medium	-0.301699	-0.626501		2_5h'2_h'3_5h'3_h'4_h'5_h'6_h'pooled	HEPES	0	bp		-0.6	x3-merxS34x2-merxO18xC13xNa+xK+	0.05	0.35	459569792	pos0	0.56002	0.0240383	H	posneg	28	282314688	459569792	244683504	287374304	313305504	224584736	257739488	217874304	309086272	389978464	356793664	269546816	143669056	143293392	98089320	161609680	126489856	94525448	147745408	126356008	188063616	0	0
240.024	12.7643	C6H12N2O4S2	2	L-Cystine	10	Central	medium_KEGG_Metacyc_HMDB	-0.513048	-0.357071		2_5h'2_h'3_5h'3_h'4_h'5_h'6_h'pooled	L-Cystine	0	bp				0.12	0.57	67143	pos652	1.34644	0.47916	H	posneg	28	24945.2	67142.6	29320.7	27303.3	42102.7	18293.2	39377.1	22880.2	33028.7	43671.9	47857.7	31614.7	32099.7	26671.4	23227.8	32418.3	21238	21962.8	45900.8	18400	53780.5	0	0
240.209	3.1765	C15H28O2	5	[FA dimethyl(13:0)] 2,5-dimethyl-2E-tridecenoic acid	5	0	Lipidmaps	0.717395	-22.6974		pooled	Tetradecanoic acid	12	242.22-H2				0.15	1.52	612978	neg21	0.965925	0.945179	H	neg	28	11134.8	79121.8	12946	34205.6	12444.6	68003.1	12223.1	12772.5	11956.1	16039.4	13993.6	42102.1	32467.6	612978	22545.9	44396.2	31771.2	38870.5	29720.8	32651.8	48374	31850.9	29906.6
241.059	12.2504	C10H11NO6	2	N-(2,3-Dihydroxybenzoyl)-L-serine	7	0	KEGG_Metacyc	0.689901	30.2042		2_5h'2_h'3_5h'3_h'4_h'5_h'6_h'pooled	N-(2,3-Dihydroxybenzoyl)-L-serine	0	bp		0.1	xC13	0.05	0.73	1193664	neg64	2.31456	0.0722688	H	negpos	28	727194	147996	689455	497357	61970	574451	980643	543494	1.04204e+06	1.19366e+06	400169	993078	692778	489636	654590	676268	426982	348352	944644	1.0378e+06	641757	0	0
242.019	12.773	C6H11O8P	2	D-myo-Inositol 1,2-cyclic phosphate	5	0	KEGG_Metacyc_HMDB	0.936175	-18.3879		3_5h'3_h'4_h'5_h'6_h'pooled	2-Oxoglutarate	95.9978	potential bp				0.05	1.04	99366	neg83	2.97236	0.13121	H	neg	26	16125.8	7235.68	0	19972.5	22234.5	0	34822.3	23700.6	16162.6	20951.2	16628.3	10017.1	50463.4	32085.6	49796.1	47722.6	99366.1	44596.7	56357.5	18256.3	50840.6	0	0
242.152	4.15787	C13H22O4	1	2-isocapryloyl-3R-hydroxymethyl-&gamma;-butyrolactone	5	0	Metacyc	0.847403	-6.09621		4_h		128.159	potential bp	CX:158:84_RT:4.18:4.21CX:84:158_RT:4.21:4.18			0.42	0.68	108209	neg112	1.79457	0.340336	H	neg	28	25611.1	46443	92902.7	22220.5	42669.2	41343.1	54205.5	34447.3	72629.8	67233.8	22305.9	23503.8	78008.8	64487.3	84073.4	19894.9	51265.8	69142.7	34439.2	47994.3	108209	13184.6	23341.9
242.188	3.23748	C14H26O3	11	[FA oxo(14:0)] 3-oxo-tetradecanoic acid	7	0	Lipidmaps_HMDB	0.883678	-19.3729		6_h'pooled	[FA oxo(14:0)] 3-oxo-tetradecanoic acid	0	bp				0.09	0.43	58934	neg558	2.45576	0.0320185	H	neg	28	16137.4	15945.2	29285.4	13979.9	20759.2	22077.1	35282.1	17304.7	43961.6	39332.2	27685	31901	28487.4	23663.9	51188.3	28575.9	58934.1	47984.9	37879.1	43273.5	58374.5	24448	33040.4
242.225	3.13488	C15H30O2	9	[FA methyl(14:0)] 12-methyl-tetradecanoic acid	5	0	KEGG_Metacyc_Lipidmaps	0.793119	-18.3749		pooled	Tetradecanoic acid	14.0157	240.21+H2		0.3	xC13	0.07	1.02	2712706	neg21	0.844427	0.0862524	H	neg	28	482654	996578	449420	604043	548978	663504	468303	403992	422022	480008	530290	468442	477238	2.71271e+06	549594	663064	649813	552011	468019	538322	527582	575313	536423
243.085	10.5043	C9H13N3O5	4	Cytidine	10	Central	KEGG_Metacyc_HMDB	-0.154573	-0.0538483	-0.154573	2_5h'2_h'3_5h'3_h'4_h'5_h'6_h'pooled	Cytidine	0	bp		0.4	xC13xNa+	0.04	0.68	1135794	pos175	2.72501	0.24464	H	posneg	28	208439	116047	111961	298139	319887	147368	273939	167222	108555	246735	226665	97862.5	321858	294110	183903	663921	789406	280255	751874	198036	1.13579e+06	0	0
243.122	10.6215	C10H17N3O4	2	Ala-Gly-Pro	7	0	Peptides	-0.268213	9.63752	-0.247647	3_5h'4_h'5_h'pooled	Ala-Gly-Pro	0	bp				0.07	1.73	1270930	pos163	87.2888	0.308823	H	pos	23	20174.8	10695.1	0	0	18024.5	0	34778.2	19066	10504.9	36084.3	19831	0	39984.7	36636.1	56542.3	103720	38155.2	234527	302409	0	1.27093e+06	0	0
243.183	3.77662	C13H25NO3	1	N-Undecanoylglycine	7	0	HMDB	-0.155974	-17.7088		3_5h'3_h'4_h'pooled	N-Undecanoylglycine	0	bp		0.7	xC13xNa+	0.11	1.1	15330888	pos21	0.672751	0.665209	H	posneg	28	1653057	8095209	1325677	1.66587e+06	1955132	11274807	1.66376e+06	2578044	2.06195e+06	7928171	13169089	4768494	8.03869e+06	2.2989e+06	3.57856e+06	4.2155e+06	3.85104e+06	498135	1.31218e+06	4572408	4.13658e+06	1.28644e+06	1.35553e+06
244.035	11.0367	C6H13O8P	4	L-Fucose 1-phosphate	6	Central	KEGG_Metacyc_HMDB	0.22545	-24.5031		2_h'3_5h'3_h'4_h'5_h'6_h'pooled	Picolinamide	121.987	potential bp				0.09	0.97	34066	neg99	3.65666	0.202807	H	neg	27	8222.6	14818.2	0	7651.01	7032.17	2178.86	14706.5	12956.7	6798.04	14155.3	19956.4	5550.52	20809.3	11014.7	11641.3	20467.4	9662.16	6737.55	21555.8	6037.31	34065.7	0	0
244.07	9.10888	C9H12N2O6	3	Uridine	8	Central	KEGG_Metacyc_HMDB	0.180802	-0.0122511		2_5h'2_h'3_5h'3_h'4_h'5_h'6_h'pooled	Uracil	132.042	potential bp	C5H8O4	-0.5	xNa+xO18xC13	0.05	0.73	1792359	neg46	5.2142	0.194033	H	negpos	28	314207	183464	174339	263526	192121	152656	638139	291442	442834	374780	314140	310151	957256	495300	705315	1.17883e+06	595557	637536	1.12337e+06	256090	1.79236e+06	0	0
244.106	12.0031	C10H16N2O5	2	Glu-Pro	5	0	Peptides	-0.321165	9.54951		2_5h'2_h'3_5h'3_h'4_h'5_h'pooled	L-Glutamate	97.0527	potential bp	Pro-loss	1.3	xC13	0.04	1.06	7069213	pos11	33.5842	0.254694	H	posneg	28	113140	66296.6	48700.4	176870	74584.5	44446.1	138199	184419	107935	93301.7	152461	67538.2	251061	251252	357246	605706	267115	1.17167e+06	2.7819e+06	86453.6	7.06921e+06	0	0
244.204	3.18801	C14H28O3	12	2S-Hydroxytetradecanoic acid	7	0	KEGG_Lipidmaps	0.340522	-25.1612		2_h'pooled	2S-Hydroxytetradecanoic acid	0	bp		0.3	xC13x-H2O	0.04	1.33	4380387	neg24	15.2623	0.251123	H	neg	28	150172	159261	692484	115692	105053	176259	331286	293361	3.41754e+06	354742	323924	2.12492e+06	422986	291493	3.42234e+06	1.356e+06	513723	3.81152e+06	764242	914554	4380387	14121.6	13531.5
245.149	12.6769	C9H19N5O3	2	beta-Alanyl-L-arginine	8	Central	KEGG	0.105294	-13.7381		2_5h'3_5h'3_h'4_h'pooled	beta-Alanyl-L-arginine	0	bp				0.2	1.73	666338	pos234	21.5188	0.293038	H	pos	26	20933.3	20460.6	28028.5	0	0	39799.5	53542	43560.5	108258	47047.3	42367.7	73689.6	92605.1	40143.1	133576	84756.9	22382	199593	146103	43995.9	666338	0	0
245.174	12.7717	C11H23N3O3	1	Lys-Val	7	0	Peptides	-0.393409	13.1048	-0.780888	2_5h'3_5h'3_h'4_h'5_h'6_h'pooled	Lys-Val	0	bp		-0.5	xC13xN15	0.06	0.89	9494521	pos35	0.0911041	0.218925	H	pos	28	1.11771e+06	537200	298751	9494521	3.95939e+06	1.02918e+06	729078	259393	264521	226557	188744	117093	1.19389e+06	697468	984544	1.16962e+06	1.00479e+06	931068	483399	234246	601824	0	0
246.121	12.0706	C10H18N2O5	6	Glu-Val	5	0	Peptides	-0.584178	20.9993		5_h'pooled	N2-Succinyl-L-arginine	-28.0061	fragment?	-N2	-0.7	xNa+xC13	0.06	1.37	15807335	pos9	23.1347	0.181661	H	posneg	28	774072	212042	9222.5	1.03773e+06	282794	24288.4	1.39359e+06	202191	33264.2	802752	198885	11964.2	1.91032e+06	423014	579856	2.46017e+06	2.35301e+06	3.42007e+06	14787686	516708	15807335	0	0
247.025	11.4419	C8H10NO6P	1	Pyridoxal phosphate	8	Central	KEGG_Metacyc_HMDB	0.318212	22.0945		3_5h'3_h'4_h'5_h'6_h'pooled	Pyridoxal phosphate	0	bp				0.08	0.11	20785	neg722	1.86615	0.00111946	H	neg	28	11013.6	9053.59	9505.71	10981	8912.26	10326.8	16122.1	13016.3	13918.3	12802.1	12070.2	13214.8	16381	16342.3	15963	14735.2	15793.6	14275.8	18033.2	18022.8	20338.9	0	0
247.069	13.2891	C9H13NO7	1	N-Succinyl-L-glutamate	8	Central	KEGG_Metacyc	-0.351309	7.31496		pooled	N-Succinyl-L-glutamate	0	bp		0.4	x-H2OxC13xNa+	0.03	1.73	24573196	pos15	1631.33	0.407369	H	posneg	22	18059.1	0	0	0	15472.9	0	52352.3	18214.9	0	35745.6	15648.3	0	93684	55862.7	322410	175769	276978	3088028	609650	58618.4	24573196	0	0
248.056	11.9005	C8H13N2O5P	1	Pyridoxamine phosphate	6	Central	KEGG_Metacyc_HMDB	-0.882101	-4.69839		2_5h'2_h'5_h'6_h'pooled	L-Glutamate	101.003	potential bp				0.08	0.61	103960	pos11	3.34359	0.185227	H	posneg	28	32817.1	18737.3	29908.9	23314.5	21772.1	15484.8	27582.4	9951.53	26908.6	30578.3	9974.95	22415.4	38058.9	12777.5	24665.4	42099.4	36675.8	32048.7	76082.1	22483.9	103960	0	0
250.062	11.5182	C8H14N2O5S	2	gamma-L-Glutamyl-L-cysteine	10	Central	KEGG_Metacyc_HMDB	-0.922222	-1.63808		2_h'4_h'6_h'pooled	gamma-L-Glutamyl-L-cysteine	0	bp			xS34xNa+	0.03	1.47	1227498	pos167	3.80442	0.0742382	H	posneg	28	34962.7	20408.5	13535.1	67290.4	35063.1	69604.4	18547.2	17737.9	7625.68	18281.5	22071.6	8810.9	38500.7	44126.5	34358	80925.2	1227498	58237.6	171738	166952	315509	0	0
250.12	3.62639	C14H18O4	4	ubiquinone-1	7	0	Metacyc_HMDB	-0.38672	-30.459	-1.74606	2_5h'3_5h'3_h'5_h'6_h'pooled	ubiquinone-1	0	bp			xNH3	0.08	0.28	1058358	pos183	1.12177	0.436165	H	pos	28	739676	740028	813730	915986	736865	591560	751953	687291	737453	860517	694926	669345	639483	522764	904802	707396	1.01225e+06	818734	833510	800881	883319	609316	664892
251.102	7.28126	C10H13N5O3	4	Deoxyadenosine	10	Central	KEGG_Metacyc_HMDB	-0.594772	-0.529209	0.341103	2_5h'2_h'3_5h'3_h'4_h'5_h'6_h'pooled	Deoxyadenosine	0	bp		1.1	xC13	0.03	0.78	1408281	pos148	7.2457	0.107767	H	pos	28	375516	107798	109060	212189	103009	67140.6	633721	232051	314297	434129	236685	294537	854394	408431	451240	686579	382452	444455	1.40828e+06	406161	955869	5632.97	0
252.086	8.64883	C10H12N4O4	2	Deoxyinosine	6	Central	KEGG_Metacyc_HMDB	-0.577303	17.9631		4_h'5_h'6_h'pooled	Adenine	117.031	potential bp			xK+	0.09	1.39	404097	pos68	23.4142	0.0991712	H	posneg	25	31463.2	0	6742.11	32743	5284.15	0	164963	9337	77874.8	50089.5	0	45313.7	173662	35038.8	83138.6	168164	85736.9	160034	384579	101698	404096	0	0
254.09	21.3765	C11H14N2O5	4	N-Ribosylnicotinamide	8	Central	KEGG_Metacyc_HMDB	-0.559967	13.1234	-0.559967	2_5h'2_h'3_5h'3_h'4_h'5_h'6_h'pooled	N-Ribosylnicotinamide	0	bp		0.6	xC13xO18	0.02	0.69	2787450	pos97	5.15375	0.0953541	H	pos	28	765951	299242	261357	733469	347877	171170	1.14469e+06	623089	627674	922358	616777	430838	1.76226e+06	897553	1.13305e+06	1.29161e+06	623209	1.21172e+06	2.73329e+06	934424	2.78745e+06	2610.16	2665.32
254.225	3.12	C16H30O2	19	(9Z)-Hexadecenoic acid	6	Central	KEGG_Lipidmaps_HMDB	0.591523	-15.3416		2_5h'2_h'3_5h'3_h'pooled	sodium dodecyl sulfate	-11.9305	fragment?		-0.6	xC13	0.07	1.52	5017092	neg9	1.9154	0.541074	H	neg	28	212387	564182	186077	261658	205717	371483	221805	342844	170927	224499	267642	242467	255101	5.01709e+06	197469	239089	1111672	224559	183767	1.23442e+06	188568	82693.2	110440
255.705	4.22699	C21H36N7O16P3S	1	CoA	8	Central	KEGG_Metacyc_HMDB	0.654724	0		2_5h'2_h'3_5h'3_h'4_h'5_h'6_h'pooled	CoA	0	bp				0.09	0.44	175087	neg307	1.94682	0.0356904	3-charge	neg	28	105032	57700	73966.4	104426	56651	72588.2	70173.8	39077.8	58602.8	101817	50942.3	66452.5	117574	45222	85279.2	90096	102574	90244.1	175087	115794	164024	0	0
256.106	8.42119	C11H16N2O5	1	1-(beta-D-Ribofuranosyl)-1,4-dihydronicotinamide	7	0	KEGG_Metacyc_HMDB	-0.519415	5.26703	-0.519415	3_h'4_h'5_h'pooled	1-(beta-D-Ribofuranosyl)-1,4-dihydronicotinamide	0	bp			xNa+	0.03	1.32	473411	pos285	3.22056	0.295352	H	posneg	28	119769	17056.6	5806.75	191549	46032.1	7730.84	223189	37684.3	74958.7	113023	30036.7	38068.3	346244	128361	281009	297479	51096.8	403023	288222	28410.3	473411	0	0
256.24	3.10158	C16H32O2	16	Hexadecanoic acid	8	Central	KEGG_Metacyc_Lipidmaps_HMDB	0.497107	-12.4334		pooled	Hexadecanoic acid	0	bp		-0.3	xC13	0.04	0.2	26665398	neg2	0.981773	0.8932	H	neg	28	14875707	17276240	14999173	19952338	15619960	14242188	14635818	13246408	13193430	14959704	16780418	15070808	13275512	19921438	17187958	16883852	23314340	17606686	14480127	18583120	15843271	19709540	19358762
257.199	3.61866	C14H27NO3	1	N-Lauroylglycine	5	0	HMDB	-0.408639	-16.0983		3_h'4_h'pooled		30.0104	255.18+H2	CH2O			0.08	1	898084	pos19	0.577547	0.547508	H	posneg	28	178647	528631	135206	155346	183708	865257	115400	228263	56473	715488	898084	340054	605007	158296	384817	249483	316900	44881.2	91563.1	261650	342333	142211	71405
258.085	7.86239	C10H14N2O6	3	(1-Ribosylimidazole)-4-acetate	8	Central	KEGG_HMDB	0.534717	-17.4515	-1.1314	3_5h'4_h'5_h'6_h'pooled	(1-Ribosylimidazole)-4-acetate	0	bp				0.1	0.91	81733	neg489	54.739	0.0994559	H	neg	21	0	0	0	0	0	0	29814.1	2824.69	20311.7	6546.98	0	9393.72	34232.8	8383.97	22755.1	42071.1	10691.5	26452.5	63626.4	18857.6	81733.1	0	0
259.046	12.6072	C6H14NO8P	8	D-Glucosamine 6-phosphate	6	Central	KEGG_Metacyc_HMDB	0.0796118	-13.2615		2_h'3_5h'3_h'4_h'5_h'6_h'pooled	2-C-Methyl-D-erythritol 2,4-cyclodiphosphate	-18.95	fragment?				0.06	0.9	81792	neg120	7.34366	0.189413	H	negpos	27	11791.7	8493.8	0	10867.7	5487.6	3327.33	15269.3	11934.9	8972.84	10385.7	10810.7	7830.28	21680.7	13704.6	17379	38682.8	43983.3	32915.4	54197.4	8553.61	81791.8	0	0
260.03	12.9035	C6H13O9P	46	D-Glucose 6-phosphate	8	Central	KEGG_Metacyc_HMDB	0.162702	-0.512768		3_5h'3_h'4_h'5_h'6_h'pooled	(S)-Malate	126.008	potential bp	C2H7O4P			0.13	0.61	67282	neg3	1.34858	0.505452	H	neg	28	31116.4	21037.5	11011.4	36938.8	19024.4	10463.7	58302.5	27477.3	36951.7	38175.5	21994.1	14207.9	37276.5	34620.2	34558.6	67282.1	36591.7	57695	32221.4	16536.5	40824.1	0	0
260.137	10.1029	C11H20N2O5	4	Glu-Leu	7	0	Peptides	-0.276402	14.9633	-2.85196	2_5h'3_5h'4_h'5_h'pooled	Glu-Leu	0	bp				0.09	1.73	272925	pos409	34.7272	0.219855	H	posneg	25	8402.73	9153.64	11317.8	0	0	11694	44171.2	12348.5	42345.3	32921.3	0	15899.4	57569.7	16119.3	43098.6	65631.2	14882.3	75790.5	116677	16498.7	272925	0	0
261.085	13.011	C10H15NO7	2	Hymexazol O-glucoside	7	0	KEGG	-0.365355	42.7721		4_h'pooled	Hymexazol O-glucoside	0	bp		0.2	xNa+x-H2OxC13	0.04	1.73	7595083	pos42	417.435	0.370088	H	posneg	22	16671.4	0	0	19965.9	0	0	52469.2	16548.2	0	28774.6	13442.2	0	113377	47430.9	100555	236205	80279.9	1.37835e+06	706800	32572.3	7.59508e+06	0	0
262.045	12.3584	C6H15O9P	3	Sorbitol 6-phosphate	8	Central	KEGG_Metacyc_HMDB	-0.420666	-6.93521		4_h'5_h'pooled	Sorbitol 6-phosphate	0	bp			xNa+	0.08	1.73	335166	pos360	1.57162	0.656758	H	posneg	22	52229.4	7085.48	0	87940	20250.4	0	116752	38910.7	0	15869	0	0	135974	79340.5	108747	335166	84055.6	233784	53786.4	0	116248	0	0
264.104	19.564	C12H16N4OS	1	Thiamin	8	Central	medium_KEGG_Metacyc_HMDB	-0.422951	43.1244	2.095	2_5h'2_h'3_5h'3_h'6_h'pooled	Thiamin	0	bp				0.07	0.2	73109	pos644	0.96676	0.548683	H	pos	28	54773.7	68463.2	46487.4	48193.2	45948.5	41544.1	53065.7	45902.4	58017.1	73108.9	68014.6	53909.6	44221.6	40180.9	35807.4	29007.1	37297.4	31026.3	41560.3	44403.7	45211.6	0	0
266.064	10.3422	C10H10N4O5	3	5'-Oxoinosine	5	0	KEGG_Metacyc	-2.68394	21.9481		3_5h'4_h'5_h'6_h'pooled	L-Tryptophan	61.9743	potential bp				0.17	1.73	28994	neg286	5.89674	0.18804	H	neg	23	3474.77	0	0	6648.87	0	2331.31	16534	5774.66	6354.23	11204.4	0	0	9377.67	10143.5	1926.97	11324.9	11604.8	5254.54	28993.9	3200.03	20759.8	0	0
266.155	3.03079	C12H26O4S	1	sodium dodecyl sulfate	7	0	Metacyc	0.275706	-23.3711		6_h'pooled	sodium dodecyl sulfate	0	bp		-0.1	xS34xC13	0.06	1.66	12820961	neg9	2.22511	0.0560319	H	neg	28	252361	335446	98048.6	109463	289201	288754	186626	108326	380087	141045	155786	578960	200036	12820961	166884	602343	111009	234590	439283	673572	416725	97180.7	126852
267.078	12.4658	C9H17NO6S	1	S-Ribosyl-L-homocysteine	6	Central	KEGG_Metacyc	-0.464046	11.9052		4_h'5_h'pooled	S-Adenosyl-L-methionine	-131.06	fragment?			xNa+	0.1	0.98	1145203	pos106	622.624	0.193864	H	posneg	20	0	0	0	0	0	0	44079.1	0	32843.9	12963.5	0	6897.67	103680	20726.2	106412	216200	72248.9	285866	690716	31951.7	1.1452e+06	0	0
267.097	8.14068	C10H13N5O4	3	Adenosine	10	Central	KEGG_Metacyc_HMDB	-0.59216	0.502275		2_5h'2_h'3_5h'3_h'4_h'5_h'6_h'pooled	Adenosine	0	bp		0	xNa+xN15xACNxC13	0.04	0.45	43439872	pos7	4.12835	0.0915686	H	posneg	28	13393620	7836580	5998025	11047184	6.4742e+06	4667810	18199954	13237960	9685401	18683230	15792044	8713294	25342178	18109550	16042835	20484228	12185768	13322939	43439872	16264761	31900064	5774.53	19033.7
268.081	9.76742	C10H12N4O5	3	Inosine	10	Central	KEGG_Metacyc_HMDB	-0.607975	-0.434079		2_h'3_h'4_h'5_h'6_h'pooled	Inosine	0	bp		-0.5	xK+xC13xN15xNa+	0.04	0.87	17432014	pos18	13.7946	0.143427	H	posneg	28	1.46446e+06	258073	518878	1.42005e+06	430187	584178	6021457	831252	2.37634e+06	2.41067e+06	737889	1.27594e+06	7026781	1978108	4124106	6761999	4769170	4.57386e+06	13536844	2.61303e+06	17432014	0	0
270.22	3.14839	C16H30O3	19	[FA oxo(16:0)] 3-oxo-hexadecanoic acid	5	0	Lipidmaps_HMDB	0.725497	-13.4661		pooled	2-Oxooctadecanoic acid	-28.0313	natural alkane chains	-C2H4	1.2	xC13	0.06	0.28	227755	neg183	1.45835	0.0990073	H	neg	28	123251	127807	136252	135853	98927.6	97839.4	155771	110260	111473	159187	132350	122858	133413	206263	141687	153237	227755	136630	130192	195649	159234	122240	155332
271.164	12.0977	C11H21N5O3	1	Pro-Arg	5	0	Peptides	-0.783278	-37.249		4_h'pooled	UDP-N-acetylmuramoyl-L-alanyl-D-glutamyl-6-carboxy-L-lysyl-D-alanyl- D-alanine	-325.506	fragment?				0.07	1.73	116791	pos329	66.0571	0.169747	H	pos	18	0	0	0	0	0	0	24320.3	0	8265.37	9487.84	0	0	45085.7	11429.5	31682.3	41597.7	0	48999.2	72619.8	8759.94	116791	0	0
271.215	3.42287	C15H29NO3	1	Tridecanoylglycine	5	0	HMDB	-0.524126	-16.5965		3_h'4_h'pooled		45.0384	potential bp				0.15	1.31	558276	pos137	0.648193	0.704954	H	posneg	23	0	330394	111725	79641.5	0	377731	0	265280	65005.2	284896	465803	126034	340273	102295	272946	178451	149406	0	0	198679	97787	33168.6	48272.8
272.235	3.17901	C16H32O3	18	16-hydroxypalmitate	7	0	Metacyc_HMDB	0.324504	-14.2745		2_5h'3_5h'3_h'5_h'6_h'pooled	16-hydroxypalmitate	0	bp				0.09	0.84	400447	neg166	3.44929	0.121045	H	neg	28	93217	85727.2	125536	86247.9	70050.3	67044.6	97776.6	71038.9	89963.1	124644	82555.5	86310.6	94167.4	400447	116166	84731.6	204776	200142	116955	313800	339619	25937	67335
273.18	11.1349	C11H23N5O3	1	Val-Arg	5	0	Peptides	-0.827777	5.89916		pooled	NAD+	-58.3746	fragment?				0.15	1.73	313092	pos65	46.7805	0.241071	H	pos	19	0	0	0	0	0	9467.98	45227.5	0	37168.9	29920.2	0	17298.8	74850.4	0	81051.4	57552.1	0	189531	115280	14544	313092	0	0
274.091	11.0037	C9H14N4O6	1	5-Amino-1-ribofuranosylimidazole-4-carboxyamide	7	0	KEGG	0.248831	-1.78848		4_h'5_h'pooled	5-Amino-1-ribofuranosylimidazole-4-carboxyamide	0	bp				0.13	1.73	15658	neg741	3.62482	0.311254	H	neg	20	4994.91	0	0	7205.63	0	0	2615.93	0	0	2697.9	9458.18	0	5252.65	5373.48	7963.17	7574.95	7820.93	11683.4	10461.4	0	15657.7	0	0
274.128	12.1136	C10H18N4O5	5	N2-Succinyl-L-arginine	8	Central	KEGG_Metacyc	-0.798172	-3.75492		5_h'pooled	N2-Succinyl-L-arginine	0	bp		-0.6	xC13	0.04	1.39	30552464	pos9	12.7422	0.368349	H	posneg	28	1.41931e+06	680666	83775.8	1.05272e+06	1.65056e+06	70025.1	1.01871e+06	283535	226442	1.37693e+06	525646	87502.9	1.23992e+06	734804	6246815	1.04554e+06	1.72262e+06	2.44592e+06	3.79319e+06	992474	30552464	0	0
275.1	5.60815	C11H17NO7	3	Sarmentosin	7	0	KEGG	-0.744256	-39.1876	1.36407	2_5h'2_h'3_5h'3_h'4_h'5_h'6_h'pooled	Cardiospermin	0	bp				0.32	0.55	1278771	pos161	0.480551	0.0934264	H	pos	28	367652	400022	429679	321646	299362	513272	355424	389210	359273	396449	386034	463427	574567	339152	361154	358636	183898	176111	134160	295701	115217	20720	12728.3
275.1	7.67577	C11H17NO7	3	Cardiospermin	7	0	KEGG	-0.71196	-2.19223	1.39636	2_5h'2_h'3_5h'3_h'4_h'5_h'6_h'pooled	Cardiospermin	0	bp				0.08	0.5	3330732	pos85	0.438994	0.0562818	H	posneg	28	2109069	2.05333e+06	3.20876e+06	2.62917e+06	1.79285e+06	3.23639e+06	2.71829e+06	2.91283e+06	2713834	2322458	2.42649e+06	3.14574e+06	3.33073e+06	2.44058e+06	1.55316e+06	2.60606e+06	1.19243e+06	1.17366e+06	952010	1.72326e+06	686728	25029.8	22467.7
275.112	11.8213	C10H17N3O6	7	Gamma-Glutamylglutamine	7	0	KEGG_HMDB	-0.615674	-4.50938		5_h'pooled	Gamma-Glutamylglutamine	0	bp		0	xC13x-NH3xNa+	0.06	1.44	10148776	pos33	64.4478	0.17986	H	posneg	25	247153	53647.3	0	229283	62697.9	0	490742	42959	20040.3	242635	56280.2	0	940774	323810	45803.2	1.34018e+06	449512	768898	10148776	262218	8406509	0	0
275.148	12.7925	C11H21N3O5	6	L-a-glutamyl-L-Lysine	5	0	Peptides_HMDB	0.618699	4.66366		5_h'pooled		6.05486	potential bp				0.14	1.73	63966	neg298	28.0286	0.276021	H	neg	13	0	0	0	0	0	0	0	0	0	0	0	0	0	0	11008.4	10169.8	5860.06	25363.9	20119.6	0	63966	0	0
275.151	11.0277	C28H38N8O4	1	Hordatine A	7	0	KEGG_Metacyc	-0.561295	0		2_h'3_h	Hordatine A	0	bp				0.79	0.87	2007245	pos112	0.596716	0.310143	Double-charge	pos	28	122223	87830.6	89286.1	1304071	1.25593e+06	891123	998544	2.00724e+06	529679	914735	1.42065e+06	1.06988e+06	1.22413e+06	762339	94548	81712.4	124471	109306	500946	1353421	204977	720477	554941
275.151	12.1138	C28H38N8O4	1	Hordatine A	7	0	KEGG_Metacyc	-0.530664	0		2_h'3_h	Hordatine A	0	bp				0.75	0.84	1587920	pos138	0.646122	0.344874	Double-charge	pos	28	182314	81081	97042.2	1391813	1.58792e+06	982021	1.13991e+06	1.51255e+06	606807	903592	1524204	1.09204e+06	1.48675e+06	838409	116546	104791	124471	109306	756301	1.54396e+06	259516	782711	650690
275.151	14.1162	C28H38N8O4	1	Hordatine A	7	0	KEGG_Metacyc	-0.496513	0		2_h'3_h	Hordatine A	0	bp				0.81	0.82	1016782	pos189	0.634902	0.350149	Double-charge	pos	28	108418	65087.5	54205.8	887118	781239	708807	807318	624923	258936	529362	1.01678e+06	681704	772245	568043	55851.2	57250.1	68898.1	50627.6	368932	968323	172011	426433	345757
275.159	12.3623	C10H21N5O4	1	Thr-Arg	5	0	Peptides	-1.4632	3.3483		pooled	S-Adenosyl-L-methionine	-122.978	fragment?	CX:100:175_RT:12.29:12.67			0.15	1.73	197550	pos106	98.7801	0.225387	H	pos	16	12738.4	0	13235.6	0	0	0	0	0	66790	0	0	0	0	0	87849.8	59460.1	7667.06	131175	98790.3	0	197550	0	0
276.104	7.55954	C24H32N4O11	1	Phe-Glu-Glu-Glu	7	0	Peptides	1.63596	-32.2833		2_5h'2_h'3_5h'3_h'4_h'5_h'6_h'pooled	Phe-Glu-Glu-Glu	0	bp				0.09	0.49	395067	pos322	0.47052	0.0464781	Double-charge	pos	28	261809	236018	395067	307670	232573	372513	307668	355582	326467	286574	301933	383509	387035	284083	210371	298770	140137	134632	105661	222187	101623	0	0
277.996	12.6532	C5H12O9P2	1	2-C-Methyl-D-erythritol 2,4-cyclodiphosphate	8	Central	KEGG_Metacyc	0.177184	-22.5749		pooled	2-C-Methyl-D-erythritol 2,4-cyclodiphosphate	0	bp				0.05	1.73	558036	neg120	77.2429	0.234384	H	neg	21	0	0	6474.75	0	0	10670.9	29434.2	0	22962.6	7761.59	0	8289.2	66529.1	2839.73	84076.6	137539	6373.06	129060	266214	0	558036	0	0
278.13	6.21689	C11H22N2O4S	1	Pantetheine	8	Central	KEGG_Metacyc_HMDB	-0.23436	2.61953	-2.57139	4_h'5_h'6_h'pooled	Pantetheine	0	bp				0.34	1.05	789430	pos211	0.302298	0.367527	H	posneg	28	117394	25512.7	18741.9	789430	222073	72496.4	127826	44305.9	24498.8	45400.9	17072.2	4317.62	76263	30376.2	99460.3	190470	116483	220805	175050	35023.5	117617	0	0
278.13	4.40438	C11H22N2O4S	1	Pantetheine	8	Central	KEGG_Metacyc_HMDB	-0.137022	-37.4548	-2.47405	3_5h'4_h'5_h'6_h'pooled	Pantetheine	0	bp				0.11	0.98	812794	pos205	0.376659	0.344299	H	posneg	28	162019	42319.2	24631.4	812794	322627	103730	97568.6	52068.2	40261.8	53556	25383.6	11268.2	170174	57408.4	150301	258671	115515	231058	263782	56586.1	146370	0	0
278.152	3.18779	C16H22O4	6	2-Ethylhexyl phthalate	5	0	KEGG_Metacyc_HMDB	-0.45784	-32.0746		2_h'3_5h'4_h'5_h		-153.079	fragment?	-C8H11NO2	4.2	xC13	0.11	0.25	2646703	pos30	0.922394	0.591459	H	pos	28	1.79761e+06	2.57414e+06	2.51364e+06	2.6467e+06	2146316	2.34112e+06	2289285	2167942	1.98677e+06	1915600	2.56836e+06	1.58867e+06	2.18038e+06	2135607	1.96877e+06	2.62017e+06	2.31065e+06	2.60756e+06	2.28068e+06	1.68433e+06	2615479	1736960	1.89971e+06
280.24	3.11286	C18H32O2	84	Linoleate	5	0	KEGG_Metacyc_Lipidmaps_HMDB	0.492949	-11.4239		pooled	sodium dodecyl sulfate	14.0851	282.26-H2				0.14	1.57	971738	neg9	0.952062	0.879962	H	neg	28	21545.8	38037.3	24139.1	32045.8	37198.2	27497.8	15667.1	23689.4	15858.7	28306.9	25362.2	34012	25802.2	971738	38521.8	48645.5	45044.6	30556	13653.7	42920.4	35530.1	31864.9	34538.9
281.272	3.2981	C18H35NO	1	[FA (18:1)] 9Z-octadecenamide	7	0	Metacyc_Lipidmaps_HMDB	-0.561751	2.36588		3_h'4_h'6_h'pooled	[FA (18:1)] 9Z-octadecenamide	0	bp				0.08	0.88	1327326	pos155	1.11083	0.848104	H	pos	28	129783	391710	107923	147062	138413	587862	60291.2	191549	77984.9	450167	530605	478544	514465	1.32733e+06	431429	376413	395098	122910	312124	326799	331207	176352	129056
282.256	3.06641	C18H34O2	29	[FA (18:1)] 9Z-octadecenoic acid	5	0	KEGG_Metacyc_Lipidmaps_HMDB	0.236404	-9.96497		2_h'3_5h'3_h'pooled	sodium dodecyl sulfate	16.1007	280.24+H2		-0.7	xC13	0.07	1.33	3669243	neg9	2.63393	0.420123	H	neg	28	280286	360753	265102	316260	352667	330752	317996	413798	279371	350291	385585	298612	293484	3.66924e+06	377319	404137	1.56258e+06	381067	311650	1.95909e+06	362337	230318	210256
283.091	11.0429	C10H13N5O5	5	Guanosine	8	Central	KEGG_Metacyc_HMDB	-0.665428	-0.245091		2_5h'2_h'3_5h'3_h'4_h'5_h'6_h'pooled	Guanine	132.042	potential bp	C5H8O4	0.5	xNa+xK+xC13	0.06	0.65	1729606	pos84	2.19527	0.280215	H	posneg	28	398599	235213	328623	487035	361759	342365	702851	458294	825206	596300	403419	472130	707082	741365	1.65448e+06	714266	1.72961e+06	1.05397e+06	536201	557926	1.52079e+06	0	0
284.076	9.8982	C10H12N4O6	1	Xanthosine	8	Central	KEGG_Metacyc_HMDB	0.309971	19.6364		pooled	Xanthosine	0	bp		0.2	xC13	0.06	1.73	280414	neg216	20.1546	0.180468	H	negpos	22	29507.6	0	0	23790.9	0	2389.43	132664	0	8271.56	37435.8	0	0	219300	9474.63	31300.6	243596	38033.6	98508.7	280414	12065.2	235175	0	0
284.112	11.741	C11H16N4O5	2	Coformycin	5	0	KEGG_Metacyc	-0.823436	20.9415		4_h'pooled	Gamma-Glutamylglutamine	9.00027	potential bp				0.09	1.73	111571	pos33	72.9173	0.183668	H	pos	19	9284.33	0	0	0	0	0	31133	0	27355.9	20425.1	0	21030.1	43393.5	10807.3	36836.2	42997.2	0	47176.8	107181	0	111571	0	0
285.172	11.9281	C18H23NO2	1	Isococculidine	7	0	KEGG	-2.91359	37.4076		2_5h'2_h'3_h'5_h	Isococculidine	0	bp				0.88	1.32	514423	pos276	2.14402	0.560098	H	pos	28	294103	154506	238950	125098	72310	19558.5	145986	17935.2	41565.1	45052.3	18586.3	96625.8	10814.5	164062	459578	514423	397615	486322	49522.3	24926.1	390733	0	0
285.267	2.91634	C17H35NO2	3	[SP (17:0)] heptadecasphing-4-enine	5	0	Lipidmaps	1.23751	-45.9037		2_5h'2_h'3_5h'3_h'4_h'5_h'6_h		-28.0313	natural alkane chains	-C2H4			0.47	0.47	376799	neg49	0.724094	0.0493537	H	neg	27	252181	217271	200298	242089	237902	235796	228596	151855	170614	199003	141643	163596	376799	289485	222832	262568	252295	280367	161830	203340	153128	0	0
288.143	11.9342	C11H20N4O5	4	Ala-Ala-Gln	7	0	Peptides	-0.696594	26.1763		pooled	Ala-Ala-Gln	0	bp				0.11	1.14	1710135	pos126	751.81	0.268387	H	pos	10	0	0	0	0	0	0	0	0	0	0	0	0	0	0	0	0	0	0	1.71013e+06	55053.7	490242	0	0
288.154	12.7907	C10H20N6O4	2	Asn-Arg	5	0	Peptides	-0.622299	8.18588		3_5h'3_h'4_h'6_h'pooled	Glu-Arg	-14.9998	fragment?				0.28	1.73	80448	pos208	12.7192	0.0935825	H	pos	23	0	0	4888.55	0	0	12702.3	22080.6	17269.1	25069.3	19655.8	23853.2	20144.1	50435.8	16617.3	21506.3	25768	0	36821	59228.7	21886.2	80448.4	0	0
290.04	12.6332	C7H15O10P	6	D-Sedoheptulose 7-phosphate	8	Central	KEGG_Metacyc	0.669072	4.92013		2_5h'3_5h'3_h'4_h'5_h'6_h'pooled	D-Sedoheptulose 7-phosphate	0	bp				0.12	0.88	40473	neg634	2.17489	0.211306	H	neg	27	11991.5	7147.57	3128.49	14178.3	11735.3	0	40472.8	11976	14863.3	25388.4	15737.5	7126.18	21684.9	22037.7	17966.7	34362.9	26311.5	25121.7	27104.5	9245.31	20009.3	0	0
290.111	12.7509	C11H18N2O7	2	N-Succinyl-LL-2,6-diaminoheptanedioate	6	Central	KEGG_Metacyc	-0.560939	-8.85181		pooled		-185.069	fragment?				0.11	1.15	53446	pos352	0.765746	0.777773	H	pos	21	0	33666.3	21217.5	0	40955.9	14044.9	0	47546.4	28243.3	0	41003.8	20024.6	0	49470	43456.6	0	53445.7	17739.1	0	23990	18126.6	0	0
290.156	12.9177	C29H40N8O5	1	Hordatine B	7	0	KEGG	-0.57698	0		2_5h'2_h'3_h'5_h'6_h	Hordatine B	0	bp				0.94	1.08	1719423	pos125	0.254332	0.213565	Double-charge	pos	28	368337	689254	535028	1459648	1.55958e+06	174698	987570	88345.8	250205	862490	109310	1279246	73309.8	612554	1.71942e+06	1.54045e+06	1.09992e+06	1.33233e+06	426578	115378	270360	101454	88817
290.156	10.5192	C29H40N8O5	1	Hordatine B	7	0	KEGG	-0.558625	0		2_5h'2_h'3_h'5_h'6_h	Hordatine B	0	bp				0.92	1.1	1473610	pos145	0.251239	0.221522	Double-charge	pos	28	367022	695429	484022	1.20974e+06	1.46464e+06	146229	771562	84298.5	282529	880604	127411	1.09499e+06	76953.4	429371	1.47361e+06	1090788	746102	1343912	301207	120206	287233	99362.5	88332.3
295.251	3.32324	C18H33NO2	1	[SP (3:0)] sphinga-4E,8E,10E-trienine	5	0	Lipidmaps	-0.0680227	-33.1018		3_h'4_h'pooled		42.0471	propylation	C3H6		x-H2O	0.14	1.04	1414430	pos107	0.769936	0.769585	H	pos	25	315631	1.0286e+06	140285	139440	304326	1.20797e+06	264617	382796	0	1.13744e+06	1.41443e+06	687661	1.26706e+06	356998	688850	668434	780248	0	0	513929	757801	208799	153521
296.104	4.22911	C18H16O4	3	Dasytrichone	7	0	KEGG	-2.24579	-23.7999		2_5h'2_h'3_5h'3_h'4_h'5_h'6_h'pooled	Dasytrichone	0	bp			xNa+	0.18	0.36	2344938	pos101	0.416625	0.0961759	H	posneg	28	2.33983e+06	2328701	1.19777e+06	2.34494e+06	1.23995e+06	1.40607e+06	1.4024e+06	991620	1.97456e+06	2.23342e+06	2.29948e+06	1.35713e+06	679403	711639	413142	613444	848256	500568	493879	786343	799133	0	0
296.104	6.8093	C18H16O4	3	Calophyllin B	7	0	KEGG	-2.03011	30.1283		2_5h'2_h'3_5h'3_h'4_h'5_h'6_h'pooled	Dasytrichone	0	bp				0.21	0.6	351738	pos343	0.347963	0.0585652	H	posneg	28	156294	332260	105734	210547	130629	115016	130553	95084.3	165997	165188	175168	148806	72826.5	78172.1	68872.6	87400.1	52677.6	78645.9	46038.3	30037.2	82662.4	0	0
296.272	3.06886	C19H36O2	13	[FA methyl(18:0)] 11R,12S-methylene-octadecanoic acid	5	0	KEGG_Metacyc_Lipidmaps	0.986719	-9.4216		pooled	2-Oxooctadecanoic acid	-1.97918	fragment?				0.2	1.11	103452	neg183	2.11227	0.173763	H	neg	28	14581.6	34279.5	22862.1	33141.7	25208	21084.5	31442.2	14343.2	19719.6	29056.8	28048.6	26149.7	16372.7	103452	16148	28833.5	64239	34223.5	27582.8	75510.2	64693.7	13942.4	18192
297.09	6.83149	C11H15N5O3S	2	5'-methylthioformycin	5	0	Metacyc	0.0130335	-1.27971		2_5h'2_h'3_5h'3_h'4_h'5_h'6_h'pooled	Picolinamide	175.042	potential bp				0.23	0.71	1436490	pos74	6.27895	0.173355	H	pos	28	138753	70401	57509	222741	113352	56717.4	232785	176618	115619	106785	186138	72893.7	243781	234782	330799	242767	600499	557464	749842	280103	1.43649e+06	0	0
297.267	3.30507	C18H35NO2	9	[SP (2:0)] sphinga-4E,14Z-dienine	5	0	Lipidmaps	0.170498	-27.3848		3_h'4_h'6_h'pooled		-10.0206	fragment?				0.24	1.73	629316	pos129	0.813694	0.831893	H	pos	23	107879	410251	0	0	107932	528526	0	102830	0	408937	629316	345791	615144	122214	301694	175854	383258	0	100243	237868	179771	0	0
298.251	3.09192	C18H34O3	46	2-Oxooctadecanoic acid	7	0	KEGG_Metacyc_Lipidmaps	0.707404	-6.69556		5_h'pooled	2-Oxooctadecanoic acid	0	bp		3	xC13	0.07	0.26	373675	neg183	1.70451	0.088533	H	neg	28	165006	189161	185074	227158	166889	146213	165613	162034	156146	190018	180317	176019	197014	272146	244190	246989	340132	286636	220485	326719	373675	214116	234629
300.099	9.46016	C17H16O5	30	Farrerol	5	0	KEGG_Lipidmaps	-1.519	44.2511		2_5h'2_h'3_5h'3_h'4_h'5_h'6_h'pooled	HEPES	62.0005	potential bp	CH2O3	-8.3	xS34xC13	0.04	0.34	707125	neg1	0.553738	0.0193619	H	neg	28	437543	707125	382837	447749	502918	372396	401855	348488	472061	593400	525015	418501	261908	219604	141118	233054	197221	166159	233460	217695	281476	0	0
300.209	3.20238	C20H28O2	25	[PR] Tretinoin/All-Trans Retinoic Acid	7	0	KEGG_Metacyc_Lipidmaps_HMDB	0.994394	-44.6679	0.994394	4_h	[PR] Tretinoin/All-Trans Retinoic Acid	0	bp					1.24	82438	neg487	0	ND	H	neg	5	0	0	0	0	0	0	0	0	0	0	0	0	30675.1	81263.1	82438	11200.1	0	44257.3	0	0	0	0	0
301.164	9.74707	C13H23N3O5	2	Val-Pro-Ser	5	0	Peptides	-0.0653061	13.5396		5_h'pooled	Inosine	33.0831	potential bp				0.08	1.73	917678	pos18	33.9391	0.315935	H	pos	19	11855.5	0	0	33439.6	0	0	64403.4	0	0	17140.2	0	0	120787	13232	179537	296002	51795.9	467706	217232	0	917678	0	0
302.17	12.8141	C11H22N6O4	2	Ala-Gly-Arg	5	0	Peptides	-0.0303543	8.8367		3_h'4_h'pooled	Glu-Arg	-0.983968	de-amination				0.26	1.73	246212	pos208	66.5655	0.248654	H	pos	21	0	0	0	0	0	5099.36	18384.6	0	43768.6	19612.2	7249.89	19229.4	46225.9	15689.8	51802.1	25825.6	0	69856.1	79731	13498.9	246212	0	0
302.174	3.31042	C15H26O6	1	Tributyrin	5	0	KEGG	2.31865	-5.85877		2_h'3_h'5_h'pooled	[FA oxo(12:1)] 12-oxo-10E-dodecenoic acid	90.0322	potential bp	C3H6O3			0.16	0.34	80491	neg367	0.886701	0.108309	H	neg	28	40226.5	41303	38125.2	49805.2	45431.2	42834.1	49812.5	39472.3	38411.6	45672.6	47015.5	51269.5	35818.6	33027	51360.6	46982.7	80490.5	46355.6	39955.9	39181.9	43289.4	40896.3	42539.9
303.154	12.8149	C11H21N5O5	1	Glu-Arg	7	0	Peptides	-0.200376	-2.10961		3_5h'3_h'4_h'pooled	Glu-Arg	0	bp				0.31	0.89	802068	pos208	25.3735	0.20009	H	pos	26	15009.9	0	16881.5	21474.8	0	28732.2	61363.1	29688.8	95058.4	29350.8	23098	53691.3	117371	32632.1	96392.8	74220	33641.8	185508	419802	52057.8	802068	0	0
307.084	11.5705	C10H17N3O6S	3	Glutathione	8	Central	KEGG_Metacyc_HMDB	-0.1274	-5.8228	-2.24408	2_5h'2_h'3_5h'3_h'4_h'5_h'pooled	Glutathione	0	bp		-1.5	xS34xNa+xC13	0.02	0.95	14527751	pos23	27.2477	0.220648	H	posneg	28	162172	124562	88581.1	320432	265026	229871	204969	149548	108614	118952	144397	60251.3	291684	582748	472349	1.24775e+06	1.07458e+06	2.05648e+06	7204581	483513	14527751	0	0
308.141	3.32841	C20H20O3	5	[Fv] Isocordoin	5	0	Lipidmaps	0.19998	-24.6357		2_h'5_h'6_h'pooled		-609.463	fragment?				0.11	0.21	685078	pos141	0.988454	0.919625	H	pos	28	452831	418994	501831	679623	567096	511258	457459	432851	413780	389558	484935	431400	511866	397545	609291	598945	587461	511249	517112	570740	649827	365049	401098
310.157	3.36891	C20H22O3	4	[Fv] Dihydrocordoin	5	0	Lipidmaps	-0.0583036	-12.2461		2_5h'5_h'6_h		-93.0424	fragment?		1.6	xC13	0.18	0.31	2088949	pos2	1.12477	0.560653	H	pos	28	1.40641e+06	1.41503e+06	1.40791e+06	1.73673e+06	1.07724e+06	1.02627e+06	1233239	1.0879e+06	1.19561e+06	1.36082e+06	1.14126e+06	1.38531e+06	1079032	967971	1.30244e+06	1.29684e+06	1.67348e+06	1343426	1.52319e+06	1.34134e+06	1.45482e+06	1.21015e+06	1.02958e+06
312.183	9.44092	C19H24N2O2	2	Norajmaline	7	0	KEGG_Metacyc	-2.17663	33.3884		2_5h'2_h'3_h'5_h	Norajmaline	0	bp		-8.8	xC13xS34	1.09	1.36	5139096	pos63	1.38222	0.765752	H	pos	28	3461366	4.7534e+06	4363538	1.05091e+06	871373	191767	1.19468e+06	130914	259170	541816	126383	631330	135043	1.5957e+06	4513010	5139096	4.06639e+06	4171979	278188	138844	2505057	0	0
314.151	10.2341	C19H22O4	4	[PR] 2,3-Didehydrogibberellin A10	7	0	KEGG_Lipidmaps	-2.44567	35.8337	-2.44567	2_5h'2_h'3_5h'3_h'4_h'5_h'6_h'pooled	[PR] 2,3-Didehydrogibberellin A10	0	bp				0.1	0.29	216191	pos458	1.58513	0.0165073	H	pos	28	119192	67277.5	116069	149409	117912	102558	182906	135789	161200	143702	109357	173598	176709	138031	128699	126208	130596	134211	191344	178771	216191	33653.7	22568.3
316.211	14.1443	C14H28N4O4	3	Leu-Lys-Gly	7	0	Peptides	0.00321554	30.6899		pooled	Leu-Lys-Gly	0	bp		-0.8	xC13	0.11	1.73	484959	pos283	4.31179	0.445122	H	pos	18	53540.7	0	0	115651	13939	0	102687	0	0	40250.2	0	0	173546	0	0	378605	14067.8	46422.1	484959	0	73806.8	0	0
321.092	9.76013	C9H15N5O8	2	2-Amino-4-oxo-4-alpha-hydroxy-6-(erythro-1',2',3'-Tri- hydroxypropyl)-5,6,7,8-tetrahydroxypterin	5	0	KEGG_HMDB	0.891525	-22.5781		pooled		62.9958	potential bp	HNO3			0.11	1.73	17689	neg495	1.19683	0.42265	H	neg	13	0	5677.28	0	0	0	0	0	14676.4	0	0	17688.9	0	0	14661.6	0	0	15835.7	0	3590.49	0	0	0	0
321.099	11.0721	C11H19N3O6S	4	gamma-L-Glutamyl-L-cysteinyl-beta-alanine	5	0	KEGG_Metacyc	-0.124935	0.171213		pooled		68.0376	potential bp	C3H4N2			0.12	1.73	102296	pos582	22.492	0.254978	H	posneg	10	0	0	0	0	0	0	0	0	0	0	0	0	0	0	0	0	102296	0	48866.6	0	18609.4	0	0
322.057	10.6481	C10H15N2O8P	2	dTMP	6	Central	KEGG_Metacyc_HMDB	0.827164	6.19916		3_5h'4_h'5_h'6_h'pooled	CoA	-61.501	fragment?	CX:200:122_RT:10.66:11.13			0.09	1.14	47780	neg107	5.49213	0.0758098	H	neg	25	7795.19	0	2655.83	9418.48	9808.96	0	23491.4	3523.08	11871.3	14046	0	12276.9	27367	9103.36	18805.5	44337.3	38137.7	31958.2	47780.5	17261.8	40557.4	0	0
323.052	12.3149	C9H14N3O8P	3	CMP	10	Central	KEGG_Metacyc_HMDB	-0.322952	1.86033		2_5h'2_h'3_5h'3_h'4_h'5_h'6_h'pooled	CMP	0	bp			xNa+	0.08	0.63	315888	pos371	4.07494	0.167606	H	posneg	28	20575.3	16810.8	18603.2	56536.4	83036.6	24603.7	56638.5	27453.3	24858.5	30125.9	31595.1	26261.9	57747.1	45408	107973	155994	315888	161436	308859	61763.4	298388	0	0
323.282	3.20284	C20H37NO2	1	[FA (18:2)] N-(9Z,12Z-octadecadienoyl)-ethanolamine	5	0	Metacyc_Lipidmaps_HMDB	0.0420964	-1.68694		3_h'pooled		-14.0519	fragment?		6.3	xC13	0.07	0.93	2826338	pos14	0.553495	0.503985	H	pos	28	675187	2.03315e+06	491262	544280	728913	2826338	446717	730044	119099	2.08069e+06	2.74541e+06	1.48032e+06	2.43159e+06	531778	1.21345e+06	1.06668e+06	1099590	117245	144241	1.01888e+06	1.10595e+06	517952	663391
324.036	12.0148	C9H13N2O9P	4	UMP	10	Central	KEGG_Metacyc_HMDB	0.76107	4.38571		2_5h'2_h'3_5h'3_h'4_h'5_h'6_h'pooled	UMP	0	bp		0.3	xC13	0.07	0.72	225888	neg264	2.40427	0.294551	H	negpos	28	41161.3	38783.1	41100	45205.6	47297.6	29863.6	73172.4	47016.3	93348.2	43524.4	41935.3	72415.3	78430.2	90994.1	149239	128561	225888	135397	85240.5	34712.1	174250	0	0
325.298	3.22602	C20H39NO2	1	[FA (18:0)] N-(9Z-octadecenoyl)-ethanolamine	5	0	Lipidmaps_HMDB	-0.0142672	1.23209		3_h'pooled		18.0106	plus h2o	H2O			0.15	1.01	1618297	pos129	0.593532	0.571463	H	posneg	28	397632	1.07087e+06	156657	178216	469778	1618297	343343	446266	36711.5	989398	512302	762884	1325392	117842	641303	649618	720543	82113.3	81860	537409	725848	146324	187472
325.371	6.84497	C22H47N	1	di-n-Undecylamine	5	0	0	-0.089774	0		pooled	Pantothenol	120.239	potential bp				0.36	1.61	785799	pos57	2.39547	0.437553	H	pos	27	22092.2	7239.93	27024.8	18559.5	25485.2	8096.4	19742.7	12924.2	9611.04	6337.75	0	20308.1	30411.6	785799	9901.75	33593.4	16388.8	10491.5	22569.6	91451.8	10880.8	24510.3	21037.1
328.167	3.41281	C20H24O4	4	Vernoflexin	7	0	KEGG	-0.020042	-30.4656		2_5h'3_5h'3_h'5_h'6_h'pooled	Vernoflexin	0	bp				0.11	0.24	916280	pos196	1.1639	0.175334	H	pos	28	586503	540945	674680	650044	552824	497098	618850	616684	621074	570803	574232	632693	576436	440234	672608	555549	904201	752323	722756	642486	613354	524590	476612
329.053	8.21015	C10H12N5O6P	3	2',3'-Cyclic AMP	8	Central	KEGG_Metacyc_HMDB	1.1846	-15.3286		2_5h'2_h'3_5h'3_h'4_h'5_h'pooled	2',3'-Cyclic AMP	0	bp				0.13	0.9	53766	neg576	3.51254	0.300748	H	neg	28	10545.2	7444.74	10689.3	7591.28	3670.07	11307.8	8074.13	10291.4	15319.1	8796.92	8133.89	13970.6	11246.5	13418.2	8427	15333.3	12122.2	9244.98	11109.4	14399	53766.4	0	0
331.068	10.3745	C10H14N5O6P	2	dAMP	8	Central	KEGG_Metacyc_HMDB	-0.198143	-0.532125		2_5h'2_h'3_5h'3_h'4_h'5_h'6_h'pooled	L-Tryptophan	126.978	potential bp		2	xC13	0.05	0.6	773405	pos111	8.57168	0.123453	H	posneg	28	129686	46449.1	61995.6	98163.7	60057.2	30949.3	327119	94729.8	186427	203234	63083.6	160337	352877	159745	268233	524074	463657	377598	773405	171160	676941	0	0
331.554	11.0642	C21H27N7O14P2	1	NAD+	8	Central	KEGG_Metacyc_HMDB	-0.34279	0		2_5h'2_h'3_5h'3_h'4_h'5_h'6_h'pooled	NAD+	0	bp		-17.9	xC13x2-merxC13	0.07	0.73	5048677	pos65	5.36074	0.190765	Double-charge	posneg	28	731513	332803	251669	931716	592240	175152	1.30505e+06	585755	906802	875074	476671	703941	1.58332e+06	867107	1.81777e+06	1.95359e+06	1.4697e+06	2.78854e+06	3403736	656063	5048677	0	0
335.133	12.5705	C12H21N3O8	3	N4-(Acetyl-beta-D-glucosaminyl)asparagine	7	0	KEGG_Metacyc_HMDB	1.04993	3.50965		2_5h'2_h'pooled	N4-(Acetyl-beta-D-glucosaminyl)asparagine	0	bp				0.06	1.73	122644	neg385	1.57573	0.638183	H	neg	21	5624.24	11803.6	2555.38	2841.73	7831.79	2973.38	0	3500.83	0	7086.54	11488.8	0	0	24323.7	0	7947.07	122644	0	15849.3	5654.53	0	0	0
339.996	13.3633	C6H14O12P2	14	D-Fructose 1,6-bisphosphate	8	Central	KEGG_Metacyc_HMDB	0.51747	-45.7408		4_h'5_h'pooled	D-Fructose 1,6-bisphosphate	0	bp				0.12	0.72	103174	neg429	1.10122	0.826059	H	neg	28	9656.3	8884.98	7596.77	16420.3	7431.76	7356.1	14361.7	3453.34	9478.71	9194.65	6486.01	7118.18	17518.5	21844.8	20285.1	57723.1	17192	103174	12471.2	5252.2	16643.7	0	0
340.334	2.887	C22H44O2	4	Docosanoic acid	8	Central	KEGG_Metacyc_Lipidmaps_HMDB	0.95796	-4.56832		5_h	Docosanoic acid	0	bp				0.14	0.36	90762	neg463	0.969825	0.756021	H	neg	28	52549.7	48076.7	43533.8	58727.3	51166.8	48365.9	44888.6	34213.7	46893.6	44363.8	48642	42779.7	49391.5	90762.2	52989.1	59603.2	64842.2	59900.3	54411.2	55172.6	43900.8	51857.8	45773.4
341.126	4.40133	C19H19NO5	1	Cassyfiline	7	0	KEGG	-0.749188	-39.6432		4_h'5_h'pooled	Cassyfiline	0	bp				0.21	1.73	68717	neg524	0.375336	0.324991	H	neg	22	13417.2	0	0	68716.6	31712.8	9422.45	5894.81	4275.88	0	4937.34	0	0	14246.6	5040.99	13832.5	20016.6	12006.5	17695.4	30631	0	10600.3	0	0
341.162	9.48791	C20H23NO4	6	5,8,13,13a-Tetrahydrocolumbamine	5	0	KEGG_Metacyc	-2.1309	49.5591		2_5h'2_h'3_5h'3_h'4_h'5_h'6_h'pooled	HEPES	103.063	potential bp	C4H9NO2			0.07	0.22	1437515	pos0	0.880267	0.133544	H	pos	28	1.1194e+06	1.16197e+06	1.17656e+06	1.10651e+06	1.17748e+06	1.31757e+06	1.14113e+06	1.29043e+06	1.35549e+06	1.20204e+06	1.43751e+06	1.14542e+06	1.15669e+06	1.11535e+06	749207	869593	896070	848731	1.00505e+06	1130133	1035147	0	0
341.293	3.32768	C20H39NO3	1	[FA (18:0)] N-octadecanoyl-glycine	5	0	Lipidmaps_HMDB	-0.127786	0.543725		3_h'4_h'pooled		88.0889	potential bp	C5H12OCX:162:179_RT:3.13:3.7			0.32	1.73	610204	pos107	1.01271	0.989929	H	pos	22	100195	320304	0	0	98549.6	524340	0	123947	0	416349	610204	349043	462746	181513	260706	169254	377524	0	0	258603	372204	0	0
342.116	12.4008	C12H22O11	42	Sucrose	10	Central	KEGG_Metacyc_HMDB	0.626205	0.574257		2_5h'2_h'3_h'pooled	Sucrose	0	bp		-0.4	xC13	0.03	1.68	1534120	neg55	1.18324	0.817347	H	neg	28	14415.8	7851.77	9103.37	33090.1	11821.6	7875.88	1.53412e+06	10376.6	21184.1	11581.6	12985.8	24170	14790.3	249812	12606.7	10517.5	6635.98	33673.8	10963.9	41590.5	9905.9	0	0
344.071	10.941	C12H17N4O4PS	1	Thiamin monophosphate	8	Central	KEGG_Metacyc_HMDB	-0.221411	-13.5814		2_5h'3_5h'3_h'4_h'5_h'6_h'pooled	Thiamin monophosphate	0	bp				0.09	0.96	321497	pos367	12.5992	0.101726	H	pos	27	23467.2	12052.2	7601.28	33027.4	18493.5	0	87169.1	25441.5	45857.6	43057.2	20193.4	23080.6	83788.6	38795.4	70705.4	130559	72163.6	109486	243736	83887.3	321497	0	0
347.063	10.9949	C10H14N5O7P	7	AMP	8	Central	KEGG_Metacyc_HMDB	-0.222066	-0.678686		2_5h'2_h'3_5h'3_h'4_h'5_h'6_h'pooled	NAD+	15.5086	potential bp		-0.8	xNa+xC13	0.06	0.47	3371827	pos65	3.40563	0.113186	H	posneg	28	901326	465114	569776	1.05952e+06	815960	454096	1.77617e+06	844826	936830	1.17707e+06	818737	762639	1766635	1.50189e+06	2.04235e+06	1.83176e+06	2.4549e+06	1.59898e+06	3.34719e+06	1.21468e+06	3.37183e+06	0	0
348.047	12.0939	C10H13N4O8P	3	IMP	8	Central	KEGG_Metacyc_HMDB	0.839873	3.7803		4_h'5_h'pooled	IMP	0	bp				0.14	1.46	40943	neg631	1.68104	0.572548	H	neg	23	2388.59	15638.2	0	3147.68	2393.9	0	7534.35	22440.8	0	2919.84	23700.8	0	11351.1	40942.9	11820.3	17778.5	32415.2	12535	3230.13	0	6085.49	0	0
351.314	3.10926	C22H41NO2	1	[FA (20:2)] N-(11Z,14Z-eicosadienoyl)-ethanolamine	5	0	Lipidmaps	-0.180906	-0.1674		3_h'pooled		13.9793	349.30+H2		1.2	xC13	0.06	1.06	16961996	pos14	0.608916	0.601278	H	posneg	28	3.52314e+06	11496784	2.40812e+06	2307259	3.4105e+06	16272075	2.1174e+06	3.66833e+06	459894	11686329	16961996	8.01516e+06	14460198	2276904	6.83247e+06	5516358	6.58806e+06	1090489	708123	6239860	6441971	2276174	2.28984e+06
353.329	3.13042	C22H43NO2	1	[FA (20:0)] N-(11Z-eicosaenoyl)-ethanolamine	5	0	Lipidmaps	-0.0801707	2.20829		3_h'pooled		15.995	351.31+H2		1.9	xC13x-H2O	0.3	1	11565094	pos14	0.592256	0.568899	H	posneg	28	2572282	8896258	1675820	1.64893e+06	2.67119e+06	10992435	1.65372e+06	2.55731e+06	338527	7706191	11565094	4503360	9371013	1.63099e+06	4414213	3.73085e+06	4.81325e+06	714708	479744	3.99021e+06	4598999	1.58993e+06	1.64963e+06
356.162	3.26619	C21H24O5	11	[Fv Trihydroxy,trimethy] 2',4',4''-Trihydroxy-3',6'',6''-trimethylpyrano[2'',3'':6',5']dihydrochalcone	7	0	Lipidmaps	-0.238128	-40.5304		2_5h'3_5h'3_h'5_h'6_h'pooled	[Fv Trihydroxy,trimethy] 2',4',4''-Trihydroxy-3',6'',6''-trimethylpyrano[2'',3'':6',5']dihydrochalcone	0	bp		3.4	xC13xNa+	0.04	0.31	5088062	pos64	1.24606	0.304216	H	pos	28	4741855	3.65525e+06	3.87201e+06	2.08289e+06	4.01606e+06	3.41594e+06	3.44086e+06	3429083	3.38907e+06	3.4008e+06	3.60932e+06	3.99443e+06	3.25341e+06	2.94425e+06	4.59723e+06	3830099	4777985	4280221	4.12152e+06	3938691	3.79593e+06	3.36626e+06	3084968
358.096	8.83326	C11H23N2O7PS	1	Pantetheine 4'-phosphate	8	Central	KEGG_Metacyc_HMDB	0.0318859	12.9765		2_5h'2_h'3_5h'3_h'4_h'5_h'6_h'pooled	Pantetheine 4'-phosphate	0	bp				0.13	0.62	157255	pos523	0.493938	0.22328	H	posneg	28	56713.3	35338.1	29320.2	157255	87308.1	58919.7	43032.4	26808.9	20519.2	44917.1	25789.1	11334.9	59399.9	28067.6	47335.8	85293.6	44009.2	63570.3	84570	25460.7	39870.8	0	0
363.058	12.9192	C10H14N5O8P	5	GMP	10	Central	KEGG_Metacyc_HMDB	-0.664972	4.27114		2_5h'2_h'3_5h'3_h'4_h'5_h'6_h'pooled	GMP	0	bp				0.15	0.57	41321	pos704	1.05861	0.785715	H	posneg	28	11053	19231.4	16332	8540.32	16052.1	16396.4	15795.3	29007.8	13816.2	16059.2	22998.3	13496.6	16489.8	34376	25397.7	19642.4	41320.9	14183.1	14266	13845.3	15280	0	0
365.09	9.8141	C20H15NO6	1	6-Methylpretetramide	5	0	KEGG	-0.735151	42.0184	1.04523	5_h'pooled	Inosine	97.0088	potential bp				0.11	0.94	68030	neg39	36.2984	0.207781	H	neg	12	0	0	0	0	0	0	0	0	0	0	0	0	0	0	0	11019.8	7143.67	12978.5	40865.1	0	68030	0	0
367.309	3.1598	C22H41NO3	1	[FA dimethyl,amino,trihydrox] 1-dimethylamino-9S,11R,15S-trihydroxy-5Z,13E-prostadiene	5	0	Lipidmaps	-0.364079	-41.67		3_h'pooled		29.9741	365.29+H2		3.3	xC13x-H2O	0.04	1	4866830	pos14	0.595573	0.573577	H	posneg	28	964762	3.30922e+06	764799	756514	946461	4336803	582856	951253	135698	3561677	4866830	2.0901e+06	3.65727e+06	744569	1.98044e+06	1.51707e+06	1.74397e+06	299148	112766	1650498	1.83386e+06	666744	798160
369.193	9.49948	C22H27NO4	2	Thalicsessine	5	0	KEGG	-2.11629	39.7937		2_5h'2_h'3_5h'3_h'4_h'5_h'6_h'pooled	HEPES	131.095	potential bp	C6H13NO2CX:238:131_RT:9.46:9.81	-4.7	xC13	0.06	0.54	2584630	pos0	0.733047	0.384014	H	pos	28	1.94273e+06	2.58463e+06	1466849	2392622	2.34654e+06	1.35967e+06	1749284	1.17091e+06	1.77383e+06	2477372	2.22166e+06	1672375	1063112	1.54954e+06	443182	1.14812e+06	657352	618655	1.50086e+06	729003	2240868	0	0
369.324	3.18568	C22H43NO3	1	[SP amino,tetramethyl(4:0/18:0/3:0)] 2S-amino-5,9,13,17-tetramethyl-8E,16-octadecadiene-1,3R,14-triol	5	0	Lipidmaps	0.0995668	-36.0017		3_h'pooled		31.9899	367.31+H2	O2	6.1	xC13	0.07	0.93	3402656	pos14	0.693521	0.649116	H	pos	28	895751	2.3482e+06	580614	760983	678105	3.19999e+06	490323	888903	133597	2.54663e+06	3.40266e+06	1.98266e+06	3.09233e+06	601138	1.47946e+06	1.40874e+06	1490041	261819	161983	1551133	1.50419e+06	609178	511753
371.144	9.76967	C14H21N5O7	2	Thr-Asp-His	5	0	Peptides	-0.375484	-9.27952		4_h'5_h'6_h'pooled	Inosine	103.063	potential bp	C4H9NO2			0.11	1.73	259776	pos18	36.7166	0.119172	H	pos	21	24801.6	0	0	14835.9	0	0	74815.9	0	49007.9	36469.7	0	0	147632	40736.6	59863.5	89779.2	51786	61720.9	237543	47404.7	259776	0	0
371.173	3.18489	C21H25NO5	5	Capaurine	5	0	KEGG	-0.532144	-46.1334		6_h'pooled		-60.0576	IsoProp	-C3H8O			0.1	0.34	1593896	pos30	0.886701	0.619803	H	pos	28	905435	1.05288e+06	1.07388e+06	1.5939e+06	909569	940892	846119	888936	894321	874732	953335	1.11119e+06	1.10724e+06	704445	962991	1.02537e+06	1.2451e+06	935351	994808	1.07478e+06	984522	979495	950885
371.538	12.4214	C21H28N7O17P3	1	NADP+	6	Central	KEGG_Metacyc_HMDB	-0.485072	0		2_5h'2_h'3_5h'3_h'4_h'5_h'6_h'pooled	S-Adenosyl-L-methionine	-26.5995	fragment?		2.7	x2-merxC13	0.06	0.49	883923	pos106	3.33263	0.0784425	2-charge	posneg	28	329898	132813	239655	293780	157698	167857	448863	154510	441752	453451	156729	464733	470030	237198	564177	536392	393980	617814	794338	385757	883923	0	0
373.077	11.6272	C11H20NO11P	2	N-acetylmuramate 6-phosphate	5	0	KEGG_Metacyc	0.168241	-15.7241		5_h'6_h'pooled	gamma-L-Glutamyl-L-cysteine	123.015	potential bp	C6H5NS			0.16	1.73	13302	neg290	4.21128	0.0773388	H	neg	20	6994.05	0	0	0	0	0	6971.29	3537.54	0	6071.07	3561.27	0	9590.08	7498.78	0	7494.1	11369.2	7832.25	2706.23	6680.7	3246.91	0	0
374.137	9.36562	C20H22O7	15	Kievitone hydrate	5	0	KEGG_Metacyc	1.49308	44.6827		3_5h'4_h'5_h'6_h'pooled	Hypoxanthine	238.099	potential bp	C8H18N2O4SCX:136:238_RT:9.33:9.46CX:238:136_RT:9.46:9.33			0.2	1.73	718173	pos4	2.60281	0.140843	H	posneg	24	165816	0	0	309960	152517	0	253764	148888	188925	190892	0	50004.6	236718	66189.9	100792	193378	331238	177022	433447	213637	556658	0	0
376.138	7.6399	C17H20N4O6	2	Riboflavin	8	Central	KEGG_Metacyc_HMDB	-0.713539	0.261124	2.8224	2_5h'2_h'3_5h'3_h'4_h'5_h'6_h'pooled	Cardiospermin	101.038	potential bp				0.06	0.29	36838	pos85	0.778026	0.136882	H	pos	28	22602.9	21059.6	23555	24311.3	19542.1	23388	23133	24118.7	23681	36225	20966.1	36838.2	29230.3	29023.3	29086.9	21641.5	20893.4	25132.3	14103.6	21435.6	16776.4	0	0
383.558	10.6506	C21H36N7O16P3S	1	CoA	8	Central	KEGG_Metacyc_HMDB	0.704007	0	0.704007	2_5h'2_h'3_5h'3_h'4_h'5_h'6_h'pooled	CoA	0	bp		4.8	x2-merxC13	0.03	0.41	627859	neg107	2.63444	0.00157012	2-charge	negposneg	28	318907	168392	239943	273102	197329	169535	400740	215517	336303	394623	176394	266024	371478	167379	402904	374962	425132	319708	627859	522443	535650	0	0
387.024	12.3608	C9H15N3O10P2	1	dCDP	6	Central	KEGG_Metacyc_HMDB	0.822208	-3.57137		5_h'pooled	CMP	63.9715	potential bp				0.1	0.9	18514	neg300	10.1389	0.223181	H	neg	14	0	0	0	2578.76	0	0	2681.21	0	0	0	0	0	0	0	0	14538.1	18514.5	7046.79	10835.1	0	15310.5	0	0
390.175	12.4864	C15H26N4O8	10	Ala-Val-Asp-Ser	7	0	Peptides	-0.401784	20.261		2_5h'2_h'3_5h'3_h'4_h'pooled	Ala-Val-Asp-Ser	0	bp	CX:232:158_RT:12.17:12.68CX:100:290_RT:12.29:12.75			0.19	1.73	48045	pos695	0.33108	0.173632	H	posneg	25	22674.4	24807.3	30785.1	30399.8	22117.7	28574	26641.5	34436.6	27381.8	32475	29320.9	27358.3	47805.6	25022.8	18908.4	45411.2	15228.2	0	0	26847.8	0	0	0
395.632	3.91884	C29H51N3O18P2	2	[SL hydroxy(14:0)] UDP-3-(3R-hydroxy-tetradecanoyl)-alphaD-glucosamine	5	0	Lipidmaps	0.402638	-2.07112		pooled		-89.6068	fragment?		1	x2-merxC13	0.06	1.73	936917	neg72	255.887	0.417492	2-charge	neg	17	0	0	53552.6	0	0	0	8170.79	0	636846	0	0	344383	33056.4	0	764717	280408	0	936917	6828.21	0	760834	0	0
398.137	12.4424	C15H22N6O5S	1	S-Adenosyl-L-methionine	8	Central	KEGG_Metacyc_HMDB	-0.498785	-30.6199	1.23429	2_5h'2_h'3_5h'3_h'4_h'5_h'6_h'pooled	S-Adenosyl-L-methionine	0	bp		0.3	xC13	0.21	0.61	2222099	pos106	9.37617	0.103241	H	pos	28	96455.3	46887.5	29005.4	218602	153523	80077.5	320978	226868	121166	162590	185735	62403	466268	459302	417787	277774	714039	554938	1.32428e+06	693548	2.2221e+06	0	0
400.107	7.82561	C13H25N2O8PS	1	S-Acetylphosphopantetheine	7	0	KEGG_Metacyc	-0.669816	0		2_5h'3_5h'3_h'4_h'5_h'pooled	S-Acetylphosphopantetheine	0	bp				0.14	0.94	45818	pos699	1.04699	0.953853	H	pos	26	24303.6	19273.1	25456.6	20514.5	12573.7	0	31414.6	13646.4	20708.9	18334.4	7583.56	17285.4	37254.3	17739.7	23915.8	45818.1	17849.1	30451.3	14967	0	19676.2	0	0
402.023	11.5426	C10H16N2O11P2	1	dTDP	8	Central	KEGG_Metacyc_HMDB	0.263055	0		2_5h'4_h'5_h'6_h'pooled	dTDP	0	bp				0.1	1.01	83985	neg481	6.63322	0.0893828	H	neg	25	12317.9	3126.11	6248.89	13816.7	14099.9	0	32756.4	0	16113.1	13692	0	11380.1	31841	8767.28	33945.5	66024.9	26585.9	71127.2	74495.6	26696.4	83985	0	0
403.018	12.9606	C9H15N3O11P2	1	CDP	8	Central	KEGG_Metacyc_HMDB	-0.821612	0		5_h'pooled	CDP	0	bp				0.15	1.73	61016	pos666	2.28282	0.43888	H	posneg	17	0	0	0	17382	21809	0	6661.65	0	0	0	0	0	13102.7	0	18957.6	30865.6	61016.3	28244	30078	0	59388	0	0
404.002	12.7428	C9H14N2O12P2	1	UDP	8	Central	KEGG_Metacyc_HMDB	0.530443	0		2_5h'2_h'3_5h'3_h'4_h'5_h'6_h'pooled	UDP	0	bp				0.04	0.69	82960	neg486	1.5197	0.506748	H	neg	28	22867.3	14141.5	8626.72	34449.6	30334.9	8208.01	31621.7	18824.9	14877.2	17074.5	16120	10812.2	33864.6	24686.1	68166	70606.9	82959.9	57209.1	40204.5	9880.63	60841.2	0	0
404.563	5.8756	C23H38N7O17P3S	1	Acetyl-CoA	8	Central	KEGG_Metacyc_Lipidmaps_HMDB	0.173475	0		2_5h'3_5h'3_h'4_h'5_h'6_h'pooled	Acetyl-CoA	0	bp				0.35	0.92	140079	neg346	2.8785	0.178461	Double-charge	negpos	27	55667	30073.5	26517.8	40340.4	26968.6	0	83843.4	28596.7	51891.8	38369.9	36910.6	52499.9	80896.2	44644.8	86947.5	138008	56966.2	140079	68444.7	25909.1	99394.9	0	0
411.034	11.2307	C10H15N5O9P2	1	dADP	6	Central	KEGG_Metacyc_HMDB	-0.185644	0		2_5h'2_h'3_5h'3_h'4_h'5_h'6_h'pooled	Thiamin diphosphate	-13.0024	fragment?				0.09	0.48	137176	pos252	3.42723	0.113115	H	posneg	28	44265.8	18313.4	24199	41065	23098.7	18874.3	66796	32282.2	30047.1	56303.9	23862.1	37420.8	66400.9	35369.9	51003.7	92225.5	75347.9	62762.2	137176	48081.6	99332.8	0	0
424.037	11.2741	C12H18N4O7P2S	1	Thiamin diphosphate	8	Central	KEGG_Metacyc_HMDB	-0.810268	0	-0.998931	2_5h'2_h'3_5h'3_h'4_h'5_h'6_h'pooled	Thiamin diphosphate	0	bp			xNa+	0.09	0.76	598480	pos252	6.83249	0.190011	H	pos	28	75283.2	33035.9	23182.4	87153.4	46912.7	27330.9	105841	52802.4	45634.3	54090.9	47676.4	24613.1	126321	80685.4	153057	260029	184226	333094	447478	56785.4	598480	0	0
424.037	11.3001	C14H18NO10S2	1	Sinalbin	7	0	KEGG	0.217535	0	0.406198	2_5h'2_h'3_5h'3_h'4_h'5_h'6_h'pooled	Sinalbin	0	bp				0.07	0.74	87933	neg471	4.79705	0.199063	H	neg	28	13404.5	2980.23	5608.85	19677.2	9812.8	3535.77	15801.4	10322.9	6365.92	9874.22	8410.07	6231.8	21982.8	12850.9	25958.5	42414.3	27514.7	50918.6	59337.7	11155.4	87933.2	0	0
425.254	6.78235	C19H40NO7P	6	[PE (14:0)] 1-tetradecanoyl-sn-glycero-3-phosphoethanolamine	7	0	Lipidmaps_HMDB	-1.02225	41.0234		4_h	[PE (14:0)] 1-tetradecanoyl-sn-glycero-3-phosphoethanolamine	0	bp	CX:238:187_RT:6.82:6.85CX:301:124_RT:6.83:6.85CX:201:224_RT:6.83:6.84CX:238:187_RT:6.83:6.85CX:224:201_RT:6.84:6.83CX:197:228_RT:6.84:6.91CX:124:301_RT:6.85:6.83CX:187:238_RT:6.85:6.82CX:187:238_RT:6.85:6.83			2.65	2.65	52812	pos685	6.58744	0.42265	H	pos	6	0	0	0	0	0	0	0	0	0	0	0	0	32432	52812.4	23778.2	0	33255.3	0	0	19762.3	0	0	0
425.255	3.85573	C19H40NO7P	6	[PE (14:0)] 1-tetradecanoyl-sn-glycero-3-phosphoethanolamine	7	0	Lipidmaps_HMDB	0.900006	-3.74168		4_h'5_h'6_h'pooled	[PE (14:0)] 1-tetradecanoyl-sn-glycero-3-phosphoethanolamine	0	bp				0.13	1.73	98631	neg438	48.583	0.0738637	H	neg	22	0	0	4549.21	0	0	0	0	14144.1	6460.15	5970.82	20437.4	4587.01	52034.7	98630.6	48456	29352.8	94507.1	28807.2	35113	76559	34077.1	0	0
426.371	2.82045	C26H50O4	1	[FA (26:0/2:0)] Hexacosanedioic acid	5	0	Lipidmaps	0.877791	-41.8213		2_5h'2_h'3_5h'3_h'4_h'5_h'6_h'pooled		-308.14	fragment?	-C20H20O3	1.3	xC13	0.09	0.44	446177	neg14	8.8205	0.0702195	H	neg	28	58767.4	50211.2	58743.9	41131.7	23846.7	37462.9	124488	118949	94648.5	96772.2	100564	93803.2	240355	186319	129471	302465	179303	126692	446177	194239	263168	0	0
427.029	11.8185	C10H15N5O10P2	6	ADP	8	Central	KEGG_Metacyc_HMDB	-0.589823	0		2_5h'2_h'3_5h'3_h'4_h'5_h'6_h'pooled	ADP	0	bp			xNa+	0.05	0.38	228985	pos448	1.78181	0.171067	H	posneg	28	107538	91201.7	62854.2	129325	106354	66489.8	192809	105488	112447	129461	123745	77909.9	157471	133591	123640	209984	167423	169576	208324	102067	228015	0	0
427.143	9.37821	C18H25N3O7S	1	Met-Asp-Tyr	5	0	Peptides	2.84771	-6.63012		2_5h'2_h'3_5h'3_h'4_h'5_h'6_h'pooled		104.066	potential bp				0.16	0.2	21952	neg291	0.912156	0.271253	H	neg	28	19160.6	19424.7	20359.8	20825.3	18457.8	18084.5	14737	20165.7	14259.6	15353.9	15553.1	17280.3	16361.9	17422.5	17711.1	19819.5	16886.6	18914.1	15552.5	18918.6	17857.1	0	0
439.591	12.7676	C28H43N5O23P2	1	UDP-N-acetylmuramoyl-L-alanyl-D-glutamate	8	Central	KEGG_Metacyc	0.364451	0		pooled	UDP-N-acetylmuramoyl-L-alanyl-D-glutamate	0	bp		-20.8	x2-merxC13xC13	0.04	1.18	498720	neg133	0.611521	0.63803	Double-charge	negpos	28	9337.3	330500	166742	8885.95	399085	109009	22395.1	363040	250243	13235.5	351704	243124	25590.3	484551	398050	17797.3	498720	140217	13307.2	179043	123794	0	0
443.024	13.5554	C10H15N5O11P2	1	GDP	8	Central	KEGG_Metacyc_HMDB	-0.543863	0		2_5h'2_h'3_5h'3_h'4_h'5_h'6_h'pooled	GDP	0	bp				0.07	0.58	106018	pos588	1.04009	0.778416	H	posneg	28	36346.3	33439.2	29605.1	32731.3	39080.6	35528.9	38732.8	35858.2	34565.6	36402.9	35094.7	34626.9	40788.8	42516.9	46118.6	39277.9	106018	46046.8	33680.2	32308.2	45655.2	0	0
451.27	3.7392	C21H42NO7P	3	1-16:1-lysophosphatidylethanolamine	7	0	Metacyc	0.591371	-6.97474		2_5h'2_h'3_h'4_h'pooled	1-16:1-lysophosphatidylethanolamine	0	bp		1.3	xC13	0.06	1.1	420723	neg157	5.97019	0.318688	H	neg	28	24450.3	32387.7	30582.6	27253.6	23188.8	23819.7	27007.1	94590.4	25531.3	28448.1	83120.2	28598.1	128584	420723	122980	84468.2	391017	60969.1	82143.9	332194	29021.2	0	0
453.286	3.70317	C21H44NO7P	5	[PE (16:0)] 1-hexadecanoyl-sn-glycero-3-phosphoethanolamine	5	0	Lipidmaps_HMDB	1.25063	-8.01544		2_5h'2_h'3_5h'3_h'4_h'5_h'pooled	1-16:1-lysophosphatidylethanolamine	2.01594	double bond	H2			0.08	0.81	67913	neg157	3.37175	0.268512	H	neg	28	13603.4	15922.4	15472.2	16038.9	7440.52	7819.3	15763.8	53406.7	16504.1	18182	26643.8	21894	24668.7	66394.8	22151.8	21089.9	65236.5	20945.9	17346.2	67912.8	20272.6	0	0
456.105	9.51051	C17H21N4O9P	1	FMN	8	Central	KEGG_Metacyc_HMDB	0.667508	-0.621593		2_5h'2_h'3_5h'3_h'4_h'5_h'6_h'pooled		133.028	potential bp				0.14	0.24	53473	neg291	1.47491	0.00319459	H	neg	28	33964.7	29514.3	27584	26703.3	22228.6	23376.8	39947.9	33714	24356.4	48006.9	36151.8	32782.8	31135.1	34208.8	31921.5	36041.5	30932.2	38910.4	34092.5	35134.7	37421.7	0	0
465.286	3.67478	C22H44NO7P	3	[PC (14:1)] 1-(9Z-tetradecenoyl)-sn-glycero-3-phosphocholine	5	0	KEGG_Lipidmaps_HMDB	0.213763	-8.85004		3_5h'3_h'4_h'5_h'pooled	1-16:1-lysophosphatidylethanolamine	14.0155	methylation (-H2O)				0.07	0.87	143043	neg157	73.3662	0.173053	H	neg	24	6119.26	5317.02	0	0	0	0	14708.7	32355.6	12802.9	14969.4	18662.9	5576.2	21689.5	75926	21548.7	33565.1	127727	46200.8	28953.6	143043	48102.2	0	0
468.063	10.8724	C14H22N4O8P2S	2	2-(alpha-Hydroxyethyl)thiamine diphosphate	6	Central	KEGG_HMDB	-0.415445	0		4_h'5_h'pooled	Thiamin monophosphate	123.992	potential bp	C2H5O4P			0.09	1.73	188857	pos367	8.69822	0.403546	H	pos	20	18925.2	0	0	24369.2	0	0	24338.5	0	8165.43	7585.39	0	0	37014.7	21559.8	64540.2	67082.2	55396.3	137702	23111.1	0	188857	0	0
478.18	8.99521	C19H30N2O12	1	glcNAc-1,6-anhMurNAc	5	0	Metacyc	0.135805	0		2_5h'2_h'3_5h'3_h'4_h'5_h'6_h'pooled	L-Phenylalanine	313.101	potential bp	CX:274:204_RT:8.65:9.39			0.09	0.61	226533	pos58	0.968935	0.942843	H	posneg	28	156780	98465.6	127919	226533	90543.6	82148.7	216919	150458	103275	168504	159463	156025	159663	106694	63565.5	83980.9	58680.3	57160.5	108631	98910.4	179283	0	0
479.301	3.59936	C23H46NO7P	5	[PE (18:1)] 1-(9Z-octadecenoyl)-sn-glycero-3-phosphoethanolamine	7	0	Metacyc_Lipidmaps	0.207132	-11.1308		2_5h'2_h'3_5h'3_h'pooled	[PE (18:1)] 1-(9Z-octadecenoyl)-sn-glycero-3-phosphoethanolamine	0	bp				0.1	1.09	101956	neg432	2.88916	0.409056	H	neg	28	14166.9	13647.5	14504	14319.1	13982.4	16083	21953.2	57392.6	21015.1	17517.6	39475.1	15115.2	20768.9	88657.3	21680.3	22994.3	101956	21219.5	12348.1	96552.3	19333.3	0	0
482.168	9.23178	C18H34N4O5S3	2	Ala-Met-Met-Met	7	0	Peptides	-1.5712	-8.32147	-2.54596	2_5h'2_h'3_5h'3_h'4_h'5_h'pooled	Ala-Met-Met-Met	0	bp	CX:244:238_RT:9.11:9.46	-1.1	xC13	0.25	0.86	1211723	neg61	1.83747	0.459548	H	neg	28	233644	207842	68791.6	245656	130176	82457.1	258066	104573	312652	281077	326396	191036	195565	71173.6	90179.8	238905	102088	97941.8	249481	57817.7	534794	0	0
483.969	13.5093	C9H15N2O15P3	1	UTP	6	Central	KEGG_Metacyc_HMDB	-0.0612507	0		5_h'pooled	(S)-Malate	349.947	potential bp				0.11	1.15	13821	neg255	1.98849	0.542062	H	neg	16	0	0	0	3405.02	2659.23	0	0	0	0	0	0	0	2789.25	0	6825	12337.5	12164.8	11330.1	2998.34	0	9060.35	0	0
498.18	9.43285	C21H30N4O8S	5	Ala-Met-Asp-Tyr	5	0	Peptides	2.463	-6.01249		2_5h'2_h'3_5h'3_h'4_h'5_h'6_h'pooled	HEPES	260.081	potential bp	dimerNa	-4.3	xC13x2-mer	0.04	0.27	1132993	neg1	0.871311	0.172969	H	neg	28	1.02691e+06	1.04127e+06	1.13299e+06	1.00189e+06	1.04924e+06	1.02854e+06	1035501	1.01314e+06	953087	1.05398e+06	1.01943e+06	1.05177e+06	897824	901515	539220	970306	877282	563262	897957	780794	1.00461e+06	0	0
506.18	9.63333	C18H30N6O9S	3	Asn-Met-Asp-Gln	5	0	Peptides	0.620198	-3.80625	1.98335	5_h'pooled	Iminoaspartate	375.158	potential bp	C19H22FN3O4CX:238:268_RT:9.46:9.77			0.06	1.73	35370	neg456	7.4508	0.256317	H	neg	19	3870.91	0	0	7421.01	0	0	18829.5	0	8556.59	11319.9	0	0	8513.84	0	5349.66	14810.5	6246.48	6687.03	19922.9	0	35369.5	0	0
506.996	12.6327	C10H16N5O13P3	4	ATP	8	Central	KEGG_Metacyc_HMDB	0.320834	0		2_5h'2_h'3_5h'3_h'4_h'5_h'6_h'pooled	ATP	0	bp				0.1	0.52	50638	pos692	2.65153	0.0366268	H	posneg	28	18150.6	10423.5	6189.27	18774.6	10117.2	7368.11	23632.6	17820.2	15767.1	13860.3	15306.7	10834.6	35252.7	17793.5	24856.8	29856.5	27033	23696.3	30989.8	23920.1	41234.3	0	0
508.729	6.83043	C43H77N3O20P2	2	[SL hydroxy(14:0)] UDP-2,3-bis-(3R-hydroxy-tetradecanoyl)-alphaD-glucosamine	7	0	Lipidmaps	0.10345	41.4385		pooled	UDP-2,3-bis(3-hydroxytetradecanoyl)glucosamine	0	bp				0.42	1.73	911444	neg78	218.687	0.42265	Double-charge	neg	13	0	0	0	0	0	0	0	0	170600	0	0	151094	0	0	473490	130617	0	911444	0	0	656062	0	0
508.729	2.94883	C43H77N3O20P2	2	UDP-2,3-bis(3-hydroxytetradecanoyl)glucosamine	7	0	KEGG_Metacyc	0.267733	-35.6469	0.267733	pooled	UDP-2,3-bis(3-hydroxytetradecanoyl)glucosamine	0	bp		-3.8	xC13	0.09	1.73	1024461	neg71	287.023	0.415091	2-charge	neg	16	0	0	13181.4	0	0	0	0	0	411312	0	0	173774	38199.9	0	562924	177974	0	1.02446e+06	11200.7	0	849867	0	0
524.175	13.9043	C22H28N4O11	1	Glu-Phe-Asp-Asp	7	0	Peptides	0.0158766	28.0799		5_h'pooled	Glu-Phe-Asp-Asp	0	bp				0.16	1.73	58795	pos675	1.841	0.57	H	pos	22	0	26664.6	0	0	10735.9	0	5564.5	46630.5	5614.59	0	49634.8	5511.46	19241.3	58795	4930.38	11551.2	37367.7	11712.7	0	10174.3	9590.42	0	0
525.634	12.752	C35H55N7O26P2	1	UDP-N-acetylmuramoyl-L-alanyl-D-gamma-glutamyl-meso-2,6- diaminopimelate	8	Central	KEGG_Metacyc	0.469137	0	0.469137	2_5h'2_h'3_5h'3_h'4_h'5_h'6_h'pooled	UDP-N-acetylmuramoyl-L-alanyl-D-gamma-glutamyl-meso-2,6- diaminopimelate	0	bp		3	xC13	0.09	0.62	128324	neg377	1.24873	0.63657	2-charge	neg	28	62264.6	63435.1	99754.6	48419.1	47462.1	67217.2	60715.5	83138.6	92041.5	68212.3	64994	128324	53856.4	92306.4	43275.8	47056.7	77743.2	45946.1	42153.7	116137	45375	0	0
541.061	11.0649	C15H21N5O13P2	1	Cyclic ADP-ribose	5	0	KEGG	-0.0208205	0	-0.612251	2_5h'3_5h'3_h'4_h'5_h'6_h'pooled	NAD+	209.507	potential bp				0.15	0.84	251844	pos65	4.30625	0.200461	H	posneg	28	43717.7	21336.4	21036.6	63643.2	32745.5	6370.62	64377.6	35660.5	46040.5	40730.4	27847.8	53042.2	79209.7	35907.6	138669	98695	83679.6	142398	151241	39421.6	251844	0	0
561.153	12.4226	C38H60N8O27P2	1	UDP-N-acetylmuramoyl-L-alanyl-D-glutamyl-meso-2,6-diaminoheptanedioate-D-alanine	5	0	Metacyc	0.887994	0		2_5h'2_h'3_5h'3_h'4_h'5_h'6_h'pooled	Picolinamide	439.105	potential bp		6.4	xC13	0.07	0.68	82853	neg224	3.28767	0.00852903	2-charge	neg	28	36142.7	15093.3	31119	21624.8	9302.33	10120.7	51417.5	25327.8	82853.3	54381.3	10661.8	68563.3	57025.1	18684	48973.5	32261.2	26768	40936.1	50093.9	49652.8	35205	0	0
566.056	12.7749	C15H24N2O17P2	3	UDP-glucose	6	Central	KEGG_Metacyc_HMDB	0.903131	0		2_h'3_5h'3_h'4_h'5_h'6_h'pooled	2-Oxoglutarate	420.034	potential bp		2	xC13xO18x2+	0.04	0.89	402093	neg83	3.19326	0.155988	H	neg	28	46463.2	18919.9	5185.56	61494	62658.2	5600.98	107401	70201.9	42001.2	57971.4	63071.5	28009	125925	114329	187421	153417	402093	167470	171476	49610.4	193249	0	0
580.035	14.3137	C15H22N2O18P2	3	UDP-glucuronate	8	Central	KEGG_Metacyc_HMDB	0.748313	0		3_5h'3_h'4_h'5_h'6_h'pooled	UDP-glucuronate	0	bp				0.08	1.73	61722	neg553	4.55641	0.143024	H	neg	25	7640.55	0	0	16242.8	13301.7	0	22542.5	7869.99	7081.8	12681.1	7253.68	3825.03	22621.6	10396.5	18220.5	38690.6	34744.3	28790.1	61721.9	13833.1	59061.9	0	0
589.108	10.1384	C18H29N3O15P2	2	dTDP-4-acetamido-4,6-dideoxy-D-glucose	8	Central	KEGG_Metacyc	0.557008	0		3_5h'3_h'4_h'5_h'6_h'pooled	dTDP-4-acetamido-4,6-dideoxy-D-glucose	0	bp				0.15	0.94	26056	neg695	1.41012	0.541378	H	neg	26	9463.62	0	6123.86	26055.6	15902.5	0	18659.5	6687.99	10984	10831.5	3525.71	8356.38	23447	9007.38	15565	22207.8	10724.2	15749.1	23254.9	13302.1	22608.9	0	0
596.671	12.1219	C41H65N9O28P2	1	UDP-N-acetylmuramoyl-L-alanyl-D-glutamyl-6-carboxy-L-lysyl-D-alanyl- D-alanine	8	Central	KEGG_Metacyc	0.96828	0		3_5h'4_h'5_h'6_h'pooled	UDP-N-acetylmuramoyl-L-alanyl-D-glutamyl-6-carboxy-L-lysyl-D-alanyl- D-alanine	0	bp		-29.1	xNa+xNa+xC13xC13	0.05	1.17	1043682	neg70	5.2136	0.0755456	Double-charge	negpos	28	393709	21264.5	177042	333172	40994.1	51795.2	495725	40882.3	409151	430805	22832	299772	552086	47989.5	440645	630961	164103	626351	1.04368e+06	368562	808549	0	0
602.527	2.77702	C39H70O4	1	[GL methyl(15:0/8:0)] 1-(14-methyl-pentadecanoyl)-2-(8-[3]-ladderane-octanyl)-sn-glycerol	5	0	Lipidmaps	-0.418768	-44.039		2_5h'2_h'3_5h'3_h'4_h'5_h'6_h'pooled		-134.993	fragment?				0.07	0.4	1071657	pos17	0.582906	0.068483	H	pos	28	1.02313e+06	838058	850713	1.00704e+06	1.05323e+06	790708	989727	1.07166e+06	518972	1.02387e+06	1.02135e+06	600090	802336	743412	589425	723911	780494	361976	767341	565894	328620	0	0
607.082	11.9135	C17H27N3O17P2	4	UDP-N-acetyl-D-glucosamine	6	Central	KEGG_Metacyc_HMDB	0.809081	0		2_5h'3_5h'3_h'4_h'5_h'6_h'pooled	sn-Glycerol 3-phosphate	435.068	potential bp		0.5	x2+xC13	0.06	0.87	106796	neg275	6.04968	0.0895567	H	neg	27	20017.5	6398.31	16378.6	9770.43	10117.6	0	73779.8	27690	79143.8	40026.6	16890	68583.8	47121.2	31857.1	58716.7	55150	88078.2	106796	34239.3	23903.1	62174	0	0
661.468	3.01299	C35H68NO8P	5	PE(14:0/16:1(9Z))	5	0	KEGG_HMDB	-0.118752	-32.7584		2_5h'2_h'3_5h'3_h'4_h'5_h'6_h'pooled	PC(14:1(9Z)/15:0)	-28.0312	natural alkane chains	-C2H4			0.12	0.46	1056008	pos27	0.587244	0.106481	H	posneg	28	682144	749921	707633	928688	708658	1.05601e+06	697998	766755	659374	771385	782387	861568	789907	937485	533436	646128	679326	319199	538671	765143	277842	0	0
663.483	3.06022	C35H70NO8P	20	[PE (14:0/16:0)] 1-tetradecanoyl-2-hexadecanoyl-sn-glycero-3-phosphoethanolamine	5	0	KEGG_Lipidmaps_HMDB	-1.02503	-30.7096		2_5h'2_h'3_5h'3_h'4_h'5_h'6_h'pooled	[PC (14:0/16:1)] 1-tetradecanoyl-2-(9Z-hexadecenoyl)-sn-glycero-3-phosphocholine	-40.0317	acetone condisation after dehydration		3.6	xC13	0.08	0.14	3019957	pos25	1.98104	0.00849354	H	posneg	28	1.5804e+06	1.59477e+06	1.58381e+06	1.25984e+06	1.33247e+06	1.47657e+06	1.6862e+06	1.86406e+06	1.82774e+06	1.81988e+06	1.66211e+06	1.48034e+06	1.7922e+06	2.16529e+06	1.84309e+06	2.01318e+06	2.53478e+06	2.01056e+06	2.55529e+06	3.01996e+06	2485369	0	0
675.485	3.03721	C36H70NO8P	8	PC(14:0/14:1(9Z))	5	0	KEGG_HMDB	1.16135	-31.6999		2_5h'2_h'3_5h'3_h'4_h'5_h'6_h'pooled	[PC (14:0/16:1)] 1-tetradecanoyl-2-(9Z-hexadecenoyl)-sn-glycero-3-phosphocholine	-28.0316	natural alkane chains	-C2H4			0.09	0.42	141763	neg29	1.54379	0.227679	H	neg	28	86684.4	73028.1	43167.6	87318.4	73379.6	49032.4	73411.5	46859.1	49479.7	85009.1	53323.6	57689.5	65725.7	67364.6	72246.4	79549	55807.3	128066	116369	65646.5	141763	0	0
679.102	12.1612	C20H31N3O19P2	2	UDP-N-acetylmuramate	6	Central	KEGG_Metacyc_HMDB	-1.70912	0		3_5h'3_h'4_h'5_h'6_h'pooled	L-Alanine	590.054	potential bp	CX:449:230_RT:11.8:12.25			0.06	0.99	68027	pos83	45.9034	0.0164691	H	pos	24	42072.2	0	21668.2	0	0	0	55039.6	10995.6	57223.8	42923.8	9180.18	38926.9	57316	18385.1	41657	62018.3	26088.9	68026.9	53723	34191.2	49796	0	0
679.104	12.1461	C21H27N7O15P2	1	nicotinamide guanine dinucleotide	5	0	Metacyc	-0.444234	0	1.51718	2_5h'2_h'3_5h'3_h'4_h'5_h'6_h'pooled	UDP-N-acetylmuramoyl-L-alanyl-D-glutamyl-6-carboxy-L-lysyl-D-alanyl- D-alanine	82.4324	potential bp		1.4	xC13x2+	0.06	0.58	112550	neg70	5.18007	0.0668116	H	neg	28	55121.2	13837.1	39098.3	19633.6	14102.6	13219.8	89961.8	25767.3	74733.2	71428.1	19660.7	68582.1	81028.7	24477.3	60636.1	94508.3	44581.6	85636.1	80721.2	49963.8	112550	0	0
687.148	8.51369	C21H35N7O13P2S	1	Dephospho-CoA	8	Central	KEGG_Metacyc_HMDB	-1.16948	0		2_5h'2_h'3_5h'3_h'4_h'5_h'6_h'pooled	Dephospho-CoA	0	bp				0.15	0.6	66593	pos655	0.588237	0.273979	H	posneg	28	33532.3	27351.2	51979.7	32307.3	29903.4	66592.9	20598.1	30829.6	29602.6	40082.9	8873.55	31969.2	39145.2	18171.8	24851.5	25709.6	9433.33	23159.9	25363	26509.5	23894.5	0	0
687.483	3.00132	C37H70NO8P	9	[PE (16:1/16:1)] 1,2-di-(9Z-hexadecenoyl)-sn-glycero-3-phosphoethanolamine	5	0	KEGG_Lipidmaps_HMDB	-0.998418	-33.2748		2_5h'2_h'3_5h'3_h'4_h'pooled	PC(14:1(9Z)/15:0)	-2.01616	double bond	-H2			0.12	1.73	1116352	pos27	0.110936	0.00456004	H	posneg	25	824378	832168	814106	1.11635e+06	1.0087e+06	878281	725640	783695	523282	827524	747122	680076	567003	795516	185257	217864	394799	0	0	333178	0	0	0
689.499	3.0304	C37H72NO8P	11	PC(14:1(9Z)/15:0)	7	0	KEGG_HMDB	-0.254453	-31.9956		2_5h'2_h'3_5h'3_h'4_h'5_h'6_h'pooled	PC(14:1(9Z)/15:0)	0	bp		3.1	xC13	0.04	0.76	12635228	pos27	0.537717	0.184802	H	posneg	28	11507687	10200192	12480670	9793304	9695992	11334768	12008949	10940614	12382084	12328582	11111645	12635228	10420074	11037059	7895067	7.74521e+06	9894061	2.96906e+06	4.81678e+06	10037037	1.72081e+06	0	0
689.501	6.95851	C37H72NO8P	11	PC(15:0/14:1(9Z))	7	0	KEGG_HMDB	1.61686	42.5164		2_5h'2_h'3_5h'3_h'4_h'5_h'pooled	PC(14:1(9Z)/15:0)	0	bp				0.32	0.83	307887	neg207	0.573044	0.258013	H	neg	28	125931	113404	145088	91954.8	89113.5	107921	121383	117706	85707.5	141224	113499	135899	117985	124962	86340.9	84804.7	103567	27239.5	54301.1	101528	9775.07	0	0
694.48	2.78979	C36H71O10P	2	[PG (15:0/15:0)] 1,2-dipentadecanoyl-sn-glycero-3-phospho-(1'-sn-glycerol)	5	0	Lipidmaps	1.60481	-43.3798		2_5h'2_h'3_5h'3_h'4_h'5_h'6_h'pooled	1-16:0-2-trans-16:1-phosphatidylglycerol	-26.0154	692.46+H2	-C2H2	-0.1	xC13	0.05	0.3	1579155	neg8	1.56809	0.164528	H	neg	28	916273	822199	840344	850048	725740	709142	962932	1101802	747576	1050217	955514	815874	1.08924e+06	1.04639e+06	866674	1.11931e+06	1.53328e+06	882347	1.12569e+06	1.57915e+06	878128	0	0
701.499	2.96572	C38H72NO8P	4	PC(14:1(9Z)/16:1(9Z))	5	0	KEGG_HMDB	-0.271017	-34.8744		2_5h'2_h'3_5h'3_h'4_h'5_h'6_h'pooled	PC(14:1(9Z)/15:0)	11.9988	potential bp				0.1	0.42	109796	neg25	1.58331	0.252559	H	neg	28	69245.3	55573.6	44707.6	63396.6	50943.6	47041.8	80281.9	82308.5	87305.8	81575.5	74650.1	85504.2	103620	87680.9	76241.4	108551	57780.6	53203	109796	99980.9	45740.4	0	0
702.503	2.94193	C77H146O17P2	1	[GP (16:0/18:0)] 1',3'-Bis-[1-hexadecanoyl-2-(11Z-octadecenoyl)-sn-glycero-3-phospho]-sn-glycerol	7	0	Lipidmaps	1.12177	-35.9652		2_5h'2_h'3_5h'3_h'4_h'5_h'6_h'pooled	[GP (16:0/18:0)] 1',3'-Bis-[1-hexadecanoyl-2-(11Z-octadecenoyl)-sn-glycero-3-phospho]-sn-glycerol	0	bp	CX:444:258_RT:2.98:3.1			0.18	0.43	81160	neg491	2.29302	0.00252069	Double-charge	neg	28	46255.4	32843.5	26425.5	35689	24145	36175.3	49548.5	32788.1	77887.7	42382.8	45974.9	73085.9	56903.7	44849.2	53787	58104	46156.3	64969	81160.3	73587.1	65403.7	0	0
703.515	3.04985	C38H74NO8P	10	[PC (14:0/16:1)] 1-tetradecanoyl-2-(9Z-hexadecenoyl)-sn-glycero-3-phosphocholine	7	0	KEGG_Lipidmaps_HMDB	-0.450354	-31.1542		2_5h'2_h'3_5h'3_h'4_h'5_h'6_h'pooled	[PC (14:0/16:1)] 1-tetradecanoyl-2-(9Z-hexadecenoyl)-sn-glycero-3-phosphocholine	0	bp		3	xC13	0.05	0.38	13283435	pos25	5.73514	0.0572087	H	posneg	28	2545980	1.94773e+06	1.59577e+06	2048935	1.84635e+06	1.49608e+06	4.00744e+06	2721005	4679197	3.15027e+06	2.51733e+06	2.82585e+06	5194145	3.34344e+06	6871052	7578085	4.79581e+06	10702417	11489687	6.14709e+06	13283435	0	0
703.515	5.81989	C38H74NO8P	10	PC(14:1(9Z)/16:0)	7	0	KEGG_HMDB	-0.379712	31.2702		2_5h'2_h'3_5h'3_h'4_h'5_h'6_h'pooled	[PC (14:0/16:1)] 1-tetradecanoyl-2-(9Z-hexadecenoyl)-sn-glycero-3-phosphocholine	0	bp				0.13	0.45	630470	pos241	6.01837	0.0809263	H	pos	28	100634	81805.9	67066.2	92952.4	64421.4	65500.1	198075	133954	189783	154155	96187.1	111710	232700	139550	355611	290333	212800	416645	472223	238644	630470	0	0
711.433	3.07473	C34H66NO12P	3	2,3-Bis(3-hydroxytetradecanoyl)-beta-D-glucosaminyl 1-phosphate	7	0	KEGG_Metacyc	0.865093	-30.0928		2_5h'pooled	2,3-Bis(3-hydroxytetradecanoyl)-beta-D-glucosaminyl 1-phosphate	0	bp				0.15	1.5	212729	neg277	9.2798	0.306599	H	neg	24	13236.5	16144.6	33100.9	13025.9	12154.3	0	20598.3	0	205781	34462	10676.9	115416	36945.5	0	212729	87752.6	10533.7	209424	59512.2	0	174154	0	0
715.515	3.07062	C39H74NO8P	11	[PE (16:0/18:2)] 1-hexadecanoyl-2-(9Z,12Z-octadecadienoyl)-sn-glycero-3-phosphoethanolamine	5	0	KEGG_Metacyc_Lipidmaps_HMDB	-0.571628	-30.267		2_5h'2_h'3_5h'3_h'4_h'5_h'6_h'pooled	PC(14:1(9Z)/15:0)	26.0154	717.53-H2	C2H2	6.3	xC13	0.14	0.52	4618352	pos27	0.409337	0.0369287	H	posneg	28	3.95876e+06	3998402	4.11502e+06	4301499	4.61835e+06	4461984	3.94998e+06	4.03324e+06	2.90254e+06	3.32134e+06	4.06581e+06	3.2227e+06	2090416	2276138	1.22532e+06	2.42645e+06	3.22957e+06	1.06827e+06	1862143	2.74968e+06	865864	0	0
715.515	5.99336	C39H74NO8P	11	PE(14:0/20:2(11Z,14Z))	5	0	KEGG_HMDB	-0.523818	33.2594		2_5h'2_h'3_5h'3_h'4_h'5_h'6_h'pooled	PC(14:1(9Z)/15:0)	26.0155	potential bp	C2H2			0.08	0.45	123623	pos298	0.600553	0.124262	H	pos	28	96170.2	85775.3	97183.7	82295.5	80470.1	84968.4	99108.5	92593.2	74567.8	107269	100832	93416.1	77547.4	84985.1	52524.9	66116.6	72774.2	32537.8	53643.9	69716.6	25417	0	0
717.531	3.073	C39H76NO8P	17	[PE (16:0/18:1)] 1-Hexadecanoyl-2-(9Z-octadecenoyl)-sn-glycero-3-phosphoethanolamine	5	0	KEGG_Metacyc_Lipidmaps_HMDB	-0.289244	-30.1659		2_5h'2_h'3_5h'3_h'4_h'5_h'6_h'pooled	PC(14:1(9Z)/15:0)	28.0313	715.51+H2	C2H4	4.6	xC13	0.04	0.28	4888783	pos27	1.12854	0.554443	H	posneg	28	3.73376e+06	3.50509e+06	3.76788e+06	3.30216e+06	3334037	3.25842e+06	4.43967e+06	4021659	4.88878e+06	4.69279e+06	4304435	4.09485e+06	4.50419e+06	4363178	4317800	4266548	4.25129e+06	3.49939e+06	4.1358e+06	4495000	2.53569e+06	0	0
718.48	2.78768	C38H71O10P	2	phosphatidylglycerol (dihexadec-9-enoyl, n-C16:1)	5	0	Metacyc	2.3105	-43.4887		2_5h'2_h'3_5h'3_h'4_h'5_h'6_h'pooled	1-16:0-2-trans-16:1-phosphatidylglycerol	-2.01483	double bond	-H2	3.4	xC13x-CO2	0.06	0.78	515643	neg8	0.174733	0.00723812	H	neg	28	511450	407137	365998	515643	495264	491499	363440	284634	138526	498736	344651	266304	299346	248755	92718.8	190951	197371	38013.5	105628	144661	12231.6	0	0
720.495	2.78809	C38H73O10P	3	1-16:0-2-trans-16:1-phosphatidylglycerol	7	0	Metacyc	1.16703	-43.4673		2_5h'2_h'3_5h'3_h'4_h'5_h'6_h'pooled	1-16:0-2-trans-16:1-phosphatidylglycerol	0	bp		0.2	xACNxNH3xC13	0.04	0.68	13082800	neg8	0.571801	0.192895	H	neg	28	12629071	10025797	11232847	10483639	9130970	9639659	12303072	10075697	9319704	13082800	10420081	10861775	12388427	8991711	8.0881e+06	9080792	9912486	4162415	6189594	9015326	1.52271e+06	0	0
729.53	3.05707	C40H76NO8P	14	[PC (14:0/18:2)] 1-tetradecanoyl-2-(9Z,12Z-octadecadienoyl)-sn-glycero-3-phosphocholine	5	0	KEGG_Lipidmaps_HMDB	-0.653002	-30.8441		2_5h'2_h'3_5h'3_h'4_h'5_h'6_h'pooled	[PC (14:0/16:1)] 1-tetradecanoyl-2-(9Z-hexadecenoyl)-sn-glycero-3-phosphocholine	26.0155	potential bp	C2H2	5.5	xC13	0.05	0.43	1802242	pos25	5.01024	0.0590672	H	posneg	28	537081	357790	216710	393310	277510	180785	661529	566582	569422	595710	500750	432484	808364	533512	868240	1.07044e+06	775351	1.45985e+06	1.80224e+06	822517	1.64199e+06	0	0
743.546	3.05132	C41H78NO8P	18	[PE (18:0/18:2)] 1-octadecanoyl-2-(9Z,12Z-octadecadienoyl)-sn-glycero-3-phosphoethanolamine	5	0	KEGG_Metacyc_Lipidmaps_HMDB	-1.09321	-31.0906		2_5h'2_h'3_5h'3_h'4_h'5_h'6_h'pooled	PC(14:1(9Z)/15:0)	54.0463	potential bp	C4H6	4.2	xC13	0.08	0.21	1579807	pos27	0.801391	0.0757537	H	posneg	28	1.1704e+06	1.57981e+06	1.08473e+06	1.2257e+06	1.35869e+06	1.13372e+06	1.16748e+06	1.2576e+06	998817	1.35654e+06	1.30144e+06	1100851	981841	1.28751e+06	860066	974881	1.16637e+06	917077	1.02513e+06	1.11052e+06	844005	0	0
743.584	3.05714	C42H82NO7P	14	1-Hexadecanoyl-2-(9Z-octadecenoyl)-sn-glycero-3-phosphonocholine	7	0	KEGG_Lipidmaps	1.25079	-30.8414		2_5h'2_h'3_5h'3_h'4_h'5_h'6_h'pooled	1-Hexadecanoyl-2-(9Z-octadecenoyl)-sn-glycero-3-phosphonocholine	0	bp		8.7	xC13	0.26	0.6	2318610	pos103	1.35227	0.329433	H	pos	28	1.36164e+06	901640	841365	546693	916308	972910	1480199	1.4987e+06	844220	1.36213e+06	1.24719e+06	700427	1.39379e+06	2.31861e+06	592658	980551	753905	500479	1.37094e+06	1244257	678818	0	0
746.511	2.78736	C40H75O10P	9	cyclopropane phosphatidylglycerol (dihexadec-9,10-cyclo-anoyl, n-C16:0 cyclo)	5	0	Metacyc	1.32446	-43.5052	-1.83691	2_5h'2_h'3_5h'3_h'4_h'5_h'6_h'pooled	1-16:0-2-trans-16:1-phosphatidylglycerol	26.0158	748.53-H2	C2H2		xACN	0.03	0.65	4503853	neg8	0.360189	0.0306669	H	neg	28	4.50385e+06	4230997	3.41068e+06	4.39297e+06	4392383	3.78243e+06	3.68121e+06	3.28159e+06	1.67091e+06	4312093	3925069	2.45709e+06	3.6029e+06	2.76526e+06	1430560	2.67202e+06	2.60097e+06	794934	1.92127e+06	2219447	386059	0	0
748.527	2.78491	C40H77O10P	10	[PG (16:0/18:1)] 1-hexadecanoyl-2-(11Z-octadecenoyl)-sn-glycero-3-phospho-(1'-sn-glycerol)	5	0	Lipidmaps_HMDB	1.71698	-43.6311		2_5h'2_h'3_5h'3_h'4_h'5_h'6_h'pooled	1-16:0-2-trans-16:1-phosphatidylglycerol	28.0317	746.51+H2	C2H4	1.7	xC13	0.03	0.38	10617841	neg8	0.887532	0.626843	H	neg	28	9065158	7502305	7688165	7.96115e+06	6.8654e+06	6381591	9623032	7798954	7.9888e+06	9991074	8.20988e+06	8.3689e+06	9434358	6825350	7.94205e+06	9128019	8729404	6664182	7720046	7.55047e+06	3552379	0	0
763.536	2.78124	C40H78NO10P	2	PS(16:0/18:0)	5	0	HMDB	-0.567915	-43.8206		2_5h'2_h'3_5h'3_h'4_h'5_h'6_h'pooled		26.0153	765.55-H2	C2H2		xACNx-NH3	0.06	0.58	6872831	pos17	0.369503	0.025728	H	pos	28	6.71902e+06	6.85037e+06	5199132	6.87283e+06	6.48156e+06	5.89285e+06	5634589	5.3293e+06	2.81113e+06	6660089	5.98979e+06	3.83751e+06	5510861	4454494	2169107	3.91626e+06	4.12628e+06	1.28895e+06	3.1364e+06	3.19325e+06	782252	0	0
765.552	2.78147	C40H80NO10P	1	[PG (16:0/18:0)] 1-hexadecanoyl-2-(9Z-octadecenoyl)-sn-glycero-3-phospho-(1'-rac-glycerol) (ammonium salt)	5	0	Lipidmaps	0.6604	-43.8088		2_5h'2_h'3_5h'3_h'4_h'5_h'6_h'pooled		28.0319	763.54+H2	C2H4	3.9	x-NH3xC13	0.03	0.4	14670327	pos17	0.930969	0.781938	H	pos	28	12092675	11333202	11267371	10944057	9199314	8827409	12333491	11450669	11530917	14175328	11218894	11381435	13444098	10203168	11815455	12120941	12363629	9469949	11465621	10592222	4913044	0	0
774.543	2.78513	C42H79O10P	9	[PG (18:1/18:1)] 1,2-di-(9Z-octadecenoyl)-sn-glycero-3-phospho-(1'-sn-glycerol)	5	0	Lipidmaps	2.18165	-43.6198		2_5h'2_h'3_5h'3_h'4_h'5_h'6_h'pooled	1-16:0-2-trans-16:1-phosphatidylglycerol	54.0478	potential bp	C4H6	6	xC13	0.04	0.43	3004071	neg8	0.487271	0.0312189	H	neg	28	2.89345e+06	2.79088e+06	2.07656e+06	2893157	3.00407e+06	2.2083e+06	2.51533e+06	2.14874e+06	1.38776e+06	2.62257e+06	2.60465e+06	1.82331e+06	2243611	1.98769e+06	1.36342e+06	2.05252e+06	2.16307e+06	1.06859e+06	1.71046e+06	1.57254e+06	666584	0	0
785.158	9.53178	C27H33N9O15P2	1	FAD	8	Central	KEGG_Metacyc_HMDB	1.10301	-0.607099		2_5h'2_h'3_5h'3_h'4_h'5_h'6_h'pooled		462.081	potential bp	C21H18O12	6.4	xC13	0.04	0.22	46545	neg291	1.50025	0.0289751	H	neg	28	40172.7	27228.3	28740.9	27578.9	28161.6	27777.4	32726	33959	33382.3	42977	38638.2	37946.2	39244	35626.8	35187.4	32283.9	32881.7	31567.9	38473.1	40279.7	46545	0	0
791.568	2.78317	C42H82NO10P	2	[PS (16:0/20:0)] 1-hexadecanoyl-2-eicosanoyl-sn-glycero-3-phosphoserine	5	0	Lipidmaps	0.769215	-43.7212		2_5h'2_h'3_5h'3_h'4_h'5_h'6_h'pooled		54.0476	potential bp	C4H6		xCl37	0.06	0.46	4473261	pos17	0.518277	0.0500735	H	pos	28	4339148	4.2173e+06	3.27612e+06	4473261	4.30978e+06	3.36371e+06	3.43921e+06	3.79385e+06	2.14687e+06	4.28753e+06	4.17718e+06	2.39891e+06	3.33117e+06	3.27711e+06	2.11044e+06	3003781	3.05606e+06	1.80677e+06	2642758	2657483	995142	0	0
809.125	9.81245	C23H38N7O17P3S	1	Acetyl-CoA	6	Central	KEGG_Metacyc_Lipidmaps_HMDB	-0.537006	0		2_5h'2_h'3_5h'3_h'4_h'5_h'6_h'pooled	Inosine	541.045	potential bp		4.2	xC13x2+	0.07	0.64	734273	pos18	4.49608	0.1117	H	posneg	28	157109	80530.1	141145	154257	98697	32677.5	452254	150302	321376	211464	118531	313013	600746	359902	386593	734273	279089	596465	480575	185884	617765	0	0
[truncated: 1 more rows]
[truncated: 22 more columns]

## Sheet: Comparison
Mass	RT	FORMULA	Isomers	Putative metabolite	confidence	Map	Pathway	max intensity	2_5h	2_h	3_5h	3_h	4_h	5_h	6_h	ttest: 2_5h	ttest: 2_h	ttest: 3_5h	ttest: 3_h	ttest: 4_h	ttest: 5_h	ttest: 6_h	Mean: 2_5h	Mean: 2_h	Mean: 3_5h	Mean: 3_h	Mean: 4_h	Mean: 5_h	Mean: 6_h	SD: 2_5h	SD: 2_h	SD: 3_5h	SD: 3_h	SD: 4_h	SD: 5_h	SD: 6_h	RSD: 2_5h	RSD: 2_h	RSD: 3_5h	RSD: 3_h	RSD: 4_h	RSD: 5_h	RSD: 6_h	Fisher: 2_5h	Fisher: 2_h	Fisher: 3_5h	Fisher: 3_h	Fisher: 4_h	Fisher: 5_h
[truncated: 474 more rows]
[truncated: 2 more columns]

[truncated: 21 more sheets: Rejected, alldata, nMZmatch, pMZmatch, settings, DB, GCstds, RTcalculator, HILIC_Scotmet, pHILIC_Scotmet, Fragments, Targeted, Method, Samples, TOOLS, Example, Targetlists, RPperms, KEGGcodes, MetaCycRxns …]
