# Supplementary material for: Catabolism of serine enantiomers represses enterohemorrhagic Escherichia coli virulence factors via modulation of the nitrogen stress response
Source: Proc Natl Acad Sci U S A. 2026 Mar 18;123(12):e2532916123. doi: 10.1073/pnas.2532916123 (PMC13012123; doi:10.1073/pnas.2532916123)
Supplement: Supplementary file 4 — Dataset S03 (XLSX) [file pnas.2532916123.sd03.xlsx]

## Sheet: Single
PeakID			Individual	Samples
Mass				Intensity
RT
FORMULA			Raw Peaks	12C
Isomers
name
confidence
Map
Pathway
DB
TrypDB
KEGGid#
INCHIkey
Synonyms
SMILES
logD (9)
pos (9)
neg (9)
HBD
HBA
RT%err
Polarity
Charge
Adduct
PPMc
altPPM
Cisotope %error
Related peaks
BP
mzdiff
relation.ship
addfrag
Groups
max intensity
RSD:QC
maxRSD
Detections
codadw
EIC Rel Intensity
Isomeric peaks

## Sheet: allBasePeaks
Mass	RT	FORMULA	Isomers	Putative metabolite	confidence	Central	DB	ppm	RT%err	altPPM	Groups	BP	mzdiff	relation.ship	addfrag	Cisotope %error	Related peaks	RSD:QC	maxRSD	max intensity	relation.id	TvsCTRL	Pvalue	Adduct	Polarity	Detections	B_2Hr_1	B_2Hr_2	B_2Hr_3	B_6Hr_1	B_6Hr_2	B_6Hr_3	C_2Hr_1	C_2Hr_2	C_2Hr_3	C_6Hr_1	C_6Hr_2	C_6Hr_3	matrix_blank_1	matrix_blank_2	matrix_blank_3	matrix_blank_4	matrix_blank_5	matrix_blank_6	D_0Hr_1	D_0Hr_1_2	D_0Hr_1_3	D_6Hr_1	D_6Hr_1_2
238.099	9.73887	C8H18N2O4S	1	HEPES	9	0	Medium	-0.188276	-0.623799		D_serine_2h'D_serine_6h'L_serine_2h'L_serine_6h'Media_control_0h'Media_control_0h'MEM_only_2h'MEM_only_6h'Pooled	HEPES	0	bp		-0.4	xK+xO18xNa+x3-merxS34x2-merxC13	0.12	0.79	1054763392	pos0	0.765264	0.499097	H	posneg	30	217932768	207435280	445188224	99136688	148903632	209578096	311249728	169728176	185227136	135171600	133218320	199011600	0	0	0	16228.5	19854.9	16217.2	964968832	964968832	964968832	1054763392	1054763392
130.111	17.1338	C6H14N2O	2	N-Acetylputrescine	8	Central	KEGG_Metacyc_HMDB	0.469083	36.5394		D_serine_2h'D_serine_6h'L_serine_2h'L_serine_6h'Media_control_0h'Media_control_0h'MEM_only_2h'MEM_only_6h'Pooled	N-Acetylputrescine	0	bp			xK+	0.13	0.69	487028576	pos1	1.1262	0.70762	H	posneg	30	69856736	79682232	79068784	31425824	85610224	134177656	129308920	56886472	71262560	204149584	104221608	197981856	7820.2	5603.72	5262.93	51265.4	47558.6	55553.7	116273	116273	116273	127314	127314
147.053	12.2448	C5H9NO4	14	L-Glutamate	10	Central	KEGG_Metacyc_HMDB	-0.073992	-0.448641	-0.073992	D_serine_2h'L_serine_2h'L_serine_6h'Media_control_0h'MEM_only_2h'MEM_only_6h'Pooled	L-Glutamate	0	bp		0	x-FAxC13x-NH3xN15xNa+xO18x-CO2	0.12	0.86	238432832	pos3	1.03388	0.916957	H	posneg	30	6.98204e+06	12839855	10118300	3649563	75321768	47312952	13858884	11608563	5487093	67214712	113699304	99711784	27363.9	33298.1	36380.3	40357	38985	36850.3	50410.5	50410.5	50410.5	39025.1	39025.1
146.069	12.5266	C5H10N2O3	6	L-Glutamine	10	Central	KEGG_Metacyc_HMDB	-0.0440503	0.21243		D_serine_2h'D_serine_6h'L_serine_2h'L_serine_6h'Media_control_0h'MEM_only_2h'Pooled	L-Glutamine	0	bp		0.2	xN15xO18x-FAxK+xC13	0.07	0.89	226950784	pos4	0.619642	0.0379273	H	posneg	30	7.11324e+06	7.52729e+06	9634545	1.48626e+06	24934372	24005652	5.6409e+06	4123676	5.27728e+06	33795420	70207424	43093520	33171.6	50162	43213.4	43055.3	53649.2	31661.1	224288	224288	224288	39761.5	39761.5
229.179	13.6191	C11H23N3O2	1	N1,N8-diacetylspermidine	7	0	Metacyc	-0.163986	32.3765		D_serine_2h'D_serine_6h'L_serine_2h'L_serine_6h'Media_control_0h'Media_control_0h'MEM_only_2h'Pooled	N1,N8-diacetylspermidine	0	bp				0.09	0.8	210782880	pos6	1.69871	0.154346	H	posneg	30	18938030	40902360	28788738	6067623	29275944	42902408	64770240	53316676	32468208	68098960	67753496	52720832	0	0	0	0	0	0	12329.8	12329.8	12329.8	6437.29	6437.29
204.072	4.43625	C11H12N2S	1	Levamisole	4.5	0	KEGG	0.426663	-25.7199	-1.92544	Media_control_0h'Media_control_0h	Levamisole	0	bp		-1.1	xS34xC13	0.07	0.75	165184464	pos7	1.48151	0.139865	H	posneg	30	64139672	52524040	40534008	68163840	89100896	126390424	59748068	75094992	98047152	125230664	90302184	50816896	96081904	105324104	98498088	89877904	80771384	70101256	143278880	143278880	143278880	131622072	131622072
115.063	11.1824	C5H9NO2	4	L-Proline	10	Central	KEGG_Metacyc_HMDB	0.159007	-0.246125		D_serine_2h'D_serine_6h'L_serine_2h'L_serine_6h'Media_control_0h'Media_control_0h'MEM_only_2h'MEM_only_6h'Pooled	L-Proline	0	bp		0.2	xACNx-CO2xN15x-FAxC13xO18	0.05	0.71	153889856	pos8	1.19066	0.318985	H	pospos	30	26627988	37114692	40126856	11448180	36272184	34255740	44121324	46454476	33097796	23631038	73579608	77622920	261860	243619	266049	278683	298682	207316	314153	314153	314153	18837800	18837800
169.997	3.39664										D_serine_2h'D_serine_6h'L_serine_2h'L_serine_6h'Media_control_0h'Media_control_0h'MEM_only_2h'MEM_only_6h'Pooled		0	bp		C3	xC13	0.13	0.58	149269392	neg1	1.5437	0.332271		neg	30	37249564	65870544	51463084	85204400	53745308	37204392	49497244	66714356	122418720	35603968	64641340	51179912	0	0	0	35725.2	32966.4	27696.4	11318900	11318900	11318900	18244946	18244946
136.039	9.75532	C5H4N4O	3	Hypoxanthine	10	Central	KEGG_Metacyc_HMDB	0.477644	0.882359		D_serine_2h'D_serine_6h'L_serine_2h'L_serine_6h'MEM_only_2h'MEM_only_6h'Pooled	Hypoxanthine	0	bp				0.05	0.51	148735168	pos9	0.998647	0.99424	H	posneg	30	89875928	101008600	63452100	44705956	88520536	78138424	65867456	99636152	88488912	45083188	119879344	148735168	17273.7	20968.7	21091.5	31393.6	38870.7	28491.9	18467.6	18467.6	18467.6	13956.1	13956.1
256.24	3.22712	C16H32O2	16	Hexadecanoic acid	8	Central	KEGG_Metacyc_Lipidmaps_HMDB	0.494994	-25.328		D_serine_2h'D_serine_6h'L_serine_2h'L_serine_6h'Media_control_0h'Media_control_0h'MEM_only_2h'MEM_only_6h'Pooled	Hexadecanoic acid	0	bp		0.1	xC13	0.05	0.78	146724720	neg2	1.27834	0.529576	H	neg	30	41393116	45010304	67106604	75290280	44143688	39724992	66611592	33346162	96280408	61054712	44464776	50131372	13038842	13627773	13487687	15957593	15098641	9707095	28888242	28888242	28888242	31330978	31330978
209.126	9.20759	C17H34N6O6	1	Lys-Lys-Gly-Ser	3	0	Peptides	-2.6889	-73.7697		Media_control_0h'Media_control_0h'Pooled	Lys-Lys-Gly-Ser	0	bp		-10.3	xO18xC13	0.04	1.67	134895104	pos10	6.17048	0.476848	Double-charge	posneg	30	19109628	2.09201e+06	1.20278e+06	1.18836e+06	2.03507e+06	10325188	134895104	1.35774e+06	1.99329e+06	840134	3.21962e+06	6431211	92267.6	92794.9	97026.5	80413.9	80164	38299.3	979350	979350	979350	1.7548e+06	1.7548e+06
131.095	10.0247	C6H13NO2	12	L-Leucine	10	Central	KEGG_Metacyc_HMDB	0.320524	2.81726		D_serine_2h'D_serine_6h'L_serine_2h'L_serine_6h'Media_control_0h'Media_control_0h'MEM_only_2h'Pooled	L-Leucine	0	bp		0.1	xC13xACNxO18xN15x-FA	0.07	0.86	119008880	pos11	1.06003	0.80778	H	posneg	30	24885062	32748414	49614508	11999827	30359360	34703824	44623580	34171668	34890512	31832584	48714492	50253212	101043	121063	128796	176696	153276	106572	75444312	75444312	75444312	94227576	94227576
123.032	7.68287	C6H5NO2	4	Nicotinate	10	Central	KEGG_Metacyc_HMDB	0.36611	-1.87909		D_serine_2h'D_serine_6h'L_serine_2h'MEM_only_2h'MEM_only_6h'Pooled	Nicotinate	0	bp		0	xC13xO18xACN	0.34	0.82	99725040	pos12	0.858253	0.594848	H	posneg	30	28307040	30800790	27442986	15112143	19211830	11943152	14868746	37004340	22409440	5.93485e+06	68963824	99725040	29131.4	30508.4	28254.7	63576.6	35953.6	28802.6	40484	40484	40484	36441.5	36441.5
117.079	10.9776	C5H11NO2	16	L-Valine	10	Central	KEGG_Metacyc_HMDB	-0.0972407	-0.294366		D_serine_2h'D_serine_6h'L_serine_2h'L_serine_6h'Media_control_0h'Media_control_0h'MEM_only_2h'Pooled	L-Valine	0	bp		0.3	xACNxC13xNa+xO18xN15	0.04	0.83	85590040	pos15	1.28442	0.411608	H	posnegpos	30	13108310	23455654	34667328	8.31406e+06	18802726	23791880	37538020	27390282	26562916	20972800	31744554	32345142	119425	102745	110641	124808	97121.5	84299.9	60062032	60062032	60062032	74127400	74127400
122.048	7.11124	C6H6N2O	4	Picolinamide	7	0	KEGG	0.0361828	1.30492	-0.00478465	D_serine_2h'D_serine_6h'L_serine_2h'L_serine_6h'Media_control_0h'Media_control_0h'MEM_only_2h'MEM_only_6h'Pooled	Picolinamide	0	bp		0.1	xO18xC13xACN	0.03	0.6	83103504	pos16	1.1113	0.739357	H	pos	30	2129612	3559623	4450449	1.10544e+06	4060117	5.05053e+06	2.82977e+06	5.36324e+06	3.07522e+06	6.4874e+06	7818205	13177130	462290	470296	455585	731893	754148	425688	60225412	60225412	60225412	83103504	83103504
431.231	3.4015							5.96356			D_serine_2h'D_serine_6h'L_serine_2h'L_serine_6h'Media_control_0h'Media_control_0h'MEM_only_2h'MEM_only_6h'Pooled		0	bp		C24	xC13x-NH3	0.07	0.75	79993680	pos18	1.35897	0.326615		pos	30	36956468	28703444	46186388	47809900	29016582	27218660	43606072	37609588	70779608	46702976	27523942	27672694	14580721	15808371	14520869	11286414	10321106	9234226	24362920	24362920	24362920	25077882	25077882
129.043	12.3466	C5H7NO3	6	L-1-Pyrroline-3-hydroxy-5-carboxylate	8	Central	KEGG_Metacyc_HMDB	0.339049	14.501	0.300302	D_serine_2h'L_serine_2h'L_serine_6h'MEM_only_2h'Pooled	L-1-Pyrroline-3-hydroxy-5-carboxylate	0	bp		-0.3	xFAxACNxO18xC13	0.07	0.89	66266436	pos19	0.657865	0.0422216	H	posnegpos	30	2.00239e+06	2162760	2.66677e+06	452575	9176529	6544844	1.68175e+06	1.36799e+06	1.44474e+06	9439857	19367816	12572794	21744.2	30978.5	25356	29825.6	27421.8	23376	22286.6	22286.6	22286.6	25765.2	25765.2
307.084	11.8687	C10H17N3O6S	3	Glutathione	8	Central	KEGG_Metacyc_HMDB	-0.0927067	-10.3127	-2.20939	D_serine_2h'D_serine_6h'L_serine_2h'Media_control_0h'Pooled	Glutathione	0	bp		-0.6	xK+xS34xNa+xC13xO18	0.5	1.16	64388064	pos20	1.16013	0.559237	H	posneg	30	519910	826146	659342	492805	5.57333e+06	4.00667e+06	1032855	551571	742089	4.00465e+06	12307239	55603916	0	0	0	4869.9	2984.6	0	10096.1	10096.1	10096.1	3547.57	3547.57
267.097	8.47289	C10H13N5O4	3	Adenosine	10	Central	KEGG_Metacyc_HMDB	-0.598062	0.867686		D_serine_2h'D_serine_6h'L_serine_2h'L_serine_6h'MEM_only_2h'Pooled	Adenosine	0	bp		-0.5	xNa+xN15xC13	0.03	0.9	61189776	pos21	0.937605	0.754039	H	pos	30	10957755	19593450	17001228	10332288	8.17737e+06	7034373	15903665	12230770	16450984	17501382	16461989	23006276	15577.2	16841.9	15972.7	28726.3	31362.5	24756.5	21245.1	21245.1	21245.1	27582.9	27582.9
246.121	12.3748	C10H18N2O5	6	Glu-Val	7	0	Peptides	-0.497288	18.9103	-2.2647	D_serine_2h'L_serine_2h'MEM_only_6h'Pooled	Glu-Val	0	bp		-0.6	xNa+xN15xO18xC13	0.13	1.15	59246328	pos22	0.340047	0.200675	H	pos	24	716652	3.283e+06	2.44607e+06	323162	7.04908e+06	4857904	607913	809698	774239	2838233	15083808	59246328	0	0	0	0	0	0	0	0	0	0	0
174.112	19.433	C6H14N4O2	2	L-Arginine	10	Central	KEGG_Metacyc_HMDB	0.364534	-0.343589		L_serine_2h'L_serine_6h'Media_control_0h'Media_control_0h'MEM_only_2h'MEM_only_6h'Pooled	L-Arginine	0	bp		-0.2	x-NH3xO18x2-merxNa+xC13xN15	0.16	1.45	58528812	pos23	0.285539	0.483064	H	posneg	30	563456	517170	8782404	1.27873e+06	2.91841e+06	8.16072e+06	1.41055e+06	401209	1.00452e+06	16070182	8919315	11849899	91759.1	81920.4	102254	225003	189669	176801	54763764	54763764	54763764	58528812	58528812
232.106	12.4843	C9H16N2O5	5	N2-Succinyl-L-ornithine	8	Central	KEGG_Metacyc_HMDB	-0.130558	-9.70175	-2.0047	L_serine_2h'MEM_only_2h'MEM_only_6h'Pooled	N2-Succinyl-L-ornithine	0	bp		-0.1	xC13xNa+xNa+	0.14	1.49	52760352	pos24	0.0972859	0.219538	H	posneg	24	263837	1.48241e+06	3135765	113669	2.52532e+06	2.55277e+06	125675	175357	173919	1.95385e+06	3.59258e+06	52760352	0	0	0	0	0	0	0	0	0	0	0
247.069	13.5898	C9H13NO7	1	N-Succinyl-L-glutamate	8	Central	KEGG_Metacyc	-0.395348	4.82356		D_serine_2h'L_serine_2h'MEM_only_2h'MEM_only_6h'Pooled	N-Succinyl-L-glutamate	0	bp		-0.3	xO18xNa+xC13	0.2	1.52	48106240	pos25	0.378491	0.200031	H	posneg	24	8101.27	29923	34556.5	90057.9	2175407	3.22485e+06	13120.4	9677.75	4672.92	301693	3.9461e+06	48106240	0	0	0	0	0	0	0	0	0	0	0
112.027	8.35641	C4H4N2O2	2	Uracil	8	Central	KEGG_Metacyc_HMDB	-0.272753	-3.6945		D_serine_2h'D_serine_6h'L_serine_2h'L_serine_6h'Media_control_0h'Media_control_0h'MEM_only_2h'MEM_only_6h'Pooled	Uracil	0	bp		-0.7	xN15xNa+xC13xO18	0.01	0.5	48058864	neg4	0.993454	0.966063	H	neg	30	23820782	35341392	32990726	15072823	29089252	31286162	25246468	34050312	32252896	21122586	42279604	30117954	0	0	5045.03	30695.6	31999.5	22168.1	35798.7	35798.7	35798.7	36457.8	36457.8
165.079	9.22543	C9H11NO2	7	L-Phenylalanine	10	Central	KEGG_Metacyc_HMDB	0.474918	-0.265636		D_serine_2h'D_serine_6h'L_serine_2h'L_serine_6h'Media_control_0h'Media_control_0h'MEM_only_2h'MEM_only_6h'Pooled	L-Phenylalanine	0	bp		-0.1	x-NH3xACNxNa+xO18xC13x-FAxN15	0.15	0.69	47646620	pos26	1.06317	0.852258	H	posnegpos	30	9569696	13884106	24745120	7.50693e+06	11652999	15011223	19576866	12910972	18755720	11379976	20295258	25111942	42923.8	52694.4	59790.1	62137	58052.2	40767	37718948	37718948	37718948	47646620	47646620
119.058	12.1505	C4H9NO3	11	L-Threonine	10	Central	KEGG_Metacyc_HMDB	0.323032	-0.973539		D_serine_2h'D_serine_6h'L_serine_2h'L_serine_6h'Media_control_0h'Media_control_0h'MEM_only_2h'Pooled	L-Threonine	0	bp		0	xACNxNa+x-FAxO18x-H2OxN15xC13	0.06	0.86	46439624	pos27	0.917338	0.738577	H	posneg	30	6.93783e+06	9260211	14078616	1.93271e+06	7.00519e+06	6.83964e+06	7.80544e+06	9525008	10443474	7452912	10609461	18432004	39404.6	40730.8	38295.5	69104.5	49107.4	37563.9	24975854	24975854	24975854	27826136	27826136
134.022	13.2403	C4H6O5	4	(S)-Malate	10	Central	KEGG_Metacyc_HMDB	0.141854	0.00229714		D_serine_2h'D_serine_6h'L_serine_2h'L_serine_6h'Media_control_0h'MEM_only_2h'MEM_only_6h'Pooled	(S)-Malate	0	bp		0.1	xC13xO18xNa+x-H2O	0.09	0.64	45849604	neg6	1.19661	0.706293	H	neg	30	12140877	13049832	18079594	9445877	13114916	12485451	28254396	6099885	17423494	33821168	21745782	25861016	72673.9	80578.2	85997.2	126532	112828	74848	102641	102641	102641	141615	141615
149.051	10.2806	C5H11NO2S	5	L-Methionine	10	Central	KEGG_Metacyc_HMDB	0.278573	-0.285034		D_serine_2h'D_serine_6h'L_serine_2h'L_serine_6h'Media_control_0h'Media_control_0h'MEM_only_2h'MEM_only_6h'Pooled	L-Methionine	0	bp		-0.1	xC13xACNxS34xO18x-NH3x-FAxN15	0.03	0.66	44097256	pos28	1.11725	0.575451	H	posnegpos	30	16158306	19817888	25219244	9059561	17066032	20925182	27437124	17429446	23503868	7890555	22324448	18813690	15202.9	14420.2	15642.8	15195	19024.7	11317.9	26229902	26229902	26229902	29361666	29361666
268.081	10.067	C10H12N4O5	3	Inosine	10	Central	KEGG_Metacyc_HMDB	-0.457503	-0.129277		D_serine_2h'D_serine_6h'L_serine_2h'L_serine_6h'MEM_only_2h'MEM_only_6h'Pooled	Inosine	0	bp		-0.6	xK+xN15xO18xC13xNa+	0.05	0.78	40318848	pos30	1.21411	0.724807	H	posneg	24	1.86976e+06	14465333	7.86678e+06	4.22578e+06	16093452	16722578	4868239	14294168	10221294	9037252	19182690	22707890	0	0	0	0	0	0	0	0	0	0	0
118.027	12.658	C4H6O4	7	Succinate	10	Central	KEGG_Metacyc_Lipidmaps_HMDB	0.147562	-0.251813		D_serine_2h'D_serine_6h'L_serine_2h'L_serine_6h'Media_control_0h'Media_control_0h'MEM_only_2h'MEM_only_6h'Pooled	Succinate	0	bp		0	xNa+x-H2Ox-FAxO18xC13	0.1	0.65	40032356	neg7	0.722443	0.0505622	H	neg	30	11021324	13208360	11454247	1.71718e+06	8760713	9712931	9849947	9154985	6774691	19163228	17354034	27579480	78419.7	82139.7	82564.4	97669.8	90534.5	83206.7	149791	149791	149791	182177	182177
720.495	2.78599	C38H73O10P	3	1-16:0-2-trans-16:1-phosphatidylglycerol	7	0	Metacyc	1.24796	-43.5757		D_serine_2h'D_serine_6h'L_serine_2h'L_serine_6h'MEM_only_2h'MEM_only_6h'Pooled	1-16:0-2-trans-16:1-phosphatidylglycerol	0	bp		0	xC13xNH3	0.08	0.59	39476492	neg8	1.13647	0.512231	H	neg	24	21904420	30824472	29772896	25453808	9074725	10864807	24918698	29365364	39476492	8828153	6211381	7.36004e+06	0	0	0	0	0	0	0	0	0	0	0
284.272	3.09354	C18H36O2	12	Octadecanoic acid	8	Central	KEGG_Metacyc_Lipidmaps_HMDB	0.0387422	-24.4004		D_serine_2h'D_serine_6h'L_serine_2h'L_serine_6h'Media_control_0h'Media_control_0h'MEM_only_2h'MEM_only_6h'Pooled	Octadecanoic acid	0	bp		0.2	xC13	0.06	0.76	39348548	neg9	1.28307	0.55639	H	neg	30	12487915	12853028	19359018	20322580	11419399	10841298	18914630	9079882	29358818	17545430	12907575	14908912	5400706	5.5809e+06	5390141	6226839	5789607	4.18106e+06	10163559	10163559	10163559	10538440	10538440
165.065	11.4244	C6H7N5O	5	3-Methylguanine	7	0	KEGG_HMDB	0.365059	27.7555		D_serine_2h'D_serine_6h'L_serine_2h'L_serine_6h'MEM_only_2h'MEM_only_6h'Pooled	3-Methylguanine	0	bp		0	xN15xC13xNa+xK+	0.05	0.54	37457148	pos33	0.413591	0.0404281	H	pos	27	8041985	12523786	8556032	18768736	17616880	15058612	3.88083e+06	5145213	3.01848e+06	8.19316e+06	15848073	24386092	0	0	0	8378.66	4787.66	3953.65	4983.81	4983.81	4983.81	0	0
275.1	7.91682	C11H17NO7	3	Cardiospermin	7	0	KEGG	-1.01378	-6.06961	1.09454	D_serine_2h'D_serine_6h'L_serine_2h'L_serine_6h'MEM_only_2h'MEM_only_6h'Pooled	Cardiospermin	0	bp		-0.4	xK+xNa+xNH3xC13	0.14	0.75	36836852	pos34	1.5704	0.036015	H	posneg	30	14580693	19683528	21503980	36836852	11065055	11482433	29268456	29061458	29248284	6.63586e+06	11259666	8933393	4118.1	3056.67	4099.52	7370.74	5771.25	7883.99	4778.37	4778.37	4778.37	4885.96	4885.96
244.204	3.38937	C14H28O3	12	2S-Hydroxytetradecanoic acid	7	0	KEGG_Lipidmaps	0.293744	-34.3752		D_serine_2h'D_serine_6h'L_serine_2h'L_serine_6h'Media_control_0h'Media_control_0h'MEM_only_2h'MEM_only_6h'Pooled	2S-Hydroxytetradecanoic acid	0	bp		-0.7	xC13x-H2O	0.04	0.75	36426492	neg10	1.34128	0.482061	H	neg	30	316075	407201	553415	2.34999e+06	15195092	13467816	331169	494843	886389	10692569	16975226	10448794	13078.7	26008.4	27619.4	14395.8	32226.9	12015.9	37264.3	37264.3	37264.3	42685.5	42685.5
653.324	2.82838							4.78217			D_serine_2h'D_serine_6h'L_serine_2h'L_serine_6h'Media_control_0h'Media_control_0h'MEM_only_2h'MEM_only_6h'Pooled		0	bp		C32	xC13x-NH3	0.06	0.41	36396144	pos35	0.917716	0.789763		pos	30	17862624	15807627	29095836	24655918	12204476	27647548	16599188	13211909	27790362	25699490	14247349	31406232	3.98869e+06	3.69892e+06	3.35928e+06	3.19515e+06	3.17769e+06	2.77129e+06	4.56427e+06	4.56427e+06	4.56427e+06	6146362	6146362
181.074	11.4775	C9H11NO3	11	L-Tyrosine	10	Central	KEGG_Metacyc_HMDB	0.474491	-0.799122		D_serine_2h'D_serine_6h'L_serine_2h'L_serine_6h'Media_control_0h'Media_control_0h'MEM_only_2h'Pooled	L-Tyrosine	0	bp		0.4	x-NH3xC13xACNxNa+x-FAxN15	0.05	1.12	35867924	pos36	0.839743	0.67959	H	posnegposneg	30	3.48763e+06	4.70823e+06	10029657	1.98208e+06	4197381	5595440	6024193	4373950	4.9066e+06	5851849	8605034	18120000	9376.43	7874.74	11850.1	11666.3	9680.77	8461.13	24504812	24504812	24504812	22041646	22041646
121.074	12.9578	C4H11NO3	1	Tromethamine	4.5	0	KEGG_Metacyc	0.186316	-5.92725		D_serine_6h'Media_control_0h'Media_control_0h'Pooled	Tromethamine	0	bp		0.2	xNa+xN15xC13xO18	0.13	1.57	33665348	pos37	1.57081	0.728155	H	posneg	30	8976936	13897549	441576	496276	5.39246e+06	5.21378e+06	33665348	1.45648e+06	1.50323e+06	633410	1.89215e+06	4822744	193352	246624	231971	235865	227192	117259	370352	370352	370352	632662	632662
232.117	11.2398	C8H16N4O4	1	(3R)-hydroxy-N-acetyl-(L)-arginine	7	0	Metacyc	0.202158	-42.0562		D_serine_6h'Media_control_0h'Media_control_0h'MEM_only_6h'Pooled	(3R)-hydroxy-N-acetyl-(L)-arginine	0	bp		-0.4	xO18xC13xN15	0.07	1.44	32905838	pos38	0.606137	0.694174	H	pos	27	22861.1	0	118282	83593.4	84026.1	165741	75719.4	0	9832.38	1121857	300018	313829	0	0	0	0	0	0	32905838	32905838	32905838	6.43221e+06	6.43221e+06
131.114	17.3403										D_serine_2h'D_serine_6h'L_serine_2h'L_serine_6h'Media_control_0h'Media_control_0h'MEM_only_2h'MEM_only_6h'Pooled		0	bp		C3	xC13x-NH3xN15xNa+	0.14	0.68	32774698	pos39	1.10587	0.755247		pos	30	4.63321e+06	5.48521e+06	5.39746e+06	2.08608e+06	5.63874e+06	8846320	8705617	3.71546e+06	4.73743e+06	13932851	7026719	13031167	0	0	0	3391.28	4768.4	4366.29	9573.78	9573.78	9573.78	10452.7	10452.7
315.205	3.63271	C16H29NO5	2	Butoctamide hydrogen succinate	4.5	0	KEGG	0.177397	-33.9975		Media_control_0h'Media_control_0h'Pooled	Butoctamide hydrogen succinate	0	bp		-1.8	x-CO2xC13	0.14	0.32	31991432	pos40	1.43509	0.152755	H	pos	30	12191858	10946367	8875892	15280351	12582351	11379306	15312609	11565719	19064666	17150706	11375623	9346720	12508309	12460089	12543106	11427751	10932143	9975526	15376852	15376852	15376852	17273924	17273924
211.088	11.1493										D_serine_2h'D_serine_6h'L_serine_2h'L_serine_6h'Media_control_0h'Media_control_0h'MEM_only_2h'MEM_only_6h'Pooled		0	bp		C7	xS34xC13xK+	0.04	0.2	31532294	pos41	0.993513	0.929539		pos	30	17540688	19724254	19218906	16005367	21389604	22802352	20825218	17152934	18139262	27986338	29186414	31532294	11849640	10857520	10671675	9579688	8942678	9394694	20000166	20000166	20000166	20287766	20287766
216.04	12.8225	C5H13O7P	1	2-C-Methyl-D-erythritol 4-phosphate	8	Central	KEGG_Metacyc	1.68509	3.60766		L_serine_2h'L_serine_6h'Media_control_0h'Media_control_0h'MEM_only_2h'MEM_only_6h'Pooled	2-C-Methyl-D-erythritol 4-phosphate	0	bp		1.3	xNa+xCl37xC13	0.07	1.47	30957536	neg11	1.04766	0.963916	H	neg	30	248985	475869	6.38318e+06	3.92236e+06	1.0078e+06	373592	4.22252e+06	335912	2888390	71647.3	393794	185187	0	3657.12	5152.57	0	0	0	26943484	26943484	26943484	30957536	30957536
199.169	10.8754	C10H21N3O	1	Diethylcarbamazine	4.5	0	KEGG	0.745243	42.4133		D_serine_2h'D_serine_6h'L_serine_2h'L_serine_6h'Media_control_0h'MEM_only_2h'MEM_only_6h'Pooled	Diethylcarbamazine	0	bp		-0.3	xC13xN15	0.07	0.8	29095902	pos43	1.102	0.755617	H	pos	27	4442329	10591938	10043147	1.97592e+06	3184871	7.64972e+06	12419091	7.11732e+06	8099011	7.41402e+06	8.36994e+06	13516061	0	0	0	0	3601.34	0	12853.3	12853.3	12853.3	0	0
155.07	12.2789	C6H9N3O2	5	L-Histidine	8	Central	KEGG_Metacyc_HMDB	0.446129	4.37923		D_serine_2h'D_serine_6h'L_serine_2h'L_serine_6h'Media_control_0h'Media_control_0h'MEM_only_2h'Pooled	L-Histidine	0	bp		0	xO18xN15x-FAxC13xK+	0.06	0.81	27931806	pos44	0.86093	0.638497	H	posposposposposposposposposnegnegnegneg	30	4355474	5416987	9342259	3.04352e+06	8.15185e+06	7041239	5.96987e+06	3.98576e+06	6.50081e+06	5.82542e+06	6.81905e+06	6.95586e+06	57057.5	86507	71279	177411	106566	63205.8	24283226	24283226	24283226	27931806	27931806
132.069	5.49768	C8H8N2	1	Indoleamine	7	0	KEGG	0.210801	-22.8881		Media_control_0h'Media_control_0h	Indoleamine	0	bp		-0.1	xC13xN15	0.06	0.54	27869534	pos45	1.91286	0.0369465	H	posnegneg	30	11750924	9200138	7686192	13072039	18871404	22701654	14772829	17762510	22243778	27869534	25443962	10915881	19535206	20976556	20678632	15649473	15052163	11621616	27489058	27489058	27489058	25965014	25965014
187.169	12.145	C9H21N3O	2	N1-Acetylspermidine	7	0	KEGG_Metacyc_HMDB	0.214686	-41.2617		D_serine_2h'D_serine_6h'L_serine_2h'L_serine_6h'Media_control_0h'Media_control_0h'MEM_only_2h'MEM_only_6h'Pooled	N1-Acetylspermidine	0	bp		-0.1	xC13xC13xN15xC13xC13	0.37	0.63	25742226	pos46	1.63987	0.142791	H	posposposposposposposposposposnegpospos	30	5.07985e+06	6.91256e+06	9811581	7.50756e+06	25742226	11875368	15654375	11507919	8593335	7802682	11519392	9945561	3073.9	0	0	14107.6	13351.8	12693	6.18242e+06	6.18242e+06	6.18242e+06	4614617	4614617
230.182	13.304										D_serine_2h'D_serine_6h'L_serine_2h'L_serine_6h'MEM_only_2h'Pooled		0	bp		C4	xC13	0.09	0.81	25729454	pos49	1.73847	0.141021		pos	24	2.27833e+06	4826327	3.29796e+06	696875	3.50608e+06	5133319	7790564	6.35728e+06	3.93683e+06	8127957	8051506	6070045	0	0	0	0	0	0	0	0	0	0	0
95.9879	23.9448	CH4O3S	1	Methanesulfonic acid	3	0	KEGG_Metacyc	-2.15793	61.8384		D_serine_2h'L_serine_6h'Media_control_0h'Media_control_0h'MEM_only_6h	Methanesulfonic acid	0	bp			x-H2OxO18	0.1	0.1	25502004	neg12	0.925392	0.147242	H	neg	30	24186918	22427544	21824616	21538150	20830678	18965890	21675018	21796164	19861778	25093424	21575852	23574162	10270487	9901845	9623257	20619862	18561152	18927768	22377798	22377798	22377798	21740138	21740138
144.126	16.6724	C7H16N2O	2	1-(3-aminopropyl)-4-aminobutanal	7	0	Metacyc_HMDB	0.359196	34.5764		D_serine_2h'D_serine_6h'L_serine_2h'L_serine_6h'Media_control_0h'Media_control_0h'MEM_only_2h'Pooled	1-(3-aminopropyl)-4-aminobutanal	0	bp			xK+xN15	0.13	0.86	25481778	pos50	1.19964	0.303207	H	posneg	30	557690	756818	922524	287744	713695	1.11608e+06	977600	928358	777673	2.04571e+06	6.92968e+06	4.24041e+06	7989.96	7372.9	8301.45	45332.1	45120.1	42127.8	84726.4	84726.4	84726.4	115474	115474
161.069	12.475	C6H11NO4	10	L-2-Aminoadipate	10	Central	KEGG_Metacyc_HMDB	0.106551	1.09387	-2.56311	D_serine_2h'D_serine_6h'L_serine_2h'Media_control_0h'Media_control_0h'MEM_only_6h'Pooled	L-2-Aminoadipate	0	bp		0.3	x-NH3xC13	0.06	0.91	22914964	pos51	0.676906	0.175142	H	pos	30	315746	459586	320383	550436	2094350	2.32003e+06	328638	145985	267072	64767.6	14189036	20065046	9545.52	13867.2	11668.5	13734.8	11038.5	9694.22	94990.4	94990.4	94990.4	98314.9	98314.9
105.043	13.0963	C3H7NO3	3	L-Serine	10	Central	KEGG_Metacyc_HMDB	0.421835	-0.028188		L_serine_6h'Media_control_0h'Media_control_0h'MEM_only_2h'MEM_only_6h'Pooled	L-Serine	0	bp		0.3	x-NH3xNa+xO18x2-merxN15xC13	0.09	1.16	22750950	neg14	0.528645	0.55989	H	negpos	30	2324666	133423	672057	2.22119e+06	436488	716203	1290234	122082	242421	412674	258557	194250	21753.3	30132.2	25519.6	31530.2	23870.6	24321	19915222	19915222	19915222	22750950	22750950
243.122	10.8621	C10H17N3O4	2	Ala-Gly-Pro	7	0	Peptides	-0.255872	8.11421	-0.235306	D_serine_2h'D_serine_6h'L_serine_2h'MEM_only_2h'Pooled	Ala-Gly-Pro	0	bp		-0.5	xC13	0.07	1.32	20882766	pos53	1.62066	0.342205	H	posneg	24	39624.1	149464	150408	78046.8	1.15601e+06	1.18021e+06	143297	287769	119142	1.52779e+06	2.16848e+06	6793449	0	0	0	0	0	0	0	0	0	0	0
296.104	4.57463	C18H16O4	3	Dasytrichone	7	0	KEGG	-1.49704	-21.0403		Media_control_0h'Media_control_0h	Dasytrichone	0	bp			xNa+xS34	2.45	2.45	20840784	pos54	1.23057	0.843006	H	posnegnegneg	13	409879	0	385511	0	0	0	818995	159789	0	0	0	0	0	0	0	0	0	0	20840784	20840784	20840784	3.37405e+06	3.37405e+06
275.1	6.6893	C11H17NO7	3	Cardiospermin	7	0	KEGG	-0.489594	-25.5339	1.61873	D_serine_2h'L_serine_2h'L_serine_6h'Media_control_0h'MEM_only_2h'MEM_only_6h'Pooled	Cardiospermin	0	bp				0.35	0.84	20635346	pos56	1.95314	0.0112906	H	posnegneg	27	8167802	9034476	5216951	20635346	7224462	3.89864e+06	13588076	15779792	14420062	3097909	5.82806e+06	3.98995e+06	0	0	0	0	0	5111.77	7479.27	7479.27	7479.27	0	0
734.511	2.7871										D_serine_2h'D_serine_6h'L_serine_2h'L_serine_6h'MEM_only_2h'MEM_only_6h'Pooled		0	bp		C38	xNH3xC13	0.07	0.21	20240148	neg16	0.768496	0.14883		neg	24	4.7871e+06	3.89263e+06	3335015	7382708	11137198	8479365	2.83886e+06	3037134	3.35729e+06	17698510	20240148	15255988	0	0	0	0	0	0	0	0	0	0	0
737.52	2.76451										D_serine_2h'D_serine_6h'L_serine_2h'L_serine_6h'MEM_only_2h'MEM_only_6h'Pooled		0	bp		C38	xACNxC13x-NH3	0.04	0.46	19899170	pos58	1.17598	0.317421		pos	24	11529697	15589183	16427747	14583196	6.59222e+06	7.44203e+06	14195430	17115206	19899170	5646092	4123873	4.78563e+06	0	0	0	0	0	0	0	0	0	0	0
354.056	7.08921	C19H14O5S	1	Phenolsulfonphthalein	3	0	medium_KEGG	0.677964	21.5989		D_serine_6h'L_serine_2h'Media_control_0h'Media_control_0h'MEM_only_2h'Pooled	Phenolsulfonphthalein	0	bp		-2.2	xNa+xC13	0.13	1.03	19065442	neg17	0.638167	0.556379	H	negneg	30	980240	1.3617e+06	4.73303e+06	1.09414e+06	1.04761e+06	1.39283e+06	2.09055e+06	723615	1.70084e+06	504838	617815	3.05239e+06	0	0	0	0	0	0	13028687	13028687	13028687	19065442	19065442
151.049	11.4112	C5H5N5O	3	Guanine	10	Central	KEGG_Metacyc_HMDB	0.276855	0.186368		D_serine_2h'L_serine_2h'L_serine_6h'MEM_only_2h'Pooled	Guanine	0	bp		0.2	xN15xC13x2-merxNa+xK+	0.02	1.2	18464508	pos60	1.06357	0.733686	H	pos	30	14104026	13178133	17262794	9688640	1.21433e+06	1.27262e+06	18464508	11393091	17519074	1.00957e+06	785863	369052	9485.6	11967.8	15191.7	14125	12817.1	14054.3	12543.1	12543.1	12543.1	13308.9	13308.9
204.09	10.5741	C11H12N2O2	6	L-Tryptophan	10	Central	KEGG_Metacyc_HMDB	0.524206	-0.0559663	0.524206	D_serine_2h'D_serine_6h'L_serine_2h'L_serine_6h'Media_control_0h'Media_control_0h'MEM_only_2h'MEM_only_6h'Pooled	L-Tryptophan	0	bp		-0.7	xACNx-NH3xC13xNa+x-FAxK+	0.06	0.61	18451722	pos61	0.953576	0.879035	H	posneg	30	908645	2.25725e+06	1.32766e+06	1.72865e+06	3.55409e+06	5886977	1.48625e+06	1.26042e+06	1.53827e+06	3873991	7.12638e+06	13004296	0	0	4511.56	4872.19	3496.34	0	3.27631e+06	3.27631e+06	3.27631e+06	4.29458e+06	4.29458e+06
249.111	3.47429										Media_control_0h		0	bp		C12	xC13xN15	0.15	0.82	18108782	pos62	1.41833	0.205021		pos	30	7704745	4690473	3.59095e+06	5.42236e+06	9407706	12964255	8156830	7669806	6.84701e+06	11572509	6952122	5321992	15563043	15704402	14920672	9836853	8883711	10856075	18108782	18108782	18108782	12115847	12115847
277.996	12.9543	C5H12O9P2	1	2-C-Methyl-D-erythritol 2,4-cyclodiphosphate	8	Central	KEGG_Metacyc	0.0434617	-17.1297		D_serine_6h'Pooled	2-C-Methyl-D-erythritol 2,4-cyclodiphosphate	0	bp		0.3	xNa+x2+xC13	0.05	1.37	17518762	neg21	2.22528	0.469013	H	neg	22	0	23844.6	6046.99	35527.6	594459	635731	0	45016.7	21500.4	398483	1.21044e+06	4.22981e+06	0	0	0	0	0	0	0	0	0	0	0
637.329	2.82601										D_serine_2h'D_serine_6h'L_serine_2h'L_serine_6h'Media_control_0h'Media_control_0h'MEM_only_2h'MEM_only_6h'Pooled		0	bp		C33	xC13x-NH3	0.13	0.38	17280872	pos64	1.04467	0.870532		pos	30	8987197	9890105	17280872	11910991	11290649	5884715	14468763	9493438	13811187	11816554	12478886	7.3309e+06	0	0	0	0	0	0	4608329	4608329	4608329	4506464	4506464
689.499	2.9781	C37H72NO8P	11	PC(14:1(9Z)/15:0)	7	0	KEGG_HMDB	-0.689538	-34.3137		D_serine_2h'D_serine_6h'L_serine_2h'L_serine_6h'Media_control_0h'MEM_only_2h'MEM_only_6h'Pooled	PC(14:1(9Z)/15:0)	0	bp		0.7	xC13	0.09	0.55	16010599	pos68	1.20289	0.256181	H	posneg	27	8858142	12196885	13113648	8819941	3.34011e+06	4.09226e+06	12239229	12851476	16010599	2.46822e+06	1.69623e+06	2.42328e+06	0	0	0	0	0	0	26278.4	26278.4	26278.4	0	0
450.157	3.23225	C20H26N4O6S	1	Met-Trp-Asp	3	0	Peptides	0.280248	-209.382		D_serine_2h'Pooled	Met-Trp-Asp	0	bp		-1.8	xC13	0.02	0.7	15441752	neg24	0.660629	0.38497	H	neg	30	4826335	11098265	5087163	3.53632e+06	2.05987e+06	4.08932e+06	2.5589e+06	4.65533e+06	6.66674e+06	2.05033e+06	4.8344e+06	4377140	3.09322e+06	3.12575e+06	3.31872e+06	4337121	4.37439e+06	2.44428e+06	1.38391e+06	1.38391e+06	1.38391e+06	2518895	2518895
261.085	13.2247	C10H15NO7	2	Hymexazol O-glucoside	7	0	KEGG	-1.08633	40.8369		Media_control_0h'MEM_only_6h'Pooled	Hymexazol O-glucoside	0	bp		-1	x-H2OxC13xNa+	0.07	1.27	14379497	pos70	0	ND	H	posneg	20	0	0	0	71087.5	1.29463e+06	1.4977e+06	0	0	0	140784	3222505	14379497	0	0	0	0	0	0	0	0	0	4869.17	4869.17
163.965	12.4372										L_serine_6h'MEM_only_6h'Pooled		0	bp				0.11	1.17	13804519	neg26	1.93013	0.557741		neg	30	158681	4.31739e+06	4668552	1.06562e+06	139565	178369	2038822	1.807e+06	13804519	2223547	6.49481e+06	6035669	505283	1.04515e+06	825007	477512	474316	384774	250901	250901	250901	291063	291063
238.099	10.964	C8H18N2O4S	1	HEPES	3	0	Medium	-0.200208	11.8771		D_serine_2h'D_serine_6h'L_serine_2h'L_serine_6h'Media_control_0h'Media_control_0h'MEM_only_2h'Pooled	HEPES	0	bp		-1.1	xC13	0.47	0.9	13655097	pos73	0.711883	0.599815	H	posneg	30	210407	290054	834464	117366	161358	293341	505845	188357	256109	226179	586635	291501	0	0	0	15209.8	10022.6	11694.3	13655097	13655097	13655097	531672	531672
454.402	2.79092										D_serine_6h'L_serine_6h'MEM_only_2h'Pooled		0	bp		C28	xC13	0.06	1.1	13635825	neg27	1.48806	0.657748		neg	24	464721	2070618	7.5365e+06	2.7088e+06	2.7844e+06	4.41237e+06	1.69321e+06	3.02587e+06	10268405	1.95348e+06	3795425	7804703	0	0	0	0	0	0	0	0	0	0	0
146.106	18.0502	C6H14N2O2	8	L-Lysine	10	Central	KEGG_Metacyc_HMDB	0.0612296	0.056459		D_serine_2h'D_serine_6h'L_serine_2h'L_serine_6h'Media_control_0h'Media_control_0h'MEM_only_2h'Pooled	L-Lysine	0	bp		-0.1	x-H2Ox-FAx-NH3xC13xO18xNa+xK+xN15	0.15	0.96	12928602	pos74	0.601046	0.323089	H	posneg	30	646499	779796	1650448	485728	1.2939e+06	1731774	575545	610825	662896	3.11403e+06	2.05717e+06	9063524	10464.5	9138.29	10487.1	43757.8	38714.5	32419.9	9861090	9861090	9861090	12928602	12928602
228.073	11.9688										D_serine_2h'D_serine_6h'L_serine_2h'L_serine_6h'MEM_only_2h'MEM_only_6h'Pooled		0	bp		C7	xACNxN15xC13xO18xNa+	0.06	0.59	12748028	pos75	0.0635803	0.0492054		pos	24	8.02505e+06	10690652	4818014	12748028	8.1994e+06	10116585	350699	529623	615959	127444	499726	323235	0	0	0	0	0	0	0	0	0	0	0
751.536	2.76168										D_serine_2h'D_serine_6h'L_serine_2h'L_serine_6h'MEM_only_2h'MEM_only_6h'Pooled		0	bp		C41	x-NH3xC13xNH3	0.03	0.29	12422881	pos76	0.775091	0.186706		pos	24	2414786	1.96726e+06	1.60363e+06	3.88577e+06	7050981	5.3958e+06	1.73125e+06	1.5448e+06	1.36339e+06	9661567	12422881	9808785	0	0	0	0	0	0	0	0	0	0	0
297.094	12.1279				0.1						MEM_only_6h'Pooled		0	bp	xNa+	C10	xC13	0.11	1.73	12307641	pos77	0.170092	0.265124		posneg	20	0	31139.1	18435.8	36414.5	472550	861887	0	8432.3	0	34013.2	3.69625e+06	12307641	0	0	0	0	0	0	0	0	0	0	0
200.045	10.2421										D_serine_2h'Pooled		0	bp		C6	x2-merxC13xO18xNa+	0.1	0.59	12040371	neg28	0.649642	0.265555		negpos	30	6727353	11086906	5.34347e+06	3.35933e+06	1.85357e+06	3.79466e+06	3.08355e+06	5325073	6.63561e+06	1.96856e+06	4.15176e+06	4.17018e+06	4.60383e+06	4377476	4.47218e+06	3.16522e+06	3196352	2.87584e+06	2.00553e+06	2.00553e+06	2.00553e+06	3.77814e+06	3.77814e+06
414.204	4.70169	C24H30O6	4	Magnoshinin	7	0	KEGG	-0.391369	14.9242	-2.03307	D_serine_2h'D_serine_6h'L_serine_2h'L_serine_6h'Media_control_0h'Media_control_0h'MEM_only_2h'Pooled	Magnoshinin	0	bp				0.54	1.39	11443089	pos78	1.1728	0.588394	H	pos	30	1.19205e+06	814710	1.28411e+06	1922534	1.13982e+06	727470	987879	1.0279e+06	1843762	1.36188e+06	1.23713e+06	1.27722e+06	175696	201790	125603	339962	394391	82297.2	500558	500558	500558	455264	455264
703.515	2.99947	C38H74NO8P	10	[PC (14:0/16:1)] 1-tetradecanoyl-2-(9Z-hexadecenoyl)-sn-glycero-3-phosphocholine	7	0	KEGG_Lipidmaps_HMDB	-0.681293	-33.357		D_serine_2h'D_serine_6h'L_serine_2h'L_serine_6h'Media_control_0h'MEM_only_2h'MEM_only_6h'Pooled	[PC (14:0/16:1)] 1-tetradecanoyl-2-(9Z-hexadecenoyl)-sn-glycero-3-phosphocholine	0	bp				0.1	0.2	11363091	pos79	0.739184	0.0384496	H	posneg	27	2.70404e+06	2.34392e+06	2.1909e+06	5483945	7.99925e+06	7017485	1.71656e+06	1.91112e+06	1.72317e+06	9879748	11363091	11294257	0	0	0	0	0	0	4665.36	4665.36	4665.36	0	0
369.193	9.72774	C22H27NO4	2	Thalicsessine	7	0	KEGG	-1.84974	37.7041		D_serine_2h'D_serine_6h'L_serine_2h'L_serine_6h'Media_control_0h'Media_control_0h'MEM_only_2h'Pooled	Thalicsessine	0	bp		-10.3	xS34xC13	0.07	0.94	11317129	pos81	1.05173	0.757901	H	pos	30	3.39399e+06	4.19023e+06	4905840	2.01762e+06	3.31627e+06	3997252	5207727	3.53081e+06	4.39761e+06	2699666	4.09886e+06	4.78016e+06	0	0	0	0	0	0	7099720	7099720	7099720	7.16271e+06	7.16271e+06
356.176	3.40851										L_serine_2h'L_serine_6h'MEM_only_2h'MEM_only_6h'Pooled		0	bp		C17	xC13	0.1	0.6	11242452	neg30	1.26236	0.594354		neg	30	3423321	7.45571e+06	5.67869e+06	5173111	1.75463e+06	2.31149e+06	5212670	4.44661e+06	11242452	4.52457e+06	6259545	5.89941e+06	3.89494e+06	4212570	4.09436e+06	3.97502e+06	3670442	2.91466e+06	667570	667570	667570	2677749	2677749
155.106	7.14549										Pooled		0	bp				0.07	1.73	11235155	pos82	0	0.42265		pos	10	11235155	0	0	23961	0	0	0	0	0	8986.63	0	0	18852.5	7439.54	0	0	0	0	0	0	0	0	0
158.02	9.60629										D_serine_2h'D_serine_6h'L_serine_2h'L_serine_6h'MEM_only_2h'Pooled		0	bp		C5	xACNxC13	0.42	0.9	11160419	pos83	1.2754	0.711569		pos	24	3.94912e+06	3.50434e+06	348734	4.74458e+06	6131060	2.6659e+06	1.00643e+06	5830144	3114327	3564950	7822765	4359210	6565.54	0	0	10641	7019.48	0	0	0	0	0	0
178.057	5.139										Media_control_0h'Media_control_0h		0	bp		C11	xS34xC13	0.11	0.9	11015757	pos84	1.49688	0.122094		posnegneg	30	3.12466e+06	3036043	2.63633e+06	3.3109e+06	4721569	6567877	3.56347e+06	4088282	5516320	6.87428e+06	4.95007e+06	2.30133e+06	4900714	5.52946e+06	5840358	5856602	5952218	3.87167e+06	7495259	7495259	7495259	6.86554e+06	6.86554e+06
192.156	5.61777				0.2						D_serine_2h		0	bp				0.25	0.64	10634639	pos85	1.05219	0.854907		posnegpos	30	4.46422e+06	6.1974e+06	4.69918e+06	4.44602e+06	1.73764e+06	1.98972e+06	3.0596e+06	5934339	7.16862e+06	2.4189e+06	4099440	6.60561e+06	3.22267e+06	2.49725e+06	2379503	3.51164e+06	3799955	1.03145e+06	630737	630737	630737	572866	572866
266.155	3.16198	C12H26O4S	1	sodium dodecyl sulfate	7	0	Metacyc	0.283323	-35.5581		D_serine_6h'L_serine_6h'Media_control_0h'MEM_only_6h'Pooled	sodium dodecyl sulfate	0	bp		-0.4	xS34xC13	0.04	1.3	10597446	neg31	2.98635	0.47214	H	neg	30	2750489	754596	745471	1.15393e+06	1.05197e+06	1.49946e+06	10597446	767526	1.32869e+06	2.89731e+06	1.18547e+06	1.04032e+06	457627	481388	460156	578804	479483	315739	498540	498540	498540	3.2933e+06	3.2933e+06
158.131	3.62914	C9H18O2	11	Nonanoic acid	7	0	KEGG_Metacyc_Lipidmaps_HMDB	0.145315	-48.2767	0.145315	Media_control_0h'Media_control_0h'MEM_only_2h'Pooled	Nonanoic acid	0	bp		-1.5	xC13	0.04	0.62	10208205	neg33	1.125	0.698391	H	neg	30	4546944	4268043	3.98947e+06	4.91998e+06	3.97546e+06	5690840	3.87084e+06	3.37452e+06	7159631	5.39618e+06	7351758	4282791	3118006	2.84982e+06	3.12767e+06	5.00959e+06	4.82434e+06	3142426	5607675	5607675	5607675	5.04641e+06	5.04641e+06
299.191	2.91658										Media_control_0h'Pooled		0	bp		C8	x2-merxC13	0.02	0.38	10138153	pos86	1.35887	0.207591		pospospos	30	3.65166e+06	3002236	2.138e+06	2341460	4.28241e+06	3673894	4.1039e+06	2.99375e+06	4849357	4601164	3.33846e+06	3.1068e+06	7775205	7.87854e+06	7548764	8146412	7.50094e+06	5721284	2.44399e+06	2.44399e+06	2.44399e+06	10138153	10138153
152.033	10.8253	C5H4N4O2	3	Xanthine	10	Central	KEGG_Metacyc_HMDB	0.106229	-0.95795		D_serine_2h'D_serine_6h'L_serine_2h'L_serine_6h'Media_control_0h'MEM_only_2h'MEM_only_6h'Pooled	Xanthine	0	bp		0	xO18xNa+xN15x2-merxC13	0.04	0.52	9938251	neg34	0.825947	0.229369	H	neg	27	6.25618e+06	6427088	6150241	6.26207e+06	8495935	9671262	4.85593e+06	6.42404e+06	4275522	5070053	9370286	6.84703e+06	0	7939.7	4847.14	5310.33	0	0	0	0	0	38930.4	38930.4
195.057	7.81546	C6H13NO4S	1	MES	7	0	0	0.719178	0		D_serine_6h'L_serine_6h'Media_control_0h'Media_control_0h'Pooled	MES	0	bp		-0.6	xNH3xC13xNa+	0.12	1.68	9771050	pos87	5.49272	0.489212	H	posneg	30	1.61305e+06	116196	84910.4	34629.3	279157	208482	9771050	82749.9	110876	75676.2	126586	217264	3382.11	0	3736.5	0	0	2855.07	21167.1	21167.1	21167.1	82558.3	82558.3
204.061	12.1185										D_serine_2h'D_serine_6h'L_serine_2h'MEM_only_2h'Pooled		0	bp		C5	xACNxC13xO18xNa+	0.11	1.01	9768749	pos88	1.1583	0.754196		pos	30	1.0065e+06	5.68247e+06	4.19194e+06	5.61463e+06	9768749	6.27797e+06	2.21505e+06	5.2964e+06	5091919	946922	7807660	2.12331e+06	612960	707597	636445	575735	554075	270559	151594	151594	151594	623740	623740
508.729	2.85358	C43H77N3O20P2	2	UDP-2,3-bis(3-hydroxytetradecanoyl)glucosamine	7	0	KEGG_Metacyc	0.21288	-40.1746		L_serine_6h'MEM_only_6h'Pooled	UDP-2,3-bis(3-hydroxytetradecanoyl)glucosamine	0	bp		-33.3	xC13x2-mer	0.07	1.02	9760831	neg35	0	ND	Double-charge	negpos	14	0	0	0	0	2710804	1.2896e+06	0	0	0	2.28266e+06	4242883	3146673	0	0	0	0	0	0	0	0	0	0	0
172.004	11.8848										Pooled		0	bp			xS34	0.1	1.67	9506209	neg36	0.0348192	0.422452		negnegneg	30	9506209	124823	104401	120861	99151	153706	101986	103269	133725	110063	110710	108290	135140	134698	146731	114785	120318	102283	87676.3	87676.3	87676.3	100986	100986
260.081	9.51722	C19H32N6O5S3	1	Cys-Met-Met-His	3	0	Peptides	2.91717	-68.1164		D_serine_2h'D_serine_6h'L_serine_2h'L_serine_6h'Media_control_0h'Media_control_0h'MEM_only_2h'MEM_only_6h'Pooled	Cys-Met-Met-His	0	bp		-12.5	x2-merxNa+xC13	0.1	0.15	9496176	pos89	0.966967	0.592889	Double-charge	pospos	30	7.96055e+06	9180076	8.03433e+06	7557263	8.06275e+06	9334451	8.36329e+06	7599392	8.38068e+06	8558999	9496176	8323213	0	0	0	0	0	3532.23	7279065	7279065	7279065	6.6394e+06	6.6394e+06
126.043	7.23507	C5H6N2O2	2	Thymine	10	Central	KEGG_Metacyc_HMDB	0.0431752	2.77082	0.0431752	D_serine_2h'D_serine_6h'L_serine_2h'L_serine_6h'MEM_only_2h'MEM_only_6h'Pooled	Thymine	0	bp		0.3	xC13	0.07	0.72	9464257	neg37	0.843851	0.664951	H	negneg	30	862350	2.34318e+06	2.13773e+06	357970	2.53334e+06	3.05553e+06	957967	2.21264e+06	1338303	2.08435e+06	5.56206e+06	5453855	0	0	0	24391.4	15685.1	11452.7	12516.4	12516.4	12516.4	18333.3	18333.3
451.314	3.02658										Media_control_0h		6.29098e-06	bp		C22	xC13	0.05	1.29	9450950	pos91	6.65472	0.127196		pos	29	93386.7	553178	368225	57631.4	1.63219e+06	290038	2.31149e+06	3.55436e+06	887299	1.41179e+06	275311	105627	2282635	2.42844e+06	2.20255e+06	2371183	2.26716e+06	1.58605e+06	9450950	9450950	9450950	145499	145499
127.946	14.0452										L_serine_2h'Media_control_0h'Media_control_0h		0	bp			xACNxO18	0.72	0.72	9008818	pos94	1.09552	0.48857		pos	30	2.4037e+06	3.06674e+06	2.1078e+06	2633175	4.47227e+06	2463093	2704468	2928413	2.66925e+06	2.9534e+06	3.04593e+06	2.2776e+06	2508007	2.46433e+06	2.62064e+06	2296689	2.11396e+06	1.92371e+06	3.63163e+06	3.63163e+06	3.63163e+06	8533535	8533535
175.096	12.9097	C6H13N3O3	3	L-Citrulline	10	Central	KEGG_Metacyc_HMDB	0.418681	-0.61847		D_serine_2h'D_serine_6h'L_serine_2h'L_serine_6h'Media_control_0h'Media_control_0h'Pooled	L-Citrulline	0	bp		0	x-NH3xC13xNa+	0.13	1.28	8879939	pos95	0.517363	0.0892735	H	pos	30	91946.7	162055	143202	68097.3	177259	230067	31093.1	96240	78165.1	542743	812626	2386396	18398.3	21557.1	20646.7	18601	19971.8	15215.6	189379	189379	189379	103105	103105
117.967	16.2631										D_serine_2h'L_serine_2h'L_serine_6h'Media_control_0h'Media_control_0h'MEM_only_2h'MEM_only_6h'Pooled		0	bp			xNa+xC13xO18x-CO2xK+xNa+	0.44	0.93	8700107	neg38	1.35948	0.122088		neg	30	1672011	2497262	1.67937e+06	2.01138e+06	8700107	1.85608e+06	2714277	2.65539e+06	2.58146e+06	3.13397e+06	2.92206e+06	1.79528e+06	99743.2	111545	100022	306066	89133.6	87380.1	1.9742e+06	1.9742e+06	1.9742e+06	1.22323e+06	1.22323e+06
173.965	24.0353										Media_control_0h'Media_control_0h		0	bp			x-H2OxO18	0.1	0.18	8569491	neg40	0.890563	0.429284		negnegneg	30	8569491	6795479	6.36928e+06	6449989	5687194	4482684	7.50735e+06	6413144	5.43522e+06	6566372	5464669	5.71535e+06	6727496	6.31832e+06	5923532	6.91229e+06	5655695	5.25517e+06	8.05517e+06	8.05517e+06	8.05517e+06	7043970	7043970
164.041	6.00019				0.2						Media_control_0h'Media_control_0h'Pooled		0	bp		C10	xC13xS34	0.42	0.54	8485370	neg41	1.39853	0.208774		negneg	30	2692332	1718596	1.26205e+06	2.13296e+06	2.86317e+06	3259176	2.34572e+06	2.60305e+06	2985035	4.94469e+06	3.12297e+06	1.94241e+06	2624817	2855000	2.61839e+06	1.36975e+06	1.23305e+06	1.30539e+06	3.92656e+06	3.92656e+06	3.92656e+06	4810740	4810740
415.207	4.20242	C17H29N5O7	3	Ala-Thr-Gln-Pro	3	0	Peptides	1.82209	-233.141		D_serine_2h'D_serine_6h'L_serine_2h'L_serine_6h'Media_control_0h'Media_control_0h'MEM_only_2h'Pooled	Ala-Thr-Gln-Pro	0	bp				0.24	0.85	8348307	pos97	1.21751	0.598231	H	pos	30	2779345	2367178	3.90204e+06	4.57961e+06	2502256	2028086	3584561	1.97095e+06	5.4612e+06	3.27748e+06	2658714	2.69855e+06	346701	460968	399996	814909	870068	143147	959010	959010	959010	1.04636e+06	1.04636e+06
267.078	12.6949	C9H17NO6S	1	S-Ribosyl-L-homocysteine	8	Central	KEGG_Metacyc	-0.454524	9.29141		D_serine_2h'D_serine_6h'L_serine_2h'L_serine_6h'Pooled	S-Ribosyl-L-homocysteine	0	bp			x-FAx-H2OxS34xNa+	0.1	1.16	8235651	pos98	0.599283	0.391139	H	pos	24	15750.9	84030.5	68699.1	20853.7	373484	382880	33005.9	42725.9	25235.7	3.29655e+06	1.97644e+06	7.6584e+06	0	0	0	0	0	0	0	0	0	0	0
147.035	7.11012	C5H9NO2S	1	Thiomorpholine 3-carboxylate	3	0	KEGG_Metacyc	-0.0406903	-62.1101		D_serine_2h'D_serine_6h'L_serine_6h'Pooled	Thiomorpholine 3-carboxylate	0	bp		0.1	xC13	0.22	1.16	8218599	pos99	1.42199	0.714208	H	pospos	24	168094	289496	704480	933740	1.34475e+06	1.90057e+06	1.28514e+06	132678	234632	3.28896e+06	2.00016e+06	4822397	0	0	0	0	0	0	0	0	0	0	0
137.042	9.62866	C15H14O5	13	[Fv] Phloretin	7	0	KEGG_Metacyc_Lipidmaps_HMDB	-1.07453	44.2962		D_serine_2h'D_serine_6h'L_serine_2h'L_serine_6h'MEM_only_2h'MEM_only_6h'Pooled	[Fv] Phloretin	0	bp		-13.8	xNa+xC13	0.06	0.49	8097091	pos100	0.992508	0.96356	Double-charge	pos	24	4923774	5411022	3.68239e+06	2379562	5057160	4336901	3.64514e+06	5.28438e+06	4982646	2655486	6480031	8097091	0	0	0	0	0	0	0	0	0	0	0
395.632	4.13406	C29H51N3O18P2	2	[SL hydroxy(14:0)] UDP-3-(3R-hydroxy-tetradecanoyl)-alphaD-glucosamine	7	0	Lipidmaps	0.251252	3.24286		L_serine_6h'Pooled	[SL hydroxy(14:0)] UDP-3-(3R-hydroxy-tetradecanoyl)-alphaD-glucosamine	0	bp		-23.6	xC13xC13x2-mer	0.07	1.04	7929746	neg44	0	ND	Double-charge	neg	14	0	0	0	0	1.11452e+06	1.78251e+06	0	0	0	2.12302e+06	2.0095e+06	517154	0	0	0	0	0	0	0	0	0	0	0
206.167	3.48259	C14H22O	5	[PR] (+)-15-nor-4-thujopsen-3-one	7	0	Lipidmaps	0.303491	-14.857	0.327743	D_serine_2h'D_serine_6h'L_serine_2h'L_serine_6h'Media_control_0h'Media_control_0h'MEM_only_2h'MEM_only_6h'Pooled	[PR] (+)-15-nor-4-thujopsen-3-one	0	bp		0.6	xC13	0.13	0.53	7729574	neg45	1.21145	0.620881	H	neg	30	3.29603e+06	2.90109e+06	5800429	5.2077e+06	2.75669e+06	3.31035e+06	5.55506e+06	2.36567e+06	6613707	5.13828e+06	3.26426e+06	3.74477e+06	1.02496e+06	1.03297e+06	1004829	875983	802309	752620	1.88327e+06	1.88327e+06	1.88327e+06	1.96541e+06	1.96541e+06
229.106	11.321	C9H15N3O4	2	Asn-Pro	7	0	Peptides	-0.190998	11.6247	-0.169174	D_serine_6h'L_serine_2h'Pooled	Asn-Pro	0	bp		-0.7	xC13	0.06	1.73	7640447	pos101	2.12765	0.433759	H	posneg	21	0	32077.8	0	37967.6	245704	300847	17521.6	39814.7	10914	410512	472504	1.66874e+06	0	0	0	0	0	0	0	0	0	0	0
698.3	2.83192										D_serine_2h'D_serine_6h'L_serine_2h'L_serine_6h'Media_control_0h'Media_control_0h'MEM_only_2h'MEM_only_6h'Pooled		0	bp		C34	x-CO2xC13	0.09	0.43	7625500	neg46	1.00197	0.995125		neg	30	3.57433e+06	3597721	5749288	5360283	2.36559e+06	5480453	3.31198e+06	3.16591e+06	6468952	5.17885e+06	2.57291e+06	6.32905e+06	574721	589237	573245	547008	492273	470838	931389	931389	931389	1.36813e+06	1.36813e+06
103.063	12.2778	C4H9NO2	14	4-Aminobutanoate	10	Central	KEGG_Metacyc_Lipidmaps_HMDB	-0.0527938	-3.70344		D_serine_2h'L_serine_6h'Media_control_0h'MEM_only_6h'Pooled	4-Aminobutanoate	0	bp	x-CO2			0.03	0.72	7618450	pos102	0.95329	0.866752	H	pos	30	1130626	1.87001e+06	1.80925e+06	1.03435e+06	2.44555e+06	2.26575e+06	1.51468e+06	2126381	944154	4862909	3.0233e+06	5.43557e+06	952783	973143	1.11553e+06	756220	729604	771351	1126298	1126298	1126298	902006	902006
243.184	3.93609	C13H25NO3	1	N-Undecanoylglycine	7	0	HMDB	0.330848	-27.6285		Pooled	N-Undecanoylglycine	0	bp		4.7	x-NH3x-H2OxC13xNa+	0.03	0.6	7571724	pos103	1.09614	0.789188	H	posneg	30	2.47737e+06	3.41325e+06	3.88213e+06	3.5378e+06	2559942	3.49092e+06	2.56165e+06	2625007	5.52561e+06	4.0418e+06	2.21878e+06	3214014	3.11327e+06	2.55993e+06	2.80657e+06	4.24354e+06	4017673	2.59099e+06	1.56658e+06	1.56658e+06	1.56658e+06	2.28524e+06	2.28524e+06
191.152	7.89702				0.2						L_serine_2h'L_serine_6h'MEM_only_2h'MEM_only_6h		0	bp				0.95	0.95	7529076	pos104	0.754113	0.612273		pospos	30	320756	1.23675e+06	516990	299138	470314	668518	492577	370035	701793	1305764	475235	883306	109140	180398	323313	252698	182095	366642	113966	113966	113966	327280	327280
404.216	3.87407				0.2						MEM_only_2h		0	bp				0.08	0.44	7484383	pos105	1.1979	0.565659		pos	30	2.32086e+06	5081933	4.32315e+06	1647461	1.14261e+06	1.31648e+06	4188288	3.39198e+06	6.46622e+06	3.34543e+06	4583878	4206152	3269801	3.88966e+06	3.65346e+06	3.90144e+06	3.73374e+06	1.75115e+06	403591	403591	403591	1.38481e+06	1.38481e+06
172.1	4.32566	C11H12N2	2	Deoxypeganine	3	0	KEGG	0.684573	-74.6979		Media_control_0h'Media_control_0h	Deoxypeganine	0	bp		1	xC13	0.13	0.7	7413426	pos107	1.53091	0.0678489	H	pos	30	3.70158e+06	3.29052e+06	2158740	3.58093e+06	4.21717e+06	7204003	4837521	4618419	4.55313e+06	5935359	5.07478e+06	3.38054e+06	5.28708e+06	5759967	5649980	4.03915e+06	3580180	4209809	7.14762e+06	7.14762e+06	7.14762e+06	6.99283e+06	6.99283e+06
467.184	3.21489	C20H29N5O6S	2	Ala-Phe-Cys-Gln	3	0	Peptides	-0.155591	-211.052		Pooled	Ala-Phe-Cys-Gln	0	bp		-0.6	x-NH3xC13	0.09	0.65	7394548	pos108	0.67272	0.352481	H	pos	30	2.54297e+06	5.09555e+06	2.36677e+06	1771025	1.27946e+06	2.09681e+06	1.32086e+06	2.75196e+06	2.65794e+06	909439	2.61777e+06	2.3505e+06	2.14486e+06	2157539	2.28588e+06	2.84352e+06	2.67565e+06	1.72887e+06	875433	875433	875433	1.58911e+06	1.58911e+06
112.027	9.37421	C4H4N2O2	2	Uracil	8	Central	KEGG_Metacyc_HMDB	-0.0116448	7.56408		D_serine_2h'D_serine_6h'L_serine_2h'L_serine_6h'MEM_only_2h'MEM_only_6h'Pooled	Uracil	0	bp		0.4	xC13	0.07	0.65	7330200	neg47	1.43721	0.462545	H	neg	27	699450	2.27205e+06	952431	1.10216e+06	3.30887e+06	3.44429e+06	991877	2.75319e+06	1.89444e+06	2.71514e+06	4265836	2.61022e+06	0	0	0	31137.7	29786.8	20606.3	26705.3	26705.3	26705.3	0	0
172.085	10.9916	C7H12N2O3	2	Glycylproline	7	0	Metacyc_Peptides_HMDB	0.581128	7.651	0.581128	D_serine_2h'D_serine_6h'L_serine_2h'Media_control_0h'Media_control_0h'MEM_only_2h'Pooled	Glycylproline	0	bp		0.3	xC13	0.08	1.43	7329288	pos109	1.97368	0.0695717	H	posnegneg	30	74811.1	259596	205902	226913	407297	464697	330166	439942	296291	298108	674078	7329288	13977.3	12009.3	7032.42	12126.9	11891.6	12112.3	17178.5	17178.5	17178.5	18684.6	18684.6
206.152	3.74578										L_serine_2h'Media_control_0h'Media_control_0h'Pooled		0	bp		C10	xC13xNH3	0.14	0.53	7110762	pos110	1.12463	0.450227		pos	30	3506400	3.94681e+06	2456678	2.63808e+06	3.23099e+06	5.43419e+06	3.67209e+06	3.80644e+06	3.66644e+06	3.48426e+06	7.11076e+06	2.71674e+06	3490350	3.23603e+06	3489894	3.35695e+06	3186946	3.33432e+06	5046766	5046766	5046766	5650174	5650174
227.189	3.73203										D_serine_2h'D_serine_6h'L_serine_2h'MEM_only_2h'MEM_only_6h'Pooled		0	bp		C16	x-NH3xC13	0.08	0.6	6874749	pos112	0.65614	0.0889919		posneg	30	3.761e+06	5654428	4759431	2.86893e+06	2.18088e+06	3011465	2.7893e+06	2.48578e+06	4.02561e+06	4.79708e+06	1.20602e+06	2.90629e+06	1.49472e+06	1.36637e+06	1.23221e+06	1.02322e+06	1.02011e+06	1.18471e+06	1.02218e+06	1.02218e+06	1.02218e+06	1352188	1352188
320.141	4.34776										D_serine_2h'D_serine_6h'L_serine_2h'L_serine_6h'MEM_only_2h'MEM_only_6h'Pooled		0	bp		C13	x-H2OxC13	0.24	0.63	6808732	pos114	1.28071	0.367869		posneg	24	677381	685901	603442	1946965	1.03557e+06	1.98173e+06	1.14734e+06	612617	758841	1254075	2.19246e+06	967203	0	0	0	0	0	0	0	0	0	0	0
103.1	17.5972	C5H13NO	1	Choline	10	Central	KEGG_Metacyc_HMDB	0.161704	0.211839		D_serine_2h'L_serine_2h'L_serine_6h'Media_control_0h'Media_control_0h'MEM_only_2h'MEM_only_6h'Pooled	Choline	0	bp		0.3	xC13	0.21	0.8	6802793	pos115	1.04888	0.921671	H	pos	30	258222	714354	1156431	242836	2.53266e+06	1.52307e+06	439115	661044	1.13291e+06	1.77103e+06	3024243	2.84342e+06	40963.2	49990.9	30094.5	48485.7	39660.1	41015.8	1.57036e+06	1.57036e+06	1.57036e+06	1.50684e+06	1.50684e+06
202.095	11.0152	C8H14N2O4	5	Proclavaminic acid	7	0	KEGG_Metacyc	-0.0272807	-11.6637	-0.0025399	D_serine_2h'D_serine_6h'L_serine_2h'L_serine_6h'Media_control_0h'MEM_only_2h'Pooled	Proclavaminic acid	0	bp			x-FA	0.07	1.36	6761705	pos116	1.57823	0.228274	H	pos	27	21609.8	75363.9	87781.7	53054.4	397683	524785	71421	117178	102987	549299	541556	1.63745e+06	4777.89	0	0	4688.98	4954.05	3591.45	9056.74	9056.74	9056.74	0	0
238.069	11.9836	C8H14O8	1	3-Deoxy-D-manno-octulosonate	7	0	KEGG_Metacyc	0.555781	9.89812		D_serine_2h'D_serine_6h'L_serine_2h'L_serine_6h'MEM_only_2h'MEM_only_6h'Pooled	3-Deoxy-D-manno-octulosonate	0	bp		-0.1	xO18xNa+xC13x-FA	0.03	0.8	6620518	neg49	1.78933	0.0563488	H	neg	24	433707	913942	974031	3.01404e+06	1.95009e+06	2.43754e+06	1.58796e+06	1088955	1.47733e+06	1.66275e+06	2.61186e+06	2.06482e+06	0	0	0	0	0	0	0	0	0	0	0
213.987	3.74646	C7H6N2O2S2	1	2-Benzothiazolesulfonamide	3	0	KEGG	-1.9726	-63.4978		D_serine_2h'D_serine_6h'L_serine_2h'L_serine_6h'Media_control_0h'Media_control_0h'MEM_only_2h'MEM_only_6h'Pooled	2-Benzothiazolesulfonamide	0	bp				0.14	0.49	6482979	neg51	1.04171	0.886097	H	neg	30	3106358	5.086e+06	3.184e+06	6482979	2.7822e+06	3.20875e+06	3.69672e+06	2699016	5455147	3445871	4.48861e+06	5.39533e+06	0	0	0	28839.2	35566.1	28582	847738	847738	847738	1283039	1283039
202.045	12.5237										L_serine_2h'L_serine_6h'Media_control_0h'Media_control_0h'MEM_only_2h'MEM_only_6h'Pooled		0	bp			xACNxO18	0.16	0.93	6197489	pos117	1.13747	0.830369		pos	30	117695	263500	827788	1.09544e+06	363288	207149	551504	276285	547394	199814	434274	118494	14960.8	15075.7	15077.5	11128.3	9862.62	8415.37	5863708	5863708	5863708	6197489	6197489
275.112	12.1686	C10H17N3O6	7	Gamma-Glutamylglutamine	7	0	KEGG_HMDB	0.344377	-8.86229		D_serine_6h'L_serine_2h'Pooled	Gamma-Glutamylglutamine	0	bp		0.7	xC13x-H2O	0.17	1.28	6158494	neg53	1.62988	0.363621	H	neg	22	0	16745.7	11211.5	30116.9	160737	196492	11411.6	14781.7	19373.5	24115.2	790206	3648709	0	0	0	0	0	0	0	0	0	0	0
148.074	7.39399	C6H12O4	14	[FA methyl,hydroxy(5:0)] 3R-methyl-3,5-dihydroxy-pentanoic acid	8	Central	KEGG_Metacyc_Lipidmaps_HMDB	0.403827	-30.4351		D_serine_2h'D_serine_6h'L_serine_2h'L_serine_6h'MEM_only_2h'MEM_only_6h'Pooled	[FA methyl,hydroxy(5:0)] 3R-methyl-3,5-dihydroxy-pentanoic acid	0	bp		0.8	xC13xO18	0.11	0.57	6103052	neg54	0.644054	0.079086	H	neg	30	2.59747e+06	1.7603e+06	2.07594e+06	808637	2.20901e+06	2.46517e+06	1.0986e+06	1797975	1.24708e+06	3389767	3.12509e+06	2.29556e+06	57121.3	64970.7	51908.9	40397.9	77493.9	45580.8	36204.3	36204.3	36204.3	46466.7	46466.7
165.1	11.7144										D_serine_2h'Media_control_0h'Media_control_0h'MEM_only_2h'Pooled		0	bp		C6	x-FAxC13	0.08	1.58	6068844	pos118	1.50372	0.682919		posneg	30	678916	1.09912e+06	156519	144915	377234	2.59362e+06	2279233	200616	429186	247875	611085	1.54991e+06	25843.5	34671	34071.7	40708.5	38635	20771	149646	149646	149646	313887	313887
254.09	20.9065	C11H14N2O5	4	N-Ribosylnicotinamide	8	Central	KEGG_Metacyc_HMDB	-0.556282	7.78924	-0.556282	D_serine_2h'D_serine_6h'L_serine_2h'L_serine_6h'Media_control_0h'MEM_only_2h'Pooled	N-Ribosylnicotinamide	0	bp		-0.1	xO18xC13xN15	0.1	0.8	5946821	pos120	0.890259	0.804094	H	pos	27	303844	1.32067e+06	911661	465093	946839	635677	511624	1.10139e+06	644839	1.07961e+06	3070410	3.83192e+06	1137.81	0	1312.85	0	0	0	2940.11	2940.11	2940.11	0	0
187.169	9.63994	C9H21N3O	2	N8-Acetylspermidine	7	0	KEGG_Metacyc_HMDB	0.321405	-16.9644		D_serine_2h'D_serine_6h'L_serine_2h'L_serine_6h'Media_control_0h'Media_control_0h'MEM_only_2h'MEM_only_6h'Pooled	N8-Acetylspermidine	0	bp				0.3	0.51	5855444	pos122	2.00125	0.195447	H	pospos	30	1.07627e+06	1.69669e+06	3.00952e+06	1.47845e+06	4261215	2.88754e+06	5.85544e+06	3.27546e+06	2441293	1.70387e+06	2.49853e+06	2.61922e+06	0	0	0	8857.3	6672.49	6990.83	1110693	1110693	1110693	1.61847e+06	1.61847e+06
225.173	3.28555				0.2						Pooled		0	bp				0.08	0.9	5616575	pos123	0.65736	0.394866		pos	30	1355295	2.12202e+06	2974200	1.99671e+06	1.2014e+06	1647447	1.26136e+06	443414	2.5362e+06	4.80021e+06	304047	2.4337e+06	733327	703539	683820	2175387	2.08842e+06	1.2306e+06	328774	328774	328774	606735	606735
233.07	11.5862				0.2			4.00224			D_serine_2h'D_serine_6h'L_serine_2h'L_serine_6h'Media_control_0h'Media_control_0h'MEM_only_2h'MEM_only_6h'Pooled		0	bp		C6	xC13xS34	0.06	0.44	5607964	pos124	1.06639	0.437191		pospospospos	30	2.94459e+06	2.98665e+06	2.7756e+06	2.77382e+06	3.6322e+06	3.89383e+06	2.70982e+06	3209167	3365918	4695008	5.09432e+06	4258478	1.10582e+06	1.02291e+06	969102	703372	596472	657438	2.84916e+06	2.84916e+06	2.84916e+06	2.14324e+06	2.14324e+06
278.13	7.03429	C11H22N2O4S	1	Pantetheine	8	Central	KEGG_Metacyc_HMDB	-0.364224	4.93666	-2.70125	D_serine_2h'D_serine_6h'L_serine_2h'L_serine_6h'MEM_only_2h'Pooled	Pantetheine	0	bp		1	xNa+xC13x-H2O	0.3	1.44	5558165	pos126	0.958908	0.929984	H	posneg	24	161735	655155	439628	116472	204682	405862	273310	299940	631634	213657	690504	349497	0	0	0	0	0	0	0	0	0	0	0
182.079	12.1211	C6H14O6	6	D-Sorbitol	8	Central	KEGG_Metacyc_HMDB	0.963676	10.073	-2.68857	D_serine_2h'D_serine_6h'L_serine_2h'Pooled	D-Sorbitol	0	bp		-0.1	xC13xClxO18xNa+	0.18	1.02	5553869	neg55	1.13937	0.739055	H	neg	30	878408	3.20609e+06	3.17532e+06	5.55387e+06	5.43965e+06	2.94707e+06	1694483	3.29085e+06	3.28627e+06	180635	2.77409e+06	955356	520941	621608	510556	412329	353203	172175	150243	150243	150243	490938	490938
233.07	8.8633							4.10084			D_serine_2h'D_serine_6h'L_serine_2h'L_serine_6h'Media_control_0h'Media_control_0h'MEM_only_2h'MEM_only_6h'Pooled		0	bp			xACN	0.04	0.36	5456613	pos128	1.02194	0.806211		pospos	30	4392652	5.4488e+06	4.90838e+06	3.17626e+06	5.07418e+06	4802600	4510973	5.45661e+06	5105798	3.76684e+06	5.4138e+06	3.95183e+06	1.04059e+06	1030768	1.06554e+06	678400	693771	573130	2047693	2047693	2047693	2136805	2136805
344.071	11.2965	C12H17N4O4PS	1	Thiamin monophosphate	8	Central	KEGG_Metacyc_HMDB	-0.0676882	-11.1542		D_serine_2h'L_serine_2h'MEM_only_2h'Pooled	Thiamin monophosphate	0	bp		-0.9	xC13	0.09	0.99	5415534	pos131	0.775459	0.668028	H	pospos	24	37894.6	228834	253166	45802.3	856536	1.63355e+06	37651	178590	186916	397796	2411083	5.41553e+06	0	0	0	0	0	0	0	0	0	0	0
278.13	5.08592	C11H22N2O4S	1	Pantetheine	8	Central	KEGG_Metacyc_HMDB	-0.30212	-31.4813	-2.63915	D_serine_2h'D_serine_6h'L_serine_6h'MEM_only_2h'MEM_only_6h'Pooled	Pantetheine	0	bp				0.21	0.85	5406291	pos132	2.02861	0.411125	H	posnegnegpos	24	933720	1.84902e+06	1.25062e+06	533636	1.81232e+06	1.53946e+06	1.36201e+06	5.40629e+06	1.41381e+06	1.50468e+06	2535388	1.7705e+06	0	0	0	0	0	0	0	0	0	0	0
71.0735	11.1128	C4H9N	2	3-Buten-1-amine	7	0	KEGG	0.301365	3.43457		D_serine_2h'D_serine_6h'L_serine_2h'L_serine_6h'Media_control_0h'Media_control_0h'MEM_only_2h'Pooled	3-Buten-1-amine	0	bp	x-CO2		xNH3	0.04	0.81	5346041	pos133	1.26055	0.453572	H	pos	30	867123	1.50665e+06	2.32856e+06	601240	1.2632e+06	1.46825e+06	2.399e+06	1.84113e+06	1.68737e+06	1.31859e+06	1.93002e+06	2077067	51194.9	47113.5	49802	29025	27382	28626.7	3.8192e+06	3.8192e+06	3.8192e+06	4.57745e+06	4.57745e+06
213.075	8.43279										D_serine_2h'D_serine_6h'L_serine_2h'L_serine_6h'Media_control_0h'Media_control_0h'MEM_only_2h'MEM_only_6h'Pooled		0	bp		C7	xNa+xNa+xC13xN15x-FA	0.15	0.63	5279595	pos134	1.15032	0.770426		posneg	30	190900	104837	105029	92064	129332	74080.9	251240	152308	57464.1	200610	136541	68183.8	0	0	0	0	0	0	5279595	5279595	5279595	1.00428e+06	1.00428e+06
689.499	4.02953	C37H72NO8P	11	PC(14:1(9Z)/15:0)	7	0	KEGG_HMDB	-0.323078	0.732888		D_serine_2h'D_serine_6h'L_serine_2h'L_serine_6h'MEM_only_2h'MEM_only_6h'Pooled	PC(14:1(9Z)/15:0)	0	bp				0.08	0.6	5272418	pos135	1.42751	0.214216	H	posposneg	24	1.71197e+06	3.84424e+06	3.18284e+06	2686582	906967	1190387	3.5316e+06	3.67109e+06	5.27242e+06	674424	469357	675080	0	0	0	0	0	0	0	0	0	0	0
238.141	4.4845										Media_control_0h		0	bp		C11	xC13	0.6	0.95	5246651	pos136	1.84142	0.491041		pos	30	1.0762e+06	1.41353e+06	1.63799e+06	3.76754e+06	1.14649e+06	2.42193e+06	1.63921e+06	715016	5246651	3.47233e+06	987249	1.56551e+06	834646	965683	1.59681e+06	621544	603423	1.29791e+06	1.06431e+06	1.06431e+06	1.06431e+06	2.78229e+06	2.78229e+06
347.063	11.3687	C10H14N5O7P	7	AMP	10	Central	KEGG_Metacyc_HMDB	-0.324381	-0.623569		D_serine_2h'D_serine_6h'L_serine_2h'L_serine_6h'Media_control_0h'MEM_only_2h'MEM_only_6h'Pooled	AMP	0	bp		-0.4	xNa+xC13	0.07	0.36	5200806	pos137	1.13067	0.642255	H	pos	27	1.82953e+06	2.69149e+06	2268338	922792	1.46709e+06	1.85692e+06	3558653	1.8431e+06	2.27477e+06	4.36319e+06	2.70869e+06	3.16121e+06	0	0	0	5580.04	4251.69	0	9684.99	9684.99	9684.99	0	0
197.045	5.38135	C5H12NO5P	2	2-Amino-5-phosphopentanoic acid	3	0	KEGG	0.386701	-155.148		D_serine_2h'L_serine_2h'L_serine_6h'MEM_only_2h'MEM_only_6h'Pooled	2-Amino-5-phosphopentanoic acid	0	bp		0.9	x-NH3xC13	0.06	0.5	5151553	pos138	1.28249	0.537521	H	pos	30	712201	1.21995e+06	1.03865e+06	1.05977e+06	354319	759949	816665	995778	1.99756e+06	737956	1032643	981227	611345	685424	691270	593392	629460	359580	242703	242703	242703	566491	566491
130.063	4.45206	C6H10O3	17	Ethyl 3-oxobutanoate	7	0	KEGG_Metacyc	0.387426	-26.1163		D_serine_2h'D_serine_6h'L_serine_2h'L_serine_6h'Media_control_0h'Media_control_0h'MEM_only_2h'Pooled	Ethyl 3-oxobutanoate	0	bp		0.8	xC13	0.28	0.97	5121822	neg60	0.602025	0.189636	H	negneg	30	5121822	2.79135e+06	3.22496e+06	1.23812e+06	238665	613025	3297331	1.24449e+06	2.16361e+06	729340	346586	423807	68098.2	88361.6	72598.5	92652	78235.2	71545	95618.2	95618.2	95618.2	134179	134179
356.207	2.8426							3.62464			Media_control_0h		0	bp		C11	x2-merxC13	0.1	0.33	5106191	pos139	1.29871	0.28338		pos	30	2061524	1.57986e+06	1.02711e+06	2.26768e+06	2.31274e+06	2.17939e+06	1.95473e+06	1.68004e+06	2.42824e+06	2.63517e+06	2070123	1.71027e+06	4.83892e+06	4.93039e+06	4.45707e+06	5085528	4.84416e+06	3294905	4560857	4560857	4560857	5.10619e+06	5.10619e+06
144.115	3.80557	C8H16O2	11	ethyl caproate	7	0	Metacyc	0.117561	-28.3973	0.117561	L_serine_6h'Media_control_0h'Media_control_0h'MEM_only_2h'Pooled	ethyl caproate	0	bp		-0.3	xC13	0.05	0.63	4927815	neg62	1.12192	0.798961	H	negneg	30	2.0032e+06	2.09437e+06	2.91966e+06	2.79671e+06	2.16479e+06	2899745	1825779	1.51383e+06	4.53319e+06	2.74124e+06	2777557	2.41857e+06	1305811	1222674	1335099	2.17483e+06	2.27059e+06	1510504	2.27265e+06	2.27265e+06	2.27265e+06	2.50064e+06	2.50064e+06
194.116	4.53195	C17H32N4O6	10	Ala-Leu-Val-Ser	3	0	Peptides	-2.89448	-57.2069		Media_control_0h'Media_control_0h	Ala-Leu-Val-Ser	0	bp		-10	xACNxNH3xC13	0.09	0.32	4819380	pos142	1.02656	0.925883	Double-charge	pos	30	2828466	1.80376e+06	1.57058e+06	2.50749e+06	1.99983e+06	2.58434e+06	1.76542e+06	1.68538e+06	2.91674e+06	2.33843e+06	1.78181e+06	1.99448e+06	1.52225e+06	1.90081e+06	2.29437e+06	961196	934137	932736	2737234	2737234	2737234	4.81938e+06	4.81938e+06
219.111	7.97052	C9H17NO5	1	Pantothenate	4	Central	KEGG_Metacyc_HMDB	0.129916	-6.22916	-2.92789	D_serine_2h'D_serine_6h'L_serine_2h'Media_control_0h'Media_control_0h'MEM_only_2h'MEM_only_6h'Pooled	Pantothenate	0	bp				0.29	1.01	4796479	pos143	1.43789	0.0948723	H	posnegpos	30	408787	416442	629051	251269	735129	869413	729591	789689	571818	627893	1.25621e+06	4.79648e+06	108119	98628.9	116293	30381	54925.3	44388.6	1.82369e+06	1.82369e+06	1.82369e+06	1948543	1948543
704.518	3.11375										D_serine_2h'D_serine_6h'L_serine_2h'L_serine_6h'MEM_only_2h'MEM_only_6h'Pooled		0	bp		C24	xC13	0.11	0.17	4783704	pos144	0.798743	0.167994		posposposneg	24	1.21075e+06	1.08101e+06	860208	2715888	3.42715e+06	2.97323e+06	842848	884158	790606	4.557e+06	4.7837e+06	4.72147e+06	0	0	0	0	0	0	0	0	0	0	0
256.106	8.69598	C11H16N2O5	1	1-(beta-D-Ribofuranosyl)-1,4-dihydronicotinamide	7	0	KEGG_Metacyc_HMDB	-0.604929	3.79853	-0.604929	D_serine_2h'D_serine_6h'L_serine_6h'MEM_only_2h'MEM_only_6h'Pooled	1-(beta-D-Ribofuranosyl)-1,4-dihydronicotinamide	0	bp		-0.3	xNa+xK+xC13	0.03	0.95	4764356	pos145	0.671877	0.507893	H	posneg	24	880286	2.29435e+06	1.74144e+06	222183	1.67054e+06	1.0959e+06	390116	2.30272e+06	610160	818721	3908259	3353897	0	0	0	0	0	0	0	0	0	0	0
547.294	2.83244										D_serine_2h'D_serine_6h'L_serine_6h'Media_control_0h'Media_control_0h'MEM_only_2h'Pooled		0	bp		C31	xC13x-NH3	0.17	0.45	4716072	pos146	1.08702	0.789079		pos	30	2.83669e+06	2.74005e+06	3.26726e+06	4.09901e+06	3.15731e+06	2.55403e+06	3.05395e+06	1.84361e+06	4716072	4.31639e+06	3196195	3.25807e+06	1.90773e+06	2.01641e+06	1.58832e+06	1.13375e+06	1.04204e+06	1.17621e+06	2.27179e+06	2.27179e+06	2.27179e+06	3.17809e+06	3.17809e+06
262.045	12.619	C6H15O9P	3	Sorbitol 6-phosphate	8	Central	KEGG_Metacyc_HMDB	0.0472111	-9.9753		D_serine_2h'D_serine_6h'L_serine_2h'L_serine_6h'Media_control_0h'Media_control_0h'MEM_only_2h'MEM_only_6h'Pooled	Sorbitol 6-phosphate	0	bp		0.4	xC13xO18xNa+	0.03	0.58	4665799	neg63	0.542355	0.304633	H	negpos	30	756467	2701811	3.13818e+06	1.83889e+06	2.54048e+06	2.0626e+06	723733	1.80747e+06	1.04642e+06	1.64552e+06	3.4171e+06	2.24911e+06	0	0	0	0	0	0	222567	222567	222567	4.50529e+06	4.50529e+06
124.064	7.12254	C6H8N2O	2	Methylimidazole acetaldehyde	8	Central	KEGG_HMDB	0.353073	11.317	0.353073	D_serine_2h'L_serine_2h'L_serine_6h'Media_control_0h'MEM_only_2h'MEM_only_6h'Pooled	Methylimidazole acetaldehyde	0	bp				0.23	0.95	4540827	pos148	1.31116	0.667212	H	pos	30	248785	968030	945442	86998.3	1.72062e+06	770413	515991	1768839	550236	1.37199e+06	4540827	3.08048e+06	48979.1	37462.2	42899.1	90990.3	72205.5	33286.5	39404.1	39404.1	39404.1	96282.7	96282.7
242.145	3.76412										Media_control_0h'Pooled		0	bp				0.16	1.71	4534255	pos150	0.0658473	0.442942		pos	27	4534255	46700.5	0	46445.4	89187	108357	124151	114352	63140.9	157999	78336.6	50198.6	126324	128944	120821	98106.8	104176	122019	78316.9	78316.9	78316.9	152029	152029
148.064	6.25371				0.2						D_serine_6h'Media_control_0h'Media_control_0h		0	bp		C8	xACNxC13	0.52	0.97	4496103	pos151	3.41691	0.294843		posposneg	30	944768	553732	467720	1.15945e+06	2.0774e+06	1.55477e+06	1.16737e+06	1.05493e+06	4496103	2.23168e+06	3.40943e+06	927066	807065	958495	774698	459921	518024	352996	1.33946e+06	1.33946e+06	1.33946e+06	1.05565e+06	1.05565e+06
123.975	14.0888										L_serine_2h'Media_control_0h'Media_control_0h		0	bp			xC13xO18x2-mer	0.94	0.94	4471885	neg65	1.21076	0.413812		negneg	30	871068	1.29768e+06	663022	1.03071e+06	2.10086e+06	891692	987023	1.31877e+06	1.1228e+06	1.23244e+06	1.36541e+06	739998	449708	456880	441663	963846	481565	491984	1.81391e+06	1.81391e+06	1.81391e+06	4257315	4257315
298.114	4.13271										L_serine_2h'Media_control_0h'Media_control_0h		0	bp		C19	x-H2OxC13xS34	0.17	0.75	4449097	pos152	1.70755	0.0461332		posneg	30	1.84248e+06	1.30872e+06	1.13958e+06	1.97087e+06	1.99365e+06	2.44979e+06	2.09256e+06	2.25397e+06	2.98018e+06	3.93265e+06	2.65984e+06	1.20654e+06	609139	1.50908e+06	546105	2.02757e+06	2.01401e+06	1388429	4449097	4449097	4449097	3.41536e+06	3.41536e+06
387.262	4.21298										D_serine_6h'L_serine_2h'L_serine_6h'MEM_only_6h'Pooled		0	bp		C20	xC13	0.07	0.99	4440505	pos153	1.40113	0.564196		pos	22	59482.2	0	72014.1	258302	2558131	2.50064e+06	36064.7	55104	93074.2	1.36696e+06	2410846	1.60677e+06	0	0	0	0	0	0	0	0	0	0	0
166.037	5.94351										Media_control_0h'Media_control_0h		0	bp				0.32	0.88	4382331	pos154	1.43984	0.217215		pos	30	1578402	952637	666419	1.14231e+06	1.51126e+06	2089825	1.35254e+06	1.54946e+06	1701806	2.74267e+06	1.69495e+06	1.23619e+06	1.4637e+06	1.6253e+06	1.33004e+06	764775	690752	648209	2.20116e+06	2.20116e+06	2.20116e+06	2.25809e+06	2.25809e+06
133.074	7.68346	C5H11NO3	4	N-hydroxyvaline	7	0	Metacyc	0.710274	-18.1105		D_serine_6h'L_serine_6h'Media_control_0h'Media_control_0h'Pooled	N-hydroxyvaline	0	bp		-0.1	xACNxC13xNa+	0.04	1.16	4367733	pos155	0.33953	0.426897	H	pospos	30	4367733	643317	602031	642856	517138	607528	419204	528330	958276	741524	554911	998584	313598	393986	356792	446613	469202	280766	535102	535102	535102	712788	712788
122.048	11.4189	C6H6N2O	4	Picolinamide	7	0	KEGG	0.160581	38.5367	0.119613	D_serine_2h'D_serine_6h'L_serine_2h'L_serine_6h'Media_control_0h'Media_control_0h'MEM_only_2h'MEM_only_6h'Pooled	Picolinamide	0	bp		-0.4	xC13xN15	0.05	0.71	4316825	neg67	0.881035	0.344779	H	neg	30	1.05591e+06	1.14118e+06	1.03725e+06	188321	1.33995e+06	1.49031e+06	976791	1.11582e+06	756951	2.67075e+06	3.04765e+06	3.72667e+06	0	0	0	11751.4	11562.3	6143.12	21482.6	21482.6	21482.6	12241.2	12241.2
498.179	9.82099	C21H30N4O8S	5	Ala-Met-Asp-Tyr	7	0	Peptides	2.06141	-1.82274		D_serine_2h'D_serine_6h'L_serine_2h'L_serine_6h'Media_control_0h'Media_control_0h'MEM_only_2h'MEM_only_6h'Pooled	Ala-Met-Asp-Tyr	0	bp	xNa+			0.07	0.29	4298644	pos157	0.942248	0.516402	H	posneg	30	4.23906e+06	3.79112e+06	3.90311e+06	3147773	3603285	3421601	4.29864e+06	3376225	3569255	3.3115e+06	3.24276e+06	2.89176e+06	0	0	0	0	0	0	4.06102e+06	4.06102e+06	4.06102e+06	3855858	3855858
215.189	4.68656	C12H25NO2	2	[FA amino(12:0)] 12-amino-dodecanoic acid	7	0	Lipidmaps	0.19621	-47.415		Media_control_0h'Media_control_0h	[FA amino(12:0)] 12-amino-dodecanoic acid	0	bp		-0.8	xC13	0.14	0.45	4263261	pos158	1.53849	0.14512	H	pospos	30	782339	1.94373e+06	1.52958e+06	2.48852e+06	1.78084e+06	2.07325e+06	2353520	1.73507e+06	2458682	3.23884e+06	1.62204e+06	1.51617e+06	2.41277e+06	3.20832e+06	2.99863e+06	1.9384e+06	2.10009e+06	1.89615e+06	4.26326e+06	4.26326e+06	4.26326e+06	3833892	3833892
186.101	10.1966	C8H14N2O3	1	Ala-Pro	7	0	Peptides	0.623888	4.59901	0.623888	D_serine_2h'D_serine_6h'L_serine_2h'L_serine_6h'Media_control_0h'Media_control_0h'MEM_only_2h'Pooled	Ala-Pro	0	bp		-0.2	xC13	0.1	1.19	4124450	pos160	1.56439	0.292839	H	pos	30	37115.8	101763	70643.4	61641.2	470884	532056	101374	157851	68549.2	461304	466334	965504	12112.8	13758	13346.6	14413	15806.8	12826.8	19742.5	19742.5	19742.5	23975.1	23975.1
234.112	7.1124	C21H32N4O8	4	Ile-Ser-Ser-Tyr	7	0	Peptides	2.58294	-40.5995		D_serine_2h'D_serine_6h'L_serine_2h'L_serine_6h'Media_control_0h'MEM_only_2h'MEM_only_6h'Pooled	Ile-Ser-Ser-Tyr	0	bp		-12.4	xC13	0.06	0.74	4014373	pos161	0.682722	0.542991	Double-charge	pos	30	1.17243e+06	1.32419e+06	4.01437e+06	663925	945896	1.64122e+06	2010433	835406	1.59936e+06	788901	1.12467e+06	2.93008e+06	76722.1	91895.6	82434.1	74277.3	75587	32089.8	26432.8	26432.8	26432.8	175776	175776
135.055	8.94071	C5H5N5	1	Adenine	10	Central	KEGG_Metacyc_HMDB	0.0955937	0.00793358		D_serine_2h'D_serine_6h'L_serine_2h'L_serine_6h'MEM_only_2h'MEM_only_6h'Pooled	Adenine	0	bp		-0.5	xC13	0.05	0.36	3992035	pos162	0.953805	0.842792	H	pos	30	1.81164e+06	2442601	3506996	1.37904e+06	831982	1.16112e+06	2495775	2.03045e+06	2.87649e+06	1.46688e+06	1.50679e+06	2.02584e+06	73448.1	78746.8	88879.8	195641	195983	147835	71957.3	71957.3	71957.3	62326.1	62326.1
130.122	11.7879	C5H14N4	1	Agmatine	4	Central	KEGG_Metacyc_HMDB	0.234552	-138.747		D_serine_2h'Media_control_0h'Media_control_0h	Agmatine	0	bp				1.48	1.73	3983942	pos165	0.573163	0.567501	H	pospospospospospos	23	69460.5	324811	167736	16091	0	3.98394e+06	7925.14	314196	0	0	0	882723	10803	10017.6	10588	40323.8	66518.4	64847.7	125542	125542	125542	98661.2	98661.2
717.53	3.315	C39H76NO8P	17	[PE (16:0/18:1)] 1-Hexadecanoyl-2-(9Z-octadecenoyl)-sn-glycero-3-phosphoethanolamine	7	0	KEGG_Metacyc_Lipidmaps_HMDB	-0.902234	-20.6637		D_serine_2h'D_serine_6h'L_serine_2h'L_serine_6h'Media_control_0h'MEM_only_2h'MEM_only_6h'Pooled	[PE (16:0/18:1)] 1-Hexadecanoyl-2-(9Z-octadecenoyl)-sn-glycero-3-phosphoethanolamine	0	bp		0.2	xC13	0.12	0.2	3885460	pos167	1.07994	0.255744	H	posneg	27	3099231	3462763	3.49212e+06	3345938	3035417	3369751	3.31431e+06	3.71482e+06	3.82871e+06	2.50099e+06	2.12612e+06	2.75676e+06	0	0	0	0	0	0	33145.1	33145.1	33145.1	0	0
296.104	7.1072	C18H16O4	3	Dasytrichone	7	0	KEGG	-1.9944	22.0909		Media_control_0h'Media_control_0h'Pooled	Dasytrichone	0	bp				0.13	1.73	3806683	pos170	0.934464	0.954514	H	posneg	18	39022	0	38211.4	0	0	0	72171.9	0	0	24029.2	0	0	0	0	0	0	0	0	3.80668e+06	3.80668e+06	3.80668e+06	673101	673101
254.136	9.07436	C25H40N4O5S	2	Ile-Met-Phe-Val	7	0	Peptides	1.93768	-10.2007		MEM_only_6h'Pooled	Ile-Met-Phe-Val	0	bp		-17.6	xK+xNa+xC13	0.15	0.83	3787788	pos171	1.58548	0.389531	Double-charge	pos	30	707260	1774744	1.92467e+06	1.80242e+06	402356	556459	1.99113e+06	1.20777e+06	3.78779e+06	1.34731e+06	2.31734e+06	2.71849e+06	1.26977e+06	1.40839e+06	1.42377e+06	1.20929e+06	1.10991e+06	796298	134394	134394	134394	877698	877698
298.142	4.43007										D_serine_2h'D_serine_6h'L_serine_2h'L_serine_6h'Media_control_0h'Media_control_0h'MEM_only_2h'MEM_only_6h'Pooled		0	bp		C19	xC13xNH3	0.25	0.57	3730778	pos172	1.00841	0.98507		posposnegneg	30	1.45058e+06	2.05087e+06	3.44671e+06	3.73078e+06	1.42857e+06	1.65008e+06	2.61677e+06	874797	3.51506e+06	2.80519e+06	1.52679e+06	2.39719e+06	47787.9	88185.4	57860.6	93856	54325.4	36520.9	292404	292404	292404	491293	491293
117.079	12.3913	C5H11NO2	16	5-Aminopentanoate	8	Central	KEGG_Metacyc_Lipidmaps_HMDB	-0.00660006	8.41239		D_serine_2h'D_serine_6h'L_serine_2h'L_serine_6h'Media_control_0h'Media_control_0h'MEM_only_2h'Pooled	5-Aminopentanoate	0	bp			x-FA	0.05	0.89	3722157	pos173	1.14381	0.286453	H	pos	30	59604.8	80821.6	83074.5	50017.6	192257	99523.8	90576.6	83697.8	81368.4	75304.1	349251	327928	41408.4	41055.9	40657.7	47218.5	43450.4	40858.4	131728	131728	131728	145074	145074
131.022	8.88273	C4H5NO4	3	Iminoaspartate	8	Central	KEGG_Metacyc_HMDB	0.128455	-35.8865		L_serine_6h'Media_control_0h'Media_control_0h'MEM_only_2h'Pooled	Iminoaspartate	0	bp		-0.2	xO18xNa+xC13	0.12	1.65	3689536	neg71	0.376008	0.516993	H	neg	28	171802	9356.67	22666	70947.3	22907.4	11278.2	74101.2	0	2538.34	50663.8	23154.5	10656.2	0	0	0	0	0	0	3.68954e+06	3.68954e+06	3.68954e+06	1.18209e+06	1.18209e+06
439.402	2.85925	C27H53NO3	1	Pentacosanoylglycine	7	0	HMDB	-0.358941	-39.8968		Media_control_0h'Media_control_0h	Pentacosanoylglycine	0	bp		-4.4	xC13	0.31	0.44	3653298	pos175	1.33435	0.230223	H	pos	30	1.77762e+06	1.58928e+06	1.03799e+06	1.70598e+06	1.5072e+06	1.82564e+06	2.01052e+06	1.4775e+06	2.38963e+06	1.94222e+06	1.3815e+06	1.52292e+06	2.20216e+06	2233546	2.03793e+06	843546	872332	1.18516e+06	2.75842e+06	2.75842e+06	2.75842e+06	3.6533e+06	3.6533e+06
170.022	7.23285	C7H6O5	2	Gallate	4.5	0	KEGG_Metacyc_HMDB	0.481094	-33.056		D_serine_2h'D_serine_6h'L_serine_2h'L_serine_6h'MEM_only_2h'MEM_only_6h'Pooled	Gallate	0	bp		1.1	xC13	0.28	0.73	3600799	neg72	0.936263	0.874064	H	neg	24	767915	1.87386e+06	718143	113894	360428	266716	1.23378e+06	1185138	726841	164289	464973	331567	0	0	0	27015	0	0	0	0	0	0	0
413.278	3.45545										D_serine_2h'D_serine_6h'L_serine_2h'L_serine_6h'Media_control_0h'Media_control_0h'MEM_only_2h'MEM_only_6h'Pooled		0	bp			x-NH3	0.02	0.4	3552145	pos177	1.37082	0.299206		pos	30	1.81947e+06	1.45872e+06	1.28199e+06	1.2174e+06	1.95629e+06	1.7353e+06	1.53672e+06	1.8369e+06	2.87756e+06	1.12866e+06	1.49535e+06	1.91085e+06	45447.9	45100.5	43794.2	32337.3	35688.4	29797.2	1.15618e+06	1.15618e+06	1.15618e+06	1.53269e+06	1.53269e+06
156.054	10.3757	C6H8N2O3	4	4-Imidazolone-5-propanoate	8	Central	KEGG_Metacyc_HMDB	0.498033	11.5168		D_serine_2h'D_serine_6h'L_serine_2h'L_serine_6h'Media_control_0h'MEM_only_2h'MEM_only_6h'Pooled	4-Imidazolone-5-propanoate	0	bp		-0.3	x-FAxC13	0.06	0.6	3551508	pos178	1.057	0.89482	H	posneg	27	770781	1.05903e+06	1.27305e+06	1.13088e+06	2.64778e+06	2.15803e+06	508882	1.80002e+06	970801	3.55151e+06	2.77791e+06	1368634	4140.91	3804.36	0	2595.08	5897.33	4053.31	0	0	0	9812.64	9812.64
207.054	7.45122							4.03067			D_serine_6h'Media_control_0h'Media_control_0h		0	bp				0.4	1	3546129	neg73	1.15913	0.842925		neg	30	191215	56921.7	151583	104663	100077	74978.8	331475	82434.2	49416.7	199578	37783.3	63311.3	54820.4	56280	58997.8	50656.8	56127.5	49282.9	3546129	3546129	3546129	1.0549e+06	1.0549e+06
192.027	14.1923	C6H8O7	12	Citrate	10	Central	KEGG_Metacyc_HMDB	1.05553	0.0866916	-2.95431	L_serine_6h'MEM_only_2h'MEM_only_6h'Pooled	Citrate	0	bp		0	xO18xC13xNa+x-H2O	0.2	0.69	3498939	neg74	1.90871	0.25461	H	negneg	30	36986.5	75198	32838.5	58403	232672	116563	144630	49420.8	82756	1.04229e+06	2103719	3498939	0	0	0	63974.7	34565	25939.9	7813.63	7813.63	7813.63	6017.93	6017.93
169.085	7.2614	C7H11N3O2	5	histidine methyl ester	7	0	Metacyc	0.414725	0.839048		D_serine_2h'D_serine_6h'L_serine_2h'L_serine_6h'MEM_only_2h'Pooled	histidine methyl ester	0	bp				0.08	0.88	3484074	pos180	0.912899	0.748151	H	pos	30	937945	2.00083e+06	1.7226e+06	819045	810469	1.10216e+06	1.40876e+06	1.03139e+06	1.81521e+06	1.62595e+06	1.28528e+06	1.54213e+06	0	2687.52	0	7983.39	3638.93	2725.78	4396.25	4396.25	4396.25	7299.44	7299.44
192.136	4.24987										Media_control_0h'Media_control_0h		0	bp		C11	xC13xNH3	0.24	0.42	3483096	pos181	0.555145	0.204295		pos	30	2.94527e+06	3038151	1.22759e+06	1.44349e+06	2.24392e+06	2.68657e+06	1772979	785263	1.44492e+06	2.82712e+06	2.12353e+06	2379667	1.7184e+06	1.69546e+06	2.07205e+06	1.99192e+06	2.17594e+06	2.84787e+06	3.3109e+06	3.3109e+06	3.3109e+06	3.4831e+06	3.4831e+06
251.102	7.62227	C10H13N5O3	4	Deoxyadenosine	10	Central	KEGG_Metacyc_HMDB	-0.505296	0.425219	0.43058	D_serine_2h'D_serine_6h'L_serine_2h'L_serine_6h'MEM_only_2h'Pooled	Deoxyadenosine	0	bp		-0.9	xC13	0.06	1.06	3449573	pos184	1.03528	0.919988	H	pos	24	556708	1.12217e+06	1387758	182000	350039	484116	1.06557e+06	653637	1.45561e+06	804779	589977	946245	0	4697.61	4043.51	15207.3	11327.5	6857.54	0	0	0	0	0
624.151	12.5233										D_serine_2h'D_serine_6h'L_serine_2h'L_serine_6h'MEM_only_2h'MEM_only_6h'Pooled		0	bp		C22	xC13xNa+	0.1	0.8	3443335	pos185	1.34431	0.580166		pos	24	307566	1.48889e+06	1.36622e+06	14411.9	261996	246514	664172	1.30624e+06	2281202	239578	496863	733728	0	0	0	0	0	0	0	0	0	0	0
191.152	4.56772										D_serine_2h'L_serine_2h'MEM_only_2h		0	bp		C9	x-H2OxC13	0.15	0.47	3421802	neg75	0.955747	0.907764		neg	30	1.32591e+06	2886537	1583795	1.29172e+06	460110	1.04214e+06	1.34992e+06	1349318	2.8405e+06	1.01598e+06	1.76346e+06	1.80138e+06	958569	1.07727e+06	1075360	554702	563347	496232	290016	290016	290016	944130	944130
301.189	4.4511										Pooled		0	bp		C17	xC13	0.15	0.49	3413851	pos186	1.38182	0.2674		pos	30	870458	1.416e+06	823431	1.39771e+06	1.28979e+06	1.2988e+06	1.60255e+06	961453	1.7333e+06	2.25975e+06	1.03017e+06	1.22446e+06	604999	593452	970789	1.6681e+06	1.59414e+06	976814	845239	845239	845239	1.22417e+06	1.22417e+06
281.272	3.59068	C18H35NO	1	[FA (18:1)] 9Z-octadecenamide	7	0	Metacyc_Lipidmaps_HMDB	-0.488084	-5.23238		Media_control_0h'Media_control_0h	[FA (18:1)] 9Z-octadecenamide	0	bp		0.5	xC13xC13	0.04	0.74	3404186	pos187	0.559611	0.40961	H	posneg	30	2194458	691415	671611	981726	909717	1.27005e+06	701486	781310	508012	1.10781e+06	746786	546358	2.71025e+06	2.66127e+06	2480643	2.18226e+06	2.14612e+06	2.03233e+06	2.8976e+06	2.8976e+06	2.8976e+06	3404186	3404186
172.146	3.52814	C10H20O2	9	Decanoic acid	8	Central	KEGG_Metacyc_Lipidmaps_HMDB	0.604764	-45.503	0.604764	D_serine_6h'Media_control_0h'Media_control_0h'MEM_only_2h'MEM_only_6h'Pooled	Decanoic acid	0	bp		0.8	xC13	0.01	0.38	3379484	neg78	1.02268	0.931676	H	neg	30	1.28741e+06	1.48014e+06	1.75675e+06	1.56043e+06	1.52709e+06	2.49479e+06	1.24707e+06	1.16574e+06	2.21408e+06	1.62402e+06	2092775	1.42062e+06	1.01376e+06	974574	1.07343e+06	1.48258e+06	1.50107e+06	932847	1814074	1814074	1814074	1.89627e+06	1.89627e+06
243.184	2.89457	C13H25NO3	1	N-Undecanoylglycine	3	0	HMDB	0.298116	-73.5516		D_serine_2h'D_serine_6h'MEM_only_6h'Pooled	N-Undecanoylglycine	0	bp				0.21	0.88	3299204	pos190	0.659449	0.309949	H	pos	30	1.07968e+06	1590681	1802706	1544141	797397	1.16229e+06	894853	401543	1.65336e+06	3016717	148519	1.75149e+06	486961	499989	407266	268661	204561	310185	225763	225763	225763	412002	412002
195.954	13.136										L_serine_2h'L_serine_6h'Pooled		0	bp			x-H2OxNa+	0.18	1.6	3293960	neg79	1.36807	0.58005		neg	21	0	10321.8	7039.57	0	23698.2	24424.2	8117.14	10625.2	5009.27	368574	195504	197894	0	0	0	0	0	0	0	0	0	0	0
299.193	4.35541										D_serine_6h'L_serine_6h'Media_control_0h'Media_control_0h'MEM_only_6h'Pooled		0	bp				0.29	1	3282797	pos191	1.55584	0.606385		pos	30	591173	847031	1.4988e+06	2.04323e+06	734347	775976	733530	553187	3282797	2.32239e+06	668716	800554	594053	630136	559637	504032	610702	656021	676386	676386	676386	1.0633e+06	1.0633e+06
312.176	3.12498										D_serine_6h'L_serine_2h'Media_control_0h'Pooled		0	bp		C18	xS34xC13	0.08	0.79	3279038	neg80	1.92418	0.139571		neg	30	424718	557950	287159	711647	641705	1.25982e+06	817574	512017	1.11378e+06	459885	894811	785596	395155	422516	447733	499276	484853	331682	480514	480514	480514	3.27904e+06	3.27904e+06
148.067	5.21403	C5H12N2OS	1	L-methioninamide	7	0	Metacyc	0.478473	-44.898	-1.75024	D_serine_2h'D_serine_6h'L_serine_6h'MEM_only_2h'MEM_only_6h'Pooled	L-methioninamide	0	bp				0.2	0.84	3252728	pos192	3.03858	0.299169	H	pos	24	676417	326720	628794	377256	1.07469e+06	1.00502e+06	865128	3.25273e+06	840890	971453	531631	1.12096e+06	0	0	0	0	0	0	0	0	0	0	0
156.09	4.55899										D_serine_2h'D_serine_6h'MEM_only_2h'MEM_only_6h'Pooled		0	bp				0.39	1.02	3216800	pos193	1.61503	0.590154		pos	30	976794	727089	278343	504652	570620	670783	2.29958e+06	640159	261618	3.2168e+06	691566	557656	24662.7	0	0	0	0	25984	18866.5	18866.5	18866.5	25262	25262
169.11	7.1075										D_serine_2h'Media_control_0h		0	bp			xFAx-NH3	0.21	1.19	3196419	pos194	0.563971	0.0424872		pos	30	1.15817e+06	933114	1.35482e+06	541158	303375	3196419	499969	559747	883787	479447	333819	683330	619917	766391	702018	237766	320593	206358	588744	588744	588744	837689	837689
133.11	12.9396										Pooled		0	bp		C6	x-H2OxC13	0.09	0.58	3166921	pos196	0.970771	0.94001		pos	30	888110	2.01341e+06	1.43968e+06	1.3176e+06	449941	885492	1.00422e+06	977442	2.23265e+06	908546	1.50388e+06	1.4406e+06	1.29252e+06	1.47871e+06	1.29429e+06	1.53501e+06	1364218	723898	258580	258580	258580	1.0832e+06	1.0832e+06
429.236	3.11928							-3.26584			Media_control_0h'Pooled		0	bp		C24	xC13	0.03	0.62	3159480	pos197	1.45033	0.168672		pos	30	1.30077e+06	1.02008e+06	857459	1.79219e+06	1.2052e+06	1.09529e+06	1.48737e+06	1.15836e+06	1.96385e+06	1.65275e+06	1.13101e+06	978061	1.66871e+06	1.63691e+06	1.52682e+06	1.55344e+06	1500340	1022738	1.56518e+06	1.56518e+06	1.56518e+06	1.86671e+06	1.86671e+06
150.008	5.38366	C5H7ClO3	2	5-chloro-4-oxopentanoate	7	0	Metacyc	-1.0849	-35.689		D_serine_2h'L_serine_2h'L_serine_6h'MEM_only_2h'MEM_only_6h'Pooled	5-chloro-4-oxopentanoate	0	bp		-0.8	xC13	0.08	0.5	3156608	neg81	1.22317	0.595594	H	negnegneg	30	484448	776872	675671	685604	227456	469985	538632	595672	1.23497e+06	461619	658278	650015	310868	365617	383601	438568	437724	228993	143309	143309	143309	359527	359527
188.116	4.92964	C8H16N2O3	7	N6-Acetyl-L-lysine	4	Central	KEGG_Metacyc_HMDB	0.661914	-101.945		D_serine_2h'D_serine_6h'L_serine_2h'L_serine_6h'Media_control_0h'Media_control_0h'MEM_only_2h'MEM_only_6h'Pooled	N6-Acetyl-L-lysine	0	bp				0.13	0.68	3098509	pos198	0.803366	0.709345	H	pos	30	625302	287516	172166	265811	431929	185961	486474	292481	92682.8	919104	345242	374583	0	0	0	0	0	0	3098509	3098509	3098509	687723	687723
129.043	9.72072	C5H7NO3	6	L-1-Pyrroline-3-hydroxy-5-carboxylate	8	Central	KEGG_Metacyc_HMDB	0.404434	-8.59488	0.365687	D_serine_2h'D_serine_6h'L_serine_2h'L_serine_6h'Media_control_0h'MEM_only_2h'MEM_only_6h'Pooled	L-1-Pyrroline-3-hydroxy-5-carboxylate	0	bp		0.1	xC13	0.12	0.59	3089039	neg84	1.18872	0.608516	H	neg	30	289467	369945	616245	562283	1.0933e+06	824247	632049	294960	589385	696713	1.44293e+06	1.20208e+06	191911	259400	257293	207521	240332	224841	236944	236944	236944	518271	518271
251.159	3.06874										Media_control_0h		0	bp			xCl37	0.39	0.46	3075518	pos199	1.55345	0.313315		pospospos	30	521763	379582	314850	574893	697580	403549	589503	360957	938842	667639	650869	343908	2.66048e+06	2.63311e+06	2.45531e+06	239015	186499	168885	2.32883e+06	2.32883e+06	2.32883e+06	3.07552e+06	3.07552e+06
209.08	3.82189	C9H11N3O3	1	4-Acetamido-2-amino-6-nitrotoluene	3	0	KEGG	0.289678	-133.932		Media_control_0h'Pooled	4-Acetamido-2-amino-6-nitrotoluene	0	bp		2.5	xC13	0.13	0.63	3062976	pos201	1.73793	0.039095	H	posnegneg	30	1127561	1.09264e+06	863776	1.15947e+06	1.33654e+06	1.93316e+06	1.75777e+06	1.47868e+06	2.12328e+06	2.16053e+06	1.44773e+06	761047	1191076	1.15364e+06	1.18598e+06	1.74066e+06	1.55921e+06	1.61041e+06	1.69907e+06	1.69907e+06	1.69907e+06	2.39672e+06	2.39672e+06
274.068	8.92864										D_serine_2h'D_serine_6h'L_serine_2h'L_serine_6h'MEM_only_6h'Pooled		0	bp		C9	xNa+xC13xACN	0.1	0.88	2956521	pos204	1.06041	0.911427		pos	24	156097	990320	673742	185566	1.19003e+06	1415130	282368	924461	723292	1.00442e+06	1.75654e+06	2.95652e+06	0	0	0	0	0	0	0	0	0	0	0
132.042	7.1079	C5H8O4	16	2-Acetolactate	8	Central	KEGG_Metacyc_HMDB	0.118944	-30.1526		D_serine_2h'D_serine_6h'L_serine_2h'L_serine_6h'MEM_only_2h'MEM_only_6h'Pooled	2-Acetolactate	0	bp			x-H2O	0.11	0.76	2948064	neg86	0.689424	0.43062	H	neg	30	664052	2415589	1.93736e+06	219583	348017	937212	1.02254e+06	915459	1.52084e+06	939779	792408	1.06634e+06	39382.6	66481.3	97789.6	30066.9	29470.1	29737.1	76842.6	76842.6	76842.6	79319.5	79319.5
167.058	7.90779	C8H9NO3	9	Pyridoxal	10	Central	KEGG_Metacyc_HMDB	0.468458	0.0985471		D_serine_2h'L_serine_2h'Media_control_0h'Media_control_0h'MEM_only_2h'Pooled	Pyridoxal	0	bp			x-H2OxO18	0.05	0.47	2924964	pos206	0.89159	0.755756	H	posneg	30	424867	557852	1.01723e+06	429819	237178	279978	385376	605002	792756	102454	238874	244954	13150.2	12281	13077.8	271016	169988	109685	2.92496e+06	2.92496e+06	2.92496e+06	2172207	2172207
116.084	4.40206	C6H12O2	16	4-Hydroxyhexan-3-one	7	0	KEGG_Metacyc	0.212735	-38.5823		D_serine_2h'D_serine_6h'L_serine_2h'Media_control_0h'Media_control_0h	4-Hydroxyhexan-3-one	0	bp		4.1	xC13xACN	0.37	0.37	2914001	neg87	1.05899	0.694565	H	negneg	30	2230786	2.64216e+06	2064749	2.16312e+06	2.08212e+06	1.8549e+06	2.45028e+06	1.98266e+06	2914001	2874739	1.80783e+06	1.82158e+06	883942	992972	1.25182e+06	1.23716e+06	1.35163e+06	1.82762e+06	1.9494e+06	1.9494e+06	1.9494e+06	2.46626e+06	2.46626e+06
424.037	11.5841	C12H18N4O7P2S	1	Thiamin diphosphate	8	Central	KEGG_Metacyc_HMDB	-0.52155	0	-0.710213	D_serine_2h'D_serine_6h'L_serine_2h'L_serine_6h'MEM_only_2h'Pooled	Thiamin diphosphate	0	bp		-0.9	xC13xNa+	0.08	0.84	2830854	pos208	0.911417	0.562934	H	pos	24	85523.3	134066	111232	67404.6	257217	256121	93671.3	107052	100792	733146	720542	1.18339e+06	0	0	0	0	0	0	0	0	0	0	0
736.278	9.62263										D_serine_2h'D_serine_6h'L_serine_2h'L_serine_6h'Media_control_0h'Media_control_0h'MEM_only_2h'MEM_only_6h'Pooled		0	bp		C36	xC13	0.03	0.69	2807756	pos209	0.906976	0.545313		pos	30	1945431	2074512	2807756	984305	1.34073e+06	2.06839e+06	2.35385e+06	1.78407e+06	2.05464e+06	1.17197e+06	947935	1.43959e+06	0	0	0	0	0	0	2506462	2506462	2506462	2.58966e+06	2.58966e+06
116.047	7.14432	C5H8O3	9	3-Methyl-2-oxobutanoic acid	8	Central	KEGG_Metacyc_Lipidmaps_HMDB	0.00150987	-5.44351		D_serine_2h'D_serine_6h'L_serine_2h'L_serine_6h'MEM_only_2h'MEM_only_6h'Pooled	3-Methyl-2-oxobutanoic acid	0	bp			x2-mer	0.32	0.49	2790398	neg89	0.519944	0.117366	H	negneg	30	2435113	1.44603e+06	2.7904e+06	306590	110712	335352	1172475	1.15761e+06	1.13874e+06	166546	328915	257449	10236	19947.8	30228.2	57636.7	58289.7	35347.2	28976.5	28976.5	28976.5	30503.4	30503.4
172.037	11.0749	C7H8O5	9	3-Dehydroshikimate	8	Central	KEGG_Metacyc	0.45711	3.677	0.486173	D_serine_2h'D_serine_6h'L_serine_2h'L_serine_6h'MEM_only_2h'Pooled	3-Dehydroshikimate	0	bp		0.6	x-CO2xC13xO18	0.06	0.91	2774458	neg90	1.70736	0.334964	H	neg	24	482993	1.31586e+06	1.20222e+06	331343	93976.8	142390	2.77446e+06	920531	1.42893e+06	77538.5	74473	78182.6	0	0	0	0	0	0	0	0	0	0	0
244.103	3.75881										Media_control_0h		0	bp		C17	xC13	0.17	0.73	2770417	pos211	1.39087	0.358848		pos	30	1.62342e+06	808756	548566	1.0907e+06	1.55628e+06	2770417	1.55805e+06	1.48533e+06	1.10243e+06	2.05182e+06	2.10508e+06	1000442	2.52514e+06	2.46762e+06	2339855	1.6133e+06	1459599	1.60154e+06	2616262	2616262	2616262	2196356	2196356
216.111	10.2207	C9H16N2O4	3	gamma-Glutamyl-gamma-aminobutyraldehyde	8	Central	KEGG_Metacyc	0.249806	12.2808	0.272942	D_serine_2h'D_serine_6h'L_serine_2h'L_serine_6h'MEM_only_2h'Pooled	gamma-Glutamyl-gamma-aminobutyraldehyde	0	bp		0.8	xC13	0.09	1.08	2743607	pos213	1.87871	0.409049	H	pos	24	34238.7	183122	108203	46882.5	450050	447002	134216	380877	96546.5	287541	370345	1.07919e+06	4397.39	6771.84	4651.82	4423.79	4152.99	5109.05	0	0	0	0	0
722.509	2.79352	C38H75O10P	4	[PG (16:0/16:0)] 1,2-dihexadecanoyl-sn-glycero-3-phospho-(1'-sn-glycerol)	7	0	Lipidmaps	-1.33671	-43.1886		L_serine_6h	[PG (16:0/16:0)] 1,2-dihexadecanoyl-sn-glycero-3-phospho-(1'-sn-glycerol)	0	bp		-1	xC13		1.06	2720942	neg93	0	ND	H	neg	7	0	0	0	0	1.74412e+06	1564574	0	0	0	2.72094e+06	2.22043e+06	1.94451e+06	0	0	0	0	0	0	0	0	0	0	0
269.093	13.0604	C10H12FN5O3	1	5'-deoxy-5'-fluoroadenosine	7	0	Metacyc	2.88891	41.3671		Pooled	5'-deoxy-5'-fluoroadenosine	0	bp			xNa+	0.19	1.3	2714760	pos214	0	ND	H	pos	16	0	0	0	0	38094.5	52467.3	0	0	0	680134	478254	2.71476e+06	0	0	0	0	0	0	0	0	0	0	0
145.13	16.7939										D_serine_2h'D_serine_6h'L_serine_2h'L_serine_6h'Media_control_0h'Media_control_0h'MEM_only_2h'Pooled		0	bp		C3	xC13x-NH3	0.16	1.04	2713445	pos215	1.18228	0.357096		pos	30	39680.7	63166.8	67772.4	18263.2	57388.8	90344.1	71911	67909.4	61899.4	156664	525411	321015	0	0	0	3925.38	5239.66	4965.59	8859.6	8859.6	8859.6	10978.2	10978.2
128.095	11.0814	C6H12N2O	3	L-Lysine 1,6-lactam	8	Central	KEGG_Metacyc	-0.0162838	17.9849		D_serine_2h'D_serine_6h'L_serine_2h'L_serine_6h'Media_control_0h'MEM_only_2h'MEM_only_6h'Pooled	L-Lysine 1,6-lactam	0	bp				0.1	0.65	2699324	pos216	0.85368	0.251092	H	pos	30	1.11822e+06	1.30869e+06	1.29459e+06	923981	621486	835257	1.09118e+06	848818	1.23697e+06	1.35741e+06	1.10948e+06	1474442	35208.3	33056.7	36828.1	48458.9	35889	34497.8	37943.9	37943.9	37943.9	58517.2	58517.2
146.022	13.0697	C5H6O5	7	2-Oxoglutarate	10	Central	KEGG_Metacyc_HMDB	0.401521	-0.458972		D_serine_2h'D_serine_6h'L_serine_2h'L_serine_6h'MEM_only_2h'MEM_only_6h'Pooled	2-Oxoglutarate	0	bp		0	x-CO2xC13	0.06	0.51	2680516	neg96	0.917634	0.769461	H	neg	30	276047	626760	527093	297724	745086	970898	567795	393709	350621	2.68052e+06	2.53174e+06	1371223	5049.08	8283.88	9473.55	5530.87	5727.77	12097	10179.3	10179.3	10179.3	8621.63	8621.63
130.027	12.1319	C5H6O4	7	Itaconate	10	Central	KEGG_Metacyc_HMDB	0.487805	-4.77351		D_serine_2h'L_serine_6h'Media_control_0h'Media_control_0h'MEM_only_6h'Pooled	Itaconate	0	bp				0.1	0.98	2664644	neg98	0.671573	0.524586	H	negneg	30	219915	613854	430684	113323	791687	523195	115711	604083	129379	2.33326e+06	1.46748e+06	2664644	118275	107630	107067	136654	127175	98952.8	202212	202212	202212	178062	178062
168.001	15.8059	C3H2F6O	1	Desflurane	3	0	KEGG	0.360911	66.8088		Media_control_0h	Desflurane	0	bp		0	xC13	0.71	0.71	2605399	neg99	1.14203	0.690189	H	neg	30	281879	216012	555790	327978	325930	236508	354897	364596	483846	289417	417204	303993	1.50565e+06	1.49502e+06	1189683	457650	465081	409798	804401	804401	804401	2.6054e+06	2.6054e+06
122.048	12.9284	C6H6N2O	4	Picolinamide	7	0	KEGG	0.0344076	45.7129	-0.00655989	D_serine_2h'D_serine_6h'L_serine_2h'L_serine_6h'Media_control_0h'Media_control_0h'MEM_only_2h'MEM_only_6h'Pooled	Picolinamide	0	bp				0.04	0.48	2584406	pos217	1.33883	0.154415	H	posneg	30	660741	1.10849e+06	804739	554241	1.10027e+06	1.33987e+06	1.13227e+06	1.1168e+06	1.19703e+06	1.97899e+06	1.62087e+06	1.86567e+06	18250.4	19340.5	18550.5	53682.7	43767.6	39334.7	105898	105898	105898	82746.4	82746.4
185.993	13.3904	C3H7O7P	3	3-Phospho-D-glycerate	10	Central	KEGG_Metacyc_HMDB	-0.320974	0.0774065		D_serine_2h'L_serine_2h'L_serine_6h'MEM_only_2h'Pooled	3-Phospho-D-glycerate	0	bp		0.1	xNa+xC13	0.05	1.42	2574533	neg100	0.828849	0.588631	H	neg	24	119054	110907	68789.1	33961.4	134277	469754	66515.6	129772	51331.3	821435	603093	842998	0	0	0	0	0	0	0	0	0	0	0
316.211	14.03	C14H28N4O4	3	Leu-Lys-Gly	7	0	Peptides	-0.165164	22.3646		D_serine_2h'L_serine_2h'Pooled	Leu-Lys-Gly	0	bp		-1.4	xC13	0.15	1.08	2557612	pos220	0.669892	0.49067	H	pos	23	6688.61	21835.5	10908.6	0	11198.5	28228	15455.4	7138.65	3821.62	10444.9	242682	322152	0	0	0	0	0	0	0	0	0	0	0
122.048	20.7429	C6H6N2O	4	Nicotinamide	4	Central	KEGG_Metacyc_HMDB	0.0430645	217.656	0.00209706	D_serine_2h'D_serine_6h'L_serine_2h'L_serine_6h'Media_control_0h'Media_control_0h'MEM_only_2h'MEM_only_6h'Pooled	Nicotinamide	0	bp				0.09	0.74	2538893	pos222	1.03608	0.91831	H	pos	30	200591	625153	463891	293901	504947	352974	396672	571536	367954	632396	1358575	1.70246e+06	19574.3	17459.8	20203.1	56828.6	46106.6	44146.2	81408.2	81408.2	81408.2	63828.7	63828.7
303.154	13.0983	C11H21N5O5	1	Glu-Arg	7	0	Peptides	-0.0825961	-7.44494		D_serine_2h'D_serine_6h'L_serine_2h'L_serine_6h'MEM_only_6h'Pooled	Glu-Arg	0	bp		-0.2	xC13	0.12	0.83	2497628	pos224	2.32196	0.0338472	H	pos	24	35987.6	69479.7	50235	159018	793997	968411	87519.2	141109	132906	1443077	1.77028e+06	2.49763e+06	0	0	0	0	0	0	0	0	0	0	0
297.09	7.10276	C11H15N5O3S	2	5'-methylthioformycin	7	0	Metacyc	0.277051	-2.36024		D_serine_2h'D_serine_6h'L_serine_2h'L_serine_6h'MEM_only_2h'MEM_only_6h'Pooled	5'-methylthioformycin	0	bp				0.12	0.73	2494092	pos225	0.585881	0.128301	H	pos	24	470002	561296	792118	89881.8	194303	427798	293480	533451	241374	439753	531033	1290528	0	0	0	0	0	0	0	0	0	0	0
168.115	4.19034	C10H16O2	60	[PR] (1S,4R)-1-Hydroxy-2-oxolimonene	7	0	KEGG_Metacyc_Lipidmaps	0.399339	-45.0804	0.399339	D_serine_6h'L_serine_6h'Media_control_0h'Media_control_0h'MEM_only_2h	[PR] (1S,4R)-1-Hydroxy-2-oxolimonene	0	bp		0.2	xNH3x-H2OxC13	0.1	0.31	2464407	pos226	0.952529	0.796785	H	posneg	30	1.36647e+06	1.98434e+06	1611717	1.57113e+06	1.65035e+06	1.94436e+06	1.97359e+06	1.21129e+06	1.54207e+06	1.52186e+06	1.65717e+06	1.59413e+06	1.01172e+06	863725	1.07458e+06	1286303	1.22286e+06	1.37806e+06	1.61822e+06	1.61822e+06	1.61822e+06	1.63162e+06	1.63162e+06
278.152	3.29968	C16H22O4	6	2-Ethylhexyl phthalate	7	0	KEGG_Metacyc_HMDB	-0.360273	-43.0534	-0.360273	D_serine_6h'Media_control_0h'Media_control_0h	2-Ethylhexyl phthalate	0	bp		1.9	xC13	0.11	0.25	2417218	pos229	1.01455	0.904068	H	pos	30	1.67461e+06	1.49161e+06	1.36241e+06	1.8961e+06	1.77031e+06	1.77175e+06	1.72183e+06	1.62094e+06	1.25173e+06	1.71621e+06	1.84795e+06	1.52761e+06	1.50699e+06	1.64764e+06	1.39904e+06	1.18662e+06	1.17422e+06	1.20295e+06	2.35699e+06	2.35699e+06	2.35699e+06	2.41722e+06	2.41722e+06
329.17	9.86531										MEM_only_6h'Pooled		0	bp				0.09	1.73	2384752	pos232	2.96983	0.583288		pos	19	0	41264.6	0	17178.1	561420	353097	0	122549	0	2.38475e+06	751758	282760	0	0	0	0	0	0	0	0	0	0	0
703.515	5.61213	C38H74NO8P	10	[PC (14:0/16:1)] 1-tetradecanoyl-2-(9Z-hexadecenoyl)-sn-glycero-3-phosphocholine	7	0	KEGG_Lipidmaps_HMDB	-0.376534	28.7258		D_serine_2h'D_serine_6h'L_serine_2h'L_serine_6h'MEM_only_2h'MEM_only_6h'Pooled	[PC (14:0/16:1)] 1-tetradecanoyl-2-(9Z-hexadecenoyl)-sn-glycero-3-phosphocholine	0	bp				0.16	0.43	2379163	pos234	0.828767	0.257649	H	pos	24	294880	374389	299438	739606	845522	893087	214709	261052	327070	1.34701e+06	1.74405e+06	1.95108e+06	0	0	0	0	0	0	0	0	0	0	0
187.169	8.31895	C9H21N3O	2	N8-Acetylspermidine	7	0	KEGG_Metacyc_HMDB	0.291856	-35.5375		D_serine_2h'D_serine_6h'L_serine_2h'L_serine_6h'Media_control_0h'Media_control_0h'MEM_only_2h'MEM_only_6h'Pooled	N8-Acetylspermidine	0	bp		0.4	xC13	0.36	0.6	2373822	pos235	2.13724	0.154467	H	pos	30	361124	645727	1.24283e+06	662932	1.38521e+06	1.11058e+06	2.37382e+06	1.33536e+06	1.09894e+06	783419	931602	1.20423e+06	0	0	0	0	0	0	725381	725381	725381	877485	877485
596.671	12.4166	C41H65N9O28P2	1	UDP-N-acetylmuramoyl-L-alanyl-D-glutamyl-6-carboxy-L-lysyl-D-alanyl- D-alanine	8	Central	KEGG_Metacyc	1.07204	0		D_serine_2h'D_serine_6h'L_serine_2h'L_serine_6h'MEM_only_2h'MEM_only_6h'Pooled	UDP-N-acetylmuramoyl-L-alanyl-D-glutamyl-6-carboxy-L-lysyl-D-alanyl- D-alanine	0	bp		-25.2	xC13xC13xNa+	0.07	0.69	2349555	neg106	2.09682	0.260868	Double-charge	neg	24	95391.2	272732	385233	66519.4	480580	413058	180406	772030	627219	551747	1.52861e+06	2.05518e+06	0	0	0	0	0	0	0	0	0	0	0
690.503	4.2651										D_serine_2h'D_serine_6h'L_serine_2h'L_serine_6h'MEM_only_2h'MEM_only_6h'Pooled		0	bp				0.32	0.61	2322697	pos236	1.99564	0.0517759		posnegneg	24	752773	1.23553e+06	734105	1.0939e+06	380582	452650	1.487e+06	1623241	2.3227e+06	308963	182566	273343	0	0	0	0	0	0	0	0	0	0	0
134.073	3.5255	C9H10O	5	Indan-1-ol	3	0	KEGG_Metacyc	-1.8206	-79.4547	-1.78331	D_serine_2h'D_serine_6h'L_serine_2h'L_serine_6h'Media_control_0h'Media_control_0h'MEM_only_2h'MEM_only_6h'Pooled	Indan-1-ol	0	bp				0.05	0.59	2313528	pos237	1.22275	0.323633	H	pos	30	1.30236e+06	1.0883e+06	1.59746e+06	1.61307e+06	1.11543e+06	1.01677e+06	1.62471e+06	1.25754e+06	1.99421e+06	1.6406e+06	984283	1.01722e+06	442036	591561	440896	400893	380132	315613	846463	846463	846463	915949	915949
130.122	15.9687	C5H14N4	1	Agmatine	4	Central	KEGG_Metacyc_HMDB	0.285609	-76.2397		D_serine_2h'Media_control_0h'Media_control_0h	Agmatine	0	bp				1.44	1.73	2313072	pos238	0.504209	0.412825	H	pos	26	153287	150365	82778.4	5019.77	0	2.08888e+06	4834.19	187628	2379.43	6049.98	0	987348	4956.18	3751.36	5443.37	29398	43579.7	46054.7	66019	66019	66019	69752.2	69752.2
182.058	9.09422	C9H10O4	13	3-(4-Hydroxyphenyl)lactate	8	Central	KEGG_Metacyc_HMDB	0.720182	12.1276		D_serine_2h'D_serine_6h'L_serine_2h'L_serine_6h'Media_control_0h'MEM_only_2h'MEM_only_6h'Pooled	3-(4-Hydroxyphenyl)lactate	0	bp		0.1	xC13x-H2O	0.12	0.64	2301933	neg107	1.07609	0.870033	H	neg	27	152901	228536	226897	226173	774268	664712	103868	374952	175804	2.30193e+06	1.09907e+06	1.02145e+06	0	0	0	0	0	0	0	0	0	12887.2	12887.2
663.484	3.14341	C35H70NO8P	20	[PE (14:0/16:0)] 1-tetradecanoyl-2-hexadecanoyl-sn-glycero-3-phosphoethanolamine	7	0	KEGG_Lipidmaps_HMDB	-0.127192	-27.2505		D_serine_2h'D_serine_6h'L_serine_2h'L_serine_6h'MEM_only_2h'MEM_only_6h'Pooled	[PE (14:0/16:0)] 1-tetradecanoyl-2-hexadecanoyl-sn-glycero-3-phosphoethanolamine	0	bp				0.12	0.45	2294005	pos241	1.07977	0.47133	H	pos	24	1.01652e+06	1366206	1.26109e+06	2.294e+06	1.80201e+06	1.83092e+06	1.23547e+06	1.27446e+06	1.42455e+06	1.62346e+06	1.98413e+06	1.42233e+06	0	0	0	0	0	0	0	0	0	0	0
122.11	4.0572										D_serine_6h'Media_control_0h'Media_control_0h'MEM_only_2h		0	bp				0.11	0.35	2271647	pos243	1.10442	0.312897		pos	30	1.45902e+06	1.81567e+06	1.70818e+06	1.71838e+06	1.79676e+06	1.96518e+06	1.62112e+06	1.92611e+06	1.95597e+06	1.5803e+06	1.76923e+06	1.58635e+06	1.16409e+06	967358	876216	1.02148e+06	1.05905e+06	1630380	1.74544e+06	1.74544e+06	1.74544e+06	1.66715e+06	1.66715e+06
250.178	3.78412										L_serine_6h'Media_control_0h'Media_control_0h'MEM_only_2h		0	bp		C13	x-H2OxC13	0.08	0.46	2265196	pos244	0.796694	0.525263		pos	30	1.5397e+06	1148112	552859	728893	1.28295e+06	1.12149e+06	949496	795927	836399	1.36568e+06	2.14897e+06	1217959	967768	1.04213e+06	1.00178e+06	1.2174e+06	1.15762e+06	941800	1.94944e+06	1.94944e+06	1.94944e+06	1.80173e+06	1.80173e+06
168.051	12.63										D_serine_2h'D_serine_6h'L_serine_2h'L_serine_6h'Media_control_0h'Media_control_0h'MEM_only_2h'MEM_only_6h'Pooled		0	bp			x-H2OxNa+	0.11	0.8	2261699	pos245	0.534386	0.105932		pos	30	832191	453688	578062	117299	2261699	2.12994e+06	414495	335605	245964	1.64278e+06	1.42977e+06	686352	0	0	0	0	2734.27	0	8707.77	8707.77	8707.77	17584.9	17584.9
256.127	4.47477				0.1						D_serine_2h'L_serine_2h'MEM_only_2h		0	bp	xC13			0.4	0.65	2251451	pos246	0.984527	0.971969		pos	30	701085	1.77274e+06	1.03982e+06	791741	368938	504924	787643	785538	1886094	616894	830335	780934	477113	402686	692822	647655	655882	564960	121847	121847	121847	417092	417092
490.285	2.77059	C19H38N8O7	1	Arg-Lys-Thr-Ser	3	0	Peptides	-2.89108	-477.494		D_serine_2h'D_serine_6h'L_serine_6h'Media_control_0h'Media_control_0h'MEM_only_2h'MEM_only_6h'Pooled	Arg-Lys-Thr-Ser	0	bp		6.9	xC13	0.08	0.91	2244708	neg110	3.13145	0.322393	H	neg	30	640248	280381	148677	2.04235e+06	684578	1.89523e+06	816693	287074	2.24471e+06	362542	276688	422756	40355.6	43382.8	33836.7	42337	46741.8	22463.2	106930	106930	106930	429958	429958
308.174	2.85268	C16H24N2O4	2	Ubenimex	3	0	KEGG	2.75298	-130.74		Media_control_0h'Media_control_0h	Ubenimex	0	bp			x2-merxCl37	0.41	0.45	2222829	pos250	1.48643	0.225923	H	pos	30	447292	268887	185182	357214	532774	327687	530007	315854	493947	493348	458433	314256	1761875	1.81412e+06	1.76489e+06	197284	193726	111705	1.94709e+06	1.94709e+06	1.94709e+06	2.22283e+06	2.22283e+06
187.169	21.9587	C9H21N3O	2	N1-Acetylspermidine	7	0	KEGG_Metacyc_HMDB	0.303104	21.8705		D_serine_2h'D_serine_6h'L_serine_2h'L_serine_6h'Media_control_0h'Media_control_0h'MEM_only_2h'MEM_only_6h'Pooled	N1-Acetylspermidine	0	bp				0.34	0.47	2193884	pos253	0.93591	0.748944	H	pospos	30	1236966	1.1758e+06	894619	1.13442e+06	1.13576e+06	950927	771331	1.36083e+06	963257	2.19388e+06	1.0227e+06	1.19867e+06	0	0	0	6050.74	13276.4	6158.68	1.16608e+06	1.16608e+06	1.16608e+06	556924	556924
598.383	2.8567				0.1						D_serine_2h'D_serine_6h'L_serine_2h'L_serine_6h'Media_control_0h'Media_control_0h'MEM_only_2h'MEM_only_6h'Pooled		0	bp	x2-mer	C29	xC13	0.13	0.53	2179367	pos255	1.30907	0.237373		pos	30	853322	724253	623257	1.10786e+06	876321	959329	878679	774065	1.22831e+06	1.1082e+06	653686	554517	438665	521519	516205	444161	502400	385180	580436	580436	580436	795493	795493
130.111	15.1039	C6H14N2O	2	N-Acetylputrescine	8	Central	KEGG_Metacyc_HMDB	0.364608	28.0105		D_serine_2h'L_serine_2h'L_serine_6h'Media_control_0h'Media_control_0h'MEM_only_2h'MEM_only_6h'Pooled	N-Acetylputrescine	0	bp		0.1	xC13xN15	0.11	0.87	2167101	pos256	0.782059	0.590228	H	pos	29	547118	419059	1.05258e+06	431755	454067	0	839894	328827	410063	972522	603651	2.08843e+06	5601.36	14616.7	5979.95	47873.6	37563.8	50532.5	280365	280365	280365	1.23496e+06	1.23496e+06
146.069	7.33737	C5H10N2O3	6	3-Ureidoisobutyrate	8	Central	KEGG_Metacyc_HMDB	0.0147743	-36.5937		D_serine_2h'D_serine_6h'L_serine_2h'L_serine_6h'MEM_only_2h'MEM_only_6h'Pooled	3-Ureidoisobutyrate	0	bp			xNa+	0.03	0.66	2165633	pos258	0.781334	0.242324	H	pos	30	771114	1.08534e+06	984230	384832	501869	416667	686893	567956	964674	1.08625e+06	778362	1.27843e+06	4371.56	5460.29	5420.06	16558.3	11976.9	4273.08	11880.6	11880.6	11880.6	6785	6785
386.712	7.19521										Pooled		0	bp				0.24	1.73	2153539	pos259	0	ND		pos	13	0	0	0	0	0	45059.8	0	0	0	39084.4	22102.1	278780	0	0	0	0	0	0	0	0	0	0	0
288.143	12.2451	C11H20N4O5	4	Ala-Ala-Gln	7	0	Peptides	-0.663266	21.8499	-2.98849	Pooled	Ala-Ala-Gln	0	bp				0.19	1.7	2107223	pos264	0	ND	H	pos	11	0	0	0	0	0	0	0	0	0	0	30395.2	2107223	0	0	0	0	0	0	0	0	0	0	0
154.027	8.57284	C7H6O4	10	2,5-Dihydroxybenzoate	8	Central	KEGG_Metacyc_HMDB	0.23829	1.65583		D_serine_2h'D_serine_6h'L_serine_2h'L_serine_6h'MEM_only_2h'Pooled	2,5-Dihydroxybenzoate	0	bp		-0.7	x-CO2xC13	0.03	0.93	2081041	neg115	0.72087	0.410502	H	neg	24	729610	1.37676e+06	784766	128493	207215	157722	476039	1.10891e+06	499182	89888.4	224335	219455	4783.68	5212.61	5526.93	4960	0	0	0	0	0	0	0
184.11	4.5218	C10H16O3	9	1,6,6-Trimethyl-2,7-dioxabicyclo[3.2.2]nonan-3-one	7	0	KEGG_Metacyc	0.808291	-34.1957	0.781133	D_serine_2h'L_serine_2h'L_serine_6h'Media_control_0h'Media_control_0h	1,6,6-Trimethyl-2,7-dioxabicyclo[3.2.2]nonan-3-one	0	bp			xNH3x-H2O	0.31	0.45	2072575	pos266	0.892843	0.516002	H	pospospospos	30	1.34891e+06	1.82869e+06	1.37548e+06	652987	1.26503e+06	1.75988e+06	1.68914e+06	1.19901e+06	1.17704e+06	1291905	1.20764e+06	1.3178e+06	834358	915590	1.09844e+06	1.0617e+06	884657	948319	1.26748e+06	1.26748e+06	1.26748e+06	2.07257e+06	2.07257e+06
212.026	4.05629	C8H8N2O3S	1	Zonisamide	3	0	KEGG	0.59623	-59.8681		D_serine_6h'Media_control_0h'Pooled	Zonisamide	0	bp		-0.3	xC13xS34	0.1	0.69	2064694	neg117	1.42336	0.553016	H	neg	30	415034	1.10457e+06	633425	825194	875143	2.06469e+06	650672	579253	1.8346e+06	1.15363e+06	1.94828e+06	658554	543560	438916	778436	587261	525282	781896	764533	764533	764533	1.5202e+06	1.5202e+06
267.204	3.68006										L_serine_2h'Media_control_0h'Media_control_0h'Pooled		0	bp		C12	xC13	0.06	0.73	2060867	pos267	1.92425	0.0317094		pos	30	319338	628833	365195	376555	715557	736239	742388	804492	980363	949099	2.06087e+06	431386	561195	441373	518253	631502	568144	396692	1.0535e+06	1.0535e+06	1.0535e+06	706425	706425
177.046	7.1091	C6H11NO3S	3	N-Formyl-L-methionine	8	Central	KEGG_Metacyc_HMDB	0.51196	-8.28327		D_serine_2h'D_serine_6h'L_serine_2h'L_serine_6h'MEM_only_2h'MEM_only_6h'Pooled	N-Formyl-L-methionine	0	bp				0.06	0.61	2059621	neg118	1.25329	0.598739	H	neg	24	113092	447153	341062	165677	523147	749530	301262	273183	555155	968723	1.18971e+06	1.00959e+06	0	0	0	0	0	0	0	0	0	0	0
169.074	7.65947	C8H11NO3	4	Pyridoxine	10	Central	KEGG_Metacyc_HMDB	0.333438	-0.912409	0.274292	D_serine_2h'D_serine_6h'L_serine_2h'MEM_only_2h'MEM_only_6h'Pooled	Pyridoxine	0	bp				0.05	0.73	2054549	pos268	0.609404	0.457458	H	pos	30	318635	1.16508e+06	2.02649e+06	224088	468573	303549	385659	815305	938172	160247	820699	790964	36077.7	21729.7	38979	171773	104746	64097.8	23435.2	23435.2	23435.2	85188.8	85188.8
412.506	7.02522										L_serine_6h		0	bp					0.94	2053209	neg119	0	ND		neg	7	0	0	0	0	835877	512696	0	0	0	1.04694e+06	2053209	1.65626e+06	0	0	0	0	0	0	0	0	0	0	0
717.53	4.90604	C39H76NO8P	17	[PE (16:0/18:1)] 1-Hexadecanoyl-2-(9Z-octadecenoyl)-sn-glycero-3-phosphoethanolamine	7	0	KEGG_Metacyc_Lipidmaps_HMDB	-0.592292	18.4678		D_serine_2h'D_serine_6h'L_serine_2h'L_serine_6h'Media_control_0h'MEM_only_2h'MEM_only_6h'Pooled	[PE (16:0/18:1)] 1-Hexadecanoyl-2-(9Z-octadecenoyl)-sn-glycero-3-phosphoethanolamine	0	bp				0.15	0.44	2050263	pos269	0.79029	0.380648	H	pos	27	661061	1.10646e+06	1.06451e+06	964917	759580	688462	662151	552269	1.02371e+06	655720	623281	1.06253e+06	0	0	0	0	0	0	9425.66	9425.66	9425.66	0	0
180.064	11.5789	C6H12O6	57	myo-Inositol	8	Central	KEGG_Metacyc_HMDB	1.31015	-22.0975		D_serine_2h'D_serine_6h'L_serine_2h'L_serine_6h'Media_control_0h'Media_control_0h'MEM_only_2h'MEM_only_6h'Pooled	myo-Inositol	0	bp				0.1	0.63	2044708	neg120	0.496323	0.167725	H	negneg	30	41344.6	92739.5	106468	34450.5	43030.6	60678.2	40069.3	25542.7	53779.8	185148	83139.8	56429.6	10726.8	10927.6	18370.1	14840.5	7458.71	10793.7	2.04471e+06	2.04471e+06	2.04471e+06	45256.9	45256.9
187.169	18.0645	C9H21N3O	2	N1-Acetylspermidine	7	0	KEGG_Metacyc_HMDB	0.271276	5.02806		D_serine_2h'D_serine_6h'L_serine_2h'L_serine_6h'Media_control_0h'Media_control_0h'MEM_only_2h'MEM_only_6h'Pooled	N1-Acetylspermidine	0	bp				0.23	0.59	1983333	pos273	1.69078	0.0333742	H	pos	30	632683	554176	908535	624315	1.98333e+06	992657	1.25222e+06	970979	1.31966e+06	955185	738294	1.81511e+06	0	0	0	7326.78	6679.83	6235.07	617675	617675	617675	481549	481549
297.107	4.71563	C11H15N5O5	5	Psicofuranin	3	0	KEGG_Metacyc	-0.56899	-86.8699	-0.871911	D_serine_2h'D_serine_6h'L_serine_2h'L_serine_6h'Media_control_0h'Media_control_0h'MEM_only_2h'MEM_only_6h'Pooled	Psicofuranin	0	bp				0.25	0.45	1977438	pos275	1.38646	0.401384	H	posneg	30	393741	335366	267120	191029	278593	185774	701721	338426	341083	423497	249740	216976	0	0	0	0	0	0	1.97744e+06	1.97744e+06	1.97744e+06	315909	315909
731.543	3.3743							-4.27837			D_serine_2h'D_serine_6h'L_serine_2h'L_serine_6h'Media_control_0h'MEM_only_2h'MEM_only_6h'Pooled		0	bp				0.14	0.47	1972145	pos276	0.808806	0.223178		pos	30	422524	443312	303726	370400	1.07304e+06	804444	335344	319966	290639	1.52352e+06	1.97214e+06	1.50421e+06	166038	195649	157714	184971	167327	85963.3	144941	144941	144941	237676	237676
130.099	4.06776	C7H14O2	14	Ethyl isovalerate	7	0	KEGG	0.426701	-30.5008	0.426701	Media_control_0h'Media_control_0h'MEM_only_2h'Pooled	Ethyl isovalerate	0	bp		0.3	xC13	0.12	0.25	1965958	neg121	1.06959	0.702979	H	neg	30	1.22091e+06	1.3464e+06	1.34645e+06	1.12399e+06	1.43392e+06	1.19622e+06	1.18334e+06	1.19872e+06	1.80405e+06	1.29295e+06	1.5658e+06	1.18828e+06	752098	623363	685360	1.28364e+06	1.22646e+06	1087952	1.36397e+06	1.36397e+06	1.36397e+06	1.53883e+06	1.53883e+06
387.247	4.13611							-3.73584			D_serine_2h'D_serine_6h'L_serine_6h'Media_control_0h'Media_control_0h'MEM_only_2h'MEM_only_6h'Pooled		0	bp				0.06	0.81	1962997	pos277	1.86442	0.429691		pos	30	376413	503574	736416	1.09084e+06	493516	565582	531219	532577	1.94986e+06	617456	552815	463134	147537	137625	135174	229094	206162	142657	274649	274649	274649	471124	471124
255.124	4.47046	C27H34N4O6	1	Phe-Phe-Thr-Pro	3	0	Peptides	-0.847094	-123.69		MEM_only_2h	Phe-Phe-Thr-Pro	0	bp				0.45	0.69	1949913	neg123	0.884516	0.811081	Double-charge	negneg	30	475965	1.48776e+06	752682	729268	207078	497276	471741	580674	1.35029e+06	413897	549882	658573	312004	328981	492211	445130	489934	423163	88867.9	88867.9	88867.9	363240	363240
196.058	11.9637	C6H12O7	11	D-Gluconic acid	10	Central	KEGG_Metacyc_HMDB	0.644832	-1.93655	-2.7215	D_serine_6h'MEM_only_6h'Pooled	D-Gluconic acid	0	bp		0.6	xC13	0.11	0.89	1946093	neg124	0.816826	0.617053	H	neg	30	92343.6	153505	71009.5	102108	502954	492496	45766.7	134227	78824.5	125510	1.94609e+06	1.01428e+06	14292.3	22211.9	17371.6	90237.1	51607.4	32715	24717.1	24717.1	24717.1	33531.2	33531.2
168.001	23.6923	C3H2F6O	1	Desflurane	3	0	KEGG	0.338963	77.8571		Media_control_0h	Desflurane	0	bp				0.8	0.8	1930290	neg126	1.02403	0.940938	H	neg	30	217090	280900	538470	294445	292259	202915	358711	383501	319155	278684	477865	226787	1167497	1054037	899391	418588	308081	413809	1.93029e+06	1.93029e+06	1.93029e+06	911163	911163
130.122	18.0766	C5H14N4	1	Agmatine	4	Central	KEGG_Metacyc_HMDB	0.184815	-55.6883		D_serine_2h'Media_control_0h'Media_control_0h	Agmatine	0	bp				1.56	1.73	1900831	pos279	0.329444	0.219825	H	pos	19	203370	109052	65485.2	4205.92	0	1.64126e+06	0	124499	0	0	0	884176	5811.89	4559.9	4596.11	36498.6	47972.1	39241.8	63932.3	63932.3	63932.3	56035.2	56035.2
383.558	10.9832	C21H36N7O16P3S	1	CoA	8	Central	KEGG_Metacyc_HMDB	0.61593	0	0.61593	D_serine_2h'D_serine_6h'L_serine_2h'L_serine_6h'Media_control_0h'MEM_only_2h'MEM_only_6h'Pooled	CoA	0	bp		3.3	x2-merxC13xNa+	0.07	0.58	1880423	neg129	1.13391	0.571313	2-charge	neg	27	474830	940849	952127	244252	816720	1.03366e+06	915142	905950	863795	1.29644e+06	1.45243e+06	1.8784e+06	0	0	0	0	0	0	11854.7	11854.7	11854.7	0	0
452.318	3.2736				0.2						Media_control_0h		0	bp				0.16	1.73	1874086	pos281	17.6587	0.163669		pospos	20	0	85562.8	0	0	322644	44606.6	547796	864132	98994.8	290370	0	0	458399	512102	450300	537120	520446	321956	1.87409e+06	1.87409e+06	1.87409e+06	0	0
188.172	11.5907				0.2						D_serine_2h'D_serine_6h'L_serine_2h'L_serine_6h'Media_control_0h'Media_control_0h'MEM_only_2h'MEM_only_6h'Pooled		0	bp				0.35	0.54	1871994	pos282	1.57246	0.150939		pospospos	30	405248	651792	835648	590003	1.87199e+06	1.10247e+06	1307734	825456	842993	762900	1.04587e+06	986927	0	0	0	0	0	0	624852	624852	624852	396132	396132
200.008	10.7842	C4H3F7O	1	Sevoflurane	3	0	KEGG	1.72232	52.2869		Media_control_0h'Media_control_0h	Sevoflurane	0	bp				0.75	0.75	1861926	neg131	0.883161	0.70944	H	neg	30	300801	419486	739860	467914	427606	371719	376145	459332	454067	579254	550582	470538	1.08457e+06	954544	905050	533041	496206	476498	1.08867e+06	1.08867e+06	1.08867e+06	1.64539e+06	1.64539e+06
539.419	2.79279										Media_control_0h'Media_control_0h'Pooled		0	bp		C35	xC13	0.06	0.49	1860369	pos283	1.41389	0.266037		posneg	30	608627	593759	414156	793437	834050	624231	790968	494204	1.00044e+06	1.07845e+06	530207	456548	953276	876537	796588	881944	804803	581397	979294	979294	979294	1.54346e+06	1.54346e+06
92.0474	9.86212	C3H8O3	1	Glycerol	8	Central	KEGG_Metacyc_HMDB	0.238002	-5.71787		D_serine_2h'D_serine_6h'L_serine_2h'MEM_only_2h'MEM_only_6h'Pooled	Glycerol	0	bp		-0.1	xC13	0.04	0.53	1846910	neg132	1.33961	0.456108	H	neg	30	1.07722e+06	856281	781409	635095	699732	797879	1.84691e+06	721428	1.06856e+06	531701	929574	672949	317785	372538	413568	552554	536134	302070	403990	403990	403990	521865	521865
166.099	4.50772	C10H14O2	17	Perillic acid	7	0	KEGG_Metacyc_Lipidmaps_HMDB	0.462022	-47.5281	0.462022	D_serine_2h'Media_control_0h'Media_control_0h	Perillic acid	0	bp	x-H2O	1.6	xNH3x-H2OxC13	0.11	0.5	1834961	pos285	0.968654	0.874614	H	pos	30	1.33333e+06	1308115	1.1224e+06	1396354	1.11356e+06	1.83496e+06	1.61933e+06	889971	1136561	1.60778e+06	1.1444e+06	1.02562e+06	886420	775165	1.11985e+06	775516	741492	860162	1.1238e+06	1.1238e+06	1.1238e+06	1.36957e+06	1.36957e+06
145.11	4.71381	C7H15NO2	6	4-Trimethylammoniobutanoate	4	Central	KEGG_Metacyc_HMDB	0.0709783	-58.0994		D_serine_2h'D_serine_6h'L_serine_2h'L_serine_6h'MEM_only_2h'MEM_only_6h'Pooled	4-Trimethylammoniobutanoate	0	bp				0.21	0.61	1831437	pos286	0.961915	0.80344	H	pos	30	939301	1.2448e+06	824795	359581	470426	1.07383e+06	1.07276e+06	853981	967571	1831437	1.11421e+06	1.78697e+06	33875.5	29776.7	35849.5	87400.1	68647.2	34874.5	33965.1	33965.1	33965.1	51096.4	51096.4
203.08	10.5832	C8H13NO5	2	N2-Acetyl-L-aminoadipate	8	Central	KEGG_Metacyc	1.32422	3.90631		D_serine_2h'L_serine_2h'L_serine_6h'Media_control_0h'MEM_only_2h'MEM_only_6h'Pooled	N2-Acetyl-L-aminoadipate	0	bp			x-H2O	0.06	1.17	1830330	pos287	2.18916	0.306302	H	pospospos	30	78508.2	339412	420036	1.83033e+06	454101	74857.9	445797	298480	1.09015e+06	60998	132891	100484	7306.97	13331.8	6320.8	11678.3	11906.5	9711.06	12929.8	12929.8	12929.8	14606	14606
90.0317	12.6569	C3H6O3	6	Glyceraldehyde	8	Central	KEGG_Metacyc_HMDB	0.534867	28.8586	0.590403	D_serine_6h'L_serine_2h'L_serine_6h'Media_control_0h'Media_control_0h'MEM_only_2h'MEM_only_6h'Pooled	Glyceraldehyde	0	bp	x2+	-0.3	xC13x-H2OxNa+	0.15	0.96	1821684	neg134	1.20755	0.781563	H	neg	30	55294.6	58654.5	269699	271807	101003	64143.8	245286	58745	159244	58699.6	73870.8	55688.4	32437.4	30631	26683.4	46813	38952.6	39211.3	1.75826e+06	1.75826e+06	1.75826e+06	1821684	1821684
304.117	8.32164										D_serine_2h'D_serine_6h'L_serine_6h'Media_control_0h'Media_control_0h'MEM_only_2h'MEM_only_6h'Pooled		0	bp		C13	xC13	0.2	0.96	1821262	pos289	0.883275	0.848875		posneg	30	118548	52485.6	162097	65023.5	45915.2	60302.4	206178	38107.8	49960.1	73030.6	43801.9	77391.8	0	0	0	0	0	0	1.00358e+06	1.00358e+06	1.00358e+06	1.82126e+06	1.82126e+06
289.059	12.7767	C14H11NO6	1	Dianthramine	7	0	KEGG	2.15616	39.7227		D_serine_2h'L_serine_2h'L_serine_6h'Media_control_0h'Media_control_0h'MEM_only_6h'Pooled	Dianthramine	0	bp	xNa+			0.07	0.85	1774138	pos292	0.950931	0.927472	H	pos	30	14000.9	50386.2	25542.1	4415.95	236277	200337	17904.3	49972.5	17639.7	1.77414e+06	583388	1.76312e+06	0	0	0	0	0	0	29997.4	29997.4	29997.4	27308	27308
185.069	7.75836										D_serine_2h'D_serine_6h'L_serine_2h'L_serine_6h'Media_control_0h'Media_control_0h'MEM_only_2h'MEM_only_6h'Pooled		0	bp		C9	xC13xNa+	0.17	0.77	1755144	pos295	1.53602	0.0406981		pos	30	675913	963677	1.03198e+06	1.75514e+06	535588	499440	1.40975e+06	1.38235e+06	1.3115e+06	318188	579721	441349	4545.63	5497.01	4893.04	18199.5	13842.3	8454.67	32959.3	32959.3	32959.3	26089.6	26089.6
138.043	10.17	C6H6N2O2	3	Urocanate	8	Central	KEGG_Metacyc_HMDB	0.0444221	14.6941		D_serine_6h'L_serine_2h'Media_control_0h'Media_control_0h'MEM_only_6h'Pooled	Urocanate	0	bp		-0.3	xC13	0.09	0.49	1745676	pos296	1.2091	0.462163	H	pos	30	277960	454903	214750	310724	230639	369833	329860	413153	402746	158372	328031	377974	195675	220537	210155	183747	186676	148248	688017	688017	688017	1.74568e+06	1.74568e+06
162.126	3.86002										L_serine_2h'Media_control_0h'Media_control_0h		0	bp		C10	xNH3xC13	0.18	0.36	1738531	pos298	1.4598	0.00545883		pos	30	1.13341e+06	1.1418e+06	1062853	1338045	1236375	906972	1.55326e+06	1.73853e+06	1.5811e+06	1518665	1.06052e+06	1.08781e+06	926808	737939	780742	910530	745965	1.22168e+06	1.46073e+06	1.46073e+06	1.46073e+06	1.61138e+06	1.61138e+06
340.207	3.01165										Media_control_0h'Pooled		0	bp		C19	xC13	0.08	0.78	1737253	neg135	1.80387	0.146519		negneg	30	181296	242299	128892	258885	262590	570854	289076	242933	464609	242389	531093	308254	223128	244472	230765	247364	267158	175166	258355	258355	258355	1.73725e+06	1.73725e+06
210.046	4.51221										Media_control_0h'Media_control_0h		0	bp				0.15	0.9	1722768	pos299	1.75859	0.00876113		pos	30	138418	109633	111544	276615	189408	349228	236607	187750	208025	462963	119201	99225.4	787608	971578	1.19572e+06	1.13487e+06	1.18202e+06	1.26104e+06	1.72277e+06	1.72277e+06	1.72277e+06	1.66094e+06	1.66094e+06
318.086	5.08266				0.2						Media_control_0h'Media_control_0h		0	bp					0	1718223	pos300	0	ND		pos	6	0	0	0	0	0	0	0	0	0	0	0	0	0	0	0	0	0	0	1.71822e+06	1.71822e+06	1.71822e+06	33881.4	33881.4
436.186	3.6943										D_serine_2h'D_serine_6h'L_serine_2h'L_serine_6h'Media_control_0h'Media_control_0h'MEM_only_2h'MEM_only_6h'Pooled		0	bp		C26	xC13	0.09	0.31	1717940	pos301	1.0872	0.679893		pos	30	551048	389691	441474	699267	701298	487422	598345	352334	552059	714009	405486	472822	295202	302750	326804	273137	211033	223236	1.71794e+06	1.71794e+06	1.71794e+06	1.17724e+06	1.17724e+06
155.991	8.34633	C3H8O3S2	1	2-(Methylthio)ethanesulfonate	7	0	KEGG_Metacyc	-1.60172	14.5511		D_serine_2h'D_serine_6h'L_serine_2h'L_serine_6h'MEM_only_2h'MEM_only_6h'Pooled	2-(Methylthio)ethanesulfonate	0	bp		1.4	xC13xACNxNa+	0.06	0.47	1694833	pos305	0.986759	0.93494	H	pos	24	1.12811e+06	1.69483e+06	1428197	748063	1.33233e+06	1.46589e+06	1.15093e+06	1637053	1.40687e+06	940318	1605300	1.08831e+06	0	0	0	0	0	0	0	0	0	0	0
231.133	13.4077	C8H17N5O3	1	Gly-Arg	7	0	Peptides	-0.725572	-1.56554		D_serine_6h'L_serine_2h'L_serine_6h'Pooled	Gly-Arg	0	bp		0.4	xC13x-NH3	0.05	1.73	1636266	pos308	2.39648	0.152035	H	pos	21	0	17645.3	6644.45	42147	218920	256196	18072.8	18069.5	22067.6	511561	632738	1.00596e+06	0	0	0	0	0	0	0	0	0	0	0
175.868	16.2408										D_serine_2h'L_serine_2h'L_serine_6h'Media_control_0h'Media_control_0h'Pooled		0	bp			xCl	0.7	1.2	1629932	pos309	1.48694	0.105037		pos	30	191241	341506	215482	224753	1.62993e+06	200028	403372	376078	333125	462651	413053	202933	0	0	0	3628.91	0	0	257032	257032	257032	93026.4	93026.4
150.068	4.40107	C9H10O2	10	4-Coumaryl alcohol	7	0	KEGG_Metacyc_HMDB	0.0494613	-42.8256	0.0494613	Pooled	4-Coumaryl alcohol	0	bp		-0.1	xC13	0.29	0.79	1618851	neg136	1.37912	0.508628	H	neg	30	376601	454749	789970	917742	318094	436931	814850	294192	1.12696e+06	838070	405626	473441	194474	222849	391464	205740	236978	419699	269954	269954	269954	388019	388019
286.078	8.76084										Pooled		0	bp				0.04	1.73	1616265	pos311	0.0221223	0.208364		pos	19	1.02948e+06	456918	73994.8	1.61626e+06	286854	159899	20649.9	13869.6	0	0	13385.3	0	0	0	0	0	0	0	0	0	0	0	0
212.091	10.9076	C8H12N4O3	1	Gly-His	7	0	Peptides	1.28552	5.10908		D_serine_2h'D_serine_6h'L_serine_2h'L_serine_6h'Media_control_0h'Media_control_0h'MEM_only_2h'MEM_only_6h'Pooled	Gly-His	0	bp				0.03	0.13	1600894	pos312	1.056	0.528209	H	posnegpospos	30	1.3226e+06	1.24796e+06	1.31335e+06	1.1513e+06	1.34468e+06	1.48754e+06	1.55401e+06	1.24494e+06	1.30244e+06	1.5709e+06	1.51368e+06	1.56896e+06	868160	780142	776110	648324	623363	700299	1.3807e+06	1.3807e+06	1.3807e+06	1.45356e+06	1.45356e+06
203.127	13.2452	C8H17N3O3	1	Lys-Gly	7	0	Peptides	0.686747	-17.0073		D_serine_6h'Pooled	Lys-Gly	0	bp				0.17	1.49	1590590	pos313	0	ND	H	pos	17	0	0	0	9440.99	61622	92954.3	0	0	0	125112	216940	677384	0	0	0	0	0	0	0	0	0	0	0
133.038	12.4895	C4H7NO4	4	L-Aspartate	10	Central	KEGG_Metacyc_HMDB	0.232459	-0.402807	-2.9997	D_serine_2h'D_serine_6h'L_serine_2h'L_serine_6h'Media_control_0h'MEM_only_2h'MEM_only_6h'Pooled	L-Aspartate	0	bp		0	xC13	0.08	0.45	1575278	neg139	1.43993	0.169459	H	negpos	30	527066	939619	1.05372e+06	1278521	736928	864127	1.47278e+06	946155	1.21029e+06	631193	986166	1.57528e+06	24985.4	39628	33499.8	31566.2	48164.7	20578.7	27635.1	27635.1	27635.1	49967.1	49967.1
166.063	7.08643	C9H10O3	17	3-(3-Hydroxy-phenyl)-propanoic acid	8	Central	KEGG_Metacyc_HMDB	0.177519	-0.691221	0.207628	D_serine_2h'D_serine_6h'L_serine_2h'L_serine_6h'MEM_only_2h'MEM_only_6h'Pooled	3-(3-Hydroxy-phenyl)-propanoic acid	0	bp				0.3	0.55	1564895	neg140	1.02002	0.966217	H	neg	24	100421	260695	347644	215311	506495	750383	92075.5	341677	289199	1.56489e+06	1.27515e+06	657630	0	0	0	0	0	0	0	0	0	0	0
230.163	4.41065	C11H22N2O3	2	Leu-Val	3	0	Peptides	-0.149409	-61.4761		D_serine_2h'D_serine_6h'L_serine_2h'L_serine_6h'MEM_only_2h'MEM_only_6h'Pooled	Leu-Val	0	bp	xACN			0.71	0.71	1546670	pos315	1.55495	0.200989	H	pos	24	180383	343646	331246	663143	868774	987783	455158	291199	583557	1.54667e+06	992325	1.33699e+06	0	0	0	0	0	0	0	0	0	0	0
249.044	11.2298				0.1						D_serine_2h'D_serine_6h'L_serine_2h'L_serine_6h'Media_control_0h'Media_control_0h'MEM_only_2h'Pooled		0	bp	xK+	C7	xC13	0.05	0.53	1505069	pos319	1.03535	0.569397		pospospos	30	679864	678709	718917	680391	826340	900893	778953	715151	656828	965678	1.11895e+06	882226	529650	539134	522412	329144	328228	302811	1.50507e+06	1.50507e+06	1.50507e+06	1.02004e+06	1.02004e+06
185.975	14.7398				0.2						Media_control_0h'Media_control_0h		0	bp				0.49	0.49	1502938	neg142	1.08477	0.31857		neg	30	566228	620099	495254	610794	770156	547811	588688	606774	628669	636451	696218	537562	534861	538286	520148	597272	447219	400255	614283	614283	614283	975679	975679
187.169	19.8629	C9H21N3O	2	N1-Acetylspermidine	7	0	KEGG_Metacyc_HMDB	0.315764	13.6268		D_serine_2h'D_serine_6h'L_serine_2h'L_serine_6h'Media_control_0h'Media_control_0h'MEM_only_2h'MEM_only_6h'Pooled	N1-Acetylspermidine	0	bp				0.25	0.46	1500567	pos322	1.00064	0.99594	H	pos	30	762365	724542	655458	688449	1.06741e+06	738574	601728	859389	682626	1.50057e+06	732288	709383	0	0	0	6050.74	8709.71	5680.22	702535	702535	702535	439131	439131
178.121	4.61333										Media_control_0h		0	bp			xACN	0.26	0.9	1499613	pos323	0.62022	0.357559		pos	30	1.04478e+06	1.49961e+06	520428	824352	663060	898077	1.09915e+06	285499	516212	206961	366881	151914	467402	858223	1.03689e+06	183274	214327	38333.6	421162	421162	421162	1.17158e+06	1.17158e+06
130.122	22.0742	C5H14N4	1	Agmatine	8	Central	KEGG_Metacyc_HMDB	0.317048	-27.4938		D_serine_2h'Media_control_0h	Agmatine	0	bp				1.35	1.73	1499004	pos324	0.237565	0.20405	H	pospospospos	25	201034	84788.3	47218.1	2500.74	0	682827	2408.45	76710.2	0	2053.16	0	893514	1888.68	0	0	25656.7	29510.5	22747.9	39908.1	39908.1	39908.1	22991.2	22991.2
364.098	12.849										D_serine_2h'D_serine_6h'L_serine_2h'L_serine_6h'Media_control_0h'Media_control_0h'MEM_only_2h'MEM_only_6h'Pooled		0	bp				0.14	0.79	1498853	pos325	1.43567	0.293804		pos	30	715973	643156	473268	1.49885e+06	597628	482384	1.24939e+06	632678	748661	104693	406508	126799	14623.5	22413.3	19443.7	12416.7	12720.6	7447.25	51052.1	51052.1	51052.1	75913.6	75913.6
271.178	3.60648										D_serine_6h'L_serine_6h'Media_control_0h'Media_control_0h'MEM_only_2h'MEM_only_6h'Pooled		0	bp			x-NH3	0.1	0.97	1491018	pos326	0.599584	0.568651		pospos	30	1.49102e+06	147545	517198	500608	172449	534485	273788	179402	839369	312790	130343	546345	80385.8	44325.2	46889.9	49687	96146.8	49741.9	141004	141004	141004	201812	201812
161.051	4.67776	C6H11NO2S	1	allylcysteine	3	0	KEGG_Metacyc	0.211684	-75.7427		D_serine_2h'D_serine_6h'L_serine_6h'MEM_only_6h'Pooled	allylcysteine	0	bp				0.16	1.19	1489593	pos327	1.88619	0.566122	H	pos	22	57165	49217.5	111991	42386.1	160202	162477	317194	94700.7	0	143720	154054	302276	0	0	0	0	0	0	0	0	0	0	0
393.345	3.16968										Media_control_0h'Media_control_0h		0	bp		C24	xC13x-NH3	0.07	0.89	1485509	pos328	1.299	0.332381		pos	30	675155	382381	324026	536507	632888	845826	583521	549208	661914	805963	724126	396584	835484	897976	822746	751545	714756	556363	1.17778e+06	1.17778e+06	1.17778e+06	1.00762e+06	1.00762e+06
149.105	8.68648	C6H15NO3	1	Triethanolamine	8	Central	KEGG	0.416607	5.38637		D_serine_2h'D_serine_6h'L_serine_2h'L_serine_6h'Media_control_0h'Media_control_0h'MEM_only_2h'MEM_only_6h'Pooled	Triethanolamine	0	bp		-0.6	xC13	0.04	0.78	1484555	pos330	1.12693	0.845503	H	pos	30	1.14136e+06	576106	368131	524957	415251	493304	396493	469275	1.48455e+06	519059	627850	559284	220132	261928	271414	236130	227783	159432	1.04237e+06	1.04237e+06	1.04237e+06	366391	366391
233.07	5.14729							4.1405			D_serine_2h'D_serine_6h'L_serine_2h'L_serine_6h'Media_control_0h'MEM_only_2h'Pooled		0	bp				0.12	0.44	1480318	pos331	0.913711	0.379943		pos	30	1.31383e+06	1.22375e+06	1.20205e+06	1.13325e+06	1.35247e+06	1.26825e+06	1.32757e+06	1.06961e+06	1.01976e+06	1.48032e+06	1011518	731593	576489	658922	639206	356617	383856	345496	938560	938560	938560	624493	624493
103.063	11.0751	C4H9NO2	14	N,N-Dimethylglycine	8	Central	KEGG_Metacyc_HMDB	-0.0177724	-2.66518		L_serine_6h'MEM_only_6h'Pooled	N,N-Dimethylglycine	0	bp				0.03	0.09	1463065	pos332	1.03231	0.632113	H	pos	30	1.06909e+06	1.11416e+06	1.19199e+06	1.15254e+06	1.17738e+06	1.34393e+06	1277022	1124395	1.08287e+06	1423016	1.44654e+06	1.40978e+06	1.28457e+06	1.1445e+06	1.18392e+06	987244	898323	1.00419e+06	1126298	1126298	1126298	1.10883e+06	1.10883e+06
481.398	2.89218										Media_control_0h'Media_control_0h		0	bp		C24	xC13	0.08	0.84	1462755	pos333	1.21317	0.450102		pos	30	571676	376982	347779	757095	669929	790373	619988	356090	596715	950572	782259	469795	765968	859825	704092	698033	654585	517020	1.04974e+06	1.04974e+06	1.04974e+06	927177	927177
116.059	11.9772	C4H8N2O2	2	Diacetylhydrazine	4.5	0	KEGG	0.126568	26.4982	0.126568	D_serine_2h'D_serine_6h'L_serine_2h'L_serine_6h'MEM_only_2h'MEM_only_6h'Pooled	Diacetylhydrazine	0	bp		2.5	xC13	0.15	0.76	1459229	neg143	0.0465039	0.0546696	H	neg	24	502017	810426	370045	1.45923e+06	366272	515713	22296.6	29049	26896.5	3316.63	18110.8	14087.7	0	0	0	0	0	0	0	0	0	0	0
97.9674	14.5148	H2O4S	1	Sulfate	8	Central	KEGG_Metacyc_HMDB	0.102236	19.1797		D_serine_2h'Media_control_0h'Media_control_0h'Pooled	Sulfate	0	bp			xS34	0.09	0.86	1450097	neg144	0.546932	0.244597	H	neg	30	538913	181208	381602	122306	152064	202369	254867	137027	210674	134321	169239	169037	113770	124777	127391	132304	157008	93702.5	1.21142e+06	1.21142e+06	1.21142e+06	1.4501e+06	1.4501e+06
210.068	3.64639	C14H10O2	4	Phenanthrene-3,4-diol	3	0	KEGG_Metacyc	0.309216	-57.7539		D_serine_2h'D_serine_6h'L_serine_2h'L_serine_6h'Media_control_0h'Media_control_0h'MEM_only_2h'MEM_only_6h'Pooled	Phenanthrene-3,4-diol	0	bp				0.13	0.71	1443946	pos335	2.09955	0.133406	H	pos	30	194151	509334	604058	449987	407764	1.27273e+06	1325174	662504	757574	1.44395e+06	748757	276114	0	0	0	0	0	0	219244	219244	219244	99602.2	99602.2
349.319	3.29496										Media_control_0h'Media_control_0h		0	bp		C19	x-NH3xC13	0.11	0.87	1439274	pos336	1.1953	0.372155		pos	30	602574	426644	337062	535071	646904	849906	561940	536967	534207	773013	742359	382438	864534	830186	825055	730798	689889	555508	1.11129e+06	1.11129e+06	1.11129e+06	942252	942252
284.029	3.35746										D_serine_2h'D_serine_6h'L_serine_2h'Media_control_0h'Media_control_0h'MEM_only_2h'MEM_only_6h'Pooled		0	bp		C13	xC13xS34	0.2	0.58	1431701	neg145	1.4344	0.461628		neg	30	614330	740580	496498	654893	496409	1.01683e+06	419541	804422	1.4317e+06	646698	440736	364655	412182	409466	372238	213731	206381	288568	641799	641799	641799	1.41711e+06	1.41711e+06
176.08	11.0866	C6H12N2O4	4	Ala-Ser	7	0	Metacyc_Peptides	0.591875	-5.55906		D_serine_2h'D_serine_6h'L_serine_6h'MEM_only_2h'MEM_only_6h'Pooled	Ala-Ser	0	bp				0.06	1.02	1430296	neg146	0.156191	0.0125536	H	negpos	24	190672	295770	318319	302109	1.4303e+06	949261	91265.9	13363.3	21067.3	95552.9	26262.2	41282.4	0	0	0	0	0	0	0	0	0	0	0
167.982	13.779	C3H5O6P	3	Phosphoenolpyruvate	10	Central	KEGG_Metacyc_HMDB	0.332806	0.0653697		D_serine_2h'L_serine_2h'L_serine_6h'MEM_only_2h'Pooled	Phosphoenolpyruvate	0	bp		0.2	xC13	0.15	1.26	1429357	neg147	0.620664	0.383771	H	negpos	24	262428	173513	84310.3	47149	94201.5	498403	78920.4	192297	51683.5	680722	576357	810357	0	0	0	0	0	0	0	0	0	0	0
158.094	4.42705	C8H14O3	9	[FA oxo(8:0)] 3-oxo-octanoic acid	7	0	Metacyc_Lipidmaps_HMDB	0.337797	-35.4112		MEM_only_2h	[FA oxo(8:0)] 3-oxo-octanoic acid	0	bp			x-H2O	0.44	0.73	1409371	pos338	0.984427	0.941234	H	posneg	30	858676	1.33113e+06	907235	981203	924350	809681	1.22414e+06	751270	1073400	862621	940669	918945	509867	491178	617474	820868	888172	583124	766538	766538	766538	804680	804680
244.106	12.3007	C10H16N2O5	2	Glu-Pro	7	0	Peptides	0.282914	9.09355		D_serine_2h'D_serine_6h'L_serine_2h'MEM_only_2h'MEM_only_6h'Pooled	Glu-Pro	0	bp				0.13	1.05	1398058	neg152	1.10241	0.731391	H	neg	24	22251.2	58324.2	51582.6	14979.9	185093	139329	49342.3	41374.9	54975	173861	331224	1.39806e+06	0	0	0	0	0	0	0	0	0	0	0
132.079	4.48327	C6H12O3	14	[FA hydroxy(6:0)] 4-hydroxy-hexanoic acid	7	0	Lipidmaps	0.223641	10.7794		D_serine_2h'D_serine_6h'L_serine_2h'L_serine_6h'Media_control_0h'Media_control_0h'MEM_only_2h'MEM_only_6h'Pooled	[FA hydroxy(6:0)] 4-hydroxy-hexanoic acid	0	bp				0.44	0.48	1377895	neg155	0.773266	0.091919	H	negnegpos	30	844323	659168	672951	523001	690851	936277	503169	597026	582773	1.37789e+06	925298	619774	41489.9	70531.1	71423.7	59604.1	39281.6	76004.4	89666.6	89666.6	89666.6	105319	105319
306.037	10.0599				0.1			-3.06663			D_serine_2h'D_serine_6h'L_serine_2h'L_serine_6h'MEM_only_2h'MEM_only_6h'Pooled		0	bp	xK+	C11	xC13	0.07	0.45	1376741	pos343	1.26424	0.456961		pos	24	441253	1193967	937153	814138	1.37674e+06	1.03819e+06	779052	1319338	1153700	706896	1.02754e+06	942588	0	0	0	0	0	0	0	0	0	0	0
208.146	3.16445	C13H20O2	3	4-Heptyloxyphenol	7	0	KEGG	0.378182	-42.501	0.378182	D_serine_2h'D_serine_6h'L_serine_2h'MEM_only_2h'MEM_only_6h'Pooled	4-Heptyloxyphenol	0	bp			x-FA	0.13	0.83	1368799	pos344	0.728941	0.483582	H	pospos	30	344458	624036	824541	626793	288813	523695	396480	185633	724904	1.36231e+06	180843	613890	172574	158629	163916	167855	147955	143803	130998	130998	130998	159183	159183
437.372	3.03556										Media_control_0h'Media_control_0h		0	bp		C30	xC13	0.07	0.83	1364382	pos346	1.35547	0.14063		pos	30	542677	370248	329139	526503	632953	834412	555815	499019	628750	808961	722458	423987	877927	821010	718075	738975	702017	553117	1.02585e+06	1.02585e+06	1.02585e+06	922145	922145
326.001	3.45791										D_serine_6h'Media_control_0h'Media_control_0h		0	bp			xCl37	0.17	0.31	1363331	pos347	0.917845	0.69063		pos	30	1012900	776892	538501	999820	1.08559e+06	861133	756205	652107	728701	947783	608628	777344	751052	744122	771173	556339	639127	663899	1.26882e+06	1.26882e+06	1.26882e+06	1.36333e+06	1.36333e+06
245.174	12.473	C11H23N3O3	1	Lys-Val	7	0	Peptides	-0.407124	4.71342	-0.794604	D_serine_2h'D_serine_6h'L_serine_2h'L_serine_6h'MEM_only_2h'MEM_only_6h'Pooled	Lys-Val	0	bp		0.2	xC13	0.05	0.78	1359213	pos348	1.17851	0.79137	H	posposneg	24	1.00137e+06	587636	298812	280422	484593	255992	1.35921e+06	655728	209874	447544	511396	267874	0	0	0	0	0	0	0	0	0	0	0
202.132	7.27484	C9H18N2O3	3	Leu-Ala	7	0	Peptides	0.513351	-11.9219		D_serine_2h'D_serine_6h'L_serine_2h'L_serine_6h'MEM_only_2h'MEM_only_6h'Pooled	Leu-Ala	0	bp		0.4	xC13	0.08	0.52	1355863	pos349	1.01051	0.973618	H	pospos	30	70101.1	199381	165169	149961	380170	455352	175906	118931	144381	669741	782324	772812	56056.1	55986.3	48374.1	67449.1	57802.1	35091.9	51800.2	51800.2	51800.2	56864.8	56864.8
214.132	8.19526	C10H18N2O3	2	Dethiobiotin	8	Central	KEGG_Metacyc_HMDB	0.328387	13.6086	0.328387	D_serine_2h'D_serine_6h'L_serine_2h'MEM_only_2h'Pooled	Dethiobiotin	0	bp				0.13	1.04	1354364	pos351	1.49036	0.213636	H	pos	30	34874.2	94071	93245.8	59041.6	367582	286669	84775.2	133236	113134	220865	331243	1.00669e+06	10296.2	13329.8	13248	23677.1	14755.6	20764.7	8173.27	8173.27	8173.27	8636.99	8636.99
260.137	10.3549	C11H20N2O5	4	Glu-Leu	7	0	Peptides	-0.502636	11.6017		D_serine_2h'D_serine_6h'L_serine_2h'L_serine_6h'MEM_only_2h'Pooled	Glu-Leu	0	bp		-0.4	xNa+xC13xC13	0.22	0.87	1340931	pos352	1.78597	0.0519835	H	posneg	24	26584.8	61854.5	54423.5	35710.9	162504	241637	82786.9	75081.7	97280.2	373546	450446	762686	0	0	0	0	0	0	0	0	0	0	0
88.0161	8.55794	C3H4O3	3	Pyruvate	10	Central	KEGG_Metacyc_Lipidmaps_HMDB	0.0450068	-0.0240298	0.101815	D_serine_2h'D_serine_6h'L_serine_2h'L_serine_6h'MEM_only_2h'MEM_only_6h'Pooled	Pyruvate	0	bp		0.8	xC13	0.08	0.58	1337819	neg158	0.494093	0.215704	H	neg	30	660346	293696	301469	170919	217933	321745	310044	180976	129319	445966	435228	399702	14155.8	15093.6	13987.9	20531.4	26470.6	14771	16168	16168	16168	18960.7	18960.7
187.169	5.21569	C9H21N3O	2	N1-Acetylspermidine	3	0	KEGG_Metacyc_HMDB	0.397021	-228.935		D_serine_2h'D_serine_6h'L_serine_2h'L_serine_6h'Media_control_0h'Media_control_0h'MEM_only_2h'MEM_only_6h'Pooled	N1-Acetylspermidine	0	bp				0.36	0.59	1287102	pos355	1.91747	0.208219	H	pos	30	222361	380053	737232	383799	797004	703427	1.2871e+06	712187	569436	552497	534226	742236	0	0	0	0	0	0	498017	498017	498017	556393	556393
398.183	9.82169										D_serine_2h'D_serine_6h'L_serine_2h'L_serine_6h'MEM_only_2h'MEM_only_6h'Pooled		0	bp				0.16	0.64	1285504	pos356	1.65242	0.163064		pos	24	31271.8	111821	93254.4	48634.4	213624	211653	129237	120344	140964	477422	491257	570312	0	0	0	0	0	0	0	0	0	0	0
77.9772	24.3467				0.2			-4.56974			L_serine_2h'L_serine_6h'Media_control_0h		0	bp				0.19	0.31	1276848	neg163	1.60944	0.00688812		neg	30	728238	689682	588543	552034	699612	543223	1.11554e+06	1.15438e+06	959370	1.27685e+06	1.08685e+06	1128405	507819	559976	511787	848723	809650	772235	1169286	1169286	1169286	644605	644605
189.082	4.3753	C8H15NO2S	1	Prenyl-L-cysteine	4	Central	KEGG_Metacyc_HMDB	0.154149	-76.1617		D_serine_6h'MEM_only_6h'Pooled	Prenyl-L-cysteine	0	bp				0.42	1.73	1274446	pos358	4.0489	0.272275	H	pos	20	0	0	42143.8	96770.4	496539	544411	87219.4	83416.7	0	47515	953681	1.27445e+06	0	0	0	0	0	0	0	0	0	0	0
189.046	4.51004										L_serine_6h'MEM_only_6h'Pooled		0	bp				0.13	1.73	1267423	pos359	1.35158	0.845406		pos	18	0	0	315827	0	178750	203350	426866	0	0	157406	170251	329483	0	0	0	0	0	0	0	0	0	0	0
439.591	13.0781	C28H43N5O23P2	1	UDP-N-acetylmuramoyl-L-alanyl-D-glutamate	8	Central	KEGG_Metacyc	0.349298	0		D_serine_2h'D_serine_6h'L_serine_6h'MEM_only_2h'MEM_only_6h'Pooled	UDP-N-acetylmuramoyl-L-alanyl-D-glutamate	0	bp		-21.5	x2-merxC13xC13xNa+	0.08	0.83	1264003	neg164	0.252704	0.0782865	Double-charge	neg	24	481882	1264003	1.10292e+06	168093	322811	738529	21555.9	411630	286720	403802	409900	96718.9	0	0	0	0	0	0	0	0	0	0	0
189.947	14.6379				0.2						Media_control_0h		0	bp				0.71	0.71	1256628	neg168	0.88751	0.294717		neg	30	321656	374174	314173	379364	566499	382966	342624	257020	296744	404894	404312	346038	359081	359614	343001	387882	299998	283657	382202	382202	382202	866386	866386
673.455	2.82532										D_serine_2h'D_serine_6h'L_serine_2h'L_serine_6h'Media_control_0h'Media_control_0h'MEM_only_2h'MEM_only_6h'Pooled		0	bp				0.15	0.62	1243530	pos360	1.31003	0.457196		pos	30	544831	407325	466087	359595	609288	404343	423079	500014	934843	346876	614857	587242	0	0	0	0	0	0	289009	289009	289009	531152	531152
388.097	10.8523										D_serine_2h'D_serine_6h'L_serine_2h'L_serine_6h'MEM_only_2h'MEM_only_6h'Pooled		0	bp				0.04	0.79	1231844	pos361	0.975405	0.963781		pos	24	6187.25	47662.3	52322	34184.7	574788	609570	14055.5	43965.4	45539.3	208659	1.23184e+06	740106	0	0	0	0	0	0	0	0	0	0	0
164.047	12.8686	C9H8O3	13	enol-Phenylpyruvate	8	Central	KEGG_Metacyc_HMDB	0.630777	41.1575	0.600298	D_serine_2h'L_serine_2h'MEM_only_2h'Pooled	enol-Phenylpyruvate	0	bp				0.06	1.44	1230015	neg171	0.455748	0.218218	H	neg	24	354264	108516	238353	13991.7	46023.5	122939	196576	75735.7	47228.3	60097.8	191289	471628	0	0	0	0	0	0	0	0	0	0	0
141.985	13.6438	C2H7O3PS	1	dimethylthiophosphate	7	0	Metacyc	1.03512	47.8694		L_serine_2h'Media_control_0h'Media_control_0h	dimethylthiophosphate	0	bp				0.69	0.69	1221345	neg173	0.990764	0.885316	H	neg	30	370716	434786	367475	385001	573564	357353	383972	382752	395418	425345	382501	281638	319797	353973	346077	374277	309501	296765	449191	449191	449191	1.04327e+06	1.04327e+06
96.9875	24.5591				0.2						D_serine_6h'MEM_only_6h		0	bp			x-H2O	0.08	0.14	1219300	neg174	0.938242	0.562061		neg	30	762421	586716	624482	1.11104e+06	1.06868e+06	977820	559685	677777	614269	649330	653387	723554	554988	585927	572462	807755	772598	725488	494481	494481	494481	630801	630801
283.092	11.3318	C10H13N5O5	5	Guanosine	10	Central	KEGG_Metacyc_HMDB	0.18171	-0.335996		D_serine_2h'D_serine_6h'L_serine_2h'L_serine_6h'MEM_only_2h'Pooled	Guanosine	0	bp		-1.1	xNa+xC13	0.03	0.97	1218487	neg175	1.38347	0.376568	H	neg	24	259685	1.008e+06	821122	610679	214177	212310	773473	897828	1218487	192168	205504	104899	0	0	0	0	0	0	0	0	0	0	0
404.563	10.1428	C23H38N7O17P3S	1	Acetyl-CoA	8	Central	KEGG_Metacyc_Lipidmaps_HMDB	0.411894	0	0.411894	D_serine_2h'D_serine_6h'L_serine_2h'L_serine_6h'MEM_only_2h'MEM_only_6h'Pooled	Acetyl-CoA	0	bp		4.4	x2-merxC13	0.1	0.75	1217436	neg176	0.880053	0.481532	2-charge	neg	24	162628	193406	246516	148883	156275	289915	212479	168979	148817	589672	414504	594938	0	0	0	0	0	0	0	0	0	0	0
241.093	8.39798										D_serine_2h'D_serine_6h'L_serine_2h'Media_control_0h'Media_control_0h'MEM_only_2h'MEM_only_6h'Pooled		0	bp		C9	xC13xNa+	0.07	0.95	1217152	pos363	1.19069	0.496543		posneg	30	98476.5	130289	158703	52104.1	194326	211916	156873	199512	104972	154680	387846	1.21715e+06	0	0	0	0	0	0	310365	310365	310365	280509	280509
301.107	9.41231										D_serine_2h'D_serine_6h'L_serine_2h'L_serine_6h'Media_control_0h'Media_control_0h'MEM_only_2h'MEM_only_6h'Pooled		0	bp		C15	xNa+xC13	0.14	0.18	1211984	pos364	0.9697	0.623617		pos	30	949835	1.08679e+06	1.01939e+06	923896	966094	1110365	974022	921897	1.0675e+06	1.01973e+06	1.21198e+06	1.0219e+06	0	0	0	0	0	0	843036	843036	843036	862556	862556
356.329	2.8776	C22H44O3	6	[FA hydroxy(22:0)] 13-hydroxy-docosanoic acid	7	0	KEGG_Metacyc_Lipidmaps	-0.166132	-27.9771		Media_control_0h	[FA hydroxy(22:0)] 13-hydroxy-docosanoic acid	0	bp		1.3	xC13	0.28	0.34	1211584	pos365	1.2053	0.411193	H	pospos	30	624563	400821	331987	629551	593766	517404	619383	507288	509369	524125	715407	495611	838160	778206	752414	392396	391131	510911	857621	857621	857621	674034	674034
242.677	4.00468				0.2						Media_control_0h'Pooled		0	bp				0.08	0.68	1206735	pos366	1.39699	0.0835216		pos	30	459037	444471	320605	601152	549607	485991	592000	467271	650798	709011	358184	312776	356964	373022	528263	713634	695724	282096	518366	518366	518366	747693	747693
368.113	12.5082							5.14443			Media_control_0h'Media_control_0h		0	bp		C12	xC13		1.73	1203571	neg177	0.145432	0.483645		neg	9	0	0	24699.2	16375.4	0	0	3592.05	0	0	0	0	0	0	0	0	0	0	0	740295	740295	740295	1.20357e+06	1.20357e+06
111.043	10.6529	C4H5N3O	1	Cytosine	10	Central	KEGG_Metacyc_HMDB	-0.0776072	1.84393		D_serine_2h'D_serine_6h'L_serine_2h'L_serine_6h'MEM_only_2h'Pooled	Cytosine	0	bp				0.04	1.18	1203361	pos367	1.11175	0.708605	H	pos	30	180514	335960	364834	88341.8	151632	114496	435995	236453	307349	372338	274047	154545	5727.77	5169.36	6081.97	24639.9	20199.7	18814.1	8753.25	8753.25	8753.25	6955.93	6955.93
247.215	6.09209				0.2						L_serine_2h'Media_control_0h'Media_control_0h'Pooled		0	bp				0.14	0.45	1180312	pos372	1.34481	0.264936		pospos	30	797644	468873	395134	835271	805075	490995	713463	649738	871407	1.04305e+06	598117	535377	587479	647384	539625	325322	351558	643538	706300	706300	706300	695839	695839
162.053	12.2903	C6H10O5	25	2-Dehydro-3-deoxy-L-rhamnonate	8	Central	KEGG_Metacyc	0.688815	24.8443	0.657961	D_serine_2h'D_serine_6h'L_serine_2h'L_serine_6h'Media_control_0h'Media_control_0h'MEM_only_2h'MEM_only_6h'Pooled	2-Dehydro-3-deoxy-L-rhamnonate	0	bp		0.6	xC13	0.11	0.78	1176537	neg181	1.15734	0.547499	H	neg	30	80109	113226	152711	143350	243728	253073	139115	100033	161345	99478.9	755376	410299	49863.5	51572.3	55208.7	58943.1	48999.1	41434.1	742329	742329	742329	817825	817825
129.079	5.70026	C6H11NO2	9	N4-Acetylaminobutanal	8	Central	KEGG_Metacyc_HMDB	0.493082	-18.5921		D_serine_2h'D_serine_6h'L_serine_2h'L_serine_6h'Media_control_0h'MEM_only_2h'MEM_only_6h'Pooled	N4-Acetylaminobutanal	0	bp				0.16	0.44	1173249	pos373	0.758027	0.388964	H	pospos	30	650012	673268	1.03154e+06	369973	895618	573560	399128	894019	491868	525445	743065	970906	85906.4	127285	98586.4	87454.9	89929.4	77281.9	223303	223303	223303	119211	119211
459.246	3.31117							-3.75269			Media_control_0h'Media_control_0h'Pooled		0	bp				0.09	0.62	1154738	pos374	1.3666	0.21252		pos	30	384528	377085	320517	524841	402553	400337	530436	349355	599044	531462	422025	335828	387436	499631	421618	446090	448576	293989	550677	550677	550677	585169	585169
663.11	11.3663	C21H27N7O14P2	1	NAD+	8	Central	KEGG_Metacyc_HMDB	1.41354	0		D_serine_2h'D_serine_6h'L_serine_2h'L_serine_6h'MEM_only_2h'MEM_only_6h'Pooled	NAD+	0	bp		3	xNa+xC13	0.05	0.68	1154345	neg184	0.843724	0.270109	H	neg	24	250433	341987	272884	58435.1	359476	396174	250896	276163	203019	703025	757583	1.04811e+06	0	0	0	0	0	0	0	0	0	0	0
256.067	11.0551										D_serine_2h'D_serine_6h'L_serine_2h'MEM_only_2h'Pooled		0	bp		C9	xC13	0.1	1.73	1149828	pos375	0.134322	0.061969		pos	21	1.14983e+06	703677	530876	738976	182025	254028	145742	53973.2	120560	0	0	37897.6	0	0	0	0	0	0	0	0	0	0	0
204.111	9.4863	C8H16N2O4	5	N6-Acetyl-N6-hydroxy-L-lysine	8	Central	KEGG_Metacyc	0.656265	-4.36276	-2.60176	D_serine_2h'D_serine_6h'L_serine_2h'L_serine_6h'Media_control_0h'Media_control_0h'MEM_only_2h'MEM_only_6h'Pooled	N6-Acetyl-N6-hydroxy-L-lysine	0	bp				0.34	0.54	1143978	pos377	1.26861	0.347854	H	posneg	30	43559.9	44292.1	21914.9	27775.1	82047	44274.8	54056	49363.5	35831.4	281613	172427	192121	0	0	0	3693.51	2984.1	3468.41	1.14398e+06	1.14398e+06	1.14398e+06	369770	369770
398.137	12.599	C15H22N6O5S	1	S-Adenosyl-L-methionine	8	Central	KEGG_Metacyc_HMDB	-0.590237	-36.3313	1.14284	D_serine_2h'D_serine_6h'L_serine_2h'L_serine_6h'Media_control_0h'MEM_only_2h'MEM_only_6h'Pooled	S-Adenosyl-L-methionine	0	bp		-1.3	xC13	0.06	0.62	1129239	pos380	0.660804	0.0500539	H	pos	27	231542	207512	277446	42674.2	84410.6	103408	124962	196236	152268	207866	245574	512646	0	0	0	0	0	0	7467.49	7467.49	7467.49	0	0
471.429	2.7518										D_serine_6h'L_serine_2h'L_serine_6h'MEM_only_2h'Pooled		0	bp				0.08	1.33	1126167	pos381	1.95562	0.466148		pos	23	0	89873.7	457528	187634	248037	394292	136493	254943	679071	132205	402152	664746	0	0	0	0	0	0	0	0	0	0	0
163.022	12.1674										D_serine_2h'D_serine_6h'L_serine_2h'L_serine_6h'Media_control_0h'Media_control_0h'MEM_only_2h'Pooled		0	bp		C5	xNa+xC13x2-mer	0.26	0.88	1120155	pos383	0.913745	0.689328		pos	29	162474	191731	294492	66065.5	56715.8	71625	184834	197024	210885	32120.4	47288.2	34003.6	0	0	0	0	0	1943.08	978176	978176	978176	1.12015e+06	1.12015e+06
303.241	3.1987										L_serine_6h'Media_control_0h'Media_control_0h		0	bp		C16	xC13x-NH3	0.11	0.21	1117493	pos384	1.17569	0.275689		pospos	30	656830	712660	619851	576849	820842	870005	881520	833350	623982	678744	767858	699667	640182	632327	608315	557546	575058	509305	1.08965e+06	1.08965e+06	1.08965e+06	1117493	1117493
185.142	4.09612				0.1						L_serine_2h'Media_control_0h'Media_control_0h'Pooled		0	bp	xNH3			0.21	0.42	1107055	pos385	1.40206	0.248936		pospos	30	610701	648149	497937	725619	537864	710045	610530	745534	1.10705e+06	842447	372745	507021	477533	504539	540408	510599	475345	583392	703325	703325	703325	895740	895740
207.111	8.34116	C8H17NO5	3	N-Ethylglycocyamine	7	0	KEGG	0.38304	-4.45019	-2.85194	D_serine_2h'L_serine_6h'Media_control_0h'Media_control_0h'Pooled	N-Ethylglycocyamine	0	bp				0.09	1.63	1102075	pos387	1.95215	0.554861	H	pos	30	75323.2	50578.2	19369.3	13989.4	65240.4	176523	223958	21508.3	38124	24998.6	44582.3	79234	3563.76	5110.81	3655.91	4016.63	7950.05	3670.02	9521.7	9521.7	9521.7	21399.7	21399.7
345.252	3.87055										MEM_only_2h'MEM_only_6h'Pooled		0	bp				0.14	0.9	1101325	pos388	0.377544	0.24368		pos	27	732391	1.08716e+06	202743	213810	174982	406684	220705	259196	283604	78442.9	128178	432095	230247	251471	239754	193549	185838	169799	0	0	0	193520	193520
431.231	6.70605							5.93176			D_serine_2h'D_serine_6h'L_serine_2h'L_serine_6h'Media_control_0h'Media_control_0h'MEM_only_2h'Pooled		0	bp			x-NH3	0.08	1.04	1094781	pos389	1.31044	0.348489		pos	30	234400	215071	295957	284740	220729	184672	282523	244515	449797	325322	227206	206332	67667.7	65191.5	66027.6	118691	120388	48113.8	225286	225286	225286	171451	171451
252.086	8.92909	C10H12N4O4	2	Deoxyinosine	8	Central	KEGG_Metacyc_HMDB	0.378252	17.0793		D_serine_2h'D_serine_6h'L_serine_2h'L_serine_6h'MEM_only_6h'Pooled	Deoxyinosine	0	bp		1.7	xC13xNa+	0.11	0.81	1089081	neg186	1.19102	0.755354	H	neg	24	42705.7	270402	166776	50448.6	347847	410974	72524	290864	208165	292434	518677	1.00771e+06	0	0	0	0	0	0	0	0	0	0	0
238.099	12.1856	C8H18N2O4S	1	HEPES	3	0	Medium	-0.171781	24.3433		D_serine_6h'L_serine_2h'Media_control_0h'Media_control_0h'MEM_only_2h	HEPES	0	bp				1.58	1.58	1083154	pos391	0.91567	0.883006	H	pos	30	31577.6	43564.3	141190	21158.6	30469.8	52856	58030	94188.2	45870.7	27385.9	42395.2	284619	0	0	0	9582.72	8742.47	11142.2	475511	475511	475511	404011	404011
229.179	17.2436	C11H23N3O2	1	N1,N8-diacetylspermidine	7	0	Metacyc	0.232556	46.5908		D_serine_6h'L_serine_2h'Media_control_0h'Media_control_0h'MEM_only_2h'MEM_only_6h'Pooled	N1,N8-diacetylspermidine	0	bp				0.41	1.07	1081996	pos392	1.61083	0.372681	H	pospospos	30	21620.7	122769	44871.6	30629.5	70450.6	102581	92999.8	144322	67546.8	330094	67779.1	1.082e+06	0	0	0	0	0	0	17644.9	17644.9	17644.9	12562.4	12562.4
301.164	10.0038	C13H23N3O5	2	Val-Pro-Ser	7	0	Peptides	0.124765	10.3897	-2.09993	L_serine_6h'MEM_only_6h'Pooled	Val-Pro-Ser	0	bp				0.06	1.73	1078093	pos394	3.68922	0.292049	H	pos	20	16833.3	0	0	0	258294	161479	28277.8	33823.9	0	1.07809e+06	422881	220567	0	0	0	0	0	0	0	0	0	0	0
146.069	10.8084	C5H10N2O3	6	D-Glutamine	8	Central	KEGG_Metacyc_HMDB	0.0515158	-14.1848		D_serine_2h'D_serine_6h'L_serine_2h'L_serine_6h'MEM_only_2h'Pooled	D-Glutamine	0	bp				0.07	1.18	1077559	pos395	1.07968	0.778505	H	posneg	30	20656.2	23854.4	41245.5	17084.5	64716.1	60378.5	38384.6	28422.4	25782.1	156781	135811	374932	5903.29	5612.71	11035.2	15341.4	9516.83	10191.5	7037.32	7037.32	7037.32	8573.1	8573.1
207.17	4.00223				0.2						D_serine_2h'D_serine_6h'L_serine_2h'L_serine_6h'MEM_only_2h'Pooled		0	bp				0.1	0.93	1075568	neg187	1.02961	0.94509		neg	30	243933	303745	489381	441575	198921	220530	353827	154918	559018	356501	279193	314460	88423.8	97880.7	90517.2	149510	118359	67691.3	43957.8	43957.8	43957.8	141207	141207
106.027	11.0296	C3H6O4	2	D-Glycerate	8	Central	KEGG_Metacyc_HMDB	-0.0925317	-11.5009		D_serine_2h'D_serine_6h'L_serine_2h'L_serine_6h'MEM_only_2h'MEM_only_6h'Pooled	D-Glycerate	0	bp		0.3	xC13	0.02	0.61	1069619	neg188	0.788566	0.558101	H	neg	30	286703	124062	127342	323084	105052	204610	142988	166791	114554	852021	963072	703830	21447.6	22896.3	24647.7	35982.4	27527.4	22779.4	18067.6	18067.6	18067.6	22203.4	22203.4
263.983	3.27537										Media_control_0h'MEM_only_2h		0	bp			x-CO2	0.06	0.99	1062816	neg190	0.118818	0.262299		neg	30	1.06282e+06	366861	90645.7	390555	395979	298604	96006.8	34876.2	49758	235039	334170	506240	408866	357508	455158	511582	550895	350959	819407	819407	819407	499324	499324
174.053	11.9868	C7H10O5	6	Shikimate	8	Central	KEGG_Metacyc_HMDB	-0.0162413	-2.21002		D_serine_2h'D_serine_6h'L_serine_2h'L_serine_6h'Media_control_0h'Media_control_0h'MEM_only_2h'MEM_only_6h'Pooled	Shikimate	0	bp		0.4	xC13xNa+	0.08	0.49	1041568	neg193	1.02944	0.926087	H	neg	30	367863	1.04157e+06	676552	198941	136815	352495	749100	676839	721463	185076	226757	233113	44798.9	45869.8	57840.5	52820	54288.6	37591.8	92114.2	92114.2	92114.2	104273	104273
267.183	3.69372	C15H25NO3	1	Metoprolol	3	0	KEGG_HMDB	-0.261631	-67.5669		L_serine_2h'L_serine_6h'MEM_only_2h	Metoprolol	0	bp				0.17	0.53	1039782	pos398	1.06084	0.85383	H	pos	30	366999	740612	423488	344581	202252	235962	437375	431546	755336	376095	444602	384720	313718	371104	325118	279821	267068	288136	130278	130278	130278	243426	243426
193.095	10.8433	C15H26N6O6	1	Asp-Pro-Arg	7	0	Peptides	-2.7186	-26.3992		L_serine_2h'L_serine_6h'Media_control_0h'Media_control_0h'MEM_only_2h'Pooled	Asp-Pro-Arg	0	bp				0.05	1.63	1029286	pos401	0.328589	0.530809	Double-charge	pos	29	60887.6	1.02929e+06	18282.2	29851.1	76456.2	251835	115081	139781	109364	37531.4	81112.3	155544	10806.4	12321.6	13157.4	12097.3	11187.1	9907.84	19523	19523	19523	30671.6	30671.6
745.594	3.09266							-5.70104			D_serine_2h'D_serine_6h'L_serine_2h'L_serine_6h'MEM_only_2h'MEM_only_6h'Pooled		0	bp				0.24	0.56	1023286	pos404	0.900623	0.476163		pos	24	680118	599788	583400	641054	548031	550676	679564	557213	441359	616370	595530	900122	0	0	0	0	0	0	0	0	0	0	0
135.902	12.8178										D_serine_2h'D_serine_6h'L_serine_2h'L_serine_6h'Media_control_0h'Media_control_0h'MEM_only_2h'Pooled		0	bp			xCl37	0.61	0.91	1016551	neg195	1.99388	0.368559		neg	30	121737	216340	243906	129396	428393	157445	648807	75373.7	436225	171841	510545	165687	0	0	0	0	0	0	209552	209552	209552	201281	201281
317.184	3.38393										D_serine_2h'D_serine_6h'L_serine_2h'L_serine_6h'Media_control_0h'Media_control_0h'MEM_only_2h'MEM_only_6h'Pooled		0	bp				0.06	0.72	1013595	pos408	2.64546	0.257324		pos	30	184344	236460	226654	193792	154923	501385	1.01359e+06	264887	434344	455294	424095	159970	0	0	0	0	0	0	132536	132536	132536	56100.1	56100.1
299.693	3.67382				0.2						Pooled		0	bp				0.06	0.8	1010637	pos409	1.16221	0.491866		pos	30	456454	414772	282564	431811	487354	374395	487223	322717	531012	562242	449649	303073	342772	531440	508934	564837	521840	265078	460543	460543	460543	558712	558712
663.484	4.25913	C35H70NO8P	20	[PE (14:0/16:0)] 1-tetradecanoyl-2-hexadecanoyl-sn-glycero-3-phosphoethanolamine	7	0	KEGG_Lipidmaps_HMDB	-0.0586528	6.08406		D_serine_2h'D_serine_6h'L_serine_2h'L_serine_6h'MEM_only_2h'MEM_only_6h'Pooled	[PE (14:0/16:0)] 1-tetradecanoyl-2-hexadecanoyl-sn-glycero-3-phosphoethanolamine	0	bp				0.08	0.24	1008334	pos410	1.07335	0.686987	H	pos	24	490450	623570	576055	1.00833e+06	674220	726758	512581	529331	772130	678037	708582	718735	0	0	0	0	0	0	0	0	0	0	0
189.064	11.7679	C7H11NO5	4	N-Acetyl-L-glutamate	10	Central	KEGG_Metacyc_HMDB	-0.04242	-1.44103		D_serine_2h'D_serine_6h'L_serine_2h'L_serine_6h'MEM_only_2h'Pooled	N-Acetyl-L-glutamate	0	bp		1.3	x-H2OxC13xNa+	0.21	0.84	1003094	pos411	1.71413	0.344371	H	posneg	30	551410	474926	196103	60936.8	108154	116932	981617	877661	236139	226191	226805	246929	5590.99	10750.6	9704.95	12895.3	16318.3	14307.9	16218.4	16218.4	16218.4	11888.6	11888.6
126.065	10.7352	C3H6N6	1	Melamine	4.5	0	KEGG_Metacyc	0.312126	4.31981		D_serine_2h'D_serine_6h'L_serine_2h'L_serine_6h'Media_control_0h'MEM_only_2h'Pooled	Melamine	0	bp				0.06	1.44	1001695	pos412	0.58316	0.408118	H	pos	30	379478	731102	165441	93139.5	543484	341110	127027	404126	212971	191270	233962	162766	72442	65832.4	85396.6	64255.3	59398.2	47797.9	51947.5	51947.5	51947.5	247924	247924
270.067	7.67563										D_serine_2h'L_serine_2h'L_serine_6h'MEM_only_6h'Pooled		0	bp		C11	xC13	0.47	0.94	1000817	pos413	0.808624	0.661341		pos	24	192570	301473	147721	12009.8	606119	332677	286055	194441	38450.2	124638	1.00082e+06	672864	0	0	0	0	0	0	0	0	0	0	0
431.272	4.05451										D_serine_2h'D_serine_6h'L_serine_2h'L_serine_6h'Media_control_0h'Media_control_0h'MEM_only_2h'Pooled		0	bp				0.06	0.9	998497	pos414	1.64827	0.454738		pos	29	213346	336411	434271	597153	367961	437928	292002	331447	998497	437362	477759	286033	83404.1	102319	87944.2	0	0	61428.3	179238	179238	179238	313963	313963
218.105	4.62966	C12H14N2O2	7	N-Acetylserotonin	8	Central	KEGG_Metacyc_HMDB	-0.167049	-37.5198	2.90487	D_serine_2h'D_serine_6h'L_serine_2h'L_serine_6h'MEM_only_2h'MEM_only_6h'Pooled	N-Acetylserotonin	0	bp			x-NH3	0.15	0.46	986635	pos415	0.765682	0.420056	H	pospos	24	543467	738624	424498	430451	376759	632912	627999	227867	450839	874275	560022	986635	0	0	0	0	0	0	0	0	0	0	0
232.025	13.5185										Pooled		0	bp				0.18	1.73	986468	neg198	0	0.42265		neg	7	986468	0	0	0	0	0	0	0	0	0	0	0	0	0	0	0	0	0	0	0	0	0	0
117.936	14.9539	CrH2O4	1	chromate	7	0	Metacyc	0.257191	32.6274		L_serine_6h'MEM_only_2h'MEM_only_6h	chromate	0	bp				0.54	0.85	985772	neg199	2.92044	0.304509	H	negneg	30	166143	249133	92541.4	154936	985772	377667	921781	98079.2	463191	497102	863854	330056	70968.2	59214.4	76874.2	162935	137630	117401	85041.1	85041.1	85041.1	83685	83685
365.314	3.59822				0.2						Media_control_0h		0	bp				0.18	0.91	975210	pos416	1.48675	0.101275		pos	30	305587	255883	171259	357866	367660	560467	440834	307385	341165	551204	569904	164940	438463	628696	535198	484947	495088	277505	683192	683192	683192	594575	594575
134.058	8.84977	C5H10O4	8	Deoxyribose	8	Central	KEGG_Metacyc_HMDB	0.418751	-3.70651		D_serine_2h'D_serine_6h'L_serine_2h'L_serine_6h'Media_control_0h'MEM_only_2h'MEM_only_6h'Pooled	Deoxyribose	0	bp				0.11	0.6	959491	neg201	0.643109	0.0418238	H	neg	30	92977.7	73361.9	84961	43169.4	142994	162498	44979.9	69550.6	47083.2	148182	233082	68501.7	3577.99	5465.28	5399.04	7978.03	7502.92	6160.84	7106.94	7106.94	7106.94	13266.5	13266.5
157.074	4.25201	C7H11NO3	3	Paramethadione	4.5	0	KEGG	0.846484	-42.4443		D_serine_2h'D_serine_6h'L_serine_2h'Media_control_0h'Media_control_0h'MEM_only_2h'MEM_only_6h'Pooled	Paramethadione	0	bp		0.1	xC13	0.13	0.54	956686	neg202	1.10108	0.811559	H	negneg	30	99033.7	63800.8	54230.3	56268.5	49481.3	43748	128522	61477.7	49006.7	63028.3	65790.7	35703.7	27733.2	26833	36657.3	30302.6	30341.6	30880.1	956686	956686	956686	279975	279975
464.107	23.7208										D_serine_2h'D_serine_6h'L_serine_2h'L_serine_6h'MEM_only_2h'Pooled		0	bp		C20	xC13	0.09	1.06	952544	neg204	1.03573	0.928088		neg	24	74033.7	150384	126593	196632	256584	305256	76550.5	193710	93289	196513	218135	671990	0	0	0	0	0	0	0	0	0	0	0
299.117	4.37459				0.2			5.66788			Media_control_0h		0	bp				0.19	1.06	947770	pos419	1.74419	0.160793		pos	30	219413	208556	156866	296822	255127	372827	310816	238669	470581	503484	422372	235542	364754	385911	479178	485559	388808	305584	204900	204900	204900	535403	535403
212.091	9.38713	C8H12N4O3	1	Gly-His	7	0	Peptides	1.34448	-10.2612		D_serine_2h'D_serine_6h'L_serine_2h'L_serine_6h'Media_control_0h'Media_control_0h'MEM_only_2h'MEM_only_6h'Pooled	Gly-His	0	bp				0.04	0.1	945907	pos420	1.00658	0.827357	H	pos	30	715105	774637	722551	692524	833465	824795	757118	734425	735301	880610	945907	897636	418263	439368	443024	399390	432655	369187	694949	694949	694949	784735	784735
689.501	6.88294	C37H72NO8P	11	PC(14:1(9Z)/15:0)	7	0	KEGG_HMDB	1.55713	41.8853		D_serine_2h'D_serine_6h'L_serine_2h'L_serine_6h'MEM_only_2h'MEM_only_6h'Pooled	PC(14:1(9Z)/15:0)	0	bp				0.11	0.58	944261	neg206	1.12868	0.623232	H	neg	24	431294	734829	731687	430100	142504	208552	602533	595216	944261	154751	78231.2	138736	0	0	0	0	0	0	0	0	0	0	0
271.178	6.07257				0.2						Media_control_0h'Media_control_0h		0	bp				0.39	0.39	943784	pos423	1.23271	0.37834		pos	30	719778	396513	412448	777122	771752	491295	596687	595761	692039	943784	575917	492592	580414	605893	512947	129978	147138	166702	689360	689360	689360	725063	725063
246.122	11.1596	C10H18N2O5	6	Glu-Val	7	0	Peptides	0.221118	10.0802	-1.5463	D_serine_6h'L_serine_2h'L_serine_6h'MEM_only_2h'Pooled	Glu-Val	0	bp				0.15	1.19	943776	neg207	2.36141	0.114198	H	neg	23	0	14720.6	18489.2	11441.6	68049.9	76142.2	26679.6	26936.6	24805.8	102460	173279	343096	0	0	0	0	0	0	0	0	0	0	0
218.116	7.10193	C10H18O5	2	3-Hydroxysebacicacid	7	0	HMDB	0.441596	-5.54315	-2.63016	D_serine_2h'L_serine_2h'L_serine_6h'Media_control_0h'Media_control_0h'MEM_only_2h	3-Hydroxysebacicacid	0	bp			x-H2O	0.2	0.58	940510	neg208	0.797878	0.337796	H	neg	30	747018	936240	842908	496470	405330	843666	940510	510988	564075	501715	551578	699350	406127	421294	465060	188896	165445	92516.6	610197	610197	610197	716786	716786
136.052	4.47173	C8H8O2	16	4-Hydroxyphenylacetaldehyde	8	Central	KEGG_Metacyc_HMDB	0.340897	-36.8968	0.340897	Media_control_0h'Pooled	4-Hydroxyphenylacetaldehyde	0	bp				0.46	1.59	938126	neg209	1.46138	0.788347	H	neg	30	29250.3	38504	611372	379486	26904	344124	24516.8	29817.8	938126	476357	26988	343245	26006.2	24647.3	24903.4	29291.3	18488	30562.9	24389	24389	24389	55032.6	55032.6
195.076	9.6373	C7H9N5O2	1	2-Amino-4-hydroxy-6-hydroxymethyl-7,8-dihydropteridine	7	0	KEGG_Metacyc	1.26403	-0.762022	-2.17053	D_serine_2h'D_serine_6h'L_serine_2h'L_serine_6h'MEM_only_2h'Pooled	2-Amino-4-hydroxy-6-hydroxymethyl-7,8-dihydropteridine	0	bp			x-H2O	0.43	0.89	932827	pos424	0.490392	0.0770673	H	pos	23	932827	566275	627873	737386	154879	347783	202916	297225	542910	47122.6	68425.6	68493.9	0	0	0	0	0	0	0	0	0	0	0
703.516	6.90591	C38H74NO8P	10	[PC (14:0/16:1)] 1-tetradecanoyl-2-(9Z-hexadecenoyl)-sn-glycero-3-phosphocholine	7	0	KEGG_Lipidmaps_HMDB	1.56613	42.0786		D_serine_2h'D_serine_6h'L_serine_2h'L_serine_6h'MEM_only_2h'MEM_only_6h'Pooled	[PC (14:0/16:1)] 1-tetradecanoyl-2-(9Z-hexadecenoyl)-sn-glycero-3-phosphocholine	0	bp		-0.2	xC13	0.1	0.24	931776	neg210	0.806062	0.0349933	H	neg	24	168591	177462	150436	391679	480121	465004	137734	122812	139654	698651	727386	839049	0	0	0	0	0	0	0	0	0	0	0
179.095	4.22142	C10H13NO2	5	Phenacetin	4.5	0	KEGG	0.446852	-37.9508	0.446852	D_serine_2h'D_serine_6h'L_serine_2h'L_serine_6h'Media_control_0h'Media_control_0h'MEM_only_2h'MEM_only_6h'Pooled	Phenacetin	0	bp				0.19	0.41	930518	pos426	0.87492	0.58883	H	pos	30	439713	695011	445826	215816	230589	428132	551699	313909	517248	930518	487394	756226	44447.7	40174.3	40931.5	42934.1	44872.1	47554.3	102784	102784	102784	123211	123211
163.085	10.1446	C6H13NO4	9	1-deoxynojirimycin	7	0	KEGG_Metacyc	0.548565	-22.7527		D_serine_2h'D_serine_6h'L_serine_2h'L_serine_6h'Media_control_0h'MEM_only_2h'Pooled	1-deoxynojirimycin	0	bp	xFA			0.11	1.17	928915	pos427	1.20826	0.661162	H	pos	30	530523	465656	315990	87252.6	171156	400552	668594	184011	732837	147083	336352	320572	80642.4	74233.5	74600	66153.4	62979.2	38213.3	65608.7	65608.7	65608.7	100629	100629
156.019	10.5497	C3H9O5P	2	Propane-1,2-diol 1-phosphate	7	0	KEGG_Metacyc	0.508425	-5.85041		MEM_only_2h'Pooled	Propane-1,2-diol 1-phosphate	0	bp			xNa+	0.1	0.58	925934	neg211	0.986537	0.968074	H	negpos	30	291936	582697	396609	247810	104234	195241	287954	344441	621734	224403	353730	354778	262426	292502	300952	219482	191090	194457	55251.7	55251.7	55251.7	253478	253478
262.114	4.04413	C27H32N4O7	1	Asp-Phe-Phe-Pro	3	0	Peptides	1.35155	-147.272		Media_control_0h'Media_control_0h	Asp-Phe-Phe-Pro	0	bp				0.18	0.81	917660	pos429	1.90257	0.0671387	Double-charge	posposneg	30	404069	256996	151261	350744	386979	401338	525961	620335	399212	571710	360983	251201	569519	538607	518093	357939	289796	335179	678786	678786	678786	619078	619078
427.029	12.0983	C10H15N5O10P2	6	ADP	8	Central	KEGG_Metacyc_HMDB	-0.439441	0		D_serine_2h'D_serine_6h'L_serine_2h'L_serine_6h'MEM_only_2h'MEM_only_6h'Pooled	ADP	0	bp			xNa+	0.07	0.67	914916	pos431	0.95321	0.710183	H	posneg	24	223049	246937	260433	150333	174414	301299	273340	185940	236963	455274	313863	392314	0	0	0	2929.7	0	0	0	0	0	0	0
361.028	23.7279										D_serine_2h'D_serine_6h'L_serine_2h'L_serine_6h'Media_control_0h'MEM_only_2h'MEM_only_6h'Pooled		0	bp		C32	xC13xC13x2-mer	0.24	0.59	908172	neg212	0.980108	0.963924		neg	27	196722	781243	517182	340081	870915	382807	304868	699738	460800	383414	540344	239570	0	0	0	0	0	0	216826	216826	216826	0	0
285.275	4.12249				0.2						D_serine_2h'D_serine_6h'L_serine_2h'L_serine_6h'Media_control_0h'MEM_only_2h'MEM_only_6h'Pooled		0	bp				0.24	0.7	899422	neg215	1.14671	0.580583		neg	30	330398	252563	397061	427933	270949	262675	417772	243992	462038	350277	306648	292508	149930	147937	152337	213982	183604	100994	250445	250445	250445	205648	205648
273.076	3.83124	C30H26O10	3	Xanthoaphin	7	0	KEGG_Metacyc	0.680345	-4.40495		D_serine_2h'D_serine_6h'L_serine_6h'Media_control_0h'Media_control_0h'MEM_only_2h'MEM_only_6h'Pooled	Xanthoaphin	0	bp				0.12	0.87	896428	pos433	1.31583	0.700853	Double-charge	pos	30	213537	234989	581968	537433	132599	469582	312417	147109	896428	357105	252174	514044	67889.7	40817.1	47650.7	83068.5	29235.7	56172.3	112551	112551	112551	191021	191021
212.091	12.6407	C8H12N4O3	1	Gly-His	7	0	Peptides	1.27897	18.1187		D_serine_2h'D_serine_6h'L_serine_2h'L_serine_6h'Media_control_0h'Media_control_0h'MEM_only_2h'MEM_only_6h'Pooled	Gly-His	0	bp				0.05	0.21	894308	pos436	1.10046	0.496906	H	pos	30	492723	633613	674536	474555	728306	653212	543258	707364	731163	699111	839127	704388	297237	286953	324632	197143	259123	207972	547304	547304	547304	600281	600281
192.075	11.5163	C6H12N2O5	1	Ser-Ser	7	0	Peptides	0.915295	-7.86073		D_serine_2h'D_serine_6h'L_serine_2h'L_serine_6h'MEM_only_2h'MEM_only_6h'Pooled	Ser-Ser	0	bp		-0.5	xC13	0.09	0.7	891036	neg216	0.0371604	0.0282673	H	negpos	24	521818	384993	290930	801054	891036	662407	26798.5	8228.06	9482.07	43775.1	30617.6	40914.4	0	0	0	0	0	0	0	0	0	0	0
117.936	13.7966	CrH2O4	1	chromate	7	0	Metacyc	0.302357	26.9761		D_serine_2h'D_serine_6h'L_serine_2h'L_serine_6h'MEM_only_2h'MEM_only_6h	chromate	0	bp				0.58	0.62	889885	neg217	2.30084	0.252362	H	neg	30	295213	266890	110308	309122	782275	332102	778199	157675	611232	486723	889885	293283	71815.6	69018.9	101959	69740.7	63297.1	58981.3	50051.2	50051.2	50051.2	48261.2	48261.2
156.073	13.0075				0.2						D_serine_2h'D_serine_6h'L_serine_2h'L_serine_6h'Media_control_0h'Media_control_0h'MEM_only_2h'MEM_only_6h'Pooled		0	bp				0.17	0.71	885037	pos437	1.11963	0.715625		posneg	30	69520	79611.9	162171	80489.2	130616	143215	106207	125340	116996	156293	140548	172361	3244.73	3799.35	6605.95	13930.8	7362.89	4856.53	812248	812248	812248	885037	885037
191.058	4.10588	C10H9NO3	5	5-Hydroxyindoleacetate	4	Central	KEGG_Metacyc_HMDB	0.613802	-94.0313	2.31486	D_serine_2h'D_serine_6h'L_serine_2h'L_serine_6h'Media_control_0h'Media_control_0h'MEM_only_2h'MEM_only_6h'Pooled	5-Hydroxyindoleacetate	0	bp		-2.4	xC13	0.22	0.63	877598	neg218	1.52276	0.44675	H	neg	30	57456.8	40521	48067.9	39805.4	49906.3	28510.3	126525	59434.2	36433	59767.6	41252.7	26339.9	0	0	0	0	0	0	877598	877598	877598	202051	202051
669.145	23.6046	C30H27N3O15	1	Enterochelin	3	0	KEGG_Metacyc	1.39309	83.0542		D_serine_2h'D_serine_6h'L_serine_2h'L_serine_6h'Media_control_0h'MEM_only_2h'MEM_only_6h'Pooled	Enterochelin	0	bp		1.3	xC13	0.26	0.53	874350	neg220	0.932526	0.856158	H	neg	27	227342	799932	611711	295564	711772	341029	401636	661919	464841	422178	529236	269390	0	0	0	0	0	0	211155	211155	211155	0	0
105.079	15.2994	C4H11NO2	2	Diethanolamine	8	Central	KEGG_HMDB	0.225607	21.9121		D_serine_2h'D_serine_6h'MEM_only_2h'MEM_only_6h'Pooled	Diethanolamine	0	bp		0.4	xC13	0.16	0.66	870140	pos439	0.935594	0.868494	H	pos	30	393180	294714	252769	173834	198892	293584	220398	163516	496164	207538	167904	278568	164755	148343	172168	158210	162298	127033	91486.2	91486.2	91486.2	157936	157936
254.152	3.58456										D_serine_6h'L_serine_6h'Media_control_0h'Media_control_0h'MEM_only_2h'Pooled		0	bp				0.06	1.14	868025	neg223	0.68529	0.67709		neg	30	868025	117045	289274	356736	87088.6	258346	142653	58247.1	672396	155244	64089.7	359500	30944.3	30863.3	30031.8	50033.8	44335.6	24732.2	58208.9	58208.9	58208.9	86513.3	86513.3
188.08	9.71569	C7H12N2O4	2	N-Acetylglutamine	9	0	HMDB	0.27078	-1.76254	0.297365	D_serine_6h'L_serine_6h'MEM_only_6h'Pooled	N-Acetylglutamine	0	bp				0.25	1.03	866631	pos440	0	0.235722	H	pos	22	33576.7	15229.5	0	14732.7	167157	108199	0	0	0	63030.1	299137	507350	3966.49	3626.78	5745.04	9141.31	8210.57	7748.6	0	0	0	5979.81	5979.81
715.516	3.5754	C39H74NO8P	11	[PE (16:0/18:2)] 1-hexadecanoyl-2-(9Z,12Z-octadecadienoyl)-sn-glycero-3-phosphoethanolamine	7	0	KEGG_Metacyc_Lipidmaps_HMDB	1.44993	-11.8756		D_serine_2h'D_serine_6h'L_serine_2h'L_serine_6h'MEM_only_2h'MEM_only_6h'Pooled	[PE (16:0/18:2)] 1-hexadecanoyl-2-(9Z,12Z-octadecadienoyl)-sn-glycero-3-phosphoethanolamine	0	bp				0.07	0.37	862785	neg225	0.986121	0.934013	H	neg	24	640916	789259	633910	327453	162888	207751	614492	558161	862785	115329	74711.2	104840	0	0	0	0	0	0	0	0	0	0	0
195.09	5.21164	C10H13NO3	6	L-Tyrosine methyl ester	8	Central	KEGG_Metacyc	0.588607	-14.9762		D_serine_2h'D_serine_6h'L_serine_2h'L_serine_6h'MEM_only_2h'MEM_only_6h'Pooled	L-Tyrosine methyl ester	0	bp				0.09	0.5	862432	pos441	1.36249	0.221294	H	pos	24	319316	446829	246206	280543	306589	372902	341488	543574	494253	737322	499185	505399	0	0	0	0	0	0	0	0	0	0	0
127.1	17.0285	C7H13NO	1	N-Cyclohexylformamide	3	0	KEGG_Metacyc	0.353873	61.6316		D_serine_2h'D_serine_6h'L_serine_2h'L_serine_6h'Media_control_0h'MEM_only_2h'Pooled	N-Cyclohexylformamide	0	bp				0.12	1.06	858168	pos442	1.09147	0.624981	H	pos	30	19257	21265.1	29956.1	9347.09	22431.8	29532.6	28022.4	27934.5	20968	52320.9	165752	96360	7588.98	7442.95	7990.04	9039.7	8552.08	7808.33	8315.89	8315.89	8315.89	11479.3	11479.3
88.1	13.3256	C4H12N2	1	Putrescine	4	Central	KEGG_Metacyc_HMDB	-0.122301	-71.695		D_serine_2h'L_serine_2h'Media_control_0h'Media_control_0h'MEM_only_2h'MEM_only_6h'Pooled	Putrescine	0	bp			x-NH3	0.18	0.62	844371	pos444	1.03759	0.896827	H	pospospos	30	307912	272884	367058	396549	142404	247083	383473	426557	173458	355250	79333.5	389170	140052	131223	150568	83986.2	75027.3	70409.9	330113	330113	330113	243718	243718
143.058	7.51307	C6H9NO3	1	Vinylacetylglycine	7	0	HMDB	0.223318	-13.4908		D_serine_2h'D_serine_6h'L_serine_2h'L_serine_6h'Media_control_0h'MEM_only_2h'MEM_only_6h'Pooled	Vinylacetylglycine	0	bp			x-H2O	0.07	0.75	839337	pos450	0.903462	0.77374	H	posposneg	30	220885	490420	583308	222310	210746	277466	385398	254640	529595	316096	436732	640168	18504.1	17521.6	18077.9	23394.4	17848.6	15507.8	21792.5	21792.5	21792.5	33586.1	33586.1
118.063	7.10986	C5H10O3	12	5-Hydroxypentanoate	7	0	KEGG_Metacyc_Lipidmaps	0.391495	-19.0524		D_serine_2h'D_serine_6h'L_serine_2h'L_serine_6h'Media_control_0h'MEM_only_2h'MEM_only_6h'Pooled	5-Hydroxypentanoate	0	bp				0.17	0.39	834257	neg229	0.706697	0.0036161	H	neg	30	746265	711522	787032	217377	422477	504860	475267	552668	558471	834257	733931	360552	60852.6	113591	162288	131842	158264	35922.8	145912	145912	145912	166319	166319
339.252	4.48439										D_serine_2h'D_serine_6h'L_serine_2h'MEM_only_2h'MEM_only_6h'Pooled		0	bp				0.25	0.84	827454	pos453	1.30098	0.529904		posneg	24	157726	261183	295196	384861	263147	477277	183764	258106	487169	275395	161965	827454	0	0	0	0	0	0	0	0	0	0	0
159.894	16.2328										D_serine_2h'D_serine_6h'L_serine_2h'L_serine_6h'Media_control_0h'Media_control_0h'MEM_only_2h'MEM_only_6h'Pooled		0	bp			xC13	0.22	0.52	823675	pos454	1.1213	0.173943		pos	30	618324	700156	569814	611708	775170	582177	712412	681722	723210	823675	733498	606437	9899.71	10190.1	10052.8	74305.1	8334.7	8559.35	648887	648887	648887	439094	439094
565.352	2.8249										D_serine_2h'D_serine_6h'L_serine_2h'L_serine_6h'Media_control_0h'Media_control_0h'MEM_only_2h'MEM_only_6h'Pooled		0	bp		C49	xC13	0.18	0.45	820471	neg231	1.08192	0.841764		neg	30	349785	421183	790570	493971	377143	224611	555174	313818	820471	655920	330367	316975	29090.2	26007.9	23207.2	0	18699.9	7592.34	351106	351106	351106	307907	307907
228.075	7.90102	C9H12N2O5	3	Deoxyuridine	10	Central	KEGG_Metacyc_HMDB	0.742379	0.139725	-1.16489	D_serine_2h'L_serine_2h'L_serine_6h'MEM_only_2h'MEM_only_6h'Pooled	Deoxyuridine	0	bp		1.6	xC13	0.1	0.81	820174	neg232	0.926062	0.880428	H	neg	24	33266.6	170347	147462	23925.7	164248	271558	45946.6	158651	120520	194490	296615	265680	0	0	0	0	0	0	0	0	0	0	0
137.048	7.65764	C7H7NO2	14	Anthranilate	4.5	0	KEGG_Metacyc_HMDB	0.149845	-7.21099		D_serine_2h'D_serine_6h'L_serine_2h'L_serine_6h'Media_control_0h'MEM_only_2h'MEM_only_6h'Pooled	Anthranilate	0	bp				0.15	0.69	819370	pos456	1.51365	0.0385633	H	pos	30	346433	424573	529224	819370	280159	266858	637738	633657	696706	172169	254179	239028	44819.3	38785.4	73474.7	24854	44508.1	15910.6	86074.5	86074.5	86074.5	21880.4	21880.4
256.081	13.1335										D_serine_2h'L_serine_2h'L_serine_6h'MEM_only_2h'MEM_only_6h'Pooled		0	bp				0.18	0.95	808840	pos459	1.63377	0.331642		pos	23	29701.1	186049	156323	0	98991.6	170350	97523.3	253819	256539	43380.5	307970	149915	0	0	0	0	0	0	0	0	0	0	0
460.265	3.46256	C19H36N6O7	6	Ala-Lys-Lys-Asp	3	0	Peptides	1.70135	-362.086		D_serine_2h'L_serine_2h'Media_control_0h	Ala-Lys-Lys-Asp	0	bp	xC13			0.22	0.83	808271	pos461	1.2188	0.133642	H	pos	30	348805	428772	311730	787520	200382	261927	416021	473861	437770	389289	267491	245713	257420	243371	304148	242495	180456	144436	239579	239579	239579	323839	323839
453.366	3.48477				0.2						Media_control_0h'Media_control_0h		0	bp				0.11	0.89	807824	pos462	1.52074	0.159281		pos	30	314551	178818	188710	297389	296366	462462	325380	267225	444659	409745	334907	167289	378110	449794	405501	420108	421218	279928	456044	456044	456044	485950	485950
174.05	11.5689										D_serine_6h'Pooled		0	bp				0.16	1.66	799883	pos464	0.0182538	0.414441		pos	21	799883	12355.9	8985.74	15979.4	19849	28606.8	0	7205.27	7785.24	9072.64	61628.5	28358	5194.76	0	4175.12	3341.04	3325.51	0	0	0	0	0	0
234.084	3.78897	C20H28N4O7S	3	Asp-Met-Phe-Gly	3	0	Peptides	0.234755	-163.924		Pooled	Asp-Met-Phe-Gly	0	bp				0.06	0.71	797216	neg237	0.860528	0.713245	Double-charge	neg	30	245247	488312	268030	242205	105458	162706	172161	227838	461896	150200	264843	247734	163237	144956	219239	278307	271886	137622	52533.6	52533.6	52533.6	156822	156822
228.192	3.02745				0.2						D_serine_2h'D_serine_6h'MEM_only_6h'Pooled		0	bp				0.16	0.91	796499	pos465	0.616462	0.231359		pos	30	243443	361831	401405	314763	178577	273365	187476	88436.2	344667	672064	34200.2	341018	145040	113146	115188	78386.5	62509.1	72732.1	37887.3	37887.3	37887.3	119210	119210
282.158	7.07801				0.1						L_serine_2h'L_serine_6h'Media_control_0h'MEM_only_2h'MEM_only_6h'Pooled		0	bp	x-NH3		x2+	0.09	0.97	794700	pos466	1.58904	0.40974		pos	30	27862.7	205745	59960	70611.6	112284	329071	111283	177298	177908	487843	191910	204692	9965.79	7495.52	11493.3	0	6266.35	9683.45	9663.25	9663.25	9663.25	13564.8	13564.8
320.159	7.5358										D_serine_2h'L_serine_2h'L_serine_6h'MEM_only_2h'MEM_only_6h'Pooled		0	bp				0.23	1.14	794680	pos467	1.55871	0.223539		pos	30	207226	292110	255201	794680	101552	132191	362890	546463	266749	99789.2	180053	142796	15423.2	15177.8	17727.1	19397.3	16854.4	16741.2	13090.2	13090.2	13090.2	15232	15232
195.913	13.4538										D_serine_2h'D_serine_6h'L_serine_2h'L_serine_6h'MEM_only_2h'MEM_only_6h		0	bp				0.58	0.71	790778	neg239	2.12666	0.296786		neg	30	186515	214458	99043.5	205076	344260	210123	572274	107521	383570	396022	790778	161178	47164.9	46986.8	61339	34970.6	36661.1	45937.6	34536.9	34536.9	34536.9	30870.5	30870.5
236.162	3.99973										Media_control_0h'Media_control_0h'MEM_only_2h		0	bp				0.18	1.29	784251	pos471	0.193026	0.209914		pos	28	618184	288569	99134.4	239236	320100	265128	158862	35300.3	0	264643	313854	408287	345526	284025	304280	378537	292222	387621	570985	570985	570985	527160	527160
191.017	12.2335										D_serine_2h'D_serine_6h'L_serine_2h'L_serine_6h'MEM_only_2h'MEM_only_6h'Pooled		0	bp			xNa+x2-mer	0.12	0.66	783021	pos472	1.12304	0.700405		pos	24	248016	287889	273238	135264	783020	610566	419001	325217	164484	442062	565214	394951	0	0	0	0	0	0	0	0	0	0	0
233.91	13.9326				0.2						Media_control_0h		0	bp				0.33	0.33	779159	pos475	0.943986	0.351773		pos	30	441638	442909	397058	418111	498397	404107	437143	385029	387646	402216	430516	381631	473199	439814	489505	363188	354302	347440	430780	430780	430780	710928	710928
451.27	3.85434	C21H42NO7P	3	1-16:1-lysophosphatidylethanolamine	7	0	Metacyc	0.498446	-3.77907		D_serine_2h'L_serine_2h'L_serine_6h'MEM_only_2h'MEM_only_6h'Pooled	1-16:1-lysophosphatidylethanolamine	0	bp				0.12	1.21	773636	neg240	1.3381	0.598332	H	neg	24	76720.3	137316	266827	773636	114324	81493.7	174495	108035	360915	21354.7	15649.8	29321.2	0	0	0	0	0	0	0	0	0	0	0
253.152	8.20889										L_serine_6h'Media_control_0h'Media_control_0h'Pooled		0	bp				0.06	1.62	773620	pos478	5.21748	0.479216		pos	29	120629	18062.3	16285.1	11211.6	17894.8	68002.9	773620	11094.8	23870.7	12912.1	27790.1	55242.3	0	3044.61	3131.25	5142.31	3358.12	2919.96	10022.7	10022.7	10022.7	14415.9	14415.9
145.038	7.75668	C5H7NO4	2	2-Oxoglutaramate	8	Central	KEGG_Metacyc_HMDB	0.504348	-14.3851		D_serine_2h'D_serine_6h'L_serine_2h'L_serine_6h'Media_control_0h'Media_control_0h'MEM_only_2h'Pooled	2-Oxoglutaramate	0	bp		0.4	xC13	0.13	0.97	773263	neg242	1.01215	0.973653	H	negnegneg	30	68891.7	49102.8	37793.2	20320.5	28305.7	16945.4	73610.9	61031.1	23038.1	45675.2	37600	31714.8	3166.09	0	0	0	0	0	773263	773263	773263	204141	204141
173.965	18.6183										Media_control_0h'Media_control_0h		0	bp				0.08	0.28	771254	neg243	0.930192	0.659962		negneg	30	575057	611444	570579	418430	598031	753903	389650	652561	592211	517536	451486	478689	512710	409703	471376	627524	648685	635470	771254	771254	771254	727871	727871
687.156	23.7144										D_serine_2h'L_serine_2h'L_serine_6h'Media_control_0h'MEM_only_2h'Pooled		0	bp		C31	xC13	0.45	1.31	767711	neg245	1.49965	0.281959		neg	27	67741.4	240196	177530	51784.4	714524	85467.1	162057	277474	288501	200885	252366	201321	0	0	0	0	0	0	60165.5	60165.5	60165.5	0	0
181.049	8.60685										D_serine_2h'D_serine_6h'L_serine_2h'L_serine_6h'Media_control_0h'Media_control_0h'MEM_only_2h'MEM_only_6h'Pooled		0	bp		C8	xC13	0.22	0.43	765585	pos480	0.931782	0.618238		posneg	30	420251	328666	289015	238346	233567	240963	313752	353415	299960	430602	340726	321420	0	0	0	0	0	0	20368.4	20368.4	20368.4	3540.27	3540.27
402.225	2.89558							-3.88843			Media_control_0h'Media_control_0h'MEM_only_2h		0	bp		C26	xC13	0.09	0.62	761466	pos481	0.336135	0.203348		pos	30	609133	530268	120462	257290	321231	242326	198409	131908	93166.9	210431	311443	366480	311253	364684	306588	248331	305402	261595	761466	761466	761466	550605	550605
255.114	7.31386	C30H30N4O4	1	DeuteroporphyrinIX	7	0	HMDB	2.44762	45.3093		Pooled	DeuteroporphyrinIX	0	bp				0.03	1.73	749687	pos484	0	0.42265	Double-charge	pos	11	749687	0	0	0	64745.2	0	0	0	0	0	0	28480.3	0	0	0	0	0	0	0	0	0	0	0
320.124	4.67082	C34H36N6O5S	1	Cys-Phe-Trp-Trp	3	0	Peptides	0.897178	-114.095		D_serine_2h'D_serine_6h'L_serine_2h'L_serine_6h'Media_control_0h'Media_control_0h'MEM_only_2h'MEM_only_6h'Pooled	Cys-Phe-Trp-Trp	0	bp				0.18	0.47	745780	pos485	0.976481	0.946244	Double-charge	pospos	30	453739	418241	738947	745780	382840	324099	696993	241870	634177	560907	363226	309710	0	46301.7	64050	0	0	0	386864	386864	386864	686136	686136
143.92	16.5106				0.2						D_serine_2h'D_serine_6h'L_serine_2h'L_serine_6h'Media_control_0h'MEM_only_6h'Pooled		0	bp			xCl	0.03	0.33	741747	pos488	0.966764	0.50062		pospos	30	704577	633874	670828	695190	670409	705034	629104	621908	691486	677005	620249	508807	191740	216430	200878	430259	156125	155909	704974	704974	704974	172635	172635
379.33	3.69485				0.2						Media_control_0h'Media_control_0h		0	bp				0.09	1.07	732705	pos490	1.09432	0.616436		pos	30	255272	209145	178778	299017	271083	291326	280922	179395	243544	376586	294767	180390	297182	313599	362187	335774	358030	189348	383739	383739	383739	413059	413059
274.066	11.3076										D_serine_2h'L_serine_2h'L_serine_6h'MEM_only_2h'MEM_only_6h'Pooled		0	bp				0.18	0.87	727313	pos492	0.55105	0.268551		pos	23	39574.3	125065	83201.4	0	111921	114892	44833.8	58952.6	32786.1	80038.2	261318	417195	0	0	0	0	0	0	0	0	0	0	0
220.163	5.52996										D_serine_6h'Media_control_0h'Media_control_0h'Pooled		0	bp				0.07	0.54	724405	pos493	1.23473	0.326879		pos	30	405343	426679	250683	446884	404970	366876	449087	354297	533462	712289	335084	269201	340870	356603	291098	324902	323166	215808	475104	475104	475104	500031	500031
717.525	2.81816										Media_control_0h		0	bp				2.45	2.45	723144	pos494	0	0.42265		pos	12	0	0	2509.69	13853.5	0	0	0	0	0	0	0	0	212514	217932	175436	223646	278300	159419	276534	276534	276534	289739	289739
301.137	12.1604										D_serine_2h'D_serine_6h'L_serine_2h'Media_control_0h'Media_control_0h'MEM_only_2h'Pooled		0	bp		C12	xC13	0.23	1.02	722688	neg251	0.937588	0.898658		neg	28	121632	470112	722688	209960	183406	142554	225083	480973	526339	0	47676.7	22687.1	0	0	0	0	0	0	15462.7	15462.7	15462.7	73005.9	73005.9
216.036	4.73281										Media_control_0h		0	bp				0.08	0.99	722644	pos495	1.75807	0.131268		pos	30	208011	113829	80630.4	172661	299160	571081	302350	233829	171392	402086	286315	163314	425132	405079	347326	405608	408173	222723	572876	572876	572876	416105	416105
174.145	5.20575				0.2						MEM_only_6h		0	bp				0.22	0.47	721287	pos496	0.723373	0.12316		pos	30	330535	390702	299929	319775	151861	150285	190959	320195	227531	268897	298559	284467	232838	320927	202680	253707	261885	59984.9	60346.6	60346.6	60346.6	225596	225596
246.04	11.9799										D_serine_2h'D_serine_6h'L_serine_2h'L_serine_6h'MEM_only_2h'Pooled		0	bp				0.05	0.81	719179	pos498	1.07161	0.775967		pos	24	77333.9	136734	92249.8	115185	139039	198513	85288.7	103148	139816	198911	304357	354140	0	0	0	23448.7	6931.9	3350.12	0	0	0	0	0
214.024	11.5851	C5H11O7P	6	2-Deoxy-D-ribose 5-phosphate	8	Central	KEGG_Metacyc_HMDB	0.807395	-4.11958		D_serine_2h'D_serine_6h'L_serine_2h'L_serine_6h'MEM_only_2h'MEM_only_6h'Pooled	2-Deoxy-D-ribose 5-phosphate	0	bp				0.07	0.71	716497	neg253	0.86248	0.531926	H	neg	24	149029	167571	214022	71027.4	128257	273173	124142	211133	122377	263249	222675	292618	0	0	0	0	0	0	0	0	0	0	0
85.0527	11.8748	C4H7NO	2	Acetone cyanohydrin	7	0	KEGG_Metacyc	-0.121427	36.2078	-0.180214	D_serine_6h'L_serine_6h'MEM_only_2h'Pooled	Acetone cyanohydrin	0	bp				0.08	0.82	714292	pos500	0.93229	0.699689	H	pos	30	105150	149971	149245	109645	199640	189588	123890	154663	98433.8	366128	243185	459392	108317	107374	96779.5	68720.2	78469.4	85611.6	102501	102501	102501	99379.9	99379.9
423.356	3.5733				0.2						Media_control_0h		0	bp				0.1	0.85	713623	pos501	1.07212	0.714006		pos	30	279531	203358	155534	271389	276425	350207	233000	235768	215696	399714	312415	161801	371854	379453	337002	396128	380336	252393	384429	384429	384429	413604	413604
294.187	3.09423	C29H48N8O5	1	Lys-Lys-Lys-Trp	3	0	Peptides	-2.16287	-417.092		Media_control_0h'Pooled	Lys-Lys-Lys-Trp	0	bp				0.17	0.84	712793	neg254	1.26895	0.207973	Double-charge	neg	30	132720	131663	99489.5	215134	114797	223271	128342	145173	188223	712793	201673	171874	105110	104935	103555	155843	137013	73932	99656.5	99656.5	99656.5	579956	579956
117.058	5.27781	C8H7N	2	Indole	8	Central	KEGG_Metacyc_HMDB	0.517683	-19.266		D_serine_2h'D_serine_6h'L_serine_2h'L_serine_6h'MEM_only_2h'Pooled	Indole	0	bp				0.09	1.46	709871	neg256	0.701715	0.251554	H	neg	24	490922	371211	709871	46127.7	27007.3	33872.6	428947	334790	339362	44784.9	67038.2	119513	0	0	0	0	0	0	0	0	0	0	0
327.099	13.4495							-5.26684			Pooled		0	bp				0.13	1.36	708093	neg257	0	ND		neg	14	0	0	0	0	16594.5	19567	0	0	0	70538.4	46340.8	708092	0	0	0	0	0	0	0	0	0	0	0
283.259	3.18791										D_serine_2h'D_serine_6h'L_serine_2h'L_serine_6h'Media_control_0h'Media_control_0h'MEM_only_2h'MEM_only_6h'Pooled		0	bp				0.09	0.47	707397	neg258	1.23333	0.435843		neg	30	209678	240610	240783	707397	607129	405012	320127	175185	357011	210070	203629	218781	75377.8	82633	107540	121582	102117	70807.1	174000	174000	174000	181920	181920
322.013	4.21875	C11H12N2O5Cl2	1	Chloramphenicol	3	0	KEGG_Metacyc	0.790544	-62.4101	1.90852	Pooled	Chloramphenicol	0	bp				0.17	1.73	704067	neg259	47.4039	0.42265	H	neg	11	0	0	0	0	14184.1	177631	0	0	142212	0	0	704067	0	0	0	0	0	0	0	0	0	0	0
278.188	3.32914	C17H26O3	4	[FA hydroxy(17:2)] 7-hydroxy-10E,16-heptadecadien-8-ynoic acid	7	0	Lipidmaps	0.462678	-34.0022		D_serine_2h'D_serine_6h'L_serine_2h'L_serine_6h'Media_control_0h'Media_control_0h'MEM_only_2h'MEM_only_6h'Pooled	[FA hydroxy(17:2)] 7-hydroxy-10E,16-heptadecadien-8-ynoic acid	0	bp				0.09	0.78	702423	neg260	1.61002	0.400521	H	neg	30	130431	184825	178066	138281	194507	149446	180840	159841	453573	206650	126430	228263	45076.6	41186.7	43693.5	59136.8	58953.7	39815.1	149532	149532	149532	182521	182521
97.9847	24.3191				0.2						D_serine_2h'Media_control_0h		0	bp				0.15	0.19	701161	neg261	0.714042	0.00482152		neg	30	640154	631570	664844	565368	507163	625712	502567	442645	437579	486619	437341	468539	376241	338262	359414	563507	545719	516080	701161	701161	701161	485743	485743
249.044	9.17896										Media_control_0h'Media_control_0h		0	bp				0.06	0.23	700010	pos504	1.00107	0.977543		pospos	30	450937	474599	451243	518253	526242	480213	440857	486941	450451	421105	470593	363561	529650	539134	522412	329144	328228	302811	685352	685352	685352	700010	700010
152.069	11.5711	C5H12O5	4	Xylitol	8	Central	KEGG_Metacyc_HMDB	0.345988	7.1898		D_serine_6h'L_serine_2h'L_serine_6h'MEM_only_2h'MEM_only_6h'Pooled	Xylitol	0	bp				0.11	1.55	689327	neg264	0.0952239	0.419312	H	neg	24	689326	27110.1	23743.6	28962.5	53684.6	57707.9	15247	31986	23249.9	34456.3	126281	72627.4	0	4416.28	3359.42	0	0	0	0	0	0	0	0
257.102	11.8208	C8H20NO6P	1	sn-glycero-3-Phosphocholine	10	Central	KEGG_Metacyc_HMDB	-1.85337	-0.0773531	2.87238	D_serine_2h'D_serine_6h'L_serine_2h'Media_control_0h'Media_control_0h'MEM_only_2h'MEM_only_6h'Pooled	sn-glycero-3-Phosphocholine	0	bp				0.2	1.11	686847	pos506	0.933455	0.726341	H	pos	30	17407.1	29736.3	21474.3	17021.6	36573.1	44092.3	19890.2	24263.5	19897.8	35262.8	197047	686847	10172.2	13154.3	12991.5	10814.7	11763.7	9256.91	26451.1	26451.1	26451.1	14142.7	14142.7
238.132	4.45048	C24H36N4O6	3	Ile-Phe-Thr-Pro	3	0	Peptides	0.60121	-124.695		D_serine_2h	Ile-Phe-Thr-Pro	0	bp				0.1	0.43	685541	neg265	1.02497	0.765936	Double-charge	neg	30	610876	536097	540142	525762	514299	619685	564830	520204	644208	685541	532125	590771	389774	535931	476799	473809	485817	512752	403557	403557	403557	492238	492238
226.168	4.53549	C12H22N2O2	1	1,8-Diazacyclotetradecane-2,9-dione	3	0	KEGG_Metacyc	-0.0514693	-54.5125		Media_control_0h	1,8-Diazacyclotetradecane-2,9-dione	0	bp				0.15	0.15	679346	pos507	0.951397	0.630084	H	pos	30	516088	412210	528226	452851	471292	533748	512405	428340	444986	563308	493740	518789	625532	614299	653715	361545	328227	401002	545205	545205	545205	679346	679346
205.132	7.10318	C9H19NO4	1	Pantothenol	8	Central	KEGG_Metacyc_HMDB	0.643202	-5.15794		MEM_only_2h	Pantothenol	0	bp				0.19	0.89	678860	pos508	0.693114	0.193403	H	pos	30	106341	134455	185966	196566	79083.4	126530	79069.5	103646	113079	58630.9	159551	163352	137897	99016.9	149237	163682	157535	73547.7	152656	152656	152656	138822	138822
161.069	9.60537	C6H11NO4	10	O-Acetyl-L-homoserine	8	Central	KEGG_Metacyc	0.275207	-5.98904	-2.39445	D_serine_2h'D_serine_6h'L_serine_2h'L_serine_6h'MEM_only_2h'MEM_only_6h'Pooled	O-Acetyl-L-homoserine	0	bp				0.13	0.58	676533	pos509	1.14305	0.658331	H	posneg	30	227763	403520	504079	103451	141756	176262	423811	298976	574986	363904	370449	575193	15010.6	16113.5	18148.2	24393.2	18046.2	13906	19857.3	19857.3	19857.3	17106.3	17106.3
297.081	11.0477										D_serine_2h'L_serine_2h'L_serine_6h'MEM_only_2h'MEM_only_6h'Pooled		0	bp				0.09	0.8	674208	neg271	0.166447	0.0726341		neg	24	674208	414400	289878	529023	109471	193006	107979	35720.4	85745.3	5662.63	21544.5	34553.9	0	0	0	0	0	0	0	0	0	0	0
169.11	4.69793										Pooled		0	bp				0.24	0.99	673809	pos510	0.729567	0.345602		pos	30	200695	334419	279116	154420	101312	630421	131025	154997	308014	134387	106642	144094	101822	110042	115071	185771	217952	121465	71410.2	71410.2	71410.2	123460	123460
264.016	11.7732										D_serine_2h'Pooled		0	bp		C5	xC13x2+	0.11	0.66	671873	neg272	0.565054	0.300358		negpos	30	246962	542873	211844	126166	83254.7	207677	108033	216667	241301	72923.4	197848	221114	119976	165050	152436	114333	110588	123710	75915.8	75915.8	75915.8	142585	142585
604.669	12.6293										D_serine_2h'D_serine_6h'L_serine_2h'Pooled		0	bp		C17	xC13xC13	0.05	1.27	667813	neg273	0.221481	0.0428135		neg	18	182273	357327	323380	172937	667813	584776	80960.4	30695.1	79478	247277	11933.3	42703.7	0	0	0	0	0	0	0	0	0	0	0
204.075	13.0246	C7H12N2O5	4	Glu-Gly	7	0	Metacyc_Peptides	0.68241	-0.613808	0.68241	D_serine_2h'D_serine_6h'L_serine_2h'L_serine_6h'MEM_only_6h'Pooled	Glu-Gly	0	bp				0.11	1.02	667638	neg274	1.35674	0.538283	H	neg	24	4362.38	22614.4	22124.3	8724.18	59559.3	75630.4	11725.2	33423.4	21468.6	160052	272143	667638	0	0	0	0	0	0	0	0	0	0	0
103.063	23.7188	C4H9NO2	14	L-3-Amino-isobutanoate	8	Central	KEGG_Metacyc_HMDB	-0.0544299	46.1495		D_serine_2h'Media_control_0h'MEM_only_6h'Pooled	L-3-Amino-isobutanoate	0	bp		0.9	xC13	0.07	0.3	663272	pos513	0.857307	0.454888	H	pos	30	470832	584594	619674	441476	568111	350096	422186	640276	373613	422934	483363	663272	397460	290949	439534	437375	451387	380708	493140	493140	493140	361222	361222
212.091	4.99865	C8H12N4O3	1	Gly-His	3	0	Peptides	1.3677	-107.063		D_serine_2h'D_serine_6h'L_serine_2h'L_serine_6h'MEM_only_2h'MEM_only_6h'Pooled	Gly-His	0	bp				0.07	0.21	662307	pos514	1.02665	0.812573	H	pos	30	450106	571161	441135	463495	556175	493246	484882	460210	556277	579486	539741	623981	232815	220804	224857	207950	217067	186275	216242	216242	216242	191385	191385
114.032	11.3533	C5H6O3	6	2-Hydroxy-2,4-pentadienoate	8	Central	KEGG_Metacyc	0.522023	21.8769	0.478175	D_serine_2h'D_serine_6h'L_serine_2h'L_serine_6h'Media_control_0h'Media_control_0h'MEM_only_2h'MEM_only_6h'Pooled	2-Hydroxy-2,4-pentadienoate	0	bp				0.05	0.53	661598	neg275	1.31589	0.352095	H	neg	30	29313.8	64416.8	73804.3	59845.6	86534	95386.8	55240.8	86873.4	78343.5	44244.2	152370	116144	8903.54	10142.7	8463.84	11687.9	11599.6	12257.5	661598	661598	661598	458317	458317
180.042	8.25905	C9H8O4	11	3-(4-Hydroxyphenyl)pyruvate	10	Central	KEGG_Metacyc_HMDB	0.751133	0.109714	0.751133	D_serine_2h'D_serine_6h'L_serine_2h'L_serine_6h'MEM_only_2h'Pooled	3-(4-Hydroxyphenyl)pyruvate	0	bp		-0.7	xC13	0.1	1.1	661568	neg276	1.09792	0.550727	H	neg	24	416695	598178	533142	195026	105003	163574	572391	465642	661568	146227	131890	187245	0	0	0	0	0	0	0	0	0	0	0
413.22	3.20827										D_serine_2h'D_serine_6h'L_serine_2h'L_serine_6h'Media_control_0h'Media_control_0h'MEM_only_2h'MEM_only_6h'Pooled		0	bp				0.05	0.72	656116	pos515	1.31776	0.463288		pos	30	211132	277817	280552	408226	244741	222194	348094	177357	488569	351800	236279	274888	168266	130506	121776	97934.4	115994	82787	210756	210756	210756	219150	219150
239.145	4.55184	C23H38N6O5	4	His-Leu-Leu-Pro	3	0	Peptides	-1.09805	-251.506		D_serine_6h'L_serine_6h'Media_control_0h'Media_control_0h'MEM_only_2h	His-Leu-Leu-Pro	0	bp	xC13				1.73	652344	pos516	3.56112	0.360296	Double-charge	pos	21	0	0	250132	456525	161818	203436	121631	116775	652344	419436	236311	227864	85456.7	79763.3	0	0	0	0	184990	184990	184990	306168	306168
474.29	2.78752							-3.2618			D_serine_2h'D_serine_6h'L_serine_2h'L_serine_6h'Media_control_0h'Media_control_0h'MEM_only_2h'MEM_only_6h'Pooled		0	bp				0.09	0.53	644917	neg278	1.44054	0.419475		neg	30	315707	266672	190710	345382	243887	644917	328017	203400	582249	563978	256477	326294	39624.6	39494.6	44740.7	38862.4	39342.5	26436.9	52780.9	52780.9	52780.9	89681.2	89681.2
214.015	12.2494										Pooled		0	bp				0.13	1.73	644697	neg279	0	0.42265		neg	7	644697	0	0	0	0	0	0	0	0	0	0	0	0	0	0	0	0	0	0	0	0	0	0
238.099	17.527	C8H18N2O4S	1	HEPES	3	0	Medium	-0.13263	78.8473	-2.98858	D_serine_2h'D_serine_6h'L_serine_2h'L_serine_6h'Media_control_0h'Media_control_0h'MEM_only_2h'Pooled	HEPES	0	bp				0.49	0.85	644534	pos517	0.866589	0.719869	H	pospos	30	25920.1	84915.1	95398.4	50108.1	34437.8	97541.3	49597.8	55720	73401.9	45088.9	38256.9	63437.5	0	0	0	15470.5	13059.8	14353.7	599875	599875	599875	644534	644534
172.121	5.09034	C16H32N4O4	1	Lys-Val-Val	3	0	Peptides	0.325525	-95.9066		D_serine_2h'D_serine_6h'L_serine_2h'L_serine_6h'Media_control_0h'MEM_only_2h'MEM_only_6h'Pooled	Lys-Val-Val	0	bp				0.12	0.66	640925	pos518	1.47438	0.348079	Double-charge	pos	27	83973.3	143530	118576	59565.1	135166	193585	159571	252210	98472.1	414598	189278	295434	3862.63	0	0	10375.4	8425.06	12177.2	0	0	0	19671.2	19671.2
224.102	4.77301										Media_control_0h		0	bp					0.96	640311	pos519	0.573451	0.210478		pospos	22	114308	143413	58949.2	58919.5	70759.4	112969	58226.9	60625	62742.8	48533	44846.8	43656.3	264677	475626	393568	132160	131055	261070	325164	325164	325164	640311	640311
302.192	4.4773				0.1						D_serine_6h'L_serine_2h'L_serine_6h'Media_control_0h		0	bp	xC13			0.44	0.94	639712	pos520	1.47501	0.149526		pos	29	186712	229011	126101	180974	226473	184958	305892	192162	301141	512691	202354	256932	107255	0	168883	0	0	0	126907	126907	126907	199363	199363
370.308	2.87415	C22H42O4	3	2-monooleoylglycerol	7	0	Metacyc_HMDB	-0.276167	-25.7115		D_serine_6h'Media_control_0h	2-monooleoylglycerol	0	bp				0.26	0.73	638908	pos521	0.700643	0.563855	H	pos	30	225466	54748.5	88829.4	244564	217097	223959	113661	97581	47326.2	305772	638908	127365	201986	170024	171237	115740	116908	98225	226295	226295	226295	120455	120455
166.084	9.46438	C6H14O5	2	L-rhamnitol	7	0	Metacyc	1.38482	-4.96235	-2.64927	D_serine_6h'L_serine_2h'L_serine_6h'MEM_only_6h'Pooled	L-rhamnitol	0	bp			xNa+xNH3	0.1	0.39	638178	pos522	1.2594	0.446608	H	pos	24	415459	414131	249278	357700	420222	434818	350007	370537	638178	485821	413594	377138	250717	290594	334424	273610	269180	156829	0	0	0	0	0
172.014	12.2318	C3H9O6P	3	sn-Glycerol 3-phosphate	10	Central	KEGG_Metacyc_HMDB	0.529152	-0.14865		D_serine_2h'D_serine_6h'L_serine_2h'L_serine_6h'MEM_only_2h'MEM_only_6h'Pooled	sn-Glycerol 3-phosphate	0	bp			xNa+	0.19	0.78	633279	pos524	0.742945	0.0958762	H	pos	24	372531	303683	296869	115121	121693	252353	292054	190382	240511	318179	243539	231493	0	0	0	0	0	0	0	0	0	0	0
147.126	8.29518										L_serine_2h'MEM_only_2h'Pooled		0	bp		C8	xC13	0.06	0.59	627074	pos526	1.00832	0.982093		pospos	30	155128	336453	280301	205243	80246.7	165838	179443	197183	401677	138076	242127	245955	164987	178423	177597	162387	167501	93828.8	49042.5	49042.5	49042.5	132938	132938
255.705	4.48395	C21H36N7O16P3S	1	CoA	8	Central	KEGG_Metacyc_HMDB	0.571564	0		D_serine_2h'D_serine_6h'L_serine_2h'L_serine_6h'MEM_only_2h'MEM_only_6h'Pooled	CoA	0	bp				0.24	0.49	626597	neg283	1.37478	0.294734	3-charge	neg	24	110542	120989	175438	62981	149046	142847	232393	117171	209927	230617	298361	472308	0	0	0	0	0	0	0	0	0	0	0
723.519	3.37127	C41H74NO7P	14	PE(18:3(6Z,9Z,12Z)/P-18:1(11Z))	7	0	KEGG_HMDB	-1.12136	-18.6496		Pooled	PE(18:3(6Z,9Z,12Z)/P-18:1(11Z))	0	bp				0.11	0.81	625944	pos528	1.00781	0.967526	H	pos	27	192642	263127	171288	87614.9	117709	62762.5	199471	173202	259281	209990	79339.1	161039	187497	247791	239227	194342	174575	104182	0	0	0	174017	174017
279.133	4.86109										D_serine_2h'D_serine_6h'L_serine_2h'L_serine_6h'MEM_only_2h'MEM_only_6h'Pooled		0	bp				0.19	0.6	625208	pos530	1.63236	0.38624		pos	24	146212	315421	218199	92245.2	210953	227237	212757	625208	271765	130951	351876	271549	0	0	0	0	0	0	0	0	0	0	0
257.174	4.29341										D_serine_2h'D_serine_6h'L_serine_2h'L_serine_6h'MEM_only_2h'MEM_only_6h'Pooled		0	bp				0.25	0.71	623109	pos531	1.16438	0.790244		pos	24	461229	309739	130938	245086	224473	165262	623109	288333	138719	355771	192464	79686.2	0	0	0	0	0	0	0	0	0	0	0
165.985	4.58329										D_serine_2h'D_serine_6h'L_serine_2h'L_serine_6h'Media_control_0h'Media_control_0h'MEM_only_2h'MEM_only_6h'Pooled		0	bp				0.09	0.56	622694	neg285	1.30933	0.488982		negneg	30	346378	166734	207015	358190	145360	215160	411837	156858	374190	167836	247914	230881	9226.8	6947.62	10220.6	6986.12	6599.31	6365.58	36596.4	36596.4	36596.4	90933.2	90933.2
173.105	4.58821	C8H15NO3	5	N-Acetyl-L-leucine	3	0	KEGG_Metacyc_HMDB	0.712363	-67.006		D_serine_2h'D_serine_6h'L_serine_2h'L_serine_6h'MEM_only_2h'MEM_only_6h'Pooled	N-Acetyl-L-leucine	0	bp				0.25	0.63	618484	neg286	1.21222	0.493496	H	neg	24	201371	225982	266934	141649	336394	482451	395551	238237	207842	71671.4	85163.1	124483	0	0	0	0	0	0	0	0	0	0	0
284.112	12.0145	C11H16N4O5	2	Coformycin	7	0	KEGG_Metacyc	-0.726669	20.1709		D_serine_2h'D_serine_6h'L_serine_2h'L_serine_6h'MEM_only_2h'Pooled	Coformycin	0	bp				0.13	1.1	616443	pos533	1.76969	0.142995	H	pos	24	5882.23	24563	23136.4	19432.3	61133	96476.4	33164.5	32838.2	28820.1	83979.6	133391	260228	0	0	0	0	0	0	0	0	0	0	0
229.179	14.6424	C11H23N3O2	1	N1,N8-diacetylspermidine	7	0	Metacyc	-0.000682427	37.1026		D_serine_2h'D_serine_6h'L_serine_2h'L_serine_6h'Media_control_0h'Media_control_0h'MEM_only_2h'MEM_only_6h'Pooled	N1,N8-diacetylspermidine	0	bp				0.22	0.78	616067	pos534	1.37539	0.459462	H	posneg	30	82858.6	194956	135490	28846.7	102073	199441	284087	182735	101633	373767	256091	201670	0	0	0	0	0	0	13098.7	13098.7	13098.7	7936.67	7936.67
156.09	7.11301										L_serine_6h'MEM_only_2h'MEM_only_6h'Pooled		0	bp			x-NH3	0.11	0.55	615169	pos535	1.17752	0.597852		pos	30	67291.8	60490.8	116666	66015.9	110175	145588	62208.7	101689	123946	473305	294616	365615	53571.8	54617.2	69201.2	54169.5	80142	33408.5	77641.3	77641.3	77641.3	53315.6	53315.6
75.032	13.068	C2H5NO2	3	Glycine	10	Central	KEGG_Metacyc_HMDB	0.128438	0.0615635		D_serine_2h'D_serine_6h'L_serine_2h'L_serine_6h'Media_control_0h'MEM_only_2h'MEM_only_6h'Pooled	Glycine	0	bp			xACN	0.1	0.75	612413	pos536	1.26791	0.0858958	H	pos	30	82366.9	94249.4	113495	57774.8	196126	119689	124666	131932	111237	242541	252533	193097	0	1881.4	0	6869.82	2572.62	2864.89	6592.02	6592.02	6592.02	7247.75	7247.75
158.058	3.57025	C7H10O4	5	2-Isopropylmaleate	4	Central	KEGG_Metacyc_HMDB	0.180375	-153.845		Pooled	2-Isopropylmaleate	0	bp				0.08	0.26	609387	pos538	1.18882	0.391103	H	pos	30	323195	280624	321551	394571	375805	325298	472047	297889	330164	421041	327409	368644	460486	370046	402640	337491	392949	303410	206071	206071	206071	283375	283375
88.1	14.5333	C4H12N2	1	Putrescine	4	Central	KEGG_Metacyc_HMDB	-0.172185	-57.4272		D_serine_2h'D_serine_6h'L_serine_2h'Media_control_0h'Media_control_0h'MEM_only_2h'MEM_only_6h'Pooled	Putrescine	0	bp				0.17	0.65	603950	pos539	1.22346	0.530774	H	pospospospospos	30	262791	224316	258674	263698	122637	231084	313856	426557	172019	345418	63604.3	338813	99253.3	118114	97006.1	60847	62531.1	68224.1	292801	292801	292801	181643	181643
731.547	3.65409	C40H78NO8P	14	[PC (14:0/18:1)] 1-tetradecanoyl-2-(11Z-octadecenoyl)-sn-glycero-3-phosphocholine	7	0	KEGG_Lipidmaps_HMDB	0.955587	-9.46643		D_serine_2h'D_serine_6h'L_serine_2h'L_serine_6h'MEM_only_2h'MEM_only_6h'Pooled	[PC (14:0/18:1)] 1-tetradecanoyl-2-(11Z-octadecenoyl)-sn-glycero-3-phosphocholine	0	bp				0.19	0.42	601650	neg290	0.709903	0.0765418	H	neg	24	135441	152247	110435	133242	340180	273803	101103	92482	89043.3	466094	601650	483507	0	0	0	0	0	0	0	0	0	0	0
155.07	17.6634	C6H9N3O2	5	L-Histidine	8	Central	KEGG_Metacyc_HMDB	0.457776	33.5284		D_serine_2h'D_serine_6h'L_serine_2h'L_serine_6h'Media_control_0h'Media_control_0h'MEM_only_2h'MEM_only_6h'Pooled	L-Histidine	0	bp				0.11	0.73	597517	pos542	0.818066	0.526982	H	pospospospospos	30	91824.1	118741	198413	66333.4	124308	136085	94620.8	107773	132177	123207	114990	175947	22064.7	25188.6	22106.8	36431.9	34511.1	29096.5	477263	477263	477263	597517	597517
87.032	12.9758	C3H5NO2	3	2-Aminoacrylate	8	Central	KEGG_Metacyc_HMDB	-0.0826876	10.9994	-0.0826876	D_serine_2h'D_serine_6h'L_serine_2h'L_serine_6h'Media_control_0h'Media_control_0h'MEM_only_2h'MEM_only_6h'Pooled	2-Aminoacrylate	0	bp				0.08	0.68	596882	pos544	0.563811	0.38471	H	pos	30	64211.8	11811.3	39270.8	44058.5	19809.5	30264.6	29811.2	15470.7	19722.1	57238.7	35501	24564.9	0	0	0	1547.43	0	0	557408	557408	557408	596882	596882
382.158	9.69236	C14H26N2O10	1	N-monoacetylchitobiose	7	0	Metacyc	-1.98392	-16.6875		D_serine_2h'D_serine_6h'L_serine_2h'L_serine_6h'Media_control_0h'MEM_only_2h'MEM_only_6h'Pooled	N-monoacetylchitobiose	0	bp				0.24	0.51	596549	pos545	0.656902	0.294515	H	pos	27	281384	299671	572576	176328	256973	171526	254919	216200	286704	142987	139359	315821	0	0	0	0	0	0	0	0	0	596549	596549
216.147	4.48112	C10H20N2O3	1	Val-Val	3	0	Peptides	-0.116001	-73.733		D_serine_6h'L_serine_6h'MEM_only_6h'Pooled	Val-Val	0	bp				0.22	1.73	594500	pos546	4.62948	0.51759	H	pos	18	0	0	37644.1	200928	324260	435129	174272	0	0	390729	343503	594500	0	0	0	0	0	0	0	0	0	0	0
238.099	18.834	C8H18N2O4S	1	HEPES	3	0	Medium	-0.0967518	92.1833	-2.9527	L_serine_2h'L_serine_6h'Media_control_0h'Media_control_0h'MEM_only_2h'MEM_only_6h'Pooled	HEPES	0	bp				0.64	0.84	591538	pos547	0.702742	0.602285	H	pos	30	42399.4	31665.7	139839	14043	39541	30462.1	39437.6	52669.5	58212.1	21311.9	27430.7	24623.7	0	0	0	11065.5	11103.6	16142.9	591538	591538	591538	565780	565780
401.875	14.0768										D_serine_6h'L_serine_2h'Media_control_0h'Media_control_0h		0	bp				0.12	0.16	590762	neg293	1.07318	0.506393		negnegnegneg	30	522286	516025	389629	496196	546306	499741	509085	498184	525164	474140	492741	418402	478901	451830	450620	465188	398822	343174	528825	528825	528825	578934	578934
366.097	4.21028										Media_control_0h		0	bp				0.12	0.86	589280	pos549	1.48524	0.0988707		pos	30	206054	136832	117611	204984	272458	408123	190910	228553	264485	442861	295494	133836	403043	432952	411687	294610	250692	170111	442578	442578	442578	385268	385268
307.272	3.41907										Media_control_0h		0	bp			x-NH3	0.14	0.66	588194	pos550	1.20427	0.330368		pos	30	335897	301087	195299	256725	347124	463216	314077	386533	301684	446692	372957	213016	393490	505291	430622	383127	393689	273804	482975	482975	482975	588194	588194
130.063	7.10558	C6H10O3	17	(S)-3-Methyl-2-oxopentanoic acid	8	Central	KEGG_Metacyc_Lipidmaps_HMDB	0.484988	2.48426		Media_control_0h'Media_control_0h'MEM_only_2h	(S)-3-Methyl-2-oxopentanoic acid	0	bp			xCl	0.07	0.41	587500	neg294	0.629226	0.102367	H	negpos	30	497436	431148	344262	238982	192377	413892	271919	164026	364962	298548	358354	298562	204868	307332	347399	211250	216544	96783.4	411242	411242	411242	587500	587500
122.048	5.37198	C6H6N2O	4	Picolinamide	7	0	KEGG	0.109606	-30.6492	0.0686386	D_serine_2h'D_serine_6h'L_serine_2h'L_serine_6h'Media_control_0h'Media_control_0h'MEM_only_2h'MEM_only_6h'Pooled	Picolinamide	0	bp				0.38	0.38	586636	pos552	1.08629	0.53193	H	pos	30	172986	219909	156558	178176	321822	182945	198806	177090	220967	202145	203412	178497	0	0	0	73184.9	38413.4	43099.8	586636	586636	586636	283879	283879
274.164	12.9856	C11H22N4O4	2	Lys-Ala-Gly	7	0	Peptides	-0.617556	-12.8514		L_serine_6h'MEM_only_6h'Pooled	Lys-Ala-Gly	0	bp				0.14	1.73	586241	pos553	1.79204	0.591708	H	posneg	19	0	6181.27	0	0	143779	152572	0	6306.11	4770.97	586241	573800	472912	0	0	0	0	0	0	0	0	0	0	0
111.993	12.0875	CH5O4P	2	Hydroxymethylphosphonate	8	Central	KEGG_Metacyc	0.0993957	4.00364		D_serine_2h'D_serine_6h'L_serine_2h'L_serine_6h'MEM_only_2h'MEM_only_6h'Pooled	Hydroxymethylphosphonate	0	bp				0.09	0.4	586074	neg295	0.905128	0.624859	H	neg	30	260668	375789	355958	112031	158561	246342	246968	257920	393374	217395	333167	335581	12397	11648.2	16082.1	4971.34	4100.54	12620.7	4011.73	4011.73	4011.73	6872.32	6872.32
198.02	8.66935										Pooled		0	bp				0.06	1.73	584451	neg296	0	0.42265		neg	7	584451	0	0	0	0	0	0	0	0	0	0	0	0	0	0	0	0	0	0	0	0	0	0
154.099	4.27732	C9H14O2	11	[FA (9:2)] 2,6-nonadienoic acid	7	0	Lipidmaps	0.122134	-36.4557	0.122134	L_serine_2h'Media_control_0h'Media_control_0h'Pooled	[FA (9:2)] 2,6-nonadienoic acid	0	bp			x-FA	0.14	0.47	583559	pos554	1.25396	0.227152	H	pospos	30	384351	340371	279985	415159	287984	437790	373287	368733	517838	549563	248998	269424	251164	283591	258727	239626	268303	306127	390539	390539	390539	451994	451994
718.535	3.21862										D_serine_2h'D_serine_6h'L_serine_2h'L_serine_6h'MEM_only_2h'MEM_only_6h'Pooled		0	bp				0.16	0.16	579762	neg297	1.07042	0.219279		neg	24	433442	484508	495367	458530	398309	433486	489849	501360	521629	384921	335520	386044	0	0	0	0	0	0	0	0	0	0	0
224.141	3.6827	C13H20O3	6	[FA] Methyl jasmonate	7	0	KEGG_Metacyc_Lipidmaps	0.239102	-31.1022	0.216795	D_serine_2h'D_serine_6h'L_serine_2h'L_serine_6h'Media_control_0h'Media_control_0h'MEM_only_2h'MEM_only_6h'Pooled	[FA] Methyl jasmonate	0	bp				0.16	0.58	579647	pos555	1.22642	0.661863	H	pos	30	236323	206773	422375	313789	187079	315810	299909	181873	579647	307515	211025	366104	89755.9	91595.1	75328.5	131639	99293.6	91905.9	205052	205052	205052	194503	194503
88.1	11.7646	C4H12N2	1	Putrescine	4	Central	KEGG_Metacyc_HMDB	-0.11043	-94.4755		D_serine_2h'Media_control_0h'Media_control_0h'MEM_only_2h'MEM_only_6h'Pooled	Putrescine	0	bp				0.2	0.61	572927	pos558	0.901078	0.788479	H	pospos	30	290568	213712	279586	329197	122157	223805	246484	372661	87179.4	235886	62115.7	272997	123703	131223	134317	70352.5	69881.6	62885.5	336178	336178	336178	221878	221878
138.043	7.59657	C6H6N2O2	3	Urocanate	8	Central	KEGG_Metacyc_HMDB	0.149014	-14.2046		D_serine_6h'L_serine_2h'L_serine_6h'Media_control_0h'Media_control_0h'MEM_only_2h'MEM_only_6h'Pooled	Urocanate	0	bp		1	x-H2OxC13	0.02	0.57	572839	pos559	1.19942	0.56861	H	posneg	30	103318	299748	246428	179275	149004	247484	190100	299518	289401	125371	298857	244617	97222.4	112106	106210	101479	92451.8	60701.8	292571	292571	292571	477549	477549
199.157	3.92273	C11H21NO2	1	2-Hexenoylcholine	3	0	HMDB	0.192148	-110.902		D_serine_2h'D_serine_6h'L_serine_2h'Media_control_0h'Media_control_0h'MEM_only_6h'Pooled	2-Hexenoylcholine	0	bp				0.16	0.44	572607	pos560	1.20506	0.509112	H	pos	30	410348	330472	315968	437172	285854	320223	264654	436235	572607	446878	190389	259006	215089	225832	236767	203555	212944	221672	262995	262995	262995	396269	396269
146.058	8.80146	C6H10O4	16	(S)-2-Aceto-2-hydroxybutanoate	8	Central	KEGG_Metacyc_HMDB	0.406754	5.13328		D_serine_2h'D_serine_6h'L_serine_2h'MEM_only_2h'Pooled	(S)-2-Aceto-2-hydroxybutanoate	0	bp				0.14	0.87	570700	neg298	0.796425	0.494288	H	neg	30	104063	77082.8	159837	116520	84644.2	263756	66194.2	126793	78581	570700	94013.9	213841	12150.7	14259	13212.5	19406.3	14165.5	14289.2	15002.8	15002.8	15002.8	16523.6	16523.6
146.058	7.72852	C6H10O4	16	(S)-2-Aceto-2-hydroxybutanoate	8	Central	KEGG_Metacyc_HMDB	0.487927	-8.03686		D_serine_2h'D_serine_6h'L_serine_2h'Media_control_0h'Pooled	(S)-2-Aceto-2-hydroxybutanoate	0	bp				0.3	0.87	570700	neg299	1.03727	0.822919	H	neg	30	103364	89177.1	109055	116520	84644.2	263756	107464	126793	78581	570700	94013.9	213841	29799.4	38006.9	35898.2	30732.1	29017.6	22358.5	40378.2	40378.2	40378.2	32494.1	32494.1
140.084	4.46057	C8H12O2	10	2-Methyl-6-oxohepta-2,4-dienal	7	0	KEGG_Metacyc	0.0273342	-37.6259		D_serine_2h'D_serine_6h'L_serine_2h'L_serine_6h'Media_control_0h'Media_control_0h'MEM_only_2h	2-Methyl-6-oxohepta-2,4-dienal	0	bp	x-H2O		x-H2O	0.26	0.46	569233	pos561	1.21542	0.327448	H	pos	30	356346	431939	404136	511424	330878	464844	528084	351978	569233	508760	412017	412405	238933	244023	318339	261831	329472	308045	416124	416124	416124	449587	449587
275.987	3.71683				0.2						D_serine_2h'D_serine_6h'L_serine_2h'L_serine_6h'Media_control_0h'Media_control_0h'MEM_only_2h'MEM_only_6h'Pooled		0	bp				0.18	0.43	566688	neg301	1.12421	0.518315		neg	30	337516	412907	249705	51510.5	45665.1	60085.3	308789	419636	395928	256395	263354	305178	0	0	0	0	0	0	90177.2	90177.2	90177.2	91180.9	91180.9
342.288	4.17583										D_serine_2h'D_serine_6h'L_serine_2h'L_serine_6h'Media_control_0h'MEM_only_2h'MEM_only_6h'Pooled		0	bp				0.11	0.75	566558	pos562	0.815639	0.557774		pos	30	207187	139517	131130	97658	247436	186385	86418.1	97076.9	206245	356934	176992	133947	39896.2	85965.3	80459.6	81598.1	45575.8	45115.4	101627	101627	101627	43625.1	43625.1
173.069	7.16302	C7H11NO4	6	N-Acetyl-L-glutamate 5-semialdehyde	8	Central	KEGG_Metacyc_HMDB	0.493074	-19.6599		D_serine_2h'D_serine_6h'L_serine_6h'Media_control_0h'Media_control_0h'MEM_only_2h'MEM_only_6h	N-Acetyl-L-glutamate 5-semialdehyde	0	bp			x-FA	0.68	0.82	562003	pos564	0.987174	0.983889	H	pos	29	542174	237975	166425	84755.9	215995	111445	562003	323294	49136.4	167619	316215	184823	4068.04	4835.33	4063.27	5119.87	5879.65	2591.84	16154.6	16154.6	16154.6	26161.7	26161.7
238.132	2.70681	C24H36N4O6	3	Ile-Phe-Thr-Pro	3	0	Peptides	-0.224409	-269.438		D_serine_2h'D_serine_6h'L_serine_2h'L_serine_6h'MEM_only_2h'MEM_only_6h'Pooled	Ile-Phe-Thr-Pro	0	bp				0.1	0.15	559000	pos567	1.00978	0.928736	Double-charge	pos	30	507819	433261	470163	401717	518576	496026	438850	427188	559000	515405	459786	509610	320153	274877	263818	252359	255404	247536	310917	310917	310917	247107	247107
484.351	3.49306				0.1						D_serine_6h'Media_control_0h'Media_control_0h'Pooled		0	bp	x2-mer			0.13	0.53	557421	pos568	1.43566	0.382417		pos	30	180962	241631	178297	315291	211116	206840	252894	172493	437288	365671	188876	145615	131621	140641	149882	187900	204449	103342	213777	213777	213777	299612	299612
586.337	2.85901							4.75168			D_serine_2h'D_serine_6h'L_serine_2h'L_serine_6h'Media_control_0h'Media_control_0h'MEM_only_2h'MEM_only_6h'Pooled		0	bp				0.3	0.35	551131	neg306	1.32502	0.262647		neg	30	308427	254489	170672	338677	242764	229711	400573	242245	329200	402452	237260	218918	75826.4	93011.8	88167.6	36598.3	38418.2	37313.8	115462	115462	115462	119092	119092
188.105	4.48677	C9H16O4	2	Azelaic acid	3	0	KEGG_Metacyc_Lipidmaps_HMDB	0.575251	-58.5326	0.575251	D_serine_2h'Media_control_0h'Media_control_0h'MEM_only_2h	Azelaic acid	0	bp			xFAx-H2O	0.44	0.44	549203	neg308	0.896924	0.613	H	negneg	30	339515	446953	400171	415147	284201	489747	411762	224973	427591	392869	306904	386030	200290	213484	272696	241419	230421	311714	326345	326345	326345	549203	549203
157.11	5.10357	C8H15NO2	2	Homostachydrine	3	0	KEGG	0.459458	-91.2261		Media_control_0h'Media_control_0h'MEM_only_6h	Homostachydrine	0	bp				0.29	0.52	546632	pos571	1.59238	0.179728	H	posneg	30	203019	197969	191570	233344	236767	129171	199343	364125	380109	423775	195673	199637	204096	208970	143394	171654	178880	56980	385025	385025	385025	321231	321231
136.074	5.00166	C5H12O4	2	D-Apiitol	3	0	KEGG_Metacyc	0.338224	-92.3748		L_serine_2h'L_serine_6h'Pooled	D-Apiitol	0	bp				0.05	0.91	546618	pos572	2.08353	0.246066	H	pos	27	76815.6	145906	214691	218871	58613.6	43103.7	228542	183519	499298	164881	243507	546618	109619	131707	150935	129021	114846	76805	0	0	0	108920	108920
457.227	3.40574							-3.25391			Media_control_0h'Media_control_0h		0	bp			x-NH3	0.16	0.39	545930	pos573	1.17902	0.219582		pos	30	375909	329544	420836	413439	498289	342959	374615	501403	451904	422631	204480	252651	121769	142175	165736	304952	456355	412256	520075	520075	520075	545930	545930
213.083	12.7865	C22H28F2O4S	1	Fluticasone	3	0	KEGG_HMDB	-2.04571	68.717		D_serine_2h'D_serine_6h'L_serine_2h'L_serine_6h'Media_control_0h'Media_control_0h'MEM_only_2h'MEM_only_6h'Pooled	Fluticasone	0	bp			xNa+	0.07	0.24	545423	pos574	0.931906	0.684598	Double-charge	pos	30	273120	444243	376926	297154	332286	381211	292286	367774	359716	404488	401505	409259	197986	178826	173486	153995	171287	149268	367437	367437	367437	373546	373546
275.97	3.7059										Media_control_0h'Media_control_0h		0	bp			xS34		0	541671	neg309	0	ND		negneg	6	0	0	0	0	0	0	0	0	0	0	0	0	427376	347991	347990	276489	283324	326657	517101	517101	517101	541671	541671
208.131	4.44943	C19H36N4O6	6	Ala-Leu-Leu-Thr	3	0	Peptides	-2.51657	-124.748		Media_control_0h'Media_control_0h'MEM_only_2h	Ala-Leu-Leu-Thr	0	bp				0.45	0.99	538971	pos577	0.445671	0.439334	Double-charge	pos	30	538971	98034	116245	158836	85016.7	145063	71595.6	66309.7	197797	192610	108837	147003	88538.9	82770.5	82848.1	53321.7	115990	114738	157713	157713	157713	189617	189617
475.18	13.0837							5.0322			D_serine_2h'D_serine_6h'L_serine_6h'MEM_only_2h'MEM_only_6h'Pooled		0	bp		C23	xC13	0.08	0.88	537669	pos578	0.263749	0.0866735		pos	23	195919	537669	464125	58009.7	161932	300427	0	176338	139558	188603	188423	38580.2	0	0	0	0	0	0	0	0	0	0	0
528.162	9.93704	C27H28O11	1	Tremulacin	3	0	KEGG	-2.95988	59.7466		D_serine_6h'L_serine_2h'L_serine_6h'MEM_only_2h'Pooled	Tremulacin	0	bp				0.11	1.29	537545	pos579	0.850563	0.804229	H	pos	23	0	112989	164817	22372.6	79313.1	111154	64721.5	78407.5	93162.6	46189.2	117796	151307	0	0	0	0	0	0	0	0	0	0	0
188.153	16.5868	C9H20N2O2	2	N6,N6,N6-Trimethyl-L-lysine	8	Central	KEGG_Metacyc_HMDB	0.165966	19.1949		D_serine_2h'D_serine_6h'L_serine_2h'L_serine_6h'MEM_only_2h'Pooled	N6,N6,N6-Trimethyl-L-lysine	0	bp		-0.7	xC13	0.09	0.87	536538	pos580	0.78069	0.494636	H	pos	30	41933.2	95594.4	55283.1	15936.6	81122	63769.3	62748.5	53552.5	34224.2	123577	189843	270705	1946.04	0	2119.79	1791.91	0	1313.89	1770.96	1770.96	1770.96	1395.42	1395.42
165.046	11.2895	C5H11NO3S	4	L-Methionine S-oxide	8	Central	KEGG_Metacyc_HMDB	1.10983	0.650749		Media_control_0h'Media_control_0h'Pooled	L-Methionine S-oxide	0	bp			xS34	0.07	1.73	536331	neg312	0.778004	0.795037	H	neg	27	2783.46	9875.99	46823.8	3984.12	6374.21	4771.46	29763.5	4761.91	11752.8	0	0	9457.61	3589.14	3554.65	7191.08	0	5396.37	0	511957	511957	511957	536331	536331
106.078	4.07577	C8H10	4	p-Xylene	4.5	0	KEGG_Metacyc	-0.134012	-35.1725		D_serine_2h'D_serine_6h'L_serine_2h'L_serine_6h'Media_control_0h'Media_control_0h'MEM_only_2h'MEM_only_6h	p-Xylene	0	bp				0.11	0.19	533534	pos581	0.863214	0.368242	H	pospos	30	361883	469722	533534	371868	387900	408504	376854	344162	457391	411589	369002	334378	237909	261981	293166	274120	273905	311450	331201	331201	331201	344929	344929
194.052	5.03244										Media_control_0h'Media_control_0h		0	bp				0.12	0.62	531512	pos582	1.5379	0.0304185		pos	30	191232	188505	141265	205531	281122	449924	223492	284349	293406	444276	319120	145699	326251	348967	359436	218259	214933	166755	426246	426246	426246	366331	366331
267.097	10.1438	C10H13N5O4	3	Deoxyguanosine	8	Central	KEGG_Metacyc_HMDB	-0.387307	17.2395		D_serine_2h'D_serine_6h'L_serine_2h'L_serine_6h'Media_control_0h'MEM_only_2h'MEM_only_6h'Pooled	Deoxyguanosine	0	bp	xMSnoise			0.12	0.57	531081	pos583	1.38749	0.42523	H	pos	30	96403.4	388588	343456	132523	95027.9	156740	260882	357502	531081	83423.1	101952	87995.8	14602.1	12151.5	13800.4	27315.3	25551.3	22120.8	21590.9	21590.9	21590.9	29831.2	29831.2
214.095	12.3023	C9H14N2O4	1	Pyrimidine nucleoside	7	0	KEGG	0.611356	33.2548	0.63471	D_serine_2h'D_serine_6h'L_serine_2h'Media_control_0h'MEM_only_2h'MEM_only_6h'Pooled	Pyrimidine nucleoside	0	bp				0.2	1.35	530767	pos584	0.494649	0.30133	H	pos	30	7922.36	26142.7	38435.8	12394.7	42511.3	29752.6	14221.4	11750.4	9890.66	44793.1	47900.6	530767	5612.6	5947.28	5219.97	6483.75	7524.79	6368.15	7862.6	7862.6	7862.6	7044.69	7044.69
316.092	8.55967							-3.23389			L_serine_2h'L_serine_6h'MEM_only_2h'MEM_only_6h'Pooled		0	bp		C10	xK+xC13xNa+	0.04	0.65	529455	pos585	1.22022	0.669505		pos	30	139312	325526	259756	210735	57858.7	97016.3	198898	192138	493129	177322	262974	277067	152972	160359	173256	165809	172222	103955	20306	20306	20306	111752	111752
129.152	9.48804	C8H19N	2	Octylamine	7	0	KEGG	0.487027	25.8438		Media_control_0h	Octylamine	0	bp				0.05	0.12	529290	pos586	1.05196	0.268321	H	pos	30	397879	438968	442507	377604	425290	447717	463844	434866	447117	474251	487805	419105	440937	431214	471229	436973	417897	364942	484997	484997	484997	409913	409913
166.063	4.95496	C9H10O3	17	3-(3-Hydroxy-phenyl)-propanoic acid	8	Central	KEGG_Metacyc_HMDB	0.111884	-44.0057	0.141993	D_serine_2h'L_serine_6h'Media_control_0h'MEM_only_2h'MEM_only_6h'Pooled	3-(3-Hydroxy-phenyl)-propanoic acid	0	bp				0.24	1.01	527991	neg316	2.47012	0.409277	H	neg	27	31604.4	48738.2	49733	76819.6	527990	128042	33579.9	229370	58352.3	364250	188718	129652	0	0	0	0	0	6217.92	0	0	0	8335.32	8335.32
235.106	3.52932	C19H30N6O8	4	Asp-Leu-Ser-His	3	0	Peptides	-2.83032	-353.345		Media_control_0h	Asp-Leu-Ser-His	0	bp				0.09	0.44	525816	pos589	1.05619	0.809798	Double-charge	pos	30	324435	247137	250793	274637	380366	388061	384131	282477	201970	301403	349832	380567	414665	336030	350968	298970	353663	321165	525816	525816	525816	409850	409850
656.43	2.83005							5.20899			D_serine_2h'D_serine_6h'L_serine_2h'L_serine_6h'Media_control_0h'Media_control_0h'MEM_only_2h'MEM_only_6h'Pooled		0	bp		C46	xC13	0.1	0.49	521674	neg317	1.23172	0.514453		neg	30	294587	196505	162937	152460	224204	172986	191264	233113	381203	134722	318557	257793	0	0	9078.92	0	0	0	206014	206014	206014	247231	247231
125.059	7.25119	C5H7N3O	4	5-Methylcytosine	8	Central	KEGG_Metacyc_HMDB	0.119375	-16.0473		D_serine_2h'D_serine_6h'L_serine_2h'L_serine_6h'Media_control_0h'Media_control_0h'MEM_only_2h'Pooled	5-Methylcytosine	0	bp				0.1	1.17	521389	pos590	0.505272	0.179307	H	pos	30	91694.5	61214.1	146474	22776	31325.2	60339.5	57157.1	36200.5	57912.1	26218.4	40464.1	84686.1	8819.05	5254.18	8545.4	10512.2	5340.63	5979.12	424041	424041	424041	521389	521389
329.132	12.1964							-3.17105			D_serine_2h'L_serine_2h'MEM_only_2h'MEM_only_6h'Pooled		0	bp				0.08	1.15	520252	neg318	0.98451	0.966173		neg	23	25475.3	70405.2	80094.1	24151.5	520252	173331	41863.3	77989	53396.6	0	281860	92098.6	0	0	0	0	0	0	0	0	0	0	0
173.08	12.2508	C6H11N3O3	1	5-Guanidino-2-oxopentanoate	8	Central	KEGG_Metacyc_HMDB	0.535377	11.1707	0.535377	D_serine_2h'D_serine_6h'L_serine_2h'L_serine_6h'MEM_only_2h'MEM_only_6h'Pooled	5-Guanidino-2-oxopentanoate	0	bp				0.11	0.52	520040	pos591	0.558423	0.165008	H	pos	30	166398	210121	331645	143984	300861	454051	80537.9	121087	193830	471570	402605	520040	10026.9	13390.2	14072.7	79414.8	44272.6	21783.8	29058.6	29058.6	29058.6	38613	38613
244.069	9.38298	C9H12N2O6	3	Uridine	10	Central	KEGG_Metacyc_HMDB	-0.740125	-0.0747478	-2.50191	D_serine_6h'L_serine_6h'MEM_only_2h'MEM_only_6h'Pooled	Uridine	0	bp				0.21	1.19	517853	pos592	1.02957	0.974714	H	pos	22	0	134360	40165.8	43050.3	119947	170915	0	107476	72209.9	137820	248949	130567	0	0	0	0	0	0	0	0	0	0	0
182.094	7.10126	C10H14O3	8	[PR] Iridotrial	7	0	KEGG_Lipidmaps	0.908791	19.1742	0.881333	Media_control_0h'Media_control_0h	[PR] Iridotrial	0	bp			xNH3	0.1	0.51	515882	pos593	0.920708	0.465585	H	pos	30	292653	389886	315353	351388	257212	437381	316923	306119	295725	292130	314951	375609	263450	163938	297365	241202	254045	120180	363450	363450	363450	515882	515882
168.069	5.85694	C11H8N2	1	beta-Carboline	7	0	HMDB	-0.270428	-6.07888		D_serine_2h'D_serine_6h'L_serine_2h'L_serine_6h'MEM_only_2h'MEM_only_6h'Pooled	beta-Carboline	0	bp				0.15	0.7	512853	pos595	0.789706	0.6673	H	pos	27	50043.8	249199	213754	60779.9	184545	190222	44303	201277	159537	101236	420807	422732	0	0	5207.12	0	0	7280.57	0	0	0	5107.84	5107.84
167.116	5.43424				0.2						L_serine_6h'Media_control_0h'Media_control_0h		0	bp				0.12	0.29	511358	pos597	0.944113	0.783719		pos	30	443976	324512	246791	305100	511358	402218	279836	313618	365084	462398	495755	354559	303765	279876	324489	253674	254079	252311	355411	355411	355411	475088	475088
376.112	14.2353										MEM_only_6h'Pooled		0	bp			xNa+	0.25	1.04	510099	pos598	0	0.186498		pos	19	6649.93	7899.36	0	6498.55	62694.9	106990	0	0	0	11207.4	201876	510099	0	0	0	0	0	0	0	0	0	0	0
221.991	11.009				0.1						D_serine_2h'D_serine_6h'L_serine_2h'L_serine_6h'MEM_only_2h'MEM_only_6h'Pooled		0	bp	xNa+		xNa+	0.16	0.69	509806	pos599	0.895671	0.716534		pos	24	98843.8	237588	157865	227293	154314	155947	153332	124186	165209	252552	220186	184103	0	0	0	0	0	0	0	0	0	0	0
177.046	8.21986	C6H11NO3S	3	N-Formyl-L-methionine	8	Central	KEGG_Metacyc_HMDB	0.325664	6.34917		D_serine_2h'D_serine_6h'L_serine_2h'L_serine_6h'MEM_only_2h'MEM_only_6h'Pooled	N-Formyl-L-methionine	0	bp		1	x-H2OxC13	0.21	0.54	508449	pos600	2.06265	0.064846	H	posneg	24	148016	209366	265856	36651.7	96661.7	66501.4	508449	292330	484742	181809	73804.4	80708.7	0	0	0	0	0	0	0	0	0	0	0
249.044	16.3648										D_serine_2h'D_serine_6h'L_serine_2h'L_serine_6h'Media_control_0h'Media_control_0h'MEM_only_2h'MEM_only_6h'Pooled		0	bp			xK+x-H2O	0.22	0.39	505086	pos601	0.913647	0.388309		pos	30	322714	403866	321937	353258	505086	315409	327206	333152	297617	454973	400447	315426	127874	126683	113967	170629	120863	93891.1	273077	273077	273077	338356	338356
326.199	9.47913	C20H26N2O2	4	Ajmaline	7	0	KEGG_Metacyc	-1.78835	36.1318		D_serine_2h'D_serine_6h'L_serine_2h'L_serine_6h'Media_control_0h'Media_control_0h'MEM_only_2h'MEM_only_6h'Pooled	Ajmaline	0	bp				0.1	0.72	500128	pos603	0.73841	0.454156	H	pospos	30	216859	194195	323203	198667	106875	178049	246411	243875	51896.5	193465	27367.1	205464	0	0	0	0	0	0	250433	250433	250433	147373	147373
688.487	24.0936										D_serine_2h'D_serine_6h'L_serine_2h'L_serine_6h'Media_control_0h'Media_control_0h'MEM_only_2h'MEM_only_6h'Pooled		0	bp				0.28	0.32	493229	neg328	1.18355	0.480988		negneg	30	134349	219855	190557	233200	234367	213076	159573	207297	277881	253747	394380	493229	0	0	0	0	0	0	49752.5	49752.5	49752.5	31136.6	31136.6
216.122	12.2166	C8H16N4O3	2	N-acetyl-(L)-arginine	7	0	Metacyc_HMDB	-0.16167	3.02168		D_serine_2h'Pooled	N-acetyl-(L)-arginine	0	bp				0.08	1.73	492594	pos606	0.0565884	0.110742	H	pos	21	18266.1	65255.1	83794.6	0	71007.3	174948	9468.12	0	0	104552	166099	492594	0	0	0	0	0	0	0	0	0	0	0
166.027	12.2708	C8H6O4	7	Phthalate	9	0	KEGG_Metacyc_HMDB	0.301573	-0.801962	0.301573	D_serine_2h'D_serine_6h'L_serine_2h'L_serine_6h'Media_control_0h'Media_control_0h'MEM_only_2h'MEM_only_6h'Pooled	Phthalate	0	bp		0.6	xC13	0.05	0.49	490875	neg329	0.795983	0.564577	H	neg	30	490875	294737	227519	190314	350365	312995	206011	179724	420701	242493	317841	367584	121068	147810	149817	142435	167491	87850.9	206314	206314	206314	219273	219273
731.54	2.87875				0.2						D_serine_6h'Media_control_0h'Pooled		0	bp				0.19	0.84	488954	pos609	1.16215	0.510232		pos	30	205635	188180	141708	221478	266874	488954	176634	170194	275530	282688	5786.58	251889	166038	195649	157714	184971	167327	92805.2	144941	144941	144941	237676	237676
321.048	11.3463				0.1						D_serine_2h'D_serine_6h'L_serine_2h'L_serine_6h'MEM_only_2h'MEM_only_6h'Pooled		0	bp	xK+			0.11	0.59	480885	pos614	1.28266	0.514927		pos	24	88648.9	344567	222633	320210	173415	183350	204990	343770	292470	150211	138159	67487.6	0	0	0	0	0	0	0	0	0	0	0
334.125	3.88672										Media_control_0h'Media_control_0h		0	bp				0.17	0.6	479875	pos615	1.72734	0.143449		pos	30	192735	125578	63974.3	142852	245664	479875	289835	184072	186435	268588	271502	160279	272158	292907	273373	258524	231518	212979	427956	427956	427956	379984	379984
189.09	6.19268				0.2						D_serine_6h		0	bp	xACN			0.11	0.67	479135	pos617	1.25678	0.239097		pos	30	140697	89617.4	90792.9	232967	246818	231853	137982	143114	122464	236832	479135	112902	207232	135526	231281	69103.7	78583	105011	151474	151474	151474	139944	139944
351.225	3.31643										Media_control_0h'Media_control_0h		0	bp				0.28	0.98	473745	pos619	2.73118	0.0658636		pos	28	66200.3	71373.7	61520.6	0	281684	197775	211409	213761	118592	322318	382121	127669	158640	184748	215093	190386	145162	108522	473745	473745	473745	229528	229528
170.094	4.51923	C9H14O3	2	Furfural diethyl acetal	7	0	KEGG	0.393282	-13.1947		D_serine_2h'D_serine_6h'L_serine_2h'Media_control_0h'MEM_only_2h	Furfural diethyl acetal	0	bp			x-FAx-H2O	0.17	0.36	472507	pos620	1.15179	0.0104782	H	pos	30	351661	350086	377135	332899	295494	472507	419427	398214	425003	350487	284759	287860	223006	212947	289628	269074	271938	288720	362925	362925	362925	90151.4	90151.4
140.059	10.8404	C6H8N2O2	7	Methylimidazoleacetic acid	8	Central	KEGG_HMDB	0.0169104	25.1448		D_serine_6h'L_serine_6h'Pooled	Methylimidazoleacetic acid	0	bp				0.12	0.81	471832	pos621	1.71753	0.334936	H	pos	30	7869.91	7706.02	7763.62	18182.9	133305	119472	10433.5	22072.4	7580.49	36681	148044	181491	6480.72	6483.74	6024.15	14999.7	14657.7	10069.2	12719.3	12719.3	12719.3	8252.81	8252.81
229.939	23.1227										Media_control_0h		0	bp				0.09	0.15	470144	neg336	0.96552	0.748002		neg	30	470144	374415	400741	390631	330920	307721	460871	376268	365223	294008	396446	381736	427850	371504	383814	376620	335569	332946	452696	452696	452696	357692	357692
226.157	3.91116				0.1						D_serine_2h'D_serine_6h'L_serine_6h'Media_control_0h'Media_control_0h'MEM_only_2h'MEM_only_6h		0	bp	x-NH3			0.16	0.27	469567	pos622	0.712444	0.15063		pos	30	227979	344053	353843	298787	236329	406104	195181	192750	271703	280109	281076	237045	206553	189342	218301	164295	214992	165186	301170	301170	301170	284245	284245
315.172	12.3943	C33H50N4O6S	1	Remikiren	3	0	KEGG	-0.540698	67.7271		L_serine_6h'MEM_only_6h'Pooled	Remikiren	0	bp				0.12	1.02	466517	pos624	0	ND	Double-charge	pos	14	0	0	0	0	115849	54914.8	0	0	0	325772	466517	412903	0	0	0	0	0	0	0	0	0	0	0
88.1	21.5737	C4H12N2	1	Putrescine	8	Central	KEGG_Metacyc_HMDB	-0.105628	-6.0519		D_serine_2h'D_serine_6h'L_serine_2h'Media_control_0h'Media_control_0h'MEM_only_2h'MEM_only_6h'Pooled	Putrescine	0	bp				0.57	0.68	463985	pos625	1.4857	0.274694	H	pospos	30	181335	150366	211471	203344	171319	134451	184988	237968	384033	183983	34748	230400	55670.6	51695.9	41513.2	43653.1	45340.3	42744.7	172933	172933	172933	73845.2	73845.2
328.186	12.2723	C13H24N6O4	1	Gly-Pro-Arg	7	0	Peptides	-0.527763	3.66095		D_serine_6h'L_serine_2h'MEM_only_2h'MEM_only_6h'Pooled	Gly-Pro-Arg	0	bp				0.04	1.13	463579	pos626	2.85843	0.0490217	H	pos	23	0	18928.8	25763.8	12840	88489.4	52597.4	39292	37543.7	50915.1	61833.6	79034.1	463579	0	0	0	0	0	0	0	0	0	0	0
216.173	3.43322	C12H24O3	11	12-Hydroxydodecanoic acid	7	0	KEGG_Metacyc_Lipidmaps_HMDB	0.515387	-45.4805		L_serine_6h'MEM_only_6h'Pooled	12-Hydroxydodecanoic acid	0	bp				0.27	1.73	453290	neg341	0	0.42265	H	neg	22	24863	0	0	30486.4	162081	173695	0	0	0	164308	223850	124131	8247.48	11652.2	14357.9	36751.4	15437.8	11889.1	17196.1	17196.1	17196.1	17363.4	17363.4
247.019	11.5016				0.1						D_serine_2h'D_serine_6h'L_serine_2h'L_serine_6h'Media_control_0h'Media_control_0h'MEM_only_2h'MEM_only_6h'Pooled		0	bp	xNa+	C8	xC13xC13	0.1	0.42	449390	pos629	0.984382	0.944602		pos	30	81976.1	84142.4	135774	53307.5	69978.4	77632	107231	76210.5	113737	48767	72860.5	114520	0	0	0	0	0	0	449390	449390	449390	339292	339292
360.215	3.22546										Media_control_0h'Media_control_0h'MEM_only_2h		0	bp				0.15	0.73	448801	pos630	0.581833	0.424863		pos	30	319004	118391	85022.9	198215	183786	161287	127689	97684.9	78585.9	137885	160662	192225	193694	198267	231831	177800	234803	169872	448801	448801	448801	270174	270174
88.1	18.2013	C4H12N2	1	Putrescine	8	Central	KEGG_Metacyc_HMDB	-0.135561	-25.7018		D_serine_2h'D_serine_6h'L_serine_2h'Media_control_0h'Media_control_0h'MEM_only_2h'MEM_only_6h'Pooled	Putrescine	0	bp				0.41	0.66	448135	pos631	1.28291	0.409467	H	pospospospos	30	216910	142668	240147	161513	161197	158849	158358	276331	334705	220217	38797.6	221369	84457	62688.6	67429.4	57666.3	54930.8	53254	206145	206145	206145	141988	141988
390.277	2.86252	C24H38O4	58	Bis(2-ethylhexyl)phthalate	7	0	KEGG_Metacyc	-0.376776	-24.9095		Media_control_0h'Media_control_0h	Bis(2-ethylhexyl)phthalate	0	bp				0.17	0.24	447986	pos634	1.17782	0.401663	H	pos	30	367962	252866	357752	389478	404444	250922	416876	287726	447986	321388	339841	305307	277914	333141	289744	195798	251732	238245	419652	419652	419652	333667	333667
238.12	3.68969	C26H36O8	1	all-trans-Retinoyl-beta-glucuronide	7	0	KEGG_HMDB	-0.216942	-8.41016		D_serine_2h'L_serine_2h'L_serine_6h'Media_control_0h'Media_control_0h'MEM_only_2h	all-trans-Retinoyl-beta-glucuronide	0	bp				0.32	0.7	446970	pos635	0.72677	0.572914	Double-charge	pos	30	161368	446970	135034	72992	149415	160759	159625	235543	145092	192222	150348	144329	115086	98265.1	104580	43824.2	85284.1	80290.9	222758	222758	222758	178437	178437
188.116	8.00313	C8H16N2O3	7	N6-Acetyl-L-lysine	8	Central	KEGG_Metacyc_HMDB	0.159886	-24.3908		D_serine_2h'D_serine_6h'L_serine_2h'L_serine_6h'Media_control_0h'MEM_only_2h'MEM_only_6h'Pooled	N6-Acetyl-L-lysine	0	bp				0.12	0.6	445931	pos637	1.1407	0.57362	H	posneg	30	23124.6	46510.5	49749.1	39032.8	98526.4	102014	46961.8	44799.6	44420.4	161024	193862	262851	8010.39	12963.3	11447.4	10918.8	15187.5	9257.04	23613.1	23613.1	23613.1	14609.1	14609.1
254.225	12.9374	C16H30O2	19	(9Z)-Hexadecenoic acid	4	Central	KEGG_Lipidmaps_HMDB	0.583632	67.9125		D_serine_2h'D_serine_6h'L_serine_2h'L_serine_6h'Media_control_0h'Media_control_0h'MEM_only_2h'MEM_only_6h'Pooled	(9Z)-Hexadecenoic acid	0	bp				0.14	0.28	445799	neg346	0.719786	0.0769215	H	neg	30	445799	347986	398106	323266	230038	368147	273958	354128	229820	241877	199130	342432	0	0	0	114972	80778.6	71596.4	434909	434909	434909	339431	339431
547.372	2.84106										Media_control_0h		0	bp				1.1	1.73	445186	pos640	0	0.42265		pos	15	152521	0	0	445186	121237	187246	0	0	0	202861	0	0	156067	104919	98682	101522	125884	76360.6	363675	363675	363675	0	0
418.308	2.84967	C26H42O4	10	[ST (3:0)] (5Z,7E)-(1S,3R,24R)-22-oxa-9,10-seco-5,7,10(19)-cholestatriene-1,3,24-triol	7	0	Lipidmaps	-0.518782	-40.3671		D_serine_6h'Media_control_0h'Media_control_0h	[ST (3:0)] (5Z,7E)-(1S,3R,24R)-22-oxa-9,10-seco-5,7,10(19)-cholestatriene-1,3,24-triol	0	bp				0.24	0.3	445082	pos641	1.49361	0.184363	H	pos	30	202950	185549	280805	292304	283458	316111	258631	295970	445082	305773	275775	233354	274387	232775	243382	138500	132580	153371	355429	355429	355429	297027	297027
475.299	3.98479	C21H41N5O7	1	Netilmicin	4.5	0	KEGG	-2.8429	0		D_serine_2h'D_serine_6h'L_serine_2h'L_serine_6h'Media_control_0h'MEM_only_2h'MEM_only_6h'Pooled	Netilmicin	0	bp				0.07	0.53	444961	pos642	1.6047	0.344811	H	pos	30	105996	213403	198046	337030	159001	153748	204885	180500	444961	179632	215129	177647	35418.6	41609.5	0	92830.8	90772	35775.2	91878.4	91878.4	91878.4	150302	150302
745.555	2.93603										D_serine_2h'Media_control_0h'Media_control_0h		0	bp				0.17	0.75	443618	pos643	0.912139	0.276719		pos	30	270626	223875	237395	209368	261441	307505	229949	204372	233270	338385	258474	123094	190419	216875	212747	218299	174757	127229	283564	283564	283564	256394	256394
196.096	7.26862	C8H12N4O2	1	3,5-dihydro-5-methylidene-4H-imidazol-4-one	7	0	Metacyc	0.501697	-14.4985		Media_control_0h'Media_control_0h'MEM_only_6h'Pooled	3,5-dihydro-5-methylidene-4H-imidazol-4-one	0	bp		0.5	xC13	0.4	1.73	443104	pos644	0	0.42265	H	pos	17	0	0	6596.87	0	0	0	0	0	0	0	0	0	0	0	0	0	0	0	7397.09	7397.09	7397.09	443104	443104
179.079	12.5526	C6H13NO5	10	D-Glucosamine	10	Central	KEGG_Metacyc_HMDB	0.229364	-0.770253		D_serine_2h'D_serine_6h'L_serine_2h'L_serine_6h'Media_control_0h'Media_control_0h'MEM_only_2h'MEM_only_6h'Pooled	D-Glucosamine	0	bp	x-H2O	2.5	xNa+xC13	0.06	0.6	441657	pos645	1.15396	0.740255	H	pos	30	100798	241324	394597	296760	298718	132521	372495	161194	316457	67627.3	207220	165880	8746.96	9906.16	8574.71	9855.09	8531.45	6180.91	374413	374413	374413	441657	441657
158.142	9.18913										D_serine_2h'L_serine_6h'Media_control_0h'Media_control_0h'MEM_only_2h'MEM_only_6h'Pooled		0	bp				0.12	1.14	439749	pos647	1.14958	0.871757		pospos	30	285433	68127.7	141492	275867	39441.8	75467.8	439749	57949.1	71402.4	224056	64639.6	125327	0	0	0	12881.8	8596.86	8180.36	336124	336124	336124	320870	320870
743.584	6.12663	C42H82NO7P	14	1-Hexadecanoyl-2-(9Z-octadecenoyl)-sn-glycero-3-phosphonocholine	7	0	KEGG_Lipidmaps	1.9322	34.7113		D_serine_2h'D_serine_6h'L_serine_2h'L_serine_6h'Media_control_0h'Media_control_0h'MEM_only_2h'MEM_only_6h'Pooled	1-Hexadecanoyl-2-(9Z-octadecenoyl)-sn-glycero-3-phosphonocholine	0	bp				0.29	0.62	437205	pos648	0.851439	0.506043	H	pos	30	159537	215477	219632	235602	83598.9	91800.6	133567	135478	237259	79070.7	102663	112353	0	0	0	0	0	0	29971	29971	29971	26000.1	26000.1
264.096	8.76353										Pooled		0	bp				0.12	1.73	435373	neg348	0	0.23161		neg	13	275344	98338.3	16024.5	435373	76711.2	57054.4	0	0	0	0	0	0	0	0	0	0	0	0	0	0	0	0	0
167.939	19.8897				0.2						Media_control_0h		0	bp				0.04	0.11	434493	pos649	0.979682	0.694356		pos	30	380125	399646	374021	401688	366623	388172	344962	387198	398189	361984	394399	378358	398767	405573	405933	322531	302404	289733	422025	422025	422025	363346	363346
97.977	11.2986	H3O4P	1	Orthophosphate	4	Central	KEGG_Metacyc_HMDB	0.676467	-12.8867		D_serine_2h'D_serine_6h'L_serine_2h'L_serine_6h'Media_control_0h'MEM_only_2h'Pooled	Orthophosphate	0	bp				0.08	0.95	434049	neg349	1.03489	0.806138	H	neg	30	64198.2	98083.7	92664.9	112386	92320.8	92949.8	84350.9	91333.2	88158	127377	126353	124111	29809.9	29678.1	30841.2	30943.2	32584.3	31094.4	31587.3	31587.3	31587.3	39110.2	39110.2
254.225	15.0262	C16H30O2	19	(9Z)-Hexadecenoic acid	4	Central	KEGG_Lipidmaps_HMDB	0.607188	72.3732		D_serine_2h'D_serine_6h'L_serine_2h'L_serine_6h'Media_control_0h'Media_control_0h'MEM_only_2h'MEM_only_6h'Pooled	(9Z)-Hexadecenoic acid	0	bp				0.15	0.25	433675	neg350	0.872843	0.238025	H	negneg	30	351227	305849	384417	276958	227706	334580	294552	345117	269389	242858	187933	310547	3731.94	3519.6	3868.3	78792.5	74319.1	82628.3	390785	390785	390785	274353	274353
190.074	4.21958	C10H10N2O2	2	L-5-benzyl-hydantoin	3	0	Metacyc	0.495316	-53.4295		Media_control_0h	L-5-benzyl-hydantoin	0	bp					0	432690	pos650	0	ND	H	pos	6	0	0	0	0	0	0	0	0	0	0	0	0	167732	208760	178146	156747	152496	228163	432690	432690	432690	35361.3	35361.3
158.058	7.09846	C7H10O4	5	2-Isopropylmaleate	8	Central	KEGG_Metacyc_HMDB	0.239791	-27.6742		Media_control_0h'Media_control_0h'MEM_only_2h	2-Isopropylmaleate	0	bp				0.18	0.31	432593	neg351	0.994191	0.977991	H	neg	30	307368	401125	375304	235791	205266	294286	432593	232299	412608	234552	283841	343169	200116	295367	317784	208917	218532	163772	419633	419633	419633	365635	365635
174.112	21.4633	C6H14N4O2	2	D-Arginine	8	Central	KEGG_Metacyc_HMDB	0.471304	5.04695		D_serine_6h'L_serine_6h'Media_control_0h'Media_control_0h'MEM_only_6h'Pooled	D-Arginine	0	bp		4.1	xC13	0.04	0.53	431489	pos651	0.775195	0.538962	H	pospos	30	26655.5	40412.1	75383.3	48649.7	43961.8	79481.4	36353.2	39738.8	34335.3	132182	70049.5	113725	34396	24158.7	26398.7	41387.1	43483.1	42565.6	431489	431489	431489	374070	374070
188.172	9.32055				0.2						D_serine_2h'D_serine_6h'L_serine_2h'L_serine_6h'Media_control_0h'Media_control_0h'MEM_only_2h'MEM_only_6h'Pooled		0	bp				0.33	0.47	431410	pos652	1.78774	0.166342		pospospos	30	95466.5	162391	257649	134496	316890	238287	431410	264235	225945	148522	207490	238470	0	0	0	0	0	0	155641	155641	155641	183598	183598
286.153	3.97631							-5.33747			D_serine_6h'L_serine_6h'MEM_only_6h'Pooled		0	bp				0.15	1.73	429956	pos653	1.75675	0.514415		pos	20	98774.3	86465.4	0	193307	429956	163126	184230	141189	0	170816	254666	205845	0	0	0	0	0	0	0	0	0	0	0
126.079	7.1092	C12H20N4O2	1	Hexazinone	7	0	KEGG	0.0402396	19.259		D_serine_2h'L_serine_6h'Media_control_0h'MEM_only_2h'Pooled	Hexazinone	0	bp				0.18	0.81	426528	pos654	0.585504	0.153391	Double-charge	pos	30	80094	74995.1	131331	35430.3	61679.6	68865.5	47977.3	59710.8	60011.8	78802.6	86474.3	224295	32808.3	26451.1	62463.4	63743.2	40349.9	28659.3	26915.4	26915.4	26915.4	80868.6	80868.6
362.18	12.6547	C14H26N4O7	7	Lys-Thr-Asp	7	0	Peptides	-0.885586	-42.1021		L_serine_2h'L_serine_6h'MEM_only_6h'Pooled	Lys-Thr-Asp	0	bp				0.14	0.94	421167	pos657	0.582316	0.4784	H	pos	23	22950.2	125731	47328.8	0	61432.5	37325.5	28200.4	59721.5	26217.9	50086.2	168663	182874	0	0	0	0	0	0	0	0	0	0	0
478.18	9.19937	C19H30N2O12	1	glcNAc-1,6-anhMurNAc	7	0	Metacyc	-0.512223	0		D_serine_2h'L_serine_2h'L_serine_6h'MEM_only_2h'MEM_only_6h'Pooled	glcNAc-1,6-anhMurNAc	0	bp		2.3	xC13xNa+	0.33	0.9	420598	pos658	1.08161	0.829183	H	posneg	24	188545	333776	277173	420598	130152	72032.1	126237	393544	344964	69380.8	107869	55585.8	0	0	0	0	0	0	0	0	0	0	0
113.084	5.13904	C6H11NO	1	epsilon-Caprolactam	4.5	0	KEGG_Metacyc	0.525781	-39.7053	0.481566	Media_control_0h'Media_control_0h	epsilon-Caprolactam	0	bp				0.17	0.21	419671	pos659	1.04187	0.801141	H	pos	30	282329	378567	311117	325280	329246	357382	298714	294323	419670	395599	358217	305626	290107	288170	330411	272740	300268	191336	359967	359967	359967	337869	337869
378.093	12.8222										D_serine_2h'D_serine_6h'L_serine_2h'L_serine_6h'Media_control_0h'MEM_only_2h'MEM_only_6h'Pooled		0	bp			xCl37	0.07	0.71	419258	neg355	1.22107	0.633912		neg	27	58042.2	109344	160654	419258	196561	125441	144520	65941.8	190097	51522.7	209049	89030.3	0	0	0	0	0	0	0	0	0	6960.44	6960.44
127.038	11.4826	C4H5N3O2	2	5-Amino-4-imidazole carboxylate	8	Central	KEGG_Metacyc	0.141637	18.355		D_serine_2h'D_serine_6h'L_serine_2h'MEM_only_6h'Pooled	5-Amino-4-imidazole carboxylate	0	bp				0.09	0.87	416337	pos661	0.505528	0.172102	H	posneg	23	416337	209958	212563	149195	158838	67344.5	153342	68554.7	202170	0	58315.5	49494.4	0	0	0	0	0	0	0	0	0	0	0
260.124	7.37834	C24H36N6O5S	1	Lys-Met-Trp-Gly	3	0	Peptides	1.41244	-116.851		Media_control_0h'Pooled	Lys-Met-Trp-Gly	0	bp				0.06	1.34	416245	pos662	3.67251	0.210632	Double-charge	pos	30	14597.7	22430.4	73304.6	116839	7790.16	13025.7	171077	26573.3	207548	43009.3	72431.9	416245	45948.5	60287.2	59435.1	61818.3	38093.7	19399	12151.3	12151.3	12151.3	68283	68283
310.178	3.40422	C17H26O5	2	[FA methyl,hydroxy,oxo(5:2/8:0)] methyl 8-[2-(2-formyl-vinyl)-3-hydroxy-5-oxo-cyclopentyl]-octanoate	7	0	Lipidmaps	0.300908	-32.389		D_serine_6h'L_serine_2h'Media_control_0h'MEM_only_2h'Pooled	[FA methyl,hydroxy,oxo(5:2/8:0)] methyl 8-[2-(2-formyl-vinyl)-3-hydroxy-5-oxo-cyclopentyl]-octanoate	0	bp				0.15	0.51	415695	pos663	1.72888	0.117167	H	pos	30	247818	163417	79761.9	225482	242945	217908	263617	248492	336765	149412	162123	225463	138303	147029	62299.7	172355	173494	117511	164690	164690	164690	191507	191507
135.872	12.8334				0.1						Media_control_0h		0	bp	xCl37			0.04	0.93	411490	neg361	0.962264	0.794427		neg	30	101801	99899.8	123883	95932.6	61651.8	116570	120655	80276.8	112366	85954.3	90704.9	294851	174433	147865	159639	93536.8	80415.7	61563.6	150092	150092	150092	180351	180351
96.0324	7.135										D_serine_2h'L_serine_2h'Media_control_0h'Media_control_0h'MEM_only_2h'Pooled		0	bp				0.17	0.39	410095	pos670	0.666137	0.270482		pos	30	226217	214750	410095	126754	101416	151442	188744	147479	230700	131890	96103.3	105737	110994	99777.9	122362	96650.6	128620	84479.9	234628	234628	234628	222271	222271
234.073	8.60613							-3.19055			D_serine_2h'D_serine_6h'L_serine_2h'L_serine_6h'Media_control_0h'Media_control_0h'MEM_only_2h'MEM_only_6h'Pooled		0	bp				0.05	0.36	409591	pos671	0.988449	0.906633		pospos	30	328563	387096	361506	203822	360105	352478	316730	409591	338402	278095	367111	293496	50373.9	47931.1	46165.9	31527.9	34573.5	31262.8	137771	137771	137771	143113	143113
147.09	7.30753	C6H13NO3	2	N-hydroxyisoleucine	7	0	Metacyc	-0.0216724	-10.507		Media_control_0h'Pooled	N-hydroxyisoleucine	0	bp			x-FA	0.07	0.81	409130	pos672	0.728553	0.569284	H	pos	30	376234	160726	126270	133795	100305	200108	99028.1	111932	272238	135489	139216	142745	84806	114011	97540	142839	143628	78460.1	97757.9	97757.9	97757.9	178596	178596
175.954	23.9419										D_serine_2h'D_serine_6h'L_serine_2h'L_serine_6h'Media_control_0h'Media_control_0h'MEM_only_2h'MEM_only_6h'Pooled		0	bp				0.19	0.21	405468	neg363	0.981418	0.80827		negnegneg	30	223878	277882	240914	225946	258855	173966	255183	239711	233979	345836	330140	305222	87523.5	66733.7	68088.7	121637	108034	85127.3	193689	193689	193689	134420	134420
307.084	24.1022	C10H17N3O6S	3	Glutathione	8	Central	KEGG_Metacyc_HMDB	-0.12579	45.6783	-2.24247	D_serine_2h'D_serine_6h'L_serine_2h'Media_control_0h'Media_control_0h'MEM_only_2h'Pooled	Glutathione	0	bp				0.13	1.03	403238	pos675	0.890732	0.656769	H	pos	30	18802.5	26669.6	15113.5	13534.2	69243.5	28988	21813.2	20282.5	11869.8	47303.8	73108.4	248790	0	0	0	0	3148.76	0	3649.89	3649.89	3649.89	4689.37	4689.37
145.085	12.6205	C5H11N3O2	3	4-Guanidinobutanoate	8	Central	KEGG_Metacyc_HMDB	0.303791	3.19584		D_serine_2h'D_serine_6h'L_serine_2h'L_serine_6h'Media_control_0h'Media_control_0h'MEM_only_2h'MEM_only_6h'Pooled	4-Guanidinobutanoate	0	bp	xMSnoise			0.07	0.68	401427	pos676	1.0839	0.60456	H	pos	30	147102	171998	209706	57981	146990	143444	228933	175634	168604	88389.8	144066	188856	38502.6	38599.1	33481.8	33786.3	40062.3	28521.4	125703	125703	125703	130405	130405
124.029	7.78451	C3H9O3P	1	propylphosphonate	7	0	Metacyc	1.53051	-7.82973	-1.37203	D_serine_2h'D_serine_6h'L_serine_2h'L_serine_6h'MEM_only_2h'MEM_only_6h'Pooled	propylphosphonate	0	bp				0.24	0.77	401133	pos677	0.931917	0.831629	H	pos	24	127216	141026	102473	74114.9	73180.2	56058.8	59148.8	175874	110453	32943.2	331395	401133	0	0	0	0	0	0	0	0	0	0	0
297.623	12.7128	C30H37N5O6S	1	Met-Trp-Pro-Tyr	7	0	Peptides	-1.11585	21.339		L_serine_6h'MEM_only_2h'Pooled	Met-Trp-Pro-Tyr	0	bp				0.2	1.73	397153	pos684	2.57834	0.42265	Double-charge	pos	18	0	0	0	0	79865.3	39119.5	7735.02	0	0	61808.8	69123	31156.3	0	0	0	0	0	0	0	0	0	0	0
234.073	12.1253				0.2			-3.12265			D_serine_2h'D_serine_6h'L_serine_2h'L_serine_6h'Media_control_0h'Media_control_0h'MEM_only_2h'MEM_only_6h'Pooled		0	bp	xNa+			0.07	0.41	396010	pos687	1.06687	0.121132		pos	30	220329	207610	205294	187700	223973	301873	214430	229579	231569	339330	360925	205513	42408	54316.9	52812.6	39092.6	38552.1	34075.1	217358	217358	217358	237211	237211
175.03	4.44692	C9H19O12P	1	nonulose 9-phosphate	7	0	0	-1.953	0		D_serine_2h'D_serine_6h'Media_control_0h'Media_control_0h'MEM_only_2h'MEM_only_6h'Pooled	nonulose 9-phosphate	0	bp				0.4	1.1	395249	neg370	1.21932	0.762698	Double-charge	neg	29	76534.8	43951.1	29739.7	47176.9	36609.4	23497.3	120993	32757.5	29421.9	13450.3	35520.8	0	0	0	0	0	0	0	395249	395249	395249	100283	100283
351.048	11.8781				0.1						D_serine_2h'D_serine_6h'L_serine_2h'L_serine_6h'MEM_only_2h'MEM_only_6h'Pooled		0	bp	xNa+	C11	xNa+xC13	0.13	0.68	394896	pos688	1.03799	0.881101		pos	24	56221.9	75271.3	61410.3	50537.7	318882	247889	93934.6	49825.7	56470.8	173351	362822	394896	0	0	0	0	0	0	0	0	0	0	0
364.911	2.84775										Media_control_0h'Media_control_0h		0	bp				0.41	1.73	393909	pos689	1.40989	0.758466		pos	26	0	151454	0	140867	149921	0	90905.2	0	122628	67433.5	200046	169166	163297	260629	194217	220528	198304	133086	393909	393909	393909	285546	285546
137.048	5.52432	C7H7NO2	14	Anthranilate	4.5	0	KEGG_Metacyc_HMDB	0.040091	-48.6127		D_serine_2h'D_serine_6h'L_serine_2h'L_serine_6h'Media_control_0h'MEM_only_2h'Pooled	Anthranilate	0	bp				0.27	1.27	392932	pos691	1.6755	0.421678	H	pos	27	37495.1	113766	130276	179439	35414.7	79926.3	117269	76793.2	277654	29394.3	46455.9	49402.3	0	0	0	0	0	11167.2	12661.5	12661.5	12661.5	0	0
324.036	12.3453	C9H13N2O9P	4	UMP	10	Central	KEGG_Metacyc_HMDB	0.722316	4.26816		D_serine_2h'D_serine_6h'L_serine_2h'L_serine_6h'MEM_only_2h'MEM_only_6h'Pooled	UMP	0	bp				0.09	0.75	392891	neg372	1.41419	0.426671	H	negpos	24	90423.7	118320	177524	43946.7	105979	98131.3	260033	83717	202507	264053	134359	109194	0	0	0	0	0	0	0	0	0	0	0
340.082	4.58281										Media_control_0h'Media_control_0h		0	bp				0.09	0.8	392199	pos693	2.05854	0.0911787		pos	30	126690	92097.3	40514.6	130662	140908	234886	202094	114581	217108	188896	198067	115744	182243	216666	184474	168859	177047	102244	218211	218211	218211	392199	392199
245.123	9.55106	C21H38N4O7S	5	Asp-Leu-Leu-Met	7	0	Peptides	-0.929311	-4.70046		L_serine_6h'Pooled	Asp-Leu-Leu-Met	0	bp			x2-mer	0.14	1.73	391391	pos694	0	ND	Double-charge	pos	15	0	0	0	0	126176	52985.1	0	0	0	101005	144130	391391	0	0	0	0	0	0	0	0	0	0	0
148.089	4.14583	C10H12O	5	p-Cumic aldehyde	4.5	0	KEGG_Metacyc_HMDB	0.423321	-26.2159	0.457084	Media_control_0h	p-Cumic aldehyde	0	bp				0.06	0.32	391383	pos695	1.02641	0.920458	H	pospos	30	302573	347555	193910	327939	241495	238474	391383	215429	259520	312683	185416	267671	116191	191277	156987	262411	214587	102968	251297	251297	251297	334503	334503
198.062	10.6292										D_serine_2h'D_serine_6h'L_serine_6h'MEM_only_6h'Pooled		0	bp				0.14	1.1	391020	pos696	0.0915222	0.0947925		pos	22	56882.5	188758	122480	84385.6	391020	155987	24467.6	0	9223.68	30613.8	36770.2	34287.7	0	0	0	0	0	0	0	0	0	0	0
725.496	8.28722							-4.2492			D_serine_2h'D_serine_6h'L_serine_2h'L_serine_6h'MEM_only_2h'MEM_only_6h'Pooled		0	bp				0.16	0.68	390507	pos697	0.752606	0.272776		pos	24	28447.5	42728.2	27570.7	40858.7	86504.2	89162.1	16692.8	28097.1	29527.2	102735	235240	190306	0	0	0	0	0	0	0	0	0	0	0
690.504	6.53566				0.2						D_serine_2h'D_serine_6h'L_serine_2h'L_serine_6h'MEM_only_2h'MEM_only_6h'Pooled		0	bp				0.13	0.66	390078	neg373	1.13018	0.588509		neg	24	189662	291411	324791	202816	56149.2	90447.1	268068	252622	390078	69988.4	35926.7	67978.6	0	0	0	0	0	0	0	0	0	0	0
194.098	3.46141	C16H28N4O7	10	Ala-Leu-Ala-Asp	3	0	Peptides	-1.03752	-165.011		D_serine_6h'L_serine_2h'L_serine_6h'Media_control_0h'Media_control_0h'MEM_only_2h'MEM_only_6h'Pooled	Ala-Leu-Ala-Asp	0	bp				0.15	0.39	389407	neg376	0.987179	0.951321	Double-charge	neg	30	133125	221700	240353	159250	247719	355651	160903	196510	230134	165842	205633	161535	96300.7	97747.4	118288	135127	128269	81039.6	168181	168181	168181	151144	151144
191.062	4.7539	C7H13NO3S	1	N-Acetylmethionine	3	0	KEGG_Metacyc_HMDB	1.03744	-59.5851		D_serine_6h'L_serine_2h'L_serine_6h'MEM_only_2h'Pooled	N-Acetylmethionine	0	bp				0.3	1.19	389321	neg377	1.54403	0.495635	H	neg	24	6024.44	32308.4	63740.7	18616.5	43861.1	87130.2	77658	17118.1	62828.1	45638	85254.6	130395	0	0	0	0	0	0	0	0	0	0	0
631.111	12.8932										D_serine_2h'D_serine_6h'L_serine_2h'L_serine_6h'MEM_only_2h'MEM_only_6h'Pooled		0	bp		C21	xNa+xC13xC13	0.15	0.55	389268	pos698	0.878633	0.604043		pos	24	146268	235028	298840	19142.6	63584.8	66777.9	181860	189526	226203	48763.8	87285.1	108749	0	0	0	0	0	0	0	0	0	0	0
157.147	3.69899										D_serine_6h'L_serine_2h'L_serine_6h'Media_control_0h'Media_control_0h'MEM_only_2h'MEM_only_6h		0	bp				0.25	0.25	389168	pos699	1.34091	0.0450546		pos	30	228154	314330	265584	246702	331575	286536	389168	359192	335191	314127	320863	255094	234820	205868	216184	180874	167621	202016	287234	287234	287234	277883	277883
117.936	11.8147	CrH2O4	1	chromate	7	0	Metacyc	0.229599	14.7262		D_serine_6h'Media_control_0h'MEM_only_2h	chromate	0	bp				0.61	0.65	388823	neg378	1.70337	0.288539	H	neg	30	179029	111191	93664	179637	388823	119518	274057	92264.2	287576	166710	340753	87419.8	67984.6	63405	96480.7	62210.2	43350.6	41858	107901	107901	107901	90440.9	90440.9
213.083	8.54921	C22H28F2O4S	1	Fluticasone	3	0	KEGG_HMDB	-1.65818	53.2121		D_serine_2h'D_serine_6h'L_serine_2h'MEM_only_2h'MEM_only_6h'Pooled	Fluticasone	0	bp			xNa+	0.07	0.87	388624	pos700	0.948732	0.553954	Double-charge	pos	29	273093	337883	337034	282465	311793	302033	309719	313382	276307	303451	323750	0	136851	152222	248455	195310	197297	221653	190080	190080	190080	213097	213097
219.147	4.5225				0.1						D_serine_2h'Media_control_0h'MEM_only_2h		0	bp	xACN			0.13	0.36	388061	pos701	0.975502	0.911521		pos	30	278333	243120	239888	174489	167020	273043	254510	160099	328079	217195	191281	226370	205563	183910	196054	111488	98188.3	96970.2	176078	176078	176078	245133	245133
208.067	5.58127				0.2						Media_control_0h		0	bp				0.18	0.96	386061	pos704	1.40727	0.437073		pos	30	171258	81229.3	67493.6	122999	148546	150623	105761	226279	118260	155956	105317	95521.5	118749	103689	97583.6	187310	174237	102005	108316	108316	108316	265501	265501
159.09	7.11308	C7H13NO3	10	5-Acetamidopentanoate	8	Central	KEGG_Metacyc_HMDB	0.33709	-12.0296		D_serine_2h'D_serine_6h'L_serine_2h'L_serine_6h'Media_control_0h'MEM_only_2h'MEM_only_6h'Pooled	5-Acetamidopentanoate	0	bp			x-H2OxACN	0.13	0.55	385536	pos705	0.88083	0.221073	H	pos	30	151132	130387	144745	104557	115211	120488	143072	121803	110590	136788	191690	385536	71419	74956.2	74733.2	95936.6	96397.4	48244.9	80911.9	80911.9	80911.9	119004	119004
197.078	12.9643				0.1						D_serine_2h'D_serine_6h'Media_control_0h'Media_control_0h'MEM_only_6h'Pooled		0	bp	xNa+			0.11	1.29	384652	pos706	0.513526	0.236934		pos	30	50884.2	87004.4	42374.8	25926.6	89769.1	87073.6	7061.14	60947.4	24561.5	10996.9	258215	280076	2835.7	3523.11	3286.54	2158.31	2706.34	2621.8	34083.9	34083.9	34083.9	20847.6	20847.6
249.044	5.40622										D_serine_2h'D_serine_6h'L_serine_2h'L_serine_6h'MEM_only_2h		0	bp				0.16	0.45	383512	pos708	1.08496	0.598746		pos	30	321929	303515	260571	287841	336049	298403	383512	327011	250771	348591	250100	180128	115292	162409	127583	63377.1	48430.6	53385.7	134420	134420	134420	151573	151573
163.913	14.5222										Media_control_0h'Media_control_0h		0	bp			xS34xACN	0.24	0.68	382468	pos710	0.553829	0.259829		pos	30	235672	76020.5	179088	59110.9	54022	93962.3	132724	48110.4	90974.3	53030	68235.9	98829.6	105922	109015	100653	66263.1	104760	66097.1	372888	372888	372888	382468	382468
116.011	11.8598	C4H4O4	3	Maleic acid	10	Central	KEGG_Metacyc_HMDB	-0.00579676	-1.98519		L_serine_6h'Media_control_0h'Media_control_0h	Maleic acid	0	bp		3.9	xC13	0.16	0.29	381924	neg387	0.866399	0.38678	H	neg	30	310721	332548	219249	200155	334685	221203	247695	270310	229279	336079	336606	381924	155518	167635	196174	287466	277122	170709	344624	344624	344624	356423	356423
102.032	13.0904	C4H6O3	8	Acetoacetate	8	Central	KEGG_Metacyc_Lipidmaps_HMDB	-0.0199919	34.9974		D_serine_2h'D_serine_6h'L_serine_2h'L_serine_6h'Media_control_0h'Media_control_0h'MEM_only_2h'MEM_only_6h'Pooled	Acetoacetate	0	bp	x-CO2			0.06	0.37	380068	neg389	0.989958	0.971613	H	neg	30	74256.7	117135	148771	177518	150490	167823	144742	73140.4	118865	365436	380068	207294	14446.4	11621.3	11848.9	57529.8	35884.4	32234.7	228958	228958	228958	314303	314303
182.071	3.64569	C6H15O4P	2	Diisopropyl phosphate	3	0	KEGG_Metacyc	-0.0120791	-86.7938	-0.17685	L_serine_2h'Media_control_0h'Media_control_0h	Diisopropyl phosphate	0	bp				0.28	0.32	379437	pos711	1.0251	0.757782	H	pos	30	277872	321967	270942	269291	379437	252569	285574	327740	279323	235193	318324	230631	213617	219942	199181	274084	218081	262676	327998	327998	327998	344789	344789
196.085	11.525	C18H24N4O6	3	Asn-Pro-Tyr	7	0	Peptides	0.356012	32.8789		D_serine_2h'L_serine_2h'MEM_only_2h'MEM_only_6h'Pooled	Asn-Pro-Tyr	0	bp				0.13	1.28	379070	pos712	0.738865	0.590963	Double-charge	pos	22	379070	82191.9	292093	17757.9	0	12993.3	274201	49793.5	232633	16371	0	72718.5	0	0	0	0	0	0	0	0	0	0	0
563.288	2.83937	C26H41N7O5S	1	Cys-Lys-Lys-Trp	3	0	Peptides	-0.942367	-463.504		Media_control_0h	Cys-Lys-Lys-Trp	0	bp				0.24	0.54	377062	pos713	1.2668	0.548598	H	pos	30	230406	144231	181951	267548	173508	195523	167673	167583	369832	273688	137517	321027	254412	224563	142742	108025	141702	133427	213380	213380	213380	276110	276110
260.03	12.7742	C6H13O9P	46	D-Glucose 6-phosphate	10	Central	KEGG_Metacyc_HMDB	0.00836498	-3.80881		D_serine_2h'D_serine_6h'L_serine_2h'L_serine_6h'MEM_only_2h'MEM_only_6h'Pooled	D-Glucose 6-phosphate	0	bp				0.08	0.6	376475	neg391	0.75684	0.225801	H	neg	24	75127.9	112208	124579	63248.4	75175.8	96905.6	74311.6	69690.6	92067.3	78235.5	136803	96661.8	0	0	0	5586.27	0	0	0	0	0	0	0
227.225	9.45905	C14H29NO	2	[SP (14:0)] 1-deoxy-tetradecasphing-13-enine	7	0	Lipidmaps	-0.0299806	42.067		D_serine_2h'D_serine_6h'L_serine_2h'L_serine_6h'Media_control_0h'Media_control_0h'MEM_only_2h'Pooled	[SP (14:0)] 1-deoxy-tetradecasphing-13-enine	0	bp				0.06	0.61	374399	pos714	1.26818	0.386943	H	pos	30	153442	153585	129487	156685	123086	204477	176025	127722	249831	242113	171667	218518	85665.2	92031.1	99757.6	101628	100007	79669.7	181182	181182	181182	181722	181722
238.099	16.252	C8H18N2O4S	1	HEPES	3	0	Medium	-0.10783	65.8363	-2.96378	D_serine_6h'L_serine_2h'Media_control_0h'Media_control_0h'Pooled	HEPES	0	bp				0.21	0.97	373022	pos718	0.870138	0.725097	H	pos	30	13390.2	42394.4	48842.9	32094.9	31550.5	27484.8	26306.1	27272.4	37461.9	45088.9	20315.6	33363.6	0	0	0	9825.99	13059.8	23019.3	302540	302540	302540	373022	373022
163.001	13.0338										Media_control_0h'Media_control_0h		0	bp			xCl37		0	372427	neg394	0	ND		neg	6	0	0	0	0	0	0	0	0	0	0	0	0	0	0	0	0	0	0	265506	265506	265506	372427	372427
301.127	4.77005	C12H19N3O6	2	Ala-Asp-Pro	3	0	Peptides	0.0563898	-147.394		L_serine_6h	Ala-Asp-Pro	0	bp				0.84	1.73	371697	pos719	0	ND	H	pos	12	0	0	0	0	180863	87897.5	0	0	0	254951	203400	259859	0	0	0	0	0	0	0	0	0	0	0
245.137	9.12959	C10H19N3O4	6	Leu-Asn	7	0	Peptides	-0.640992	5.87398	-0.620595	D_serine_2h'D_serine_6h'L_serine_2h'L_serine_6h'MEM_only_2h'MEM_only_6h'Pooled	Leu-Asn	0	bp				0.21	0.65	371103	pos721	0.847856	0.664932	H	pos	24	13553.1	23652.4	39695	29260	74394.1	73760.1	18080.8	21500.6	25619.1	105597	161419	299748	0	0	0	0	0	0	0	0	0	0	0
131.022	9.96144	C4H5NO4	3	Iminoaspartate	8	Central	KEGG_Metacyc_HMDB	0.129911	-21.1715		D_serine_2h'D_serine_6h'L_serine_2h'L_serine_6h'Media_control_0h'Media_control_0h'MEM_only_2h'MEM_only_6h'Pooled	Iminoaspartate	0	bp				0.11	0.54	369534	neg396	0.651056	0.0861628	H	neg	30	54850.6	59549.8	54906.4	38199.3	135445	131092	49616.1	28936.7	31675.4	369534	209530	224042	0	6673.84	4101.7	6887.75	5575.5	0	25721.8	25721.8	25721.8	23088.5	23088.5
203.049	12.4203										L_serine_2h'Media_control_0h'Media_control_0h'MEM_only_2h'Pooled		0	bp				0.17	1.24	368298	pos722	0.956863	0.937436		pos	28	15291.2	21462.6	65285.6	65144.5	21395.9	11766.7	41229.1	19722.8	36685.7	9892.41	38993.6	0	0	0	0	0	0	0	354716	354716	354716	368298	368298
701.498	2.94156	C38H72NO8P	4	PC(14:1(9Z)/16:1(9Z))	7	0	KEGG_HMDB	-1.89284	-35.9823		D_serine_2h'D_serine_6h'L_serine_2h'L_serine_6h'MEM_only_2h'MEM_only_6h'Pooled	PC(14:1(9Z)/16:1(9Z))	0	bp				0.17	0.4	366635	pos726	0.789082	0.286946	H	pos	24	257222	164885	174767	366635	189718	197732	149016	164593	157374	154526	150417	193019	0	0	0	0	0	0	0	0	0	0	0
187.084	4.09993	C8H13NO4	6	6-Acetamido-2-oxohexanoate	4	Central	KEGG_Metacyc_HMDB	-0.0208984	-79.3252		D_serine_2h'D_serine_6h'L_serine_2h'L_serine_6h'Media_control_0h'MEM_only_2h'MEM_only_6h'Pooled	6-Acetamido-2-oxohexanoate	0	bp				0.23	0.72	365639	pos728	1.02931	0.958589	H	pos	30	365639	161270	82188.1	143404	192751	151636	324596	207306	95048.7	239823	170222	82888	0	0	0	42431	32624.3	20551.1	58966.6	58966.6	58966.6	40437.8	40437.8
161.105	11.2567	C7H15NO3	2	L-Carnitine	10	Central	KEGG_Metacyc_HMDB	0.34918	-0.294546		Media_control_0h	L-Carnitine	0	bp				0.14	0.34	363004	pos731	1.20673	0.348871	H	pos	30	18677.4	22127.1	32092.8	53159.2	34373.9	31415.6	27592.6	26856	33518.6	29816.5	38428.5	50367.9	200399	215496	227087	218736	220904	143220	37650.1	37650.1	37650.1	363004	363004
320.133	11.4949	C11H20N4O7	4	Gln-Ser-Ser	7	0	Peptides	0.692728	2.56581		D_serine_2h'L_serine_2h'MEM_only_2h'MEM_only_6h'Pooled	Gln-Ser-Ser	0	bp				0.08	1.03	361374	neg398	0.881152	0.651264	H	neg	23	24286	35009	42734.9	0	19214.3	28821.7	42567.1	23113.5	24223.2	31816	63064.3	253007	0	0	0	0	0	0	0	0	0	0	0
655.275	11.12										L_serine_6h'MEM_only_6h'Pooled		0	bp				0.13	1.73	359257	pos735	2.89327	0.421328		pos	18	0	12382.1	0	0	106885	121756	0	25457	10367.8	291122	342073	359257	0	0	0	0	0	0	0	0	0	0	0
277.24	3.6316	C18H31NO	2	[SP (4:0)] 1-deoxy-sphinga-6Z,9Z,12Z,15Z-tetraenine	7	0	Lipidmaps	-0.319927	-43.4591		Media_control_0h	[SP (4:0)] 1-deoxy-sphinga-6Z,9Z,12Z,15Z-tetraenine	0	bp				0.14	0.62	357337	pos737	1.1849	0.554969	H	pos	30	282198	161500	119266	231169	200241	232513	202339	245262	219454	277981	139583	138365	242100	222939	261957	204165	197553	161057	357337	357337	357337	241898	241898
270.219	3.30218	C16H30O3	19	[FA oxo(16:0)] 3-oxo-hexadecanoic acid	7	0	Lipidmaps_HMDB	-0.398801	-25.3383		Media_control_0h'Pooled	[FA oxo(16:0)] 3-oxo-hexadecanoic acid	0	bp				0.14	0.47	355696	pos739	1.0741	0.798752	H	pos	30	156778	136038	204892	241068	164003	163871	250080	169223	115285	181068	161399	172735	149762	60736.8	63803.7	164640	133377	93036.6	173892	173892	173892	124055	124055
525.634	13.0593	C35H55N7O26P2	1	UDP-N-acetylmuramoyl-L-alanyl-D-gamma-glutamyl-meso-2,6- diaminopimelate	8	Central	KEGG_Metacyc	0.431933	0		D_serine_2h'D_serine_6h'L_serine_2h'L_serine_6h'Pooled	UDP-N-acetylmuramoyl-L-alanyl-D-gamma-glutamyl-meso-2,6- diaminopimelate	0	bp		-19.9	xC13xC13	0.05	0.84	354797	neg401	0.863882	0.55341	Double-charge	neg	24	88483.8	149182	154156	176070	114902	237238	92036.5	98801.3	147651	64122	208107	134881	0	0	0	0	0	0	0	0	0	0	0
167.095	8.0642	C9H13NO2	10	3-Methoxytyramine	8	Central	KEGG_Metacyc_HMDB	0.3427	-8.24142		Pooled	3-Methoxytyramine	0	bp		1	xC13	0.05	0.53	354075	pos741	0.909529	0.800198	H	pos	30	146088	304615	208947	157668	72198.1	93425.2	136848	149250	313872	125467	186677	192504	138362	145650	173591	143047	135133	94823.7	30325.5	30325.5	30325.5	108154	108154
123.051	6.5754				0.2						D_serine_2h'D_serine_6h'L_serine_6h'Media_control_0h'Media_control_0h'Pooled		0	bp				0.13	1.52	352367	pos743	7.2755	0.428411		pos	30	20827.7	15975.1	11387.1	11483.7	27689.6	15098.2	17866.2	321478	11261.1	21115.6	19366.1	25856.9	0	0	0	0	0	0	55715.7	55715.7	55715.7	93475.7	93475.7
295.251	3.49659	C18H33NO2	1	[SP (3:0)] sphinga-4E,8E,10E-trienine	7	0	Lipidmaps	-0.03709	-44.9133		Media_control_0h	[SP (3:0)] sphinga-4E,8E,10E-trienine	0	bp				0.31	1.73	350835	pos745	0.264887	0.227214	H	pos	26	350835	78276.5	150226	121866	38282	65516.9	0	153459	0	190407	81535.5	84127.5	152776	169156	200151	144631	127863	126362	121355	121355	121355	283739	283739
115.063	7.4195	C5H9NO2	4	3-acetamidopropanal	7	0	Metacyc_HMDB	0.196403	2.35689		L_serine_2h'Pooled	3-acetamidopropanal	0	bp				0.08	0.6	350087	pos746	0.863162	0.735859	H	pos	30	350087	119773	151323	173326	146191	113098	145783	184372	206026	197389	132765	133960	60387.8	75791.5	64281.5	139330	99093.4	59851.8	133320	133320	133320	132426	132426
243.072	11.4472				0.2						D_serine_2h'L_serine_2h'L_serine_6h'Media_control_0h'MEM_only_2h'MEM_only_6h'Pooled		0	bp				0.21	1.09	346852	pos747	2.06762	0.363399		pos	27	12960.4	71002.6	77239.9	346852	86314.1	31252.8	70357.5	55310.7	207639	24819.7	67126.6	35278.5	0	0	0	0	0	0	0	0	0	8673.18	8673.18
294.094	4.48741							-3.02056			Media_control_0h'Media_control_0h		0	bp				0.11	0.76	346699	neg407	1.20368	0.663589		neg	30	69211.7	39883.4	26604.6	52004.4	75093.5	136312	84359.9	42060.4	36918.4	108723	68251.7	41878.5	147640	169994	170218	173494	153374	114330	346698	346698	346698	208703	208703
218.011	8.00963										D_serine_2h'MEM_only_2h		0	bp			xCl37	0.16	0.52	346249	neg408	0.773096	0.535183		neg	30	131599	292057	155479	105332	48929.3	104747	84951.4	138425	224351	82424	144800	179564	90487.9	109018	99045.8	44969.4	34943.7	42799.6	39356	39356	39356	79124.2	79124.2
183.051	12.2923										D_serine_6h'MEM_only_6h'Pooled		0	bp				0.13	0.94	345871	pos748	0	ND		pos	16	0	0	0	17975.6	123006	149521	0	0	0	0	220584	206028	0	0	0	0	0	0	0	0	0	0	0
284.076	11.1192	C10H12N4O6	1	Xanthosine	8	Central	KEGG_Metacyc_HMDB	-0.477938	25.8833		D_serine_2h'D_serine_6h'L_serine_2h'L_serine_6h'MEM_only_2h'MEM_only_6h'Pooled	Xanthosine	0	bp			xNa+	0.07	0.77	345662	pos749	1.20536	0.594657	H	posneg	24	104521	228384	222885	23767.6	118122	195655	189505	324769	155652	345662	182012	191390	0	0	0	0	0	0	0	0	0	0	0
411.138	3.2297										D_serine_2h'L_serine_2h'L_serine_6h'MEM_only_2h'MEM_only_6h'Pooled		0	bp				0.09	0.89	344627	pos750	1.08379	0.753876		pos	23	142246	183614	162783	0	167415	127724	249384	128919	151284	164142	62182.3	56825.1	0	0	0	0	0	0	0	0	0	0	0
97.977	14.9892	H3O4P	1	Orthophosphate	4	Central	KEGG_Metacyc_HMDB	1.41473	15.5679		Media_control_0h'Media_control_0h	Orthophosphate	0	bp					0	344312	neg410	0	ND	H	neg	6	0	0	0	0	0	0	0	0	0	0	0	0	0	0	0	0	0	0	344312	344312	344312	159291	159291
201.061	12.4627	C23H18N2O5	1	Saphenamycin	3	0	KEGG	2.63468	67.9043		D_serine_2h'D_serine_6h'L_serine_2h'L_serine_6h'MEM_only_2h'Pooled	Saphenamycin	0	bp	xNa+		xACN	0.07	1.09	343994	pos752	1.2499	0.554802	Double-charge	pos	29	105531	141004	246385	343994	143109	75163.8	286470	121516	208112	29274.2	40270.3	38921.4	17010.5	21456.1	20615.4	13017	14994.8	12230.5	19661	19661	19661	19953.4	19953.4
822.371	3.5818										D_serine_2h'L_serine_2h'L_serine_6h'Media_control_0h'MEM_only_2h'MEM_only_6h'Pooled		0	bp				0.17	0.39	343518	pos753	1.39697	0.290112		pos	30	169047	177069	232970	227485	109157	142594	306182	163404	339379	312988	256533	283616	141427	107726	93241	100451	46600	69744	104292	104292	104292	308286	308286
131.095	14.8608	C6H13NO2	12	(3R)-beta-Leucine	8	Central	KEGG_Metacyc_HMDB	0.0269343	27.6254		D_serine_2h'D_serine_6h'L_serine_2h'L_serine_6h'Media_control_0h'Media_control_0h'MEM_only_2h'Pooled	(3R)-beta-Leucine	0	bp				0.31	1.16	340344	neg415	1.34794	0.352981	H	negposneg	29	32041.4	25882.1	32019	18502.8	30700.5	32916.4	27008.6	56712.2	37516.2	20140.2	28659.6	43325.3	0	0	0	16311.3	9296.71	4583.6	340344	340344	340344	99824.6	99824.6
445.236	9.6622	C19H35N5O5S	2	Ala-Lys-Met-Pro	3	0	Peptides	-0.194567	-65.5937		D_serine_2h'L_serine_2h'L_serine_6h'MEM_only_2h'MEM_only_6h'Pooled	Ala-Lys-Met-Pro	0	bp				0.15	0.9	339521	pos755	1.15577	0.703841	H	pos	23	64140.7	131330	55808	0	38134.1	52370.1	76702.6	139052	74666.3	100564	117258	246578	0	0	0	0	0	0	0	0	0	0	0
123.975	23.2625										Media_control_0h		0	bp				0.06	0.13	339518	neg417	0.96908	0.710797		neg	30	304725	256646	311531	258319	266431	213528	307277	281530	257105	209175	271730	248491	292391	246239	278262	314434	300313	261390	339518	339518	339518	247096	247096
390.175	12.7586	C15H26N4O8	10	Ala-Val-Asp-Ser	7	0	Peptides	-0.389603	13.6974		D_serine_2h'D_serine_6h'L_serine_2h'L_serine_6h'MEM_only_2h'MEM_only_6h'Pooled	Ala-Val-Asp-Ser	0	bp			xNa+	0.1	0.63	339007	pos756	1.26659	0.213033	H	pos	24	131559	215667	213542	339007	122783	127986	215565	225094	269604	104473	151515	116250	0	0	0	0	0	0	0	0	0	0	0
640.117	12.556										D_serine_2h'D_serine_6h'L_serine_2h'L_serine_6h'MEM_only_2h'MEM_only_6h'Pooled		0	bp		C22	xC13	0.11	0.55	337946	neg419	0.853978	0.279259		neg	24	161496	202120	197102	10739.8	37727.4	39577.9	138186	193911	146743	29942.6	52024	90977.6	0	0	0	0	0	0	0	0	0	0	0
166.048	11.7378	C5H10O6	8	L-Arabinonate	8	Central	KEGG_Metacyc_HMDB	1.20339	-11.0657	-0.27209	D_serine_2h'D_serine_6h'L_serine_2h'L_serine_6h'Media_control_0h'MEM_only_2h'Pooled	L-Arabinonate	0	bp				0.07	0.84	337745	neg420	1.0482	0.814209	H	neg	30	33431.6	50863	51207.2	44040.1	44711.6	88572.9	43977.1	38362.2	59694.1	67632.7	128696	151319	20831.4	25816	30736.9	29012.9	25806	23633.3	27258.1	27258.1	27258.1	34650.2	34650.2
220.095	3.85427	C19H28N4O8	3	Ala-Thr-Ser-Tyr	3	0	Peptides	-2.48581	-159.452		Pooled	Ala-Thr-Ser-Tyr	0	bp				0.17	0.56	337248	pos761	1.53786	0.255133	Double-charge	pos	30	104690	122870	49850.2	116502	87036.9	100867	113853	111141	201622	175415	107613	51490.5	141843	145699	100362	90839.8	84835.2	113980	135859	135859	135859	104684	104684
318.154	10.518	C12H22N4O6	6	Thr-Ala-Gln	7	0	Peptides	0.160078	8.22747		D_serine_2h'L_serine_2h'L_serine_6h'MEM_only_2h'Pooled	Thr-Ala-Gln	0	bp			xNa+	0.1	0.88	336380	pos763	0.659189	0.0952151	H	posneg	23	32933.9	23414.1	35784.4	0	24073.4	30281.2	22164.8	23978.9	14589	24223.4	37200.3	99503.2	0	0	0	0	0	0	0	0	0	0	0
104.067	12.4011										D_serine_2h'D_serine_6h'L_serine_6h'MEM_only_2h'MEM_only_6h'Pooled		0	bp				0.08	0.72	336205	pos764	1.02657	0.923437		pos	30	53875.7	85860.3	76638.9	51112.2	114007	97235.4	84685.2	94576.7	42862.3	234838	130462	248286	34204.2	45519.5	40612.9	34557	31784.9	30723.9	35244.7	35244.7	35244.7	36932.2	36932.2
405.778	2.85418										Media_control_0h'Media_control_0h'Pooled		0	bp				0.23	1.12	335341	pos765	1.78409	0.352493		pos	28	60376.2	167269	0	133290	130154	173384	137252	98479.2	170408	163232	135173	110012	141875	156091	117986	162912	160035	118139	193349	193349	193349	195337	195337
263.173	3.73665	C12H25NO5	1	Hydroxyvalerylcarnitine	3	0	HMDB	-0.422595	-133.889		D_serine_2h'D_serine_6h'L_serine_2h'L_serine_6h'Media_control_0h'Media_control_0h'MEM_only_6h	Hydroxyvalerylcarnitine	0	bp				0.23	0.23	335242	pos766	0.974968	0.618951	H	pos	30	292024	259061	260120	228676	235381	256175	259614	275064	256221	334293	259674	250041	213269	198302	145949	156118	176492	141411	254731	254731	254731	292971	292971
234.147	3.65924							-5.74455			L_serine_6h'Media_control_0h'Media_control_0h		0	bp				0.29	0.93	329456	pos767	0.555141	0.15564		pos	29	229801	329456	160513	136228	231238	299369	195178	122861	81535.4	242548	216975	220314	188877	179575	176297	170042	154245	150284	220296	220296	220296	278953	278953
72.0209	13.1323				0.2			-3.55147			D_serine_2h'D_serine_6h'L_serine_2h'L_serine_6h'Media_control_0h'Media_control_0h'MEM_only_2h'MEM_only_6h'Pooled		0	bp				0.06	0.54	329335	neg426	1.12646	0.762945		neg	30	47967.9	55055	78106.3	79259.7	54360.9	52089.9	104716	31877.4	67440.9	124640	74492.7	92361.5	7735.98	7994.64	8991.06	11843.5	10258.1	12931.1	329335	329335	329335	293918	293918
364.618	13.3176										D_serine_2h'D_serine_6h'L_serine_2h'L_serine_6h'MEM_only_2h'MEM_only_6h'Pooled		0	bp			x2-mer	0.1	0.67	327204	pos771	1.55779	0.174961		pos	24	74021.8	175491	146290	30717.3	105728	119252	192996	155876	267704	41691.5	169785	166598	0	0	0	0	0	0	0	0	0	0	0
366.745	2.8646	C38H72NO10P	6	PS(14:0/18:1(9Z))	7	0	HMDB	0.749011	-39.6354		D_serine_2h'L_serine_2h'MEM_only_2h'Pooled	PS(14:0/18:1(9Z))	0	bp				0.49	0.99	326720	neg427	0.868165	0.230784	Double-charge	neg	20	161182	156514	154130	326720	95258.9	56217.6	118237	131546	159841	0	0	0	0	0	0	0	0	0	0	0	0	0	0
291.086	3.56302										Media_control_0h		0	bp					1.73	325697	pos773	2.31643	0.641307		pos	8	0	0	45060.2	0	0	0	0	0	104379	149517	46438.3	0	94786.5	118987	163833	96143.1	83207.6	96676.2	287640	287640	287640	0	0
249.044	7.58213										D_serine_2h'D_serine_6h'L_serine_2h'L_serine_6h'Media_control_0h'MEM_only_2h'MEM_only_6h'Pooled		0	bp				0.08	0.32	325310	pos774	0.985663	0.759444		pos	30	308713	268765	292439	325310	271139	259945	292645	281850	282949	256549	258163	206974	58359.8	52437	47135.2	49177	52835.6	41353.5	59838.4	59838.4	59838.4	51716.3	51716.3
251.066	12.1389										MEM_only_6h'Pooled		0	bp				0.1	1.73	324534	neg431	1.5017	0.796667		neg	18	0	4868.97	0	0	7785.2	7429.87	7311.75	0	0	10758.1	29455.9	324534	0	0	0	0	0	0	0	0	0	0	0
306.009	12.6332	C8H18O4S4	1	Dithioerythritol disulfide	3	0	KEGG	1.40567	50.795		D_serine_2h'D_serine_6h'L_serine_2h'L_serine_6h'Media_control_0h'Media_control_0h'MEM_only_2h'MEM_only_6h'Pooled	Dithioerythritol disulfide	0	bp	xNa+			0.08	0.47	322609	pos777	0.738155	0.317916	H	pos	30	129380	239503	240847	77835.2	228437	179404	106250	201358	142467	157058	206364	129188	0	0	0	0	0	0	93747.9	93747.9	93747.9	322609	322609
126.054	10.0373	C4H6N4O	2	5-Amino-4-imidazolecarboxyamide	8	Central	KEGG_Metacyc_HMDB	0.45023	10.1744		D_serine_2h'D_serine_6h'MEM_only_2h'MEM_only_6h'Pooled	5-Amino-4-imidazolecarboxyamide	0	bp			x-NH3	0.11	1.73	314459	pos784	0.0727794	0.132556	H	posneg	21	314459	136757	87446.4	255650	149231	311592	0	39203.5	0	0	20554	68726.5	0	0	0	2879.15	2283.09	0	0	0	0	0	0
162.035	7.12817	C6H10O3S	3	1,2-Dihydroxy-5-(methylthio)pent-1-en-3-one	8	Central	KEGG_Metacyc_HMDB	0.0664973	-1.36594		D_serine_2h'D_serine_6h'L_serine_2h'L_serine_6h'MEM_only_2h'Pooled	1,2-Dihydroxy-5-(methylthio)pent-1-en-3-one	0	bp				0.08	1.47	314258	pos785	1.0149	0.91641	H	pos	23	205847	262359	314258	20639.3	20688.3	38646.7	240213	273218	280693	43145	34338.6	67847.8	0	0	0	0	0	0	0	0	0	0	0
539.439	2.86818				0.1						L_serine_6h'Media_control_0h'Media_control_0h'Pooled		0	bp	x-FA			0.13	0.76	312758	pos787	1.06403	0.836118		pos	30	101531	114230	147632	179177	106017	138145	101175	94233.9	191252	141305	136737	135335	87809.2	106218	88012.5	58955	70768.9	60129	125098	125098	125098	131256	131256
249.035	9.18498										D_serine_2h'D_serine_6h'L_serine_2h'L_serine_6h'Media_control_0h'Media_control_0h'MEM_only_2h		0	bp		C9	xC13	0.72	0.87	312114	pos788	1.23956	0.268282		pos	28	144377	145974	183933	109636	135388	164201	244288	162133	181480	132813	167968	157018	0	0	0	0	0	0	312114	312114	312114	265890	265890
333.151	4.42157										L_serine_6h'Media_control_0h'Media_control_0h		0	bp				0.27	0.52	311727	pos790	2.24502	0.14948		pos	30	33474.6	80737.5	67377	103055	106673	116593	80689.2	127245	199737	185321	114927	119253	97093	81855.5	108797	81697.5	47657.4	100169	149340	149340	149340	311727	311727
138.104	4.36747	C9H14O	8	Nona-2,6-dienal	7	0	KEGG_Lipidmaps	0.119857	-12.847	0.156061	Media_control_0h	Nona-2,6-dienal	0	bp				0.09	0.34	311581	pos791	0.876458	0.643476	H	pos	30	200382	270493	134582	207840	167674	231189	236635	137092	156931	255740	181579	161851	213143	171312	283413	212487	208429	188115	261282	261282	261282	311581	311581
231.183	3.89879										D_serine_2h'D_serine_6h'L_serine_2h'L_serine_6h'MEM_only_2h'MEM_only_6h'Pooled		0	bp				0.18	0.53	311421	pos792	0.728435	0.46599		pos	27	129122	311421	141152	136707	121056	114474	156192	130675	136860	151709	54850.1	179300	43414.7	0	39638.4	0	43840.5	42625.1	29742.3	29742.3	29742.3	0	0
146.094	3.76387	C7H14O3	8	[FA hydroxy(7:0)] 2-hydroxy-heptanoic acid	3	0	Lipidmaps	0.00313329	-85.918	-0.0310912	D_serine_2h'D_serine_6h'L_serine_6h'Media_control_0h'Media_control_0h'MEM_only_2h	[FA hydroxy(7:0)] 2-hydroxy-heptanoic acid	0	bp				0.3	0.62	310597	pos793	1.03183	0.864385	H	posneg	30	123914	163908	146249	157595	141002	194301	151649	186051	110188	147116	157645	147206	99443.8	120197	110818	90340.8	96077.7	100425	166654	166654	166654	145917	145917
165.044	5.523				0.2			3.37616			Media_control_0h'Media_control_0h		0	bp				0.14	0.54	309814	neg441	1.39633	0.282458		neg	30	203887	120066	79351.1	149236	204034	277113	156915	200560	205673	301317	266350	164900	196779	242259	209951	150704	117139	95929.4	292244	292244	292244	260728	260728
226.193	3.4077	C14H26O2	12	(9Z)-Tetradecenoic acid	7	0	KEGG_Lipidmaps_HMDB	0.445676	-30.2636		D_serine_2h'D_serine_6h'L_serine_2h'L_serine_6h'Media_control_0h'Media_control_0h'MEM_only_2h'MEM_only_6h'Pooled	(9Z)-Tetradecenoic acid	0	bp	x-H2O			0.1	0.55	309559	neg442	1.26073	0.623538	H	neg	30	31617.5	116250	108773	236900	121893	143146	73338.4	78402.6	171814	100565	138783	278666	0	0	0	12882.8	0	0	22730	22730	22730	40598.5	40598.5
189.1	9.75984	C8H15NO4	5	(2S)-2-{[1-(R)-Carboxyethyl]amino}pentanoate	7	0	KEGG_Metacyc	0.239834	0.397087		D_serine_6h'L_serine_2h'L_serine_6h'Media_control_0h'MEM_only_2h'MEM_only_6h	(2S)-2-{[1-(R)-Carboxyethyl]amino}pentanoate	0	bp				0.06	0.12	309158	pos794	1.04576	0.536057	H	pos	30	206144	254849	235035	215322	271398	227757	237948	239278	250651	300614	309158	261682	211560	204681	207923	151381	168650	167849	196542	196542	196542	230624	230624
174.101	8.24747	C7H14N2O3	5	N5-Ethyl-L-glutamine	7	0	KEGG_Metacyc	0.432078	-27.4972	0.432078	D_serine_6h'L_serine_6h'Media_control_0h'MEM_only_6h'Pooled	N5-Ethyl-L-glutamine	0	bp				0.11	0.8	308479	pos796	0.859132	0.267379	H	pospos	30	26488.7	24216.2	23617.1	31642.8	49329.2	50707.6	18747.5	19203	25901.9	111109	133034	202617	15662.1	21099.5	17426.4	26215.6	24916.1	16047.1	18866.3	18866.3	18866.3	31718.5	31718.5
254.094	10.939	C16H14O3	5	Ketoprofen	4.5	0	KEGG	-1.80565	48.0362	-1.88436	D_serine_6h'L_serine_2h'L_serine_6h'Media_control_0h'Media_control_0h'MEM_only_2h'Pooled	Ketoprofen	0	bp				0.22	1.42	308478	neg443	0.872434	0.838112	H	negneg	29	9248.93	8172.25	34654	7987.69	8982.08	10230.1	25128	10912.4	9391.78	5006.44	4209.23	10646.9	0	0	0	0	0	0	295235	295235	295235	308478	308478
205.921	15.9599										D_serine_2h'D_serine_6h'L_serine_2h'L_serine_6h'Media_control_0h'Media_control_0h'MEM_only_2h'MEM_only_6h'Pooled		0	bp				0.06	0.21	307490	neg445	1.11373	0.155102		negneg	30	255044	257819	231361	233757	246860	235374	296805	252096	279962	219720	307490	217529	72781.6	90263.7	77169.5	168581	74262.9	65280.5	242890	242890	242890	294082	294082
159.951	13.1152										D_serine_2h'D_serine_6h'L_serine_2h'L_serine_6h'Media_control_0h'Media_control_0h'MEM_only_2h'MEM_only_6h'Pooled		0	bp				0.05	0.45	305763	neg447	1.15305	0.476441		neg	30	87639.4	163964	147438	83375.8	217058	218751	142007	164930	153179	305763	282363	233709	19049.8	17596.3	14049.4	14119.6	15540.7	11424.7	64512.9	64512.9	64512.9	66094.4	66094.4
276.075	11.0331				0.1						D_serine_6h'L_serine_6h'Media_control_0h'Media_control_0h'MEM_only_2h'Pooled		0	bp	xNa+		xNa+	0.22	1.11	304118	pos799	0.690535	0.711757		posneg	28	14586.2	11849	84425.3	15547.2	12438	15705.2	54352.6	0	22200.6	13786.4	13010.7	25983	0	0	0	0	0	0	260359	260359	260359	304118	304118
243.178	3.5669				0.1						Media_control_0h'Media_control_0h'Pooled		0	bp	xC13			0.12	0.74	303888	pos800	1.08588	0.859121		pos	30	85349.6	285031	91992.2	167961	130961	147504	177125	174508	150448	173235	86538.3	68821	161516	152269	162291	155071	171938	128406	246143	246143	246143	255529	255529
717.532	6.82823	C39H76NO8P	17	[PE (16:0/18:1)] 1-Hexadecanoyl-2-(9Z-octadecenoyl)-sn-glycero-3-phosphoethanolamine	7	0	KEGG_Metacyc_Lipidmaps_HMDB	1.53075	41.4197		D_serine_2h'D_serine_6h'L_serine_2h'L_serine_6h'MEM_only_2h'MEM_only_6h'Pooled	[PE (16:0/18:1)] 1-Hexadecanoyl-2-(9Z-octadecenoyl)-sn-glycero-3-phosphoethanolamine	0	bp				0.1	0.28	302947	neg450	1.07214	0.757182	H	neg	24	159793	247489	234955	201351	167183	184881	180462	205156	302947	158826	128321	173571	0	0	0	0	0	0	0	0	0	0	0
172.074	10.1433	C8H12O4	4	[FA dioxo(8:0)] 4,7-dioxo-octanoic acid	7	0	Lipidmaps	0.549019	31.9438	0.549019	D_serine_2h'D_serine_6h'L_serine_2h'L_serine_6h'Media_control_0h'Media_control_0h'MEM_only_2h'MEM_only_6h'Pooled	[FA dioxo(8:0)] 4,7-dioxo-octanoic acid	0	bp		2.4	xC13	0.15	0.41	302875	neg451	0.918082	0.748322	H	neg	30	247025	212616	205066	132257	205412	267314	148598	161565	300092	217179	260846	261553	36806.5	42845.4	46220.7	33758.7	43846.5	36781.9	112743	112743	112743	157604	157604
342.116	12.6815	C12H22O11	42	Sucrose	10	Central	KEGG_Metacyc_HMDB	0.518891	0.567132		D_serine_2h'L_serine_6h'Media_control_0h'MEM_only_2h'MEM_only_6h'Pooled	Sucrose	0	bp				0.1	0.83	302401	neg453	1.50559	0.557499	H	negneg	30	160346	79502.3	71721.3	180589	55649.3	41446.2	302401	84327.6	82366.4	13890.4	38161.2	23144.7	7643.39	9162.99	9126.18	5813.66	10594	4265.09	7688.34	7688.34	7688.34	17238.6	17238.6
254.225	17.4574	C16H30O2	19	(9Z)-Hexadecenoic acid	4	Central	KEGG_Lipidmaps_HMDB	0.570486	76.2205		D_serine_2h'D_serine_6h'L_serine_2h'L_serine_6h'Media_control_0h'Media_control_0h'MEM_only_2h'MEM_only_6h'Pooled	(9Z)-Hexadecenoic acid	0	bp				0.2	0.31	301935	neg454	0.742986	0.18073	H	neg	30	261358	301935	273566	198412	148210	259740	190397	277319	154057	173456	143058	255550	0	0	0	63549.3	38142	39187.1	184245	184245	184245	171367	171367
341.126	7.21579	C19H19NO5	1	Cassyfiline	7	0	KEGG	-1.28042	12.3088		Pooled	Cassyfiline	0	bp				0.21	1.73	300810	neg455	0	ND	H	neg	8	0	0	0	0	0	0	0	0	0	0	0	0	0	0	0	0	0	0	0	0	0	0	0
124.089	4.48464	C8H12O	2	[FA (8:2)] 2,4-octadienal	7	0	Lipidmaps	0.217578	-15.3462	0.257872	L_serine_6h'Media_control_0h'Media_control_0h	[FA (8:2)] 2,4-octadienal	0	bp	x-H2O			0.38	0.46	300618	pos802	1.08948	0.757078	H	pos	30	242541	238440	157108	300618	129947	159073	293748	134777	266660	208241	168645	212570	80599.8	143240	146084	141227	168505	106757	224561	224561	224561	261978	261978
227.102	7.93698										D_serine_2h'L_serine_2h'MEM_only_2h'Pooled		0	bp				0.59	1.16	300475	pos803	0.427984	0.0610862		pos	18	278957	168704	300475	227007	5042.28	65520.5	63189.7	76942.4	180058	0	0	0	0	0	0	0	0	0	0	0	0	0	0
173.008	11.9953							-5.00747			Pooled		0	bp				0.08	1.73	298897	neg456	0.036343	0.422954		neg	14	298897	7312.01	0	0	0	0	0	3741.09	7387.45	0	4642.58	0	4286.02	4730.54	3396.65	0	0	0	0	0	0	0	0
207.147	5.31954				0.2						Pooled		0	bp				0.14	0.65	298691	pos804	0.950334	0.88231		pos	30	112659	200477	100193	103105	53403.1	85068.6	90354.1	113522	188924	93642.4	127628	100171	89650.6	96959.5	93153.3	119888	79392.7	57533.1	17825.9	17825.9	17825.9	59252.4	59252.4
227.171	4.51637										Media_control_0h'Media_control_0h		0	bp				0.15	0.37	298686	pos805	1.53568	0.222356		pos	30	108437	150187	113662	234758	157476	254346	204982	117426	249303	256303	148979	133112	157730	184288	189554	192361	206849	158614	225294	225294	225294	259326	259326
688.488	2.91529				0.1						D_serine_2h'D_serine_6h'L_serine_2h'L_serine_6h'Media_control_0h'MEM_only_2h'Pooled		0	bp	xC13			0.21	1.14	297331	neg457	1.2342	0.272588		neg	26	152971	202422	238682	87561.5	91628.4	81040.3	223870	212006	297331	43322.1	36766.4	127546	0	0	0	0	0	0	13902.7	13902.7	13902.7	0	0
300.111	4.63401	C16H16N2O4	1	5-Nitro-2-(3-phenylpropylamino)benzoic acid	7	0	KEGG	0.330777	-43.6279	2.56329	D_serine_2h'L_serine_2h'L_serine_6h'Media_control_0h'Media_control_0h'MEM_only_2h'MEM_only_6h'Pooled	5-Nitro-2-(3-phenylpropylamino)benzoic acid	0	bp				0.14	0.52	296764	pos807	1.24758	0.355301	H	pos	30	136847	260804	183193	77142.9	254058	255572	214143	296764	213740	198657	292711	155742	83061.7	69119.7	97133.8	88641.6	105656	92547.6	151449	151449	151449	129362	129362
260.081	12.3457	C19H32N6O5S3	1	Cys-Met-Met-His	7	0	Peptides	2.65137	-29.5994		D_serine_6h'L_serine_2h'Media_control_0h'Media_control_0h'MEM_only_2h	Cys-Met-Met-His	0	bp				1.28	1.28	295982	pos808	0.63349	0.564819	Double-charge	pos	29	13484.2	18451.5	70551.8	11497.5	7799.34	20338.9	17981.5	26991.1	19952.3	8604.57	29230.9	7230.89	0	0	0	0	0	0	74346.7	74346.7	74346.7	110031	110031
72.0209	11.4776							-3.20092			D_serine_2h'D_serine_6h'L_serine_2h'L_serine_6h'Media_control_0h'Media_control_0h'MEM_only_2h'MEM_only_6h'Pooled		0	bp				0.05	0.56	294674	neg458	1.12758	0.440828		neg	30	46687.4	53672	46536.3	59577.7	60779.3	79483.3	43442.2	65637.4	56557.2	36663.9	127071	80596.9	13640.1	19982.1	16366.5	27958.7	24894.3	17668.5	294674	294674	294674	228026	228026
190.048	11.5576	C7H10O6	4	[FA hydroxy,oxo(7:0/2:0)] 4-hydroxy-2-oxo-Heptanedioic acid	8	Central	KEGG_Metacyc_Lipidmaps	0.0432368	12.6248		D_serine_2h'D_serine_6h'L_serine_2h'L_serine_6h'MEM_only_2h'MEM_only_6h'Pooled	[FA hydroxy,oxo(7:0/2:0)] 4-hydroxy-2-oxo-Heptanedioic acid	0	bp		-0.3	xC13	0.1	0.7	294472	neg459	1.36692	0.524468	H	neg	30	77512.5	148455	165632	29310.7	22469.8	33453.8	294472	92367.2	148445	19613.5	22134.5	26682.8	7103.01	8281.33	7283.55	11048.3	5310.32	11079.3	10895.4	10895.4	10895.4	5988.79	5988.79
189.947	18.4357				0.2						Media_control_0h		0	bp			xCl	0.08	0.1	294423	neg460	0.946601	0.465583		neg	30	230029	269889	223977	249381	237829	277709	227989	230733	226517	205471	223593	204555	262935	256067	251118	235712	216897	233723	252142	252142	252142	294423	294423
273.891	17.4486										Media_control_0h		0	bp				0.15	0.3	294185	neg461	0.806838	0.120509		neg	30	184965	195002	228347	171236	180820	190387	151286	146319	193206	171305	145196	153055	219156	166922	208900	165421	269695	265427	294185	294185	294185	196774	196774
264.104	18.4308	C12H16N4OS	1	Thiamin	8	Central	medium_KEGG_Metacyc_HMDB	-0.425946	36.7195	2.092	D_serine_2h'L_serine_2h'Media_control_0h'Media_control_0h'MEM_only_2h'MEM_only_6h'Pooled	Thiamin	0	bp				0.11	0.55	293968	pos810	0.817084	0.633924	H	pospospos	30	66465.5	90496.4	150635	38488.3	53219.2	68127	62279.2	52626.9	136426	31857.6	55955.4	80562.8	0	0	0	41383.6	10116.3	5510.66	293968	293968	293968	191305	191305
284.027	12.6366				0.1						D_serine_2h'D_serine_6h'L_serine_2h'L_serine_6h'Media_control_0h'Media_control_0h'MEM_only_2h'MEM_only_6h'Pooled		0	bp	xNa+			0.12	0.63	293520	neg462	0.670659	0.344153		neg	30	101044	259456	243611	46923.8	243139	198529	81937.5	198188	125028	127672	245819	146985	0	0	0	0	0	0	7892.62	7892.62	7892.62	40664.6	40664.6
221.895	16.0917				0.2						D_serine_2h'D_serine_6h'L_serine_2h'L_serine_6h'Media_control_0h'Media_control_0h'MEM_only_2h'MEM_only_6h'Pooled		0	bp				0.25	0.58	293510	neg463	1.20416	0.193793		neg	30	179151	211004	144870	188576	293510	182666	208134	218684	217436	219604	234223	171797	0	0	0	0	0	0	183265	183265	183265	161156	161156
180.064	14.0773	C6H12O6	57	myo-Inositol	8	Central	KEGG_Metacyc_HMDB	1.30267	-0.42824		D_serine_2h'D_serine_6h'L_serine_2h'L_serine_6h'Media_control_0h'Media_control_0h'MEM_only_2h'Pooled	myo-Inositol	0	bp				0.16	1.08	293447	neg464	0.850361	0.699114	H	neg	30	31505.8	27707.9	65761.8	20209.2	16264	26084	50436.9	20364.6	35472.8	19711.5	16790.8	40002.2	10378.7	8146.54	9122.11	0	5109.5	5154.79	293446	293446	293446	213350	213350
176.105	4.22946	C8H16O4	2	[FA hydroxy(8:0)] 6,8-dihydroxy-octanoic acid	3	0	Lipidmaps	0.0645121	-78.7213		L_serine_2h'Media_control_0h'Media_control_0h'MEM_only_2h	[FA hydroxy(8:0)] 6,8-dihydroxy-octanoic acid	0	bp				0.27	0.31	293092	pos811	1.16443	0.340083	H	pos	30	174511	242790	160145	157321	163285	181624	213332	237698	221366	206174	159396	173840	139857	167196	161507	186354	177058	179723	293092	293092	293092	225540	225540
498.8	2.83247				0.1						Media_control_0h		0	bp	xC13			0.2	1.26	291559	pos812	1.74831	0.311976		pos	26	162919	91341.9	0	0	149697	195077	118241	184736	141551	168496	0	162054	230743	227726	208286	161655	226652	140718	201441	201441	201441	262423	262423
396.251	4.26857	C22H36O6	2	[FA methyl(5:1/5:2/8:0)] methyl 8-[3,5-epidioxy-2-(3-hydroperoxy-1-pentenyl)-cyclopentyl]-octanoate	7	0	Lipidmaps	0.226909	9.72317	0.226909	D_serine_2h'D_serine_6h'L_serine_2h'L_serine_6h'Media_control_0h'Media_control_0h'MEM_only_2h'Pooled	[FA methyl(5:1/5:2/8:0)] methyl 8-[3,5-epidioxy-2-(3-hydroperoxy-1-pentenyl)-cyclopentyl]-octanoate	0	bp				0.26	0.8	291221	neg470	1.42878	0.494279	H	neg	30	110988	88260.3	88057.9	82244.5	85867.5	69781.5	68975	108571	232952	51757.2	98170.4	156338	0	0	0	0	0	0	56431.3	56431.3	56431.3	107257	107257
284.085	11.0083	C28H28N2O11	1	SN38 glucuronide	4.5	0	KEGG	2.7622	0		D_serine_2h'L_serine_2h'MEM_only_2h'MEM_only_6h'Pooled	SN38 glucuronide	0	bp				0.04	1.32	290267	neg472	2.83801	0.203713	Double-charge	negneg	23	9496.8	37183.8	41068.4	290267	42627.8	12444.1	72041	38146.8	138845	0	20316.5	11566.6	0	0	0	0	0	0	0	0	0	0	0
358.096	9.16668	C11H23N2O7PS	1	Pantetheine 4'-phosphate	8	Central	KEGG_Metacyc_HMDB	-0.323483	8.67105		D_serine_2h'D_serine_6h'L_serine_2h'L_serine_6h'MEM_only_2h'MEM_only_6h'Pooled	Pantetheine 4'-phosphate	0	bp			xNa+	0.12	0.52	286876	pos815	1.02734	0.909118	H	posnegneg	24	139633	199486	211672	26058.5	72069.6	87171.8	254330	172752	138769	216563	197226	201766	0	0	0	0	0	0	0	0	0	0	0
271.08	4.46767										Media_control_0h		0	bp					0	285797	pos817	0	ND		pos	3	0	0	0	0	0	0	0	0	0	0	0	0	0	0	0	0	0	0	285797	285797	285797	0	0
127.075	8.84604										Pooled		0	bp				0.12	1.54	283876	pos818	0.136463	0.43307		pos	30	283876	10187.8	12895.9	14786.5	12996.9	11715.3	16141.4	13157.4	12589.9	13203.8	15615.4	9086.13	16671.5	15732.5	19048	14637.8	15087.2	14882.2	13293.5	13293.5	13293.5	14045.4	14045.4
259.178	3.76381	C13H25NO4	2	[FA (6:0)] O-hexanoyl-R-carnitine	3	0	Lipidmaps_HMDB	-0.313594	-67.3429		D_serine_2h'D_serine_6h'L_serine_2h'L_serine_6h'Media_control_0h'Media_control_0h'MEM_only_2h'MEM_only_6h'Pooled	[FA (6:0)] O-hexanoyl-R-carnitine	0	bp				0.13	0.3	283738	pos819	1.17288	0.498795	H	pos	30	107841	203644	169595	163217	106486	140224	177586	151833	234830	205249	156330	115235	46527.1	51678.8	44385.9	48599.7	103795	64351	283738	283738	283738	175266	175266
232.056	12.2405										D_serine_2h'D_serine_6h'L_serine_2h'MEM_only_2h'Pooled		0	bp				0.11	0.94	283438	pos820	1.1496	0.713447		pos	23	104043	283438	191671	166763	233365	200464	118901	264429	282459	57844.9	191971	28507.7	0	0	0	0	0	0	0	0	0	0	0
189.1	5.1285	C8H15NO4	5	(2S)-2-{[1-(R)-Carboxyethyl]amino}pentanoate	3	0	KEGG_Metacyc	0.0342443	-89.5505		D_serine_2h'MEM_only_6h'Pooled	(2S)-2-{[1-(R)-Carboxyethyl]amino}pentanoate	0	bp			x-H2Ox-FA	0.15	0.29	283332	pos822	1.01299	0.930555	H	pospos	30	200335	203474	222330	168109	169478	271113	259770	166222	208281	221875	233748	184059	150532	155082	151637	177077	188838	111664	155548	155548	155548	168145	168145
222.147	4.30269										Media_control_0h		0	bp				0.11	0.68	282631	pos824	0.644855	0.363052		pos	30	214533	155877	77464.6	120554	167980	167080	109062	34264.7	145488	137444	133334	138701	127711	111740	176813	173525	203121	182011	282631	282631	282631	194658	194658
201.1	7.10501										D_serine_2h'Media_control_0h'Media_control_0h'MEM_only_2h'MEM_only_6h'Pooled		0	bp				0.13	0.57	282302	pos825	0.650488	0.262134		pos	30	267497	146401	137247	146068	83502.3	155985	126551	91708.8	140253	137774	68659	167566	94543	74414.9	98823.7	111356	98954.5	61340.5	128405	128405	128405	203210	203210
347.267	3.30935										D_serine_6h'Media_control_0h		0	bp				0.13	0.97	280712	pos827	0.914856	0.900297		pos	29	229390	54595.7	57817.4	267018	151269	195731	65563.1	55815.1	191322	200796	54328.5	46204.1	135185	130307	112360	106800	104273	106918	261422	261422	261422	105529	105529
342.277	2.93797	C20H38O4	2	[FA (20:0/2:0)] Eicosanedioic acid	7	0	Lipidmaps	0.83384	-36.9808		D_serine_2h'D_serine_6h'L_serine_6h'Media_control_0h'Media_control_0h'MEM_only_6h'Pooled	[FA (20:0/2:0)] Eicosanedioic acid	0	bp				0.13	0.78	280128	neg477	1.28444	0.615117	H	neg	30	63113.2	74168.4	114909	155884	84048.7	111426	93562	48651.7	181711	131856	64994.2	127236	56753.2	49139.3	49364.6	61617.9	50963	47318.1	62774.6	62774.6	62774.6	78933.7	78933.7
71.037	13.4209	C3H5NO	1	Acrylamide	4.5	0	KEGG_Metacyc_HMDB	-2.16	43.2708	-2.23038	D_serine_2h'D_serine_6h'L_serine_2h'L_serine_6h'Media_control_0h'Media_control_0h'MEM_only_2h'MEM_only_6h'Pooled	Acrylamide	0	bp				0.13	0.76	279335	pos828	1.8363	0.136808	H	pos	30	23788.6	55314.4	37159.3	16000.7	47695.9	59271.2	91057.3	78396.4	44038.9	88780	89541	81114.9	7202.08	6196.23	6547.66	6131.64	5913.36	5442.77	9776.2	9776.2	9776.2	9572.4	9572.4
301.06	4.10728							5.94536			Media_control_0h'Media_control_0h		0	bp				0.24	1.26	277850	pos830	1.59706	0.0501954		pos	28	61567.7	36680	65919	83798.5	50705.5	146393	85836.9	100169	76178.5	156891	140515	46237.5	154907	150575	145711	112382	110500	93241.4	277850	277850	277850	171481	171481
215.051	10.0746										D_serine_2h'D_serine_6h'L_serine_2h'L_serine_6h'Media_control_0h'Media_control_0h'MEM_only_2h'Pooled		0	bp				0.09	0.89	276459	pos833	1.16621	0.669864		pos	29	133678	51352.2	130066	70845.1	67726.3	56404.3	176180	98379.1	92910	67114.8	72608.8	40554.5	0	0	0	0	0	0	276459	276459	276459	246610	246610
154.035	12.6758				0.1						L_serine_6h'Pooled		0	bp	xNa+			0.17	1.73	275688	pos834	0.533406	0.525259		pos	19	0	104661	69947.9	0	144406	220176	15593.3	0	77544.2	45938	275688	262053	0	0	0	0	0	0	0	0	0	0	0
400.107	8.15891	C13H25N2O8PS	1	S-Acetylphosphopantetheine	7	0	KEGG_Metacyc	-0.348003	0		D_serine_2h'D_serine_6h'L_serine_2h'L_serine_6h'MEM_only_2h'MEM_only_6h'Pooled	S-Acetylphosphopantetheine	0	bp				0.11	0.72	274968	pos835	0.797947	0.450299	H	posneg	24	63324.7	50845.7	64748.2	46023.2	21029.8	39071	72654.3	30930	39183.2	202151	70037.5	82275.9	0	0	0	0	0	0	0	0	0	0	0
445.297	2.83379										Media_control_0h'Media_control_0h		0	bp				0.21	1.73	274508	pos836	1.79316	0.522787		pos	24	164876	0	0	0	87660.4	124434	57041.2	135588	103019	202945	139016	143992	226125	157707	222306	177298	103904	100270	245653	245653	245653	274508	274508
531.265	11.4108	C21H37N7O9	4	Glu-Leu-Asp-Arg	7	0	Peptides	0.401718	-40.2176		L_serine_6h'MEM_only_6h'Pooled	Glu-Leu-Asp-Arg	0	bp				0.2	0.87	273023	pos837	0	ND	H	pos	14	0	0	0	0	36777.1	32958.9	0	0	0	130430	198550	218978	0	0	0	0	0	0	0	0	0	0	0
187.085	7.10857	C8H13NO4	6	6-Acetamido-2-oxohexanoate	8	Central	KEGG_Metacyc_HMDB	0.325986	-3.42727		D_serine_2h'D_serine_6h'L_serine_2h'L_serine_6h'Media_control_0h'Media_control_0h'MEM_only_2h'MEM_only_6h	6-Acetamido-2-oxohexanoate	0	bp			x-FA	0.23	0.28	272932	pos838	0.912642	0.512027	H	pos	30	272932	186620	245776	173661	139446	154118	231272	201855	210584	164156	120194	213686	95370.8	81024.4	88155.4	85689.8	81468.3	45512.3	173628	173628	173628	265991	265991
213.083	19.4936				0.2						Media_control_0h'Media_control_0h		0	bp				0.1	0.17	272430	pos840	0.953969	0.704797		pospos	30	182181	182570	218358	174852	200507	205771	150406	211091	194772	189887	177591	135561	135848	137796	164861	230013	221742	210949	272430	272430	272430	240237	240237
148.075	7.48752										D_serine_2h'L_serine_2h'L_serine_6h'MEM_only_2h'MEM_only_6h'Pooled		0	bp				0.14	0.95	272376	pos841	0.74735	0.185713		pos	23	33944.2	41227.2	26595.2	0	45864.5	79277	30864.2	25339.8	19851.3	88565.6	88694.2	203435	0	0	0	0	0	0	0	0	0	0	0
222.11	7.11356	C9H18O6	1	isopropyl &beta;-D-galactopyranoside	7	0	Metacyc	0.298069	-14.3052	-2.69593	D_serine_2h'D_serine_6h'L_serine_2h'L_serine_6h'Media_control_0h'Media_control_0h'MEM_only_2h'MEM_only_6h'Pooled	isopropyl &beta;-D-galactopyranoside	0	bp				0.12	0.4	271285	pos843	0.892753	0.702792	H	pos	30	271285	160083	192684	121968	106238	152461	158495	128791	269839	161873	109234	190130	61715.4	63012.9	83765	62183.5	79385.9	30256.7	156044	156044	156044	201339	201339
206.068	4.85379				0.2						Pooled		0	bp				0.04	1.12	270774	neg485	1.34429	0.366446		neg	30	57634.2	50214.3	48364.7	50282.8	99751.8	97798.9	48664.8	61223.2	100107	95542.5	112019	51273.5	60091.9	65118.5	71617.3	109329	107715	64664.7	105723	105723	105723	36050.2	36050.2
135.055	7.20841	C5H5N5	1	Adenine	4	Central	KEGG_Metacyc_HMDB	0.63179	-19.369		D_serine_2h'L_serine_2h'MEM_only_2h'Pooled	Adenine	0	bp				0.13	0.7	270407	neg486	0.796581	0.36391	H	neg	30	64919.6	114098	76452.1	34348.3	46116.9	39919	60417.5	71421.7	71663	51030	49322.3	153360	0	0	0	59301.4	51685.8	33042	41807	41807	41807	31181.2	31181.2
268.24	15.5363	C17H32O2	18	omega-Cyclohexylundecanoic acid	3	0	KEGG_Lipidmaps	0.321989	72.5523		D_serine_2h'D_serine_6h'L_serine_2h'L_serine_6h'Media_control_0h'Media_control_0h'MEM_only_2h'MEM_only_6h'Pooled	omega-Cyclohexylundecanoic acid	0	bp				0.25	0.25	268182	neg487	1.05172	0.739628	H	neg	30	163414	251877	196127	191330	194317	221849	230061	224154	188823	239164	166428	183758	0	0	0	0	57390.6	58246.2	179271	179271	179271	153039	153039
131.095	16.6433	C6H13NO2	12	(3R)-beta-Leucine	8	Central	KEGG_Metacyc_HMDB	0.210664	35.3766		D_serine_6h'Media_control_0h'Media_control_0h	(3R)-beta-Leucine	0	bp				0.18	1	268024	pos845	1.46131	0.191564	H	posnegpos	30	29216.9	47012.8	48237.6	52014.2	84683.4	74816.3	77055.9	42643.7	62185.6	53214.3	39670.4	61599	15906.9	19560.4	16782.7	50861.6	46539.6	37702.5	209499	209499	209499	268024	268024
273.903	14.6124				0.2						D_serine_6h'L_serine_2h'Media_control_0h		0	bp				0.09	0.15	267126	pos846	1.15466	0.0900033		pos	30	204247	214713	180886	234960	243852	236071	229673	231221	231726	225481	216651	209758	218394	222941	228552	214612	174136	152661	222267	222267	222267	259687	259687
172.133	22.9136	C7H16N4O	1	Acetylagmatine	7	0	KEGG	0.570573	42.6322		D_serine_2h'D_serine_6h'L_serine_2h'L_serine_6h'MEM_only_2h'MEM_only_6h'Pooled	Acetylagmatine	0	bp		0.9	xC13	0.09	0.58	266475	pos848	1.33892	0.433011	H	pos	24	25804.4	101097	69816.8	43314.8	77197.4	54211.4	81340.8	109894	72155.2	91623.7	107166	50096.8	0	0	0	0	0	0	0	0	0	0	0
192.088	5.00632	C15H24N6O6	3	Thr-Gln-His	3	0	Peptides	-1.63874	-80.7293		D_serine_2h'D_serine_6h'L_serine_2h'L_serine_6h'Media_control_0h'MEM_only_2h'Pooled	Thr-Gln-His	0	bp	xMSnoise			0.27	0.46	266457	pos849	1.00898	0.959803	Double-charge	pos	30	238533	242357	170524	180627	184266	214189	220609	170197	266457	236322	146062	131558	90814.3	95403.5	87892.3	44456.4	43424.4	50298.6	148585	148585	148585	81231	81231
272.154	12.6229	C21H40N10O7	2	Arg-Lys-Asn-Gln	7	0	Peptides	-0.483253	-26.7539		L_serine_2h'L_serine_6h'MEM_only_6h'Pooled	Arg-Lys-Asn-Gln	0	bp				0.22	0.94	262563	pos851	1.98404	0.341383	Double-charge	pos	21	0	17396.8	28227.5	0	90948.2	66579.9	11361.5	29728.9	49430	75958.7	50867.5	123275	0	0	0	0	0	0	0	0	0	0	0
348.893	13.4963				0.2						Media_control_0h'Media_control_0h		0	bp				0.64	0.89	261742	neg492	1.04761	0.672996		neg	28	107633	100914	79244.7	130126	98366.6	64961.2	92922.7	98970.4	109601	51030.5	65202.1	0	141867	164015	175534	121737	117801	84167	180101	180101	180101	261742	261742
322.057	10.9703	C10H15N2O8P	2	dTMP	8	Central	KEGG_Metacyc_HMDB	0.973295	7.28192		D_serine_2h'L_serine_2h'L_serine_6h'MEM_only_2h'MEM_only_6h'Pooled	dTMP	0	bp				0.14	0.97	261535	neg493	0.955788	0.911194	H	neg	23	9981.97	25299.5	29338.2	0	16095.8	29082.1	31345.9	16507.2	13909.7	136441	31730	47876.9	0	0	0	0	0	0	0	0	0	0	0
276.121	3.46577	C25H36N4O10	2	Glu-Glu-Ile-Tyr	3	0	Peptides	-2.66201	-188.536		Media_control_0h'Media_control_0h	Glu-Glu-Ile-Tyr	0	bp				0.33	0.88	261393	pos853	1.42903	0.422745	Double-charge	pos	29	68832.2	178116	57701.6	86893.4	151820	157662	200060	136631	98664.2	80996.4	157920	75081.9	136005	127039	137156	102845	143484	96387.8	155146	155146	155146	261393	261393
183.913	15.9572										D_serine_2h'D_serine_6h'L_serine_2h'L_serine_6h'Media_control_0h'Media_control_0h'MEM_only_2h'MEM_only_6h'Pooled		0	bp				0.03	0.13	261071	pos854	1.04959	0.127702		pospos	30	223743	222655	214934	228731	224921	217459	233437	238143	222547	203738	255398	206037	82924	81838.2	71526.4	146920	61004.5	55123	230360	230360	230360	261071	261071
254.225	23.5983	C16H30O2	19	(9Z)-Hexadecenoic acid	4	Central	KEGG_Lipidmaps_HMDB	0.588064	82.4086		D_serine_2h'D_serine_6h'L_serine_2h'L_serine_6h'Media_control_0h'Media_control_0h'MEM_only_2h'MEM_only_6h'Pooled	(9Z)-Hexadecenoic acid	0	bp				0.19	0.19	260244	neg494	0.888672	0.301512	H	neg	30	225030	224664	255997	212284	173386	250761	175478	239370	212280	155318	138626	199959	32529.6	33015.1	22174.4	62861.7	75093.4	72127	147575	147575	147575	219018	219018
134.999	7.82147										D_serine_2h'D_serine_6h'L_serine_2h'L_serine_6h'Media_control_0h'Media_control_0h'MEM_only_2h'MEM_only_6h'Pooled		0	bp				0.09	0.7	259665	neg496	2.31213	0.250472		neg	30	50507.7	103461	38520.7	93548.8	41989.9	94998.4	249806	69559.5	125695	101582	71492.6	259665	19408.7	32237.9	23512.3	25043	25081.8	21221.4	93938.1	93938.1	93938.1	53788.3	53788.3
459.287	3.07943							-4.46214			Media_control_0h'Pooled		0	bp				0.2	1.73	257585	pos857	31.8522	0.183602		pos	18	0	0	0	0	0	80952.2	0	48521	47035.6	113256	137495	0	0	0	0	0	0	0	0	0	0	257585	257585
368.889	13.8264				0.2						Media_control_0h'Media_control_0h		0	bp				0.21	0.25	257146	neg499	1.06384	0.400327		neg	30	155832	188974	165458	182246	225852	156691	175056	191266	176515	159465	173199	113869	145669	153493	148575	184533	106063	98032.3	227740	227740	227740	257146	257146
359.143	12.9246										D_serine_2h'D_serine_6h'L_serine_2h'L_serine_6h'Media_control_0h'Media_control_0h'MEM_only_2h'MEM_only_6h'Pooled		0	bp				0.09	0.75	256881	pos858	1.60908	0.357649		pos	30	31053.8	36213.7	78475.9	256881	109585	55631.7	92897.8	32223.4	109391	23943.2	121831	54185.4	0	0	0	2586.34	0	0	4473.54	4473.54	4473.54	5891.87	5891.87
234.068	9.34946	C16H28N4O8S2	2	Asp-Met-Thr-Cys	7	0	Peptides	1.99621	-6.95804		D_serine_2h'D_serine_6h'L_serine_2h'L_serine_6h'Media_control_0h'Media_control_0h'MEM_only_2h'MEM_only_6h'Pooled	Asp-Met-Thr-Cys	0	bp	xS34			0.09	0.38	256519	pos859	0.772569	0.362431	Double-charge	pospos	30	43996.1	30139.4	23426.3	27245.5	20983.2	24935.9	31670.3	23690.6	20012.2	20609.7	28871.2	21920.3	7103.73	7409.53	7545.8	4896.43	4601.25	4988.48	184470	184470	184470	256519	256519
150.068	6.96381	C9H10O2	10	Phenylpropanoate	8	Central	KEGG_Metacyc_HMDB	0.0797189	4.1415	0.0797189	Pooled	Phenylpropanoate	0	bp				0.13	1.3	255850	neg500	0.732476	0.686539	H	neg	30	8919.32	45071.9	61318.3	52908	22056.1	51423.9	10606.7	9961.21	63893.6	41336.3	73902.9	12730.1	14007.9	7874.97	19441.7	67461.5	55477.5	35091	56717.1	56717.1	56717.1	29053.3	29053.3
134.094	7.05029										D_serine_2h'D_serine_6h'L_serine_6h'Media_control_0h'Media_control_0h'MEM_only_2h		0	bp					0.88	255530	neg501	1.09381	0.861973		neg	23	95242.7	161953	117704	101236	100805	128185	114988	49585.1	245495	118236	117332	113391	0	74170.1	84220.8	0	0	37882.7	100534	100534	100534	186906	186906
172.004	23.6796										D_serine_2h'Media_control_0h		0	bp				0.08	0.2	254505	neg503	0.981833	0.871022		neg	30	241195	210546	207793	209827	190080	139697	254505	205129	187919	201649	210509	211895	159444	141577	152638	205587	196717	166679	230019	230019	230019	187239	187239
168.062	7.74696										Media_control_0h'Media_control_0h'MEM_only_2h'Pooled		0	bp				0.15	0.5	254383	pos862	1.03973	0.92712		pos	30	36424.7	52378.3	91642.1	50847.6	32027.8	26173.6	35029.2	55565	97019.8	19159.2	30458.8	24840.6	10762.7	9139.16	15018.1	37840.9	33286.4	20016.9	254383	254383	254383	190999	190999
233.101	15.5989	C8H15N3O5	4	Ala-Gly-Ser	7	0	Peptides	-0.161891	25.7869		D_serine_2h'D_serine_6h'L_serine_2h'MEM_only_2h'Pooled	Ala-Gly-Ser	0	bp				0.07	1.1	254330	pos863	0.0951398	0.14226	H	pos	20	254330	188269	43146.6	112755	60783.2	42353.7	17256.2	5197.86	23759.7	0	0	0	0	0	0	0	0	0	0	0	0	0	0
302.129	4.22668										D_serine_2h'D_serine_6h'L_serine_2h'L_serine_6h'MEM_only_2h'MEM_only_6h'Pooled		0	bp				0.08	0.71	253841	neg504	1.2741	0.554597		neg	30	88102.5	129637	79096.9	99254.2	72753.5	139340	109757	71363.4	197078	106094	125762	81099.4	20859.4	21468.2	27798.4	40999.1	36698.3	9511.21	26416.3	26416.3	26416.3	36695.9	36695.9
195.996	4.97281				0.2						D_serine_2h'D_serine_6h'L_serine_2h'L_serine_6h'Media_control_0h'Media_control_0h'MEM_only_6h'Pooled		0	bp				0.05	0.89	252155	neg506	1.22687	0.585591		neg	30	88270.2	54914	60962.6	94770.9	41824.1	44795.1	93031.5	39871.2	117559	46253.6	49242.1	56178.4	8459.71	8169.4	6362.83	0	7379.22	0	10815.5	10815.5	10815.5	22729.5	22729.5
174.089	8.30621	C8H14O4	3	Suberic acid	7	0	KEGG_Metacyc_Lipidmaps_HMDB	0.11091	7.56913		D_serine_2h'D_serine_6h'L_serine_2h'L_serine_6h'Media_control_0h'Media_control_0h'MEM_only_2h	Suberic acid	0	bp				0.05	0.29	251828	neg507	1.0423	0.727813	H	neg	30	230372	220773	164298	174008	236089	160702	229139	214549	197789	231698	199671	251828	98544.7	112668	107967	56234.9	60805.2	61706.7	227645	227645	227645	248901	248901
175.085	10.601	C7H13NO4	3	Calystegin B2	7	0	KEGG	0.313239	-21.27		D_serine_6h'L_serine_2h'L_serine_6h'Media_control_0h'Media_control_0h'MEM_only_2h'MEM_only_6h'Pooled	Calystegin B2	0	bp	x-FA			0.07	1.15	251738	pos865	0.490384	0.528762	H	pos	30	41026	251738	31135.3	23064	30806.2	64100.1	91427.8	41715.7	25691.5	36162.7	35492.3	41179.6	17014.7	16047.1	17423.9	15754	14666.2	14833.5	21178.3	21178.3	21178.3	23275.8	23275.8
164.069	12.4743	C6H12O5	25	L-Rhamnulose	8	Central	KEGG_Metacyc_HMDB	0.799958	29.0299		D_serine_2h'D_serine_6h'L_serine_2h'L_serine_6h'MEM_only_2h'MEM_only_6h'Pooled	L-Rhamnulose	0	bp			x-H2O	0.08	0.47	251493	pos866	0.660576	0.338499	H	pos	30	47461.2	126013	123560	72568	134798	98073.8	47659.9	96011.5	52542.2	91103.2	173061	121088	10850.5	10715.9	7702.01	7943.95	7584.65	6674.5	9413	9413	9413	8737.66	8737.66
412.84	4.16948										L_serine_6h'MEM_only_6h'Pooled		0	bp				0.3	0.89	250420	neg509	0	ND		neg	14	0	0	0	0	69319.8	53082	0	0	0	96508.5	152790	138091	0	0	0	0	0	0	0	0	0	0	0
302.174	3.29582	C15H26O6	1	Tributyrin	7	0	KEGG	2.13953	-24.1737		D_serine_2h'L_serine_6h'Media_control_0h'Pooled	Tributyrin	0	bp				0.14	0.52	248465	neg510	1.24264	0.585203	H	neg	30	151934	114412	113744	129856	116717	95655.6	132475	91373.6	248465	161820	110908	115421	89425.3	98316.7	82841.4	79066.6	63193.1	60876.1	60460.1	60460.1	60460.1	119357	119357
71.0735	12.8902	C4H9N	2	3-Buten-1-amine	7	0	KEGG	0.145028	16.7499		D_serine_2h'D_serine_6h'L_serine_2h'Media_control_0h'Media_control_0h'MEM_only_2h'MEM_only_6h'Pooled	3-Buten-1-amine	0	bp	x-NH3			0.17	0.56	248210	pos872	1.03029	0.913378	H	pos	30	132907	85264.6	112233	136553	77037.7	127199	126942	147963	65508	127182	33244	123927	53133.2	54176.3	47357.3	29802.6	28645.7	26619.4	135965	135965	135965	111991	111991
255.168	4.96256				0.2						Media_control_0h'Media_control_0h		0	bp				1.63	1.63	246799	pos873	1.05638	0.926635		pos	24	66585.5	37711.1	132515	142832	159826	103204	28262.4	72164.5	149737	178653	53675.4	105975	84708.1	164520	39775.8	0	0	0	230106	230106	230106	182703	182703
377.509	7.06011										D_serine_2h'D_serine_6h'L_serine_2h'L_serine_6h'MEM_only_2h'MEM_only_6h'Pooled		0	bp				0.12	0.52	246094	neg514	0.989707	0.979078		neg	24	122678	144275	243529	70547.2	38561.4	62477.1	184543	74589.2	246094	45961.5	67550	69551.3	0	0	0	0	0	0	0	0	0	0	0
110.11	3.36768										L_serine_6h'Media_control_0h'Media_control_0h'MEM_only_2h		0	bp				0.16	0.27	244874	pos876	1.10202	0.540086		pos	30	177321	167601	145199	146057	193648	186777	220658	173984	145482	190513	196744	196659	144169	146371	160159	144848	173383	132564	222927	222927	222927	244874	244874
272.182	6.59656				0.2						Pooled		0	bp				0.12	0.55	244719	pos877	1.40945	0.269453		pospospos	30	138808	108367	78800.5	115927	138123	90544.8	153665	103135	202647	193689	135260	97964.9	168010	130980	144318	68771.2	70414.4	94686.7	148697	148697	148697	139417	139417
376.138	7.89658	C17H20N4O6	2	Riboflavin	10	Central	KEGG_Metacyc_HMDB	-0.45751	-0.0433193		D_serine_2h'D_serine_6h'L_serine_2h'L_serine_6h'Media_control_0h'Media_control_0h'MEM_only_2h'MEM_only_6h'Pooled	Riboflavin	0	bp			xNa+	0.07	0.51	244565	pos878	1.15344	0.563467	H	pos	30	78133.5	109799	118065	147425	101629	82431.5	112278	84107.6	156564	81381.8	138702	58989.7	0	0	0	0	0	0	4702.28	4702.28	4702.28	9213.28	9213.28
143.095	4.64887	C7H13NO2	2	Stachydrine	3	0	KEGG_Metacyc_HMDB	0.314308	-119.177	0.314308	Media_control_0h'Media_control_0h	Stachydrine	0	bp				0.15	0.37	243280	pos883	1.21976	0.429759	H	pospospos	30	192581	100911	112648	138900	117339	107304	135439	170718	189237	191000	102909	127700	76947.8	142549	173508	108499	101804	118504	195750	195750	195750	179941	179941
218.115	4.44311	C10H18O5	2	3-Hydroxysebacicacid	3	0	HMDB	0.3292	-68.7018	-2.74256	D_serine_2h'D_serine_6h'L_serine_6h'Media_control_0h'Media_control_0h'MEM_only_2h'Pooled	3-Hydroxysebacicacid	0	bp			x-CO2x-H2O	0.13	0.38	242465	neg518	0.996247	0.980759	H	negneg	30	166995	206061	163058	207921	152512	189610	197184	134352	202565	195283	153232	183102	77715.2	106943	114449	132134	136691	80073.7	139250	139250	139250	160105	160105
152.084	4.55889	C9H12O2	4	3-Isopropylcatechol	7	0	KEGG	0.306089	-32.3271		Media_control_0h'MEM_only_2h	3-Isopropylcatechol	0	bp	x-H2O			0.25	0.42	242340	pos884	0.875386	0.47472	H	pospos	30	229805	237932	167708	208448	202584	160894	219155	136516	200590	141831	151766	104313	53929.3	112489	178550	142874	181731	139345	175357	175357	175357	241513	241513
208.058	11.7915	C7H12O7	1	1-O-methyl-&beta;-D-glucuronate	7	0	Metacyc	0.63028	2.76349		D_serine_2h'D_serine_6h'L_serine_2h'L_serine_6h'MEM_only_2h'MEM_only_6h'Pooled	1-O-methyl-&beta;-D-glucuronate	0	bp				0.08	0.65	242335	neg519	1.31364	0.413761	H	neg	24	24227.7	68935.4	43606.3	27827.5	116635	84175.4	54542.3	76216.9	48906.1	202517	151242	157470	0	0	0	0	0	0	0	0	0	0	0
143.058	4.88758	C6H9NO3	1	Vinylacetylglycine	3	0	HMDB	0.417416	-74.4554		Media_control_0h'Media_control_0h	Vinylacetylglycine	0	bp				0.08	0.87	242302	neg520	1.06493	0.917168	H	neg	29	16757.4	17595.8	0	17236.9	20683.9	7980.54	18691.6	7949.14	9943.11	23314.5	10819.6	16912.2	0	0	0	8463.42	18362.5	6601.57	242302	242302	242302	20202.9	20202.9
212.091	18.3051	C8H12N4O3	1	Gly-His	7	0	Peptides	1.31022	43.4563		Media_control_0h'Media_control_0h	Gly-His	0	bp			xNa+	0.11	0.23	242040	pos886	0.890853	0.309463	H	pos	30	199115	166993	185774	134673	212211	202619	137079	169767	184800	160276	148023	181480	183444	152306	172451	196987	190365	198049	224549	224549	224549	242040	242040
120.094	3.88291	C9H12	6	1,2,4-Trimethylbenzene	7	0	KEGG_Metacyc	-0.0745523	-37.6817		D_serine_6h'Media_control_0h	1,2,4-Trimethylbenzene	0	bp	x-H2O			0.13	0.19	241876	pos887	1.14498	0.408758	H	pos	30	185105	196090	145650	204686	232967	208418	197015	164334	241876	180593	153577	134354	132925	104717	136081	140838	190591	142561	165980	165980	165980	196705	196705
189.947	19.7627				0.2						Media_control_0h		0	bp				0.07	0.09	241680	neg523	1.04498	0.511973		negneg	30	184656	194207	206435	201213	202643	203526	184187	209166	218275	188000	221712	194096	222174	235682	210425	224003	215793	219385	241680	241680	241680	216214	216214
88.0636	7.10376	C3H8N2O	3	N,N'-Dimethylurea	7	0	KEGG	-0.196936	-30.6614		Media_control_0h'Media_control_0h	N,N'-Dimethylurea	0	bp				0.28	0.28	241260	pos888	1.12195	0.267558	H	pos	30	158689	144876	162930	168928	161882	122139	160076	163886	199421	152638	109035	169655	153124	102690	146175	150961	164040	137371	178801	178801	178801	241260	241260
254.225	21.4246	C16H30O2	19	(9Z)-Hexadecenoic acid	4	Central	KEGG_Lipidmaps_HMDB	0.564942	80.6238		D_serine_2h'D_serine_6h'L_serine_2h'L_serine_6h'Media_control_0h'Media_control_0h'MEM_only_2h'MEM_only_6h'Pooled	(9Z)-Hexadecenoic acid	0	bp				0.14	0.32	241040	neg524	0.701548	0.00805222	H	neg	30	184310	190557	163476	133744	99817	160423	119312	139688	118674	96791.2	103239	167760	0	0	0	27737.7	27721.2	27064.2	141153	141153	141153	126180	126180
440.2	3.49317				0.1			-3.61996			D_serine_2h'D_serine_6h'Media_control_0h'Media_control_0h		0	bp	x-NH3			0.28	0.37	240913	pos889	0.921555	0.629475		pos	30	186656	151151	202924	168905	202697	197044	167552	203580	127180	180964	81538.6	158399	0	0	40935.5	87452.4	143623	145407	163030	163030	163030	151596	151596
193.132	4.26213	C17H34N6O4	2	Leu-Val-Arg	3	0	Peptides	-2.3207	-89.3189		Media_control_0h	Leu-Val-Arg	0	bp				0.27	0.33	240137	pos892	1.06724	0.600176	Double-charge	pos	30	149412	205282	152156	183490	159486	172649	172963	179068	188902	199405	145634	149880	152540	143293	172307	132668	119291	217517	215376	215376	215376	240137	240137
141.985	18.9392	C2H7O3PS	1	dimethylthiophosphate	3	0	Metacyc	1.00222	62.4449		D_serine_6h	dimethylthiophosphate	0	bp				0.07	0.09	238436	neg526	0.956234	0.525835	H	negneg	30	219697	235908	198014	229058	226438	226844	202148	198516	224350	202404	213644	206474	211831	221526	208890	213475	191681	189712	218504	218504	218504	196652	196652
210.102	3.3355	C17H32N4O6S	8	Ala-Leu-Met-Ser	3	0	Peptides	-0.0181046	-199.805		Media_control_0h'Media_control_0h'MEM_only_2h	Ala-Leu-Met-Ser	0	bp				0.5	0.92	236633	pos897	0.245156	0.0145253	Double-charge	pos	30	183153	218635	138754	64015.7	182066	213421	85008.3	43857.3	3651.28	90276.3	164010	179249	170002	150101	158683	175206	146387	111253	236633	236633	236633	225901	225901
123.975	19.909										Media_control_0h		0	bp				0.06	0.14	235836	neg530	1.04517	0.706629		neg	30	184648	156180	202347	195623	189062	200778	159178	206414	202117	177769	194470	145423	182793	191470	188313	210869	226294	182247	235836	235836	235836	214088	214088
715.516	6.94791	C39H74NO8P	11	[PE (16:0/18:2)] 1-hexadecanoyl-2-(9Z,12Z-octadecadienoyl)-sn-glycero-3-phosphoethanolamine	7	0	KEGG_Metacyc_Lipidmaps_HMDB	1.17636	42.4288		D_serine_2h'D_serine_6h'L_serine_2h'L_serine_6h'MEM_only_2h'MEM_only_6h'Pooled	[PE (16:0/18:2)] 1-hexadecanoyl-2-(9Z,12Z-octadecadienoyl)-sn-glycero-3-phosphoethanolamine	0	bp				0.12	0.45	235616	neg531	0.955008	0.775394	H	neg	24	176431	212698	205361	93600.1	58317.6	72489.7	186572	145555	235616	47875.1	28893.8	50645	0	0	0	0	0	0	0	0	0	0	0
146.058	11.9455	C6H10O4	16	(S)-2-Aceto-2-hydroxybutanoate	8	Central	KEGG_Metacyc_HMDB	0.410209	30.1022		D_serine_2h'D_serine_6h'L_serine_6h'Media_control_0h'Media_control_0h'MEM_only_6h'Pooled	(S)-2-Aceto-2-hydroxybutanoate	0	bp				0.12	0.46	234933	neg532	0.772493	0.173845	H	neg	30	62233.1	56670.8	61059.8	52477.7	47515.2	85211.1	33207.8	50317.8	55495.2	112222	109916	91464.4	39572.5	41459.6	36187.5	40495.7	36433.6	31636.1	89078.7	89078.7	89078.7	79083.8	79083.8
542.143	9.99683				0.2						Media_control_0h'Media_control_0h		0	bp					0	234331	pos899	0	ND		pos	6	0	0	0	0	0	0	0	0	0	0	0	0	0	0	0	0	0	0	206057	206057	206057	234331	234331
402.023	11.8336	C10H16N2O11P2	1	dTDP	8	Central	KEGG_Metacyc_HMDB	0.226574	0		D_serine_2h'L_serine_6h'MEM_only_2h'Pooled	dTDP	0	bp				0.08	1.01	234296	neg533	0.632959	0.515791	H	neg	22	4621.02	13939.7	21034.9	0	27027.5	23692.5	16862.2	0	8200.17	106908	34181.3	54391.8	0	0	0	0	0	0	0	0	0	0	0
230.127	8.18358	C20H36N4O8	8	Asp-Leu-Leu-Thr	7	0	Peptides	-0.0983858	-22.1959		D_serine_2h'L_serine_2h'L_serine_6h'MEM_only_2h'MEM_only_6h'Pooled	Asp-Leu-Leu-Thr	0	bp			xACN	0.12	0.71	233824	pos900	1.1156	0.709926	Double-charge	posneg	30	79629.8	106011	115420	19046.9	50763.4	98907.1	134923	140669	60269.7	212085	91144.1	217810	21468.5	21468.3	25440.3	16958.3	15430.1	17542.6	21015.6	21015.6	21015.6	17486.9	17486.9
727.562	3.19456				0.1						D_serine_2h'D_serine_6h'L_serine_2h'L_serine_6h'MEM_only_2h		0	bp	xC13			0.79	0.87	233772	pos901	0.857842	0.128557		pos	21	233772	192697	200076	218804	112223	140407	180117	190625	166735	128648	96384.9	119675	0	0	0	0	0	0	0	0	0	0	0
190.12	3.9751										Media_control_0h'Media_control_0h'MEM_only_2h		0	bp				0.33	0.9	233669	pos902	1.00453	0.986969		pos	29	182994	162560	102016	60839.8	155900	211396	171195	90164.9	188238	187532	114962	148013	134346	92039.1	88975.2	109625	91944.5	140206	193700	193700	193700	206533	206533
188.153	14.6268	C9H20N2O2	2	N6,N6,N6-Trimethyl-L-lysine	8	Central	KEGG_Metacyc_HMDB	0.112123	8.3674		D_serine_2h'D_serine_6h'L_serine_6h'MEM_only_6h'Pooled	N6,N6,N6-Trimethyl-L-lysine	0	bp				0.14	0.94	232809	pos903	0.364058	0.107049	H	pos	23	12676.3	18303.3	7769.54	1858.27	14409.9	11414.2	0	8356.7	5750.25	18467.6	31924.2	23170	0	0	0	0	0	0	0	0	0	0	0
209.028	12.2142										D_serine_2h'D_serine_6h'L_serine_2h'L_serine_6h'MEM_only_2h'MEM_only_6h'Pooled		0	bp				0.07	0.48	232722	neg536	0.993504	0.981768		neg	24	122452	121892	138366	79277	232722	212906	175685	137665	66873.8	154172	146101	111512	0	0	0	0	0	0	0	0	0	0	0
238.099	19.9758	C8H18N2O4S	1	HEPES	3	0	Medium	-0.0954677	103.835	-2.95142	D_serine_2h'D_serine_6h'L_serine_2h'L_serine_6h'Media_control_0h'Media_control_0h'MEM_only_2h'Pooled	HEPES	0	bp				0.79	0.79	231756	pos904	0.500383	0.306401	H	pos	30	45762.4	33825.7	108014	50787.8	29368.7	20401.9	28209.4	38237.2	27426.4	51364.4	44456.8	36550.5	0	0	0	14531	15873	11372.4	231756	231756	231756	214774	214774
186.089	7.10202	C9H14O4	2	cis-2-Carboxycyclohexyl-acetic acid	4.5	0	KEGG	0.53951	-29.3003		Media_control_0h'MEM_only_2h	cis-2-Carboxycyclohexyl-acetic acid	0	bp			x-FAx-H2O	0.14	0.45	231693	pos905	1.13317	0.662982	H	pos	30	78220.7	200465	208188	200523	129292	210116	200608	164207	186897	183971	175546	229603	165596	95554.7	189203	147844	101208	71370.4	216958	216958	216958	180227	180227
384.119	11.3102							-4.00692			D_serine_2h'L_serine_2h'MEM_only_2h'Pooled		0	bp				0.09	1.73	230376	pos906	0.971019	0.87382		pos	19	141544	162682	230376	94445.3	18194.2	17225	165146	155425	198538	14698.9	0	0	0	0	0	0	0	0	0	0	0	0	0
280.24	3.21628	C18H32O2	84	Linoleate	7	0	KEGG_Metacyc_Lipidmaps_HMDB	-0.0528676	-25.1066	-0.0528676	L_serine_2h'Media_control_0h'Media_control_0h'Pooled	Linoleate	0	bp	x-H2O			0.17	0.51	230346	neg538	1.74911	0.102812	H	neg	30	73828.7	95787.5	42359	128006	89754.5	61528.7	142500	84922.7	143346	94735.3	65783.1	79887.6	68426.8	72452	66621	81149.7	76707.1	45063.4	103847	103847	103847	90120.4	90120.4
292.088	3.56317										Media_control_0h		0	bp					0	229532	pos908	0	ND		posneg	3	0	0	0	0	0	0	0	0	0	0	0	0	0	0	0	0	0	0	0	0	0	229532	229532
80.0625	3.67744										Media_control_0h		0	bp				0.12	0.39	229118	pos909	1.33614	0.284385		pos	30	142937	74984.5	102968	157131	118187	158968	178327	145968	104461	178068	124430	116355	163972	200287	159872	126875	142834	122444	205993	205993	205993	170532	170532
159.126	4.75291	C8H17NO2	4	DL-2-Aminooctanoicacid	3	0	Metacyc_HMDB	0.136561	-60.1089		D_serine_6h'L_serine_2h'Media_control_0h'Media_control_0h'MEM_only_6h'Pooled	DL-2-Aminooctanoicacid	0	bp				0.19	0.48	228457	pos913	2.00252	0.0261937	H	pospos	30	119344	81709.4	80258.7	114075	115166	211858	228457	175869	159005	115089	44409.5	67791.6	53629.8	52167.4	81757.2	36119.4	34849	42490	144378	144378	144378	185485	185485
504.15	9.39369										D_serine_6h'L_serine_6h'MEM_only_2h		0	bp				1.1	1.73	227984	pos914	1.24389	0.848009		pos	17	0	139648	0	32050.3	137545	197260	0	83050.4	90656.3	97494.5	163064	117337	0	0	0	0	0	0	0	0	0	0	0
157.147	16.0095										Media_control_0h'Media_control_0h'Pooled		0	bp		C9	xC13	0.12	0.56	227693	pos916	1.29167	0.364174		pos	30	92616.8	70460	87224.8	90062.3	101987	81208.4	114404	68873.1	140030	123551	152057	96545.1	92872.1	93030.8	87702.5	90037.3	105491	58285.6	120762	120762	120762	171167	171167
204.136	3.52491										D_serine_6h'L_serine_6h'Media_control_0h'Media_control_0h		0	bp				0.41	0.41	227358	pos917	1.07204	0.825149		pos	30	172566	143307	87319.1	197666	227358	161556	98852.4	206757	126628	171325	167014	188732	120968	158354	147378	105457	107437	125085	178018	178018	178018	192573	192573
354.056	5.599	C19H14O5S	1	Phenolsulfonphthalein	9	0	medium_KEGG	0.744511	-3.96224		D_serine_2h'D_serine_6h'L_serine_2h'L_serine_6h'Media_control_0h'Media_control_0h'MEM_only_2h'Pooled	Phenolsulfonphthalein	0	bp				0.11	1.1	227293	neg540	0.843788	0.748639	H	neg	30	27677.7	24510.8	80340.2	32528.4	33451.1	25057.2	50033.6	26801.4	34991.2	16218.4	31217.1	62127.8	0	0	0	0	0	0	168085	168085	168085	227293	227293
108.034	8.01717										Pooled		0	bp				0.15	1.33	226995	pos919	0.250006	0.431578		pos	27	226995	20395.8	21349.5	15329.5	10759	5632.82	13919.5	14086.2	39181.1	12086.7	12774.3	18697.5	11453.9	11855.9	10525.5	12307.3	15132.7	8473.64	0	0	0	11177.2	11177.2
148.052	3.90673	C9H8O2	7	1-phenylpropane-1,2-dione	7	0	KEGG_Metacyc	0.372534	-42.8759	0.372534	Media_control_0h'Media_control_0h'MEM_only_2h	1-phenylpropane-1,2-dione	0	bp				0.13	0.31	226762	pos920	0.641521	0.175655	H	pos	30	188985	139330	99936.3	99131.9	145900	133587	113148	93452.5	68131.4	143494	142111	107955	130487	101901	92238.9	106305	81187.4	90768.2	226762	226762	226762	145020	145020
176.047	3.54148	C10H8O3	4	4-Methylumbelliferone	3	0	KEGG_Metacyc	0.293402	-74.4809	0.265001	D_serine_2h'D_serine_6h'L_serine_2h'Media_control_0h'Media_control_0h'MEM_only_6h	4-Methylumbelliferone	0	bp				0.5	0.5	225854	pos921	1.02742	0.901378	H	pos	30	136894	145703	158053	122312	152854	115010	205480	137055	110196	175579	169201	55969.5	53448.6	43946	92562.4	46086.4	40605.9	31713.3	149129	149129	149129	117893	117893
275.159	12.8258	C10H21N5O4	1	Thr-Arg	7	0	Peptides	-0.905802	0.415755		D_serine_2h'D_serine_6h'L_serine_2h'L_serine_6h'MEM_only_2h'MEM_only_6h'Pooled	Thr-Arg	0	bp				0.15	0.49	224196	pos924	1.33433	0.401896	H	pos	24	15084.7	45820.4	42673.6	69958.8	136050	109921	32160.4	48982.4	57065.5	210956	205666	197882	0	0	0	0	0	0	0	0	0	0	0
593.356	2.8473										L_serine_2h'MEM_only_2h'MEM_only_6h		0	bp				0.41	1.73	223854	pos926	1.78668	0.269754		pos	21	0	159543	136962	134275	0	0	221416	115647	192695	63898.2	212715	163851	69820.4	109824	84256.4	86866.9	67344.6	75672.2	0	0	0	0	0
503.341	2.90538							-4.11486			Media_control_0h'MEM_only_2h'Pooled		0	bp				0.2	0.9	223383	pos927	1.50781	0.503687		pos	24	122329	169524	0	0	162775	201122	147794	69369.5	222896	142373	0	157495	80568.1	0	0	0	0	57525.7	0	0	0	140469	140469
215.091	10.2189	C16H26N6O8	2	Asn-Asn-Pro-Ser	7	0	Peptides	0.190697	-37.0017		D_serine_2h'D_serine_6h'L_serine_2h'L_serine_6h'MEM_only_2h'Pooled	Asn-Asn-Pro-Ser	0	bp				0.1	0.87	222529	pos928	1.35372	0.560626	Double-charge	pos	23	87475.8	73959.3	174976	132010	145943	59747.4	183895	48982.4	222529	45497.8	31498.6	110110	0	0	0	0	0	0	0	0	0	0	0
213.083	22.8494	C22H28F2O4S	1	Fluticasone	3	0	KEGG_HMDB	-2.76592	82.4941		Media_control_0h	Fluticasone	0	bp				0.06	0.22	222031	pos929	0.957436	0.37377	Double-charge	pos	30	196206	212595	199471	183986	174289	174209	206374	182496	193512	130435	183394	203025	190164	159510	141067	210312	208145	208634	222031	222031	222031	160668	160668
317.893	14.3622				0.2						Media_control_0h		0	bp				0.11	0.14	221623	pos930	1.0297	0.757899		pos	30	187585	199291	150972	184284	194256	173314	189448	173869	190503	206759	182042	160982	182315	187819	184137	164892	130778	140321	172138	172138	172138	210262	210262
97.9767	3.46816	H3O4P	1	Orthophosphate	4	Central	KEGG_Metacyc_HMDB	-2.17662	-73.2601		Media_control_0h'Media_control_0h	Orthophosphate	0	bp				0.26	0.39	220684	pos933	0.749902	0.217198	H	pos	30	160684	190555	114821	84829.7	168023	200417	92720.4	123077	133701	186208	168245	175729	154434	175243	185667	139096	130459	101665	220684	220684	220684	205349	205349
129.043	7.49472	C5H7NO3	6	L-1-Pyrroline-3-hydroxy-5-carboxylate	8	Central	KEGG_Metacyc_HMDB	0.363341	-40.8486	0.324594	D_serine_2h'D_serine_6h'L_serine_2h'L_serine_6h'MEM_only_2h'MEM_only_6h'Pooled	L-1-Pyrroline-3-hydroxy-5-carboxylate	0	bp				0.13	0.65	220178	pos934	0.900103	0.553426	H	pos	30	40950.9	51692.3	53102.8	43407.7	32144	33625.4	38431.1	36482.4	56272.9	220178	73586.8	83260.2	9997.77	12823.6	13009.9	16433.9	16354.4	14112	12046.3	12046.3	12046.3	12058.1	12058.1
209.942	23.856										Media_control_0h'Media_control_0h		0	bp			xCl37	0.14	0.25	220036	neg548	0.752825	0.135489		negneg	30	175880	145450	150242	122221	85382.6	106800	141109	128756	85146	82852.8	79218.8	108596	105534	80033.7	97951.3	155464	121099	108778	220036	220036	220036	197489	197489
102.116	17.7834	C5H14N2	2	Cadaverine	8	Central	KEGG_Metacyc_HMDB	0.0964789	-10.0241		Media_control_0h	Cadaverine	0	bp				0.74	1.16	219675	pos936	0.61991	0.39202	H	pospos	30	82126.5	58894.7	26811.2	36840.1	14816.9	22529.5	4062.26	49176.1	50802.6	2366.83	41911.1	34685.7	0	0	0	50731.7	53104.1	8761.11	27880.1	27880.1	27880.1	63924.2	63924.2
303.179	11.1266	C13H25N3O5	3	Leu-Thr-Ala	7	0	Peptides	-0.0481585	27.6146	-2.25807	D_serine_2h'L_serine_2h'MEM_only_2h'Pooled	Leu-Thr-Ala	0	bp				0.12	1.73	219511	pos937	0.900005	0.661674	H	pos	19	41238.2	40776	47935.5	0	0	0	33534.9	55424.7	27995.7	0	0	40966.7	0	0	0	0	0	0	0	0	0	0	0
245.199	5.98635				0.2						Media_control_0h'Media_control_0h		0	bp				0.17	0.37	219211	pos938	1.3471	0.205714		pos	30	166743	105632	101875	147967	204526	137723	138594	160718	204840	213684	131178	106758	118586	144266	119507	79917.8	90423.3	61439.9	163999	163999	163999	199107	199107
479.196	9.69507				0.1			-4.19668			Media_control_0h'Media_control_0h		0	bp	xS34			0.7	1.73	219141	neg551	0.219135	0.519169		neg	16	0	0	64592	0	0	0	0	0	14154.3	0	0	9592.46	0	0	0	0	0	0	165667	165667	165667	219141	219141
275.073	4.48145										Media_control_0h		0	bp					1.73	218939	pos939	15.0442	0.42265		posneg	4	0	0	0	0	0	0	45132.7	0	0	0	0	0	0	0	0	0	0	0	0	0	0	218939	218939
233.008	10.3058										D_serine_2h'D_serine_6h'L_serine_2h'L_serine_6h'Media_control_0h'Media_control_0h'MEM_only_2h'MEM_only_6h'Pooled		0	bp				0.08	0.44	217443	pos942	1.16552	0.522217		pos	30	82831.9	71057.6	131092	61200.4	82382.3	78014.6	128406	86833.4	116912	28037.7	58991	48807.9	0	0	0	0	0	0	217443	217443	217443	214949	214949
211.142	4.89998				0.2						Media_control_0h'Media_control_0h		0	bp				0.31	0.51	217186	pos944	1.1602	0.707033		pos	30	145562	116012	72305.2	119439	131282	176497	62609.7	193264	131492	134396	118344	85128.3	88273.1	121255	121205	0	67894.8	18151.9	217186	217186	217186	196678	196678
257.199	3.74499	C14H27NO3	1	N-Lauroylglycine	7	0	HMDB	-0.27836	-27.8083		Media_control_0h	N-Lauroylglycine	0	bp				0.43	0.49	215512	pos945	1.10591	0.709136	H	pos	30	123329	60583.4	69961.9	129222	92938.6	96179	74639	106090	100032	144154	64497.1	95033.3	66843.3	88285.9	49625.7	51119.8	100343	68896.3	92331.6	92331.6	92331.6	103566	103566
99.9742	15.0096										Media_control_0h'Media_control_0h		0	bp				0.1	0.37	214851	neg554	1.16094	0.409876		neg	30	9040.17	9470.53	9428.78	8883.08	9681.4	9775.17	13707.1	9497.61	9231.3	10097.1	11379.5	8759.19	10622.1	7672.46	7871.42	19798.7	11096.3	15494.7	214851	214851	214851	45055.7	45055.7
434.344	3.00792										Media_control_0h'Pooled		0	bp				0.06	0.52	213336	pos947	1.30526	0.42496		pos	30	113883	54978.4	53219.4	153762	117021	46237.7	81224.6	80873	127775	101000	122015	44168.5	76359.1	91505.6	44270.3	90217.7	56823.6	56332.1	95409	95409	95409	65043.6	65043.6
810.966	10.2678				0.1						D_serine_2h'D_serine_6h'L_serine_2h'L_serine_6h'MEM_only_2h'MEM_only_6h'Pooled		0	bp	xC13			0.15	0.58	213196	pos948	0.898566	0.726831		pos	24	73449	132044	69499.4	34501.9	129944	145223	109409	75098.6	62591.5	169565	211785	213196	0	0	0	0	0	0	0	0	0	0	0
198.089	4.48081	C10H14O4	5	1-(3,4-dimethoxylphenyl)ethane-1,2-diol	7	0	KEGG_Metacyc	0.79082	-40.5777		D_serine_2h'L_serine_2h'L_serine_6h'Media_control_0h'Media_control_0h'MEM_only_2h	1-(3,4-dimethoxylphenyl)ethane-1,2-diol	0	bp				0.33	0.43	212121	neg557	1.15244	0.306381	H	neg	30	135321	121344	117230	146092	84129.2	212121	160810	116008	154075	185285	98014.3	150755	52809.6	64986.5	94394.3	66668.6	29327.6	90631.8	104586	104586	104586	129605	129605
163.049	10.2125	C6H5N5O	1	Pterin	7	0	KEGG_Metacyc_HMDB	0.341834	19.7791		D_serine_2h'D_serine_6h'L_serine_2h'L_serine_6h'MEM_only_2h'MEM_only_6h'Pooled	Pterin	0	bp			xNa+	0.14	0.46	211781	pos949	0.427103	0.0718636	H	posneg	24	124013	126527	211781	99859.5	46958.9	64169.5	34748.5	68015	94695.5	22589.6	42419.8	42798.4	0	0	0	0	0	0	0	0	0	0	0
304.182	9.17748							5.53854			L_serine_6h'Pooled		0	bp				0.06	1.73	211723	pos950	1.67038	0.732682		pos	19	0	16552	18663.4	0	38746.2	22779.7	58823.1	0	0	57372.6	27173	42493.2	0	0	0	0	0	0	0	0	0	0	0
97.977	18.2086	H3O4P	1	Orthophosphate	4	Central	KEGG_Metacyc_HMDB	1.00988	40.3898		Media_control_0h'Media_control_0h	Orthophosphate	0	bp				2.45	2.45	210846	neg558	0	ND	H	neg	7	0	0	0	0	0	0	0	0	0	0	0	0	0	0	0	73254.4	0	75441.1	186459	186459	186459	210846	210846
213.083	17.9806				0.2						Media_control_0h'Media_control_0h		0	bp				0.07	0.14	210705	pos954	0.846777	0.172117		pos	30	168730	210262	187366	152735	181772	200490	134750	174331	170498	162160	140932	169219	141309	142072	135485	180927	188070	176989	210705	210705	210705	200542	200542
547.294	6.88524										Media_control_0h'Pooled		0	bp			x-NH3	0.19	1.05	210002	pos956	1.03531	0.891915		pos	30	41856.4	55547.2	41977.7	67895	43399.6	30955.3	48101.5	30685.4	65515.8	67825.3	37548.4	53945.6	11497.6	9670.97	9413.36	32914.4	43205.4	9199.45	41281.9	41281.9	41281.9	44982.2	44982.2
248.178	3.59475	C16H24O2	13	[FA (16:4)] 4,7,10,13-hexadecatetraenoic acid	7	0	Lipidmaps	-0.38469	-27.1142		D_serine_6h'L_serine_2h'Media_control_0h'Media_control_0h'MEM_only_2h	[FA (16:4)] 4,7,10,13-hexadecatetraenoic acid	0	bp				0.28	0.31	209019	pos957	1.0765	0.505606	H	pos	30	173994	172354	135448	209019	192112	161656	178047	151560	189047	203239	164803	106780	126532	144903	115350	109674	106446	80381.7	202113	202113	202113	187931	187931
131.095	17.9085	C6H13NO2	12	(3R)-beta-Leucine	8	Central	KEGG_Metacyc_HMDB	0.0693514	39.9419		Media_control_0h'Media_control_0h	(3R)-beta-Leucine	0	bp				0.5	0.72	208839	pos958	1.13005	0.640874	H	posneg	30	41119.7	29293	60871.5	22243	65053.3	65489.1	57655.6	53741.8	36960.8	51666.2	26549.9	63071.9	19868.1	15321.2	16888.8	57157	42028.4	42733.8	111086	111086	111086	208839	208839
195.111	7.7326	C7H17NO5	1	N-methyl glucamine	3	0	IntStd	0.956798	-89.9019	-0.170767	Pooled	N-methyl glucamine	0	bp			x-NH3	0.09	0.93	208798	pos959	1.85322	0.334635	H	pos	30	34795	41738.2	72319.5	83623.5	21377.7	16292.4	101383	29735.4	144739	41468.9	86355.8	168716	37254.8	43804.5	40070.7	53709.1	48824.7	35998.4	3894.86	3894.86	3894.86	39734.9	39734.9
683.307	2.83609				0.1			-5.55844			L_serine_6h'Media_control_0h'Media_control_0h		0	bp	xC13			1.16	1.73	208290	neg560	2.73749	0.435689		neg	20	107630	0	0	175916	85145.8	0	0	86345.9	208290	140323	134221	86756.7	0	0	0	0	0	0	65114.9	65114.9	65114.9	51489.8	51489.8
145.11	9.03921	C7H15NO2	6	3-Dehydroxycarnitine	8	Central	KEGG_HMDB	0.187769	-0.0378881		Media_control_0h'Media_control_0h'Pooled	3-Dehydroxycarnitine	0	bp				0.15	0.96	207771	pos961	0.994057	0.983159	H	pos	30	30084.1	34668	28131.7	30482.8	41357.3	83470.4	43538.5	17296.4	31496.8	17887.7	43676.6	46771.7	14616.8	15328.7	13715.5	34968.3	23148.5	16087.8	54591.1	54591.1	54591.1	58746.9	58746.9
183.973	12.6484										D_serine_2h'D_serine_6h'L_serine_2h'L_serine_6h'MEM_only_2h'MEM_only_6h'Pooled		0	bp				0.09	0.45	207208	pos962	0.932727	0.823402		pos	24	207208	100748	100840	52007.5	102924	96611.2	145633	119011	116652	120013	82690.3	98671.1	0	0	8325.1	0	2539.66	0	0	0	0	0	0
171.053	11.724	C7H9NO4	3	2,3,4,5-Tetrahydrodipicolinate	8	Central	KEGG_Metacyc_HMDB	0.247813	11.1838		D_serine_2h'D_serine_6h'L_serine_2h'L_serine_6h'MEM_only_2h'Pooled	2,3,4,5-Tetrahydrodipicolinate	0	bp	x-H2O			0.13	0.93	206593	neg561	1.16875	0.675657	H	neg	24	10414.5	15506.3	5699.29	10806	21470.8	27520.1	14096	15937.9	6922.07	48419.4	42366.2	56229.1	0	0	0	0	0	0	0	0	0	0	0
88.016	12.0766	C3H4O3	3	3-Oxopropanoate	8	Central	KEGG_Metacyc_HMDB	-0.557017	25.4757	-0.500209	D_serine_2h'D_serine_6h'L_serine_2h'L_serine_6h'Media_control_0h'Media_control_0h'MEM_only_2h'MEM_only_6h'Pooled	3-Oxopropanoate	0	bp				0.1	0.7	206233	neg562	1.49956	0.0716006	H	neg	30	33548.5	42759.8	56070	117009	75600.7	96832.6	73577.1	53736.9	71194.7	63267.9	87529.8	67543.4	14209.5	11872.9	12762.6	23970.2	20891.3	16900.9	146063	146063	146063	154079	154079
117.079	17.2763	C5H11NO2	16	5-Aminopentanoate	8	Central	KEGG_Metacyc_Lipidmaps_HMDB	0.318599	34.3099		L_serine_2h'L_serine_6h'Media_control_0h'Media_control_0h'MEM_only_2h'Pooled	5-Aminopentanoate	0	bp				0.36	0.93	206170	neg563	1.3943	0.19223	H	neg	30	10159.1	21688.4	20496.3	12341.9	29892.7	34718.7	27361.8	23631	21990	20663.6	17582.5	19689.2	2604.95	0	0	14371.1	0	0	206170	206170	206170	99581.2	99581.2
189.043	3.3753	C10H7NO3	6	Kynurenate	4	Central	KEGG_Metacyc_HMDB	2.81306	-131.73		Media_control_0h	Kynurenate	0	bp				0.29	0.39	205563	pos964	0.838983	0.462122	H	pos	30	93747.5	121633	161051	63021.1	139078	103011	84245.2	134674	96900	196478	161932	197658	132459	126867	166160	149053	153758	166485	195042	195042	195042	165453	165453
171.126	7.04827	C9H17NO2	1	Gabapentin	4.5	0	HMDB	-0.00544821	-36.0154		L_serine_6h'Media_control_0h'Media_control_0h'MEM_only_6h'Pooled	Gabapentin	0	bp				0.11	0.43	205330	pos965	1.27565	0.366921	H	pos	30	91290.6	95389.9	104853	118143	66725.6	89075.8	99933.2	101673	170288	149839	117883	108613	83949.9	67285.7	102729	99652.5	104398	55758.7	105034	105034	105034	118347	118347
251.921	14.0068				0.2						Media_control_0h		0	bp				0.31	0.31	205040	pos966	1.04118	0.361278		pos	30	113874	123489	111164	116806	130242	113280	126248	118408	118222	109803	120202	92745.2	126236	139564	131310	122663	105837	102887	122516	122516	122516	195478	195478
172.11	4.33046	C9H16O3	12	9-Oxononanoic acid	7	0	KEGG_Metacyc_Lipidmaps	0.806402	-32.9567		D_serine_2h'L_serine_6h'Media_control_0h'Media_control_0h'MEM_only_2h	9-Oxononanoic acid	0	bp				0.39	0.41	202754	neg567	1.00843	0.971349	H	negneg	30	168154	143247	135093	166436	108126	147926	148543	98958.3	202754	179836	151881	140534	84309.4	108269	133997	26094.6	37182.3	55710.2	139891	139891	139891	153346	153346
183.162	5.55296	C11H21NO	1	Tecostanine	3	0	KEGG	0.325436	-65.3647		Media_control_0h'Media_control_0h'Pooled	Tecostanine	0	bp				0.06	0.37	201800	pos969	1.32166	0.153606	H	pospospos	30	79743.8	55868.5	55196.4	76656.6	68554.2	77469.5	82589.2	70341.4	99253.3	89585.1	92057.5	80201.1	80616.9	69610.5	82453.1	100787	95792.3	54055	100931	100931	100931	106798	106798
303.055	12.7563				0.1						L_serine_6h'Pooled		0	bp	xCl			0.15	1	200167	neg573	0	ND		neg	16	0	0	0	0	15194.4	30355.4	0	0	0	86493.8	45490.4	200167	0	0	0	0	0	0	0	0	0	0	0
212.116	7.10737	C10H16N2O3	2	Butabarbital	4.5	0	KEGG	-0.320519	16.8904		Media_control_0h'Media_control_0h	Butabarbital	0	bp				0.46	0.46	199701	pos971	0.637086	0.162872	H	pos	30	111872	82569.6	140485	115074	57480.8	107030	61786.4	47784.3	103807	87392	125054	99982.2	102887	86492.5	155327	142006	84486.3	45258.8	161542	161542	161542	199701	199701
206.965	12.9879										Media_control_0h'Media_control_0h		0	bp					0	199629	pos972	0	ND		pos	6	0	0	0	0	0	0	0	0	0	0	0	0	0	0	0	0	0	0	172108	172108	172108	199629	199629
551.5	2.75903										L_serine_6h		0	bp				2.45	2.45	199349	pos974	0	ND		pos	6	0	0	0	0	0	0	0	0	0	199349	177121	126128	0	0	0	0	0	0	0	0	0	0	0
268.073	9.07932	C8H16N2O6S	1	Homolanthionine	3	0	HMDB	-0.0187123	-50.2516	-2.44342	L_serine_2h'Media_control_0h'Media_control_0h'MEM_only_2h'Pooled	Homolanthionine	0	bp				0.3	1.29	198726	neg575	0.504608	0.519643	H	neg	27	4089.94	13747.5	54233	3510.75	0	15934.2	13776	11338.4	11252.9	0	5357.36	15020.2	0	0	0	0	0	0	143370	143370	143370	198726	198726
391.211	4.53822	C20H29N3O5	2	Leu-Pro-Tyr	7	0	Peptides	-0.405124	-39.0563		L_serine_6h	Leu-Pro-Tyr	0	bp					0.95	198540	pos975	0	ND	H	pos	7	0	0	0	0	98606.3	57119	0	0	0	198540	167944	161099	0	0	0	0	0	0	0	0	0	0	0
136.074	16.8202	C5H12O4	2	D-Apiitol	7	0	KEGG_Metacyc	0.556151	42.7955		Media_control_0h	D-Apiitol	0	bp				0.42	0.71	197219	neg577	2.13112	0.325981	H	neg	30	32485.2	84464	35571.7	105270	43888.9	71733.5	65145.6	62676	197219	92415.3	69524	112125	44069.2	39851.3	94300.2	52176.2	29655.4	31391.3	31308	31308	31308	102899	102899
234.073	13.1625				0.2			-3.19702			D_serine_2h'D_serine_6h'L_serine_2h'L_serine_6h'Media_control_0h'Media_control_0h'MEM_only_2h'MEM_only_6h'Pooled		0	bp				0.15	0.31	196547	pos977	0.940669	0.759902		pos	30	147784	159665	162794	165889	177498	186474	94942.4	178400	169001	190901	169426	187053	23432.8	23121.9	26750.3	18287.9	18499.2	16336.2	154053	154053	154053	170734	170734
178.121	6.96995	C17H32N4O4	2	Leu-Lys-Pro	7	0	Peptides	1.00818	-41.825		D_serine_2h'D_serine_6h'L_serine_6h	Leu-Lys-Pro	0	bp					1.06	196489	pos978	0.689409	0.549146	Double-charge	pos	21	57796.8	101786	88976.8	119403	67402.4	98860	50403.2	120956	0	74291	66301.8	64331.3	0	9033.53	5306.17	0	0	19736.3	5163.22	5163.22	5163.22	5131.75	5131.75
248.218	6.24748				0.2						Media_control_0h		0	bp				0.14	0.43	195911	pos980	1.48504	0.12064		pos	30	124172	80378.7	70763.6	147464	127067	88874.5	125406	116520	166927	184702	93430.2	91039.4	101195	87189.1	94911	48317.6	69036	128481	119036	119036	119036	133190	133190
172.074	4.50519	C8H12O4	4	[FA dioxo(8:0)] 4,7-dioxo-octanoic acid	3	0	Lipidmaps	0.625895	-53.2257	0.625895	D_serine_2h'Media_control_0h'Media_control_0h	[FA dioxo(8:0)] 4,7-dioxo-octanoic acid	0	bp				0.13	0.44	195497	neg579	1.09074	0.782054	H	neg	30	125825	161144	110426	112307	81641.8	133988	195496	74183.5	163776	159307	68745.7	144916	76991.1	91574.9	105185	96751.7	93202.9	97517.1	127994	127994	127994	172616	172616
170.077	7.83476										D_serine_2h'L_serine_2h'L_serine_6h'MEM_only_2h'MEM_only_6h'Pooled		0	bp				0.15	0.75	195466	pos983	0.674771	0.530335		pos	24	31526.7	99425.2	188315	12491.8	43044.6	32797.8	46899.1	78029	90504.2	18672.7	74379.2	77956.8	0	0	0	17080.4	10112.1	6775.56	0	0	0	0	0
217.132	4.27255	C10H19NO4	1	O-Propanoylcarnitine	3	0	KEGG_Lipidmaps_HMDB	0.689055	-82.7008	-2.3736	D_serine_2h'L_serine_6h'Media_control_0h'Media_control_0h'MEM_only_2h	O-Propanoylcarnitine	0	bp				0.31	0.41	195343	pos984	0.909486	0.709859	H	pos	30	195343	135102	132893	128549	112531	168157	159952	85094.7	176353	126912	123122	141232	84506.4	98816.8	113599	107363	110922	113015	130078	130078	130078	150422	150422
222.62	13.8596	C16H31N9O6	1	Asp-Arg-Arg	7	0	Peptides	0.144008	-15.4432		L_serine_2h'L_serine_6h'MEM_only_2h'Pooled	Asp-Arg-Arg	0	bp				0.17	1.09	195161	pos985	1.24907	0.688645	Double-charge	pos	23	0	19290.3	12316	6479.15	74171.1	46732.2	13053.2	14563	11862.4	75116.6	64728.2	82897.9	0	0	0	0	0	0	0	0	0	0	0
247.117	10.7017	C9H17N3O5	3	Ala-Ala-Ser	7	0	Peptides	-0.512099	-0.797262		D_serine_6h'L_serine_2h'L_serine_6h'MEM_only_6h'Pooled	Ala-Ala-Ser	0	bp				0.09	1.73	193019	pos988	1.89921	0.3022	H	pos	21	0	9766.71	18163.3	6923.95	34856.5	53851.7	9368.47	25739.1	17937.4	82379.9	89260.8	100171	0	0	0	0	0	0	0	0	0	0	0
233.126	3.88093	C10H19NO5	1	Hydroxypropionylcarnitine	3	0	HMDB	0.243551	-147.268	-2.58753	D_serine_2h'L_serine_2h'L_serine_6h'Media_control_0h'Media_control_0h	Hydroxypropionylcarnitine	0	bp				0.28	0.28	191665	pos990	1.08128	0.497761	H	pos	30	144493	156942	148656	121242	155318	182644	148090	146920	191665	186222	179580	124917	121939	94016.3	99820.7	91670.4	122272	96891.3	181281	181281	181281	160051	160051
231.111	7.10184	C10H17NO5	3	Suberylglycine	7	0	Metacyc_HMDB	0.3409	-12.2115		Media_control_0h	Suberylglycine	0	bp			x-FA	0.16	0.33	191538	pos991	0.775933	0.313639	H	pos	30	105051	138633	165380	103674	101164	105916	89294.5	82696.9	145415	116868	94342	134320	91875.8	96736.9	142290	131795	120205	63693.2	106669	106669	106669	191538	191538
267.007	10.9721										D_serine_2h'D_serine_6h'L_serine_2h'L_serine_6h'Media_control_0h'Media_control_0h'MEM_only_2h'Pooled		0	bp				0.23	0.98	190600	pos997	1.27078	0.0982394		pos	29	39664.9	42546.4	54175.7	29937.7	27401.7	30345.8	60371.6	57207.3	55739.6	24348.8	32471.9	11798.4	0	0	0	0	0	0	190600	190600	190600	183226	183226
452.16	3.94466	C17H24N8O5S	1	Cys-Gly-His-His	3	0	Peptides	2.37967	-305.612		D_serine_2h'D_serine_6h'L_serine_2h'L_serine_6h'Media_control_0h'Media_control_0h'MEM_only_2h'MEM_only_6h'Pooled	Cys-Gly-His-His	0	bp				0.32	0.33	190565	pos998	0.956389	0.794208	H	pos	30	138875	115635	146115	132390	149967	110728	116389	103384	163381	159625	117621	93405.7	0	38163.2	0	43236.6	31754	24713.9	190565	190565	190565	181838	181838
78.0341	7.6116										D_serine_2h'D_serine_6h'L_serine_2h'Media_control_0h'Media_control_0h'MEM_only_2h'MEM_only_6h'Pooled		0	bp				0.19	0.8	190133	pos999	0.970421	0.896697		pos	30	51988.9	52551.2	56736.8	35225.3	49858.7	25921	34168.6	71414.7	50923.2	10840	150677	190133	0	0	0	0	0	0	114719	114719	114719	146545	146545
274.096	11.0987	C21H36N6O5S3	1	His-Met-Met-Met	7	0	Peptides	2.70615	-44.1606		D_serine_2h'D_serine_6h'L_serine_2h'L_serine_6h'Media_control_0h'Media_control_0h'MEM_only_2h'MEM_only_6h'Pooled	His-Met-Met-Met	0	bp			x-NH3	0.03	0.4	189064	pos1002	1.46793	0.007828	Double-charge	pospos	30	89076.8	110257	92228.4	142891	148703	185822	144013	148470	135508	157636	169508	139068	42437.5	40838.7	37745.8	29664.6	27917.7	32165.3	104731	104731	104731	76216.4	76216.4
143.095	7.08733	C7H13NO2	2	Stachydrine	7	0	KEGG_Metacyc_HMDB	0.356906	-43.7668	0.356906	D_serine_2h'L_serine_2h'Media_control_0h'Media_control_0h	Stachydrine	0	bp	x-FA			0.22	0.22	188655	pos1003	1.53051	0.00879977	H	pos	30	107662	135829	117356	97414.3	78993.1	77276	177848	185776	188655	128657	81858.3	116415	68889.5	82152.9	77666.2	99550.8	104313	63096.9	116212	116212	116212	110322	110322
97.977	15.9913	H3O4P	1	Orthophosphate	4	Central	KEGG_Metacyc_HMDB	1.19103	23.2945		Media_control_0h'Media_control_0h	Orthophosphate	0	bp					0	188644	neg583	0	ND	H	neg	6	0	0	0	0	0	0	0	0	0	0	0	0	0	0	0	82252.6	107069	0	188644	188644	188644	119194	119194
170.007	7.2112										D_serine_2h'D_serine_6h'L_serine_2h'L_serine_6h'MEM_only_2h'MEM_only_6h'Pooled		0	bp				0.17	0.72	187622	pos1005	1.10738	0.810666		pos	24	50684.4	104320	88172.1	21473.1	156182	184339	53184.6	147791	68313.6	97292.6	187622	165207	0	0	0	0	0	0	0	0	0	0	0
261.109	8.72489	C21H38N4O7S2	2	Glu-Leu-Met-Met	7	0	Peptides	-0.211643	-14.6147	-0.211643	D_serine_2h'D_serine_6h'L_serine_2h'L_serine_6h'MEM_only_6h'Pooled	Glu-Leu-Met-Met	0	bp				0.05	0.87	187197	pos1006	0.961259	0.92262	2-charge	pos	23	11061.8	27033.2	12445.8	12120.7	45395.2	35376.1	23455.2	12219.2	12908.4	74760.8	86175.5	167830	0	0	0	0	0	0	0	0	0	0	0
141.079	7.10692	C7H11NO2	3	L-Hypoglycin	7	0	KEGG_Metacyc	0.499554	-42.2216		D_serine_2h'Media_control_0h'Media_control_0h'MEM_only_6h	L-Hypoglycin	0	bp	x-H2O		x-NH3	0.19	0.27	187164	pos1007	1.05568	0.766583	H	pos	30	127679	117760	125217	88594.2	128586	141906	103039	118516	169738	110390	136293	187164	87077.4	83290.8	77667	112480	96327.4	66820.1	119622	119622	119622	155946	155946
399.237	6.98534										Pooled		0	bp				0.06	0.14	186921	pos1008	1.05638	0.578036		pos	30	138146	148269	148618	147421	130396	136116	148361	134819	176380	147100	163167	143314	119451	143694	128900	144794	151004	98598.3	124271	124271	124271	126907	126907
218.019	12.7091				0.2						L_serine_2h'Media_control_0h'Media_control_0h'Pooled		0	bp				0.16	1.73	186903	pos1009	1.75862	0.468861		pos	24	0	5498.83	32893.2	53276	7985.65	6520.83	32949	11710.6	22857.2	0	6140.57	0	0	0	0	0	0	0	186903	186903	186903	186847	186847
202.045	14.034				0.2						D_serine_2h'D_serine_6h'L_serine_2h'L_serine_6h'Media_control_0h'Media_control_0h'MEM_only_2h'Pooled		0	bp				0.28	0.94	186543	pos1010	0.885484	0.488017		pos	30	22243.3	27543.6	27862.3	19400.8	11675.6	18156.1	29243.8	18071.2	21442.2	11050.3	11650.2	27956.8	7433.78	7331.36	9444.54	7324.71	7223.01	8415.37	175116	175116	175116	186543	186543
152.084	7.10798	C9H12O2	4	3-Isopropylcatechol	7	0	KEGG	0.324197	15.1286		D_serine_2h'L_serine_6h'Media_control_0h'Media_control_0h	3-Isopropylcatechol	0	bp	x-NH3			0.17	0.56	185706	pos1011	0.621534	0.0322101	H	pos	30	128044	151423	140018	80502.4	69207.2	168175	88485.4	64530.8	107708	110940	120197	110441	71560.4	76731.7	106086	92126.3	82902.9	48252.1	142225	142225	142225	132636	132636
580.035	14.6222	C15H22N2O18P2	3	UDP-glucuronate	8	Central	KEGG_Metacyc_HMDB	0.934395	0		D_serine_2h'L_serine_2h'L_serine_6h'MEM_only_2h'MEM_only_6h'Pooled	UDP-glucuronate	0	bp				0.13	0.89	182716	neg589	0.775702	0.351102	H	neg	23	19480.9	36082.5	24979.6	0	36074.5	48828.5	22924.6	23490.3	16062.5	47730.6	60236.5	112089	0	0	0	0	0	0	0	0	0	0	0
179.888	8.83451										Pooled		0	bp				0.16	1.73	182546	neg590	0	0.390005		neg	12	182546	10649.6	0	8867.63	0	0	0	0	0	4245.88	7930.16	0	9764.1	14110.1	16377.2	0	0	0	0	0	0	0	0
139.094	9.7118	C17H26O3	4	[FA hydroxy(17:2)] 7-hydroxy-10E,16-heptadecadien-8-ynoic acid	3	0	Lipidmaps	-1.0857	54.0649		D_serine_6h'L_serine_6h'MEM_only_2h'MEM_only_6h'Pooled	[FA hydroxy(17:2)] 7-hydroxy-10E,16-heptadecadien-8-ynoic acid	0	bp	xC13			0.14	0.95	180536	pos1020	1.37158	0.705273	Double-charge	pos	22	67932.6	82289.6	0	135272	148978	167428	0	129391	76650.3	131079	173993	70905.4	0	0	0	0	0	0	0	0	0	0	0
79.9406	12.8232										D_serine_2h'D_serine_6h'L_serine_2h'L_serine_6h'Media_control_0h'Media_control_0h'MEM_only_2h'Pooled		0	bp			xACNxACN	0.11	0.46	179853	pos1025	0.891512	0.76353		pos	30	46278	50740.8	101669	34282.2	32849.4	47204.4	85278.8	42188.5	49665.5	33145.6	30947.8	27576.7	13586.8	12256.2	12970	13722.9	11381.3	6128.07	167348	167348	167348	179853	179853
155.095	7.11131	C8H13NO2	4	Retronecine	7	0	KEGG	0.435023	-18.4263		L_serine_6h'Media_control_0h'Media_control_0h	Retronecine	0	bp	xMSnoise			0.14	0.46	178535	pos1027	0.929687	0.798255	H	pos	30	57380.6	120667	72025.2	70742	84249.9	119338	65608	73734.1	93147.7	98997.3	113337	139770	60609.5	37863.1	57314.5	79968.5	54626.3	27442.8	83255	83255	83255	113292	113292
336.164	13.563										Media_control_0h'Media_control_0h'Pooled		0	bp		C15	xC13	0.39	1.73	177988	pos1029	0.867198	0.88779		pos	17	0	4318.74	14538.1	0	0	0	11914.6	0	4438.06	0	0	0	0	0	0	0	0	0	45056.8	45056.8	45056.8	177988	177988
196.146	3.72768	C12H20O2	29	(1S,2R,4S)-(-)-Bornyl acetate	7	0	KEGG_Lipidmaps	0.475931	-44.4054	0.475931	D_serine_2h'Media_control_0h'Media_control_0h'MEM_only_2h'MEM_only_6h	(1S,2R,4S)-(-)-Bornyl acetate	0	bp	x-NH3			0.24	0.5	177022	pos1031	0.776091	0.428951	H	pos	30	138283	171503	177022	118393	90267.7	118166	148594	54478.1	174735	139006	68089	85416.3	46335.1	90525.3	45253.4	48059.9	74954.5	70546.4	106934	106934	106934	96176	96176
478.189	2.90853	C22H30N4O6S	1	Cys-Pro-Pro-Tyr	3	0	Peptides	0.913976	-243.816		Media_control_0h'Media_control_0h	Cys-Pro-Pro-Tyr	0	bp					0	176356	pos1033	0	ND	H	pos	6	0	0	0	0	0	0	0	0	0	0	0	0	0	0	0	0	0	0	176356	176356	176356	133995	133995
303.293	7.08177										Pooled		0	bp				0.14	0.43	175395	pos1036	0.799023	0.412052		pos	30	110859	69298.4	63948.1	68793.1	175395	166111	46553.1	75940.6	72552.3	57048.2	67265.3	68859.5	41261.7	60200.3	50827.5	44525.4	80947.8	28178.3	57904.6	57904.6	57904.6	48412.6	48412.6
360.114	11.7108							4.13353			D_serine_2h'D_serine_6h'Pooled		0	bp				0.23	0.45	174087	pos1038	0	0.0449691		pos	12	54085.6	51560.1	24365	63734.1	129644	174087	0	0	0	0	0	0	0	0	0	0	0	0	0	0	0	0	0
157.085	11.2742										D_serine_2h'D_serine_6h'L_serine_2h'L_serine_6h'Media_control_0h'Media_control_0h'MEM_only_2h'Pooled		0	bp				0.14	1.1	173542	pos1041	0.655191	0.500004		pos	30	34649.1	81771.1	173542	50450.9	41123.9	56228.5	70836.2	59175.9	59968.7	31096.5	44964.2	75170	11982.1	13497.9	10999.3	14435.1	10380.1	2980.37	48932.1	48932.1	48932.1	72843.5	72843.5
715.393	2.83675										Media_control_0h'Media_control_0h		0	bp				0.78	1.73	173192	pos1042	0	ND		pos	13	0	0	0	149831	0	0	0	0	0	145715	0	0	0	82736.4	79171	79484.4	63714.9	75073.6	133911	133911	133911	173192	173192
96.0003	24.7488				0.2						Media_control_0h		0	bp				0.07	0.21	173116	neg600	0.746627	0.0530825		neg	30	149977	138128	145184	125823	150886	135564	90853.8	107584	125068	96841	91687	93860.2	125142	147130	135157	162477	154238	160552	173116	173116	173116	94931.1	94931.1
144.079	4.48382	C7H12O3	8	7-oxoheptanoate	7	0	KEGG_Metacyc	0.219082	-47.2561		Media_control_0h	7-oxoheptanoate	0	bp			x-H2O	0.32	0.37	172925	neg601	1.13794	0.671307	H	neg	30	127190	130718	70837.7	142448	91384.6	151399	119629	81539.2	172925	116427	132754	121795	82840.9	87179.9	125523	94112.2	77036.6	108447	80289.5	80289.5	80289.5	141074	141074
84.0574	4.48242	C5H8O	3	3-Methylbut-2-enal	7	0	KEGG_Metacyc_HMDB	-1.41248	-35.3315	-1.35299	D_serine_2h'Media_control_0h	3-Methylbut-2-enal	0	bp				0.13	0.63	172600	pos1043	0.52645	0.0578046	H	pos	30	93935.5	121447	74561.2	62509.8	70092.5	117017	49024.8	35308.8	68307.4	58793.8	62709.4	57584.2	33920.1	54715.3	53178.8	47540.2	41072.9	68485.5	113982	113982	113982	66125.7	66125.7
185.905	13.1856										D_serine_2h'D_serine_6h'L_serine_2h'L_serine_6h'Media_control_0h'MEM_only_2h'MEM_only_6h'Pooled		0	bp				0.06	0.46	172022	pos1044	1.18112	0.279387		pos	30	68944.2	106480	95804.2	71156.1	121599	125523	105858	105084	109411	166380	132582	59345.4	35351.6	35606.4	34309.5	29493.8	26720.5	13083.1	51790.9	51790.9	51790.9	22582.8	22582.8
195.997	10.8281				0.1						D_serine_2h'D_serine_6h'L_serine_2h'L_serine_6h'MEM_only_2h'MEM_only_6h'Pooled		0	bp	xNa+		xNa+	0.08	0.67	171776	pos1045	0.693002	0.0972259		pos	24	76776.9	92241.1	79876.8	80013.9	143298	171776	45216.2	76132	51136.3	72093	134746	104883	0	0	0	0	0	0	0	0	0	0	0
243.086	10.7846	C9H13N3O5	4	Cytidine	10	Central	KEGG_Metacyc_HMDB	0.759059	-0.23507	0.759059	D_serine_2h'D_serine_6h'L_serine_2h'L_serine_6h'MEM_only_2h'Pooled	Cytidine	0	bp				0.05	1.14	171297	neg602	1.12329	0.651354	H	neg	24	35121.6	58308.5	61921.6	18896	17300.6	19654.1	74629.2	40076	59799.7	50258.2	37398.6	20676.9	0	0	0	0	0	0	0	0	0	0	0
213.092	10.3355										D_serine_2h'D_serine_6h'L_serine_2h'L_serine_6h'Media_control_0h'Media_control_0h'MEM_only_2h'MEM_only_6h'Pooled		0	bp				0.08	0.16	171138	pos1048	1.06791	0.420919		pos	30	125868	142379	133213	110008	143944	149821	144402	156987	127334	154048	143657	145197	79461.5	78378.7	82794.7	68625.7	65170.7	61635	118800	118800	118800	147120	147120
104.011	13.1508	C3H4O4	3	Malonate	10	Central	KEGG_Metacyc_Lipidmaps_HMDB	0.314331	0.00584136		L_serine_6h'Media_control_0h'Media_control_0h'MEM_only_2h'Pooled	Malonate	0	bp				0.1	0.61	170524	neg603	1.19525	0.625637	H	neg	30	82028.7	63631.1	79066.2	82472.8	55722.3	147211	67852.9	60675.6	140076	75309.9	70053.7	124202	46635.6	64997.1	60090.1	56054.5	49008	53207.2	67805.8	67805.8	67805.8	73511.6	73511.6
675.485	2.93527	C36H70NO8P	8	PC(14:0/14:1(9Z))	7	0	KEGG_HMDB	1.2472	-36.2738		D_serine_2h'D_serine_6h'L_serine_2h'L_serine_6h'MEM_only_2h'MEM_only_6h'Pooled	PC(14:0/14:1(9Z))	0	bp				0.17	0.25	168327	neg609	0.609981	0.0403642	H	neg	24	99753.8	100601	131951	94808.7	113170	92813.9	48692.8	81387.1	72620.2	135450	162212	150439	0	0	0	0	0	0	0	0	0	0	0
163.923	15.2064										L_serine_2h'L_serine_6h'MEM_only_6h'Pooled		0	bp			xNa+	0.05	0.34	167646	pos1055	1.04327	0.659991		pos	30	62581.4	79951	72445.6	56690.1	72794.3	86388.3	83054	70410.7	70816.3	112375	106749	111878	67621.7	68950.4	61217.8	37859.1	50862.3	38502.1	48222.2	48222.2	48222.2	37014.8	37014.8
123.983	11.7495	C2H4O4S	1	Sulfoacetaldehyde	8	Central	KEGG_Metacyc	0.437788	28.88		D_serine_2h'Media_control_0h'Media_control_0h'Pooled	Sulfoacetaldehyde	0	bp				0.1	1.73	167148	neg611	0.338443	0.26704	H	neg	23	8053.43	7842.71	26284.4	0	3749.87	10867.5	9996.17	0	4279.55	0	0	0	7442.94	0	4718.1	0	0	0	148236	148236	148236	167148	167148
112.064	7.40526										D_serine_2h'L_serine_6h'Media_control_0h'Pooled		0	bp				0.09	0.74	166869	pos1056	0.347908	0.26652		pospos	30	166869	45872.4	57636.2	32724.7	30142.2	28676.1	29109.1	30914.9	34042.6	48424.8	41309.5	45424	34027.8	26838.7	32105.3	25158.2	29631.9	16783	30676.7	30676.7	30676.7	38721.6	38721.6
129.09	19.2257	C5H11N3O	3	4-Guanidinobutanal	8	Central	KEGG_Metacyc	0.292493	34.7755		L_serine_6h'Media_control_0h'Media_control_0h'MEM_only_6h'Pooled	4-Guanidinobutanal	0	bp				0.23	0.92	166755	pos1057	0.624336	0.555962	H	pos	30	6537.49	4851.21	25094.7	6372.39	10775.1	23464.8	9899.22	6716.21	6162.47	40570.4	26679.7	34377.6	4624.85	13262.5	4110.4	8393.33	8839.49	5273.11	151219	151219	151219	166755	166755
260.081	18.0431	C19H32N6O5S3	1	Cys-Met-Met-His	7	0	Peptides	2.7621	11.3235		D_serine_2h'D_serine_6h'L_serine_2h'L_serine_6h'Media_control_0h'Media_control_0h'MEM_only_2h'Pooled	Cys-Met-Met-His	0	bp				0.65	0.66	166569	pos1058	0.720022	0.47105	Double-charge	pos	30	12013	14794.1	31834.2	13182.8	8520.21	16592.4	12222.5	14878.5	15121.9	12058	9897.29	8793.58	0	0	0	5209.05	3832.23	4802.12	125876	125876	125876	166569	166569
222.046	4.75743	C10H10N2O2S	1	N-(quinolin-8-yl)methanesulfonamide	7	0	Metacyc	-0.322041	-37.3721		Media_control_0h'Media_control_0h	N-(quinolin-8-yl)methanesulfonamide	0	bp					0	165687	pos1061	0	ND	H	pos	6	0	0	0	0	0	0	0	0	0	0	0	0	0	0	0	0	0	0	25535.9	25535.9	25535.9	165687	165687
122.073	4.45527	C8H10O	12	Phenylethyl alcohol	8	Central	KEGG_Metacyc	0.0756828	-36.3988	0.0347238	D_serine_2h'Media_control_0h	Phenylethyl alcohol	0	bp	x-H2O			0.29	0.92	165080	pos1063	0.795553	0.453284	H	pos	29	131098	159330	108627	88247.1	95449.8	165080	160344	90121	67004.4	99551.4	52223.2	117263	53959.7	41400.8	104917	94291.1	42936.2	67779.7	79709.8	79709.8	79709.8	104932	104932
173.965	10.7778										Media_control_0h		0	bp				0.12	0.5	164754	neg618	0.987785	0.932259		neg	30	45219.7	31782.4	44904.8	58090.8	31258	32980.4	46399.1	38002.3	36016.3	26190.8	20424.5	23025.7	133513	139678	147222	143699	162945	160844	147283	147283	147283	164754	164754
179.08	19.0103	C7H9N5O	2	7-Aminomethyl-7-carbaguanine	7	0	HMDB	-2.06219	46.3278		D_serine_2h'L_serine_2h'L_serine_6h'Media_control_0h'Media_control_0h'MEM_only_2h'Pooled	7-Aminomethyl-7-carbaguanine	0	bp			x-NH3	0.47	0.87	164358	pos1065	1.03718	0.923032	H	pospos	30	19961.3	41721.8	29416.8	20925.7	164358	66340.7	13741.4	41460.6	39284.9	36909.8	34602.7	11415.1	3688.36	1518.63	3189.95	6388.11	4367.1	5192.82	34991.4	34991.4	34991.4	24449.7	24449.7
238.132	10.0381	C24H36N4O6	3	Ile-Phe-Thr-Pro	7	0	Peptides	0.557631	0.379838		L_serine_6h'Media_control_0h'Media_control_0h'MEM_only_2h	Ile-Phe-Thr-Pro	0	bp				0.08	0.11	163359	neg619	1.11525	0.17314	Double-charge	neg	30	110114	118255	118471	113902	121176	116033	134274	115698	136842	124234	133432	133863	97628.9	118659	112295	106145	101471	101880	132708	132708	132708	163359	163359
207.171	2.96459				0.2						D_serine_2h'D_serine_6h'L_serine_2h'L_serine_6h'Media_control_0h'Media_control_0h'MEM_only_2h		0	bp				0.58	0.58	163188	neg620	1.03298	0.907732		neg	29	101324	86398.6	161024	120358	83810	98318.4	124833	81428.2	153986	119537	83441.5	152153	54929.7	49200.7	40566.6	24532.8	26933.1	23462.8	64655.2	64655.2	64655.2	65770	65770
152.12	4.25801	C10H16O	38	Perillyl alcohol	7	0	KEGG_Metacyc_Lipidmaps_HMDB	0.003478	-37.4514	0.0363468	D_serine_2h'D_serine_6h'L_serine_2h'L_serine_6h	Perillyl alcohol	0	bp				0.48	0.48	160993	pos1072	1.19063	0.186561	H	pos	30	105334	146875	119906	126448	154648	144965	160993	146231	135827	134997	102649	142491	68686.2	55595.3	42006.9	89930.7	96157.2	100638	96690.5	96690.5	96690.5	88577.8	88577.8
195.119	4.98548				0.2						D_serine_2h'Media_control_0h'Media_control_0h'MEM_only_2h		0	bp	xC13			1.58	1.58	160189	pos1074	0.69457	0.277904		pos	25	101707	101646	98400.2	38617.4	104556	71804.6	61940.6	38417.8	109230	99369.3	41051.9	71385.7	58182.2	46896.7	42668	0	26623	12658.8	160189	160189	160189	117103	117103
163.923	17.7191										D_serine_2h'L_serine_2h'L_serine_6h'MEM_only_2h'MEM_only_6h'Pooled		0	bp			xNa+	0.18	0.25	159701	pos1076	0.901951	0.369093		pos	30	90386.4	121060	103365	79896.8	85714.8	124674	94391.3	89436.2	100116	112772	104540	119064	87379.5	73338.8	78685.4	48159.3	55143.1	49048.1	72953.7	72953.7	72953.7	80901.9	80901.9
205.074	8.07262	C11H11NO3	5	Indolelactate	8	Central	KEGG_Metacyc_HMDB	0.269359	4.52159	1.85416	D_serine_2h'D_serine_6h'L_serine_6h'MEM_only_6h'Pooled	Indolelactate	0	bp				0.09	1.73	158782	neg626	0.632303	0.393763	H	neg	21	15305.8	22832.7	15906.9	30911.3	66405.1	63785.2	0	20625.1	13547.9	158782	81702.2	96238	0	0	0	0	0	0	0	0	0	0	0
143.131	12.9512	C8H17NO	6	Butyro-betaine	7	0	KEGG	0.34051	19.2709		Media_control_0h'Media_control_0h'Pooled	Butyro-betaine	0	bp				0.25	0.61	158773	pos1078	1.12663	0.333583	H	pos	30	37336	42197.5	34004.8	45525.6	32107.5	59683.5	40574.1	37779.6	49561.8	52363.1	45054.3	40189.1	34308	31211.1	37916.3	39585.2	43280.7	23474.6	65859.7	65859.7	65859.7	74621.9	74621.9
287.185	4.27643	C13H25N3O4	3	Leu-Val-Gly	3	0	Peptides	0.46673	-70.4666		D_serine_2h'D_serine_6h'L_serine_2h'L_serine_6h'MEM_only_2h'MEM_only_6h'Pooled	Leu-Val-Gly	0	bp				0.08	0.56	158652	neg627	1.76408	0.32196	H	neg	24	54455.1	55581.3	15807.2	29205.6	26396.2	32871	96916.1	98890.4	26191.5	101001	55322.1	35879.1	0	0	0	0	0	0	0	0	0	0	0
302.195	13.5679	C13H26N4O4	1	Lys-Val-Gly	7	0	Peptides	-0.20071	8.21136		MEM_only_6h'Pooled	Lys-Val-Gly	0	bp				0.19	1.73	158068	pos1079	0	0.42265	H	pos	15	0	8087.58	0	0	0	5517.57	0	0	0	0	63692.1	73292.4	0	0	0	0	0	0	0	0	0	0	0
341.126	5.03312	C19H19NO5	1	Cassyfiline	7	0	KEGG	-1.29591	-25.7195		D_serine_2h'D_serine_6h'L_serine_2h'L_serine_6h'MEM_only_2h'MEM_only_6h'Pooled	Cassyfiline	0	bp				0.22	0.57	157476	neg631	1.11527	0.464748	H	neg	24	65043.3	90094.5	74703.1	31593.9	128077	103941	81073.3	101200	74060.6	77686.7	109903	94215.1	0	0	0	0	0	0	0	0	0	0	0
201.209	5.94486										Media_control_0h		0	bp				0.11	0.18	156657	pos1084	1.19153	0.266058		pos	30	105990	104579	115877	98435.9	115181	127312	111568	156657	120746	120519	112771	112385	113674	111599	113459	110600	120894	101677	110931	110931	110931	129338	129338
177.985	13.2427										D_serine_2h'D_serine_6h'L_serine_2h'L_serine_6h'MEM_only_2h'Pooled		0	bp				0.2	0.87	156343	pos1085	0.974884	0.957704		pos	23	59568.2	71726.2	100144	47415.7	62429.5	36041.5	131931	25258.5	68436.3	83075	41254.5	46593.6	0	0	0	0	0	0	0	0	0	0	0
242.152	4.45004	C13H22O4	1	2-isocapryloyl-3R-hydroxymethyl-&gamma;-butyrolactone	7	0	Metacyc	0.847431	-10.5767		D_serine_2h'D_serine_6h'L_serine_2h'L_serine_6h'Media_control_0h'MEM_only_2h'MEM_only_6h'Pooled	2-isocapryloyl-3R-hydroxymethyl-&gamma;-butyrolactone	0	bp				0.1	0.3	156136	neg632	0.724211	0.254653	H	neg	30	133286	139812	75895.5	82177.9	122563	92759.9	82335.5	86175.2	84234.3	104385	98570	131604	22973.3	26721.9	33543.4	65874.6	59364.4	29542.1	56894.1	56894.1	56894.1	70581.8	70581.8
101.011	8.67242										D_serine_2h'D_serine_6h'L_serine_2h'L_serine_6h'Media_control_0h'Media_control_0h'MEM_only_2h'MEM_only_6h'Pooled		0	bp				0.14	0.28	155864	neg633	0.916533	0.646989		neg	30	14251.4	10824.5	18528.4	10373.8	8445.16	9687.57	14648.1	12505.5	12811.2	12528.2	12771.2	14187.7	4512.58	5362.93	4613.97	6299.53	5147.69	6758.07	155864	155864	155864	56164.3	56164.3
240.136	3.36582										D_serine_6h'L_serine_6h'MEM_only_2h'MEM_only_6h		0	bp				0.39	1.29	155140	neg635	0.790828	0.764667		neg	29	100891	45324	93396.5	109612	74219.3	132524	34351.1	0	155140	89993.9	90251.8	121580	39730.6	56795	49084.4	56166.9	66376.1	29862.6	59791.7	59791.7	59791.7	60951.4	60951.4
248.054	10.551	C9H12O8	1	pentane-1,3,4,5-tetracarboxylate	7	0	Metacyc	1.70478	-44.321		D_serine_2h'D_serine_6h'L_serine_2h'L_serine_6h'Media_control_0h'Media_control_0h'MEM_only_2h'MEM_only_6h'Pooled	pentane-1,3,4,5-tetracarboxylate	0	bp	xNa+			0.07	0.63	154785	pos1088	1.1016	0.654956	H	pos	30	20116.9	40688.7	31235.1	49422.8	52454.2	67261.4	31572	35617.3	34202.4	63309.8	85896.7	129895	0	0	0	0	0	0	123395	123395	123395	154785	154785
276.054	11.1382				0.2						Media_control_0h'Media_control_0h'Pooled		0	bp				0.33	1.73	154313	pos1089	0.73877	0.724559		pos	18	6521.67	7243.53	30365.2	0	0	0	22277.5	0	10324.7	0	0	0	0	0	0	0	0	0	154313	154313	154313	47209.8	47209.8
120.062	7.09063										D_serine_2h'D_serine_6h'L_serine_2h'L_serine_6h'MEM_only_2h'MEM_only_6h		0	bp				0.81	0.81	153409	pos1092	0.833506	0.611605		pos	22	35213.6	69503.3	80949.1	33861	50411.3	88004.2	57441	27210.1	70102.6	153409	116800	117057	0	0	0	0	0	0	0	0	0	0	0
171.09	7.10616	C8H13NO3	2	N-Butyryl-L-homoserine lactone	7	0	KEGG_Metacyc_Lipidmaps	-0.0167555	10.2291		Media_control_0h'Media_control_0h'Pooled	N-Butyryl-L-homoserine lactone	0	bp	x-H2O		x-NH3x-H2O	0.11	0.27	153318	pos1093	0.963163	0.845889	H	pos	30	125291	144507	99600.8	68711.3	86021.6	98229.8	153318	104310	98163.2	102742	87151.5	108000	77635.7	83188.6	72734.1	83692.1	100741	47260.4	113242	113242	113242	134719	134719
171.126	4.23589	C9H17NO2	1	Gabapentin	3	0	HMDB	0.586224	-126.322		D_serine_6h'L_serine_2h'Media_control_0h'Media_control_0h'Pooled	Gabapentin	0	bp				0.22	0.48	153261	neg641	1.62503	0.26451	H	neg	30	73922.1	66666.6	47576.1	96662.5	63511	81793.9	71845.8	80666.2	153261	97740	45399.1	46011.9	46818.7	48781.7	52601.3	45983	31179.8	46898	81893.3	81893.3	81893.3	97672.2	97672.2
281.139	10.3268							5.35848			D_serine_6h'L_serine_2h'L_serine_6h'MEM_only_2h'MEM_only_6h'Pooled		0	bp				0.08	0.88	153090	pos1094	2.26984	0.12304		pos	23	0	27808.9	22232.5	7281.25	30613.9	47864.9	33935.4	40972.9	38677.6	135092	59506.8	61183.2	0	0	0	0	0	0	0	0	0	0	0
156.079	8.27219	C8H12O3	2	[FA oxo(8:1)] 5-oxo-7-octenoic acid	7	0	Lipidmaps	0.551428	23.3828		D_serine_2h'D_serine_6h'L_serine_2h'L_serine_6h'Media_control_0h'Media_control_0h'MEM_only_2h	[FA oxo(8:1)] 5-oxo-7-octenoic acid	0	bp				0.16	0.42	152792	pos1095	0.995233	0.974943	H	pos	30	123482	152792	97273.4	107078	127772	102359	133387	126100	112279	124674	113790	139887	78397.3	81033.5	69765.6	36330.8	40677	41967.8	143955	143955	143955	149375	149375
257.244	11.8506				0.2						D_serine_2h'D_serine_6h'L_serine_2h'L_serine_6h'Media_control_0h'Media_control_0h'MEM_only_2h'MEM_only_6h'Pooled		0	bp				0.18	0.18	152688	neg642	0.879556	0.0426905		neg	30	152688	138379	149836	144052	104343	127738	127240	137250	123308	112425	104302	123590	19008.4	17259.7	19546.1	37993.2	40630.4	36491.9	111367	111367	111367	106449	106449
475.18	9.54195							5.00652			D_serine_6h'L_serine_2h'L_serine_6h'MEM_only_6h		0	bp				0.52	0.87	152105	pos1096	1.2698	0.650152		posneg	23	42021.4	152105	35996.6	81024.8	58318	89161.1	71426.2	123403	97380.4	133503	134366	69238.6	0	0	0	0	0	0	0	0	0	0	0
132.054	12.6941	C4H8N2O3	6	L-Asparagine	10	Central	KEGG_Metacyc_HMDB	0.431805	-0.125211		D_serine_6h'L_serine_6h'MEM_only_6h'Pooled	L-Asparagine	0	bp				0.1	1.52	152030	neg643	1.0228	0.983908	H	neg	21	0	25451.4	42057	8656.09	56164.8	66205.9	5792.64	0	63255	19728.2	89647.4	152030	2601.45	0	0	0	0	0	0	0	0	0	0
364.699	7.81536										Pooled		0	bp				0.06	1.73	151668	pos1097	0	ND		pos	14	0	0	0	0	0	23486.9	0	0	0	14541.6	15618.8	64049.9	0	0	0	0	0	0	0	0	0	0	0
174.101	12.3468	C7H14N2O3	5	N-Acetylornithine	10	Central	KEGG_Metacyc_HMDB	0.356915	-0.987997	0.356915	D_serine_2h'D_serine_6h'L_serine_2h'L_serine_6h'Media_control_0h'MEM_only_2h'MEM_only_6h'Pooled	N-Acetylornithine	0	bp	x-CO2			0.08	0.69	151314	pos1098	2.59012	0.11023	H	pospos	30	36704.6	21662.7	24799.7	16468.9	39358.9	14740.8	78695.8	96735	39981.9	41427.9	19599.8	61998.2	12444.4	11340.6	9833.8	12889.9	13203.9	9723.27	9257.34	9257.34	9257.34	42926.4	42926.4
167.069	11.5842	C7H9N3O2	2	2,4-Diamino-6-nitrotoluene	4.5	0	KEGG	-0.700797	16.8501	0.705805	D_serine_2h'D_serine_6h'L_serine_2h'L_serine_6h'Media_control_0h'Media_control_0h'MEM_only_2h'MEM_only_6h'Pooled	2,4-Diamino-6-nitrotoluene	0	bp				0.06	0.52	150944	pos1099	0.908761	0.701039	H	pos	30	31060.7	30778.9	33549.7	37614.4	36416.3	32897.8	41564.2	19877.9	25243.9	17426.6	42089.1	57210.6	0	10436.9	13516.1	12658.8	9792.17	0	91272.6	91272.6	91272.6	150944	150944
628.444	13.1561										D_serine_2h'D_serine_6h'L_serine_2h'L_serine_6h'MEM_only_2h'MEM_only_6h'Pooled		0	bp				0.28	0.62	150679	pos1101	0.921361	0.804258		pos	24	46985.7	67390.5	86323.4	14650.7	19376	25686.6	49276.7	42028	93612	16338.8	26013.7	23720.8	0	0	0	0	0	0	0	0	0	0	0
187.085	10.3924	C8H13NO4	6	6-Acetamido-2-oxohexanoate	8	Central	KEGG_Metacyc_HMDB	0.361749	29.2542		D_serine_2h'D_serine_6h'L_serine_2h'L_serine_6h'Media_control_0h'Media_control_0h'MEM_only_2h'MEM_only_6h'Pooled	6-Acetamido-2-oxohexanoate	0	bp				0.08	0.47	150172	pos1104	0.859236	0.401599	H	pos	30	50887.4	67105.5	55659.5	31027.9	40445.4	58510.8	50601.8	61534.7	37071.9	59732.8	59081	84275.2	11176.6	12964.6	11794	19694.6	20576.1	17536.1	27989.2	27989.2	27989.2	47980.7	47980.7
330.055	10.0523										D_serine_2h'D_serine_6h'L_serine_2h'L_serine_6h'MEM_only_2h'MEM_only_6h'Pooled		0	bp				0.09	0.54	148469	neg644	1.21151	0.594099		neg	24	35841.6	127456	98111.6	61873.3	148469	123533	75302.3	127838	113560	88946.1	132799	101831	0	0	0	0	0	0	0	0	0	0	0
156.073	14.22				0.2						D_serine_2h'D_serine_6h'L_serine_2h'L_serine_6h'Media_control_0h'Media_control_0h'MEM_only_2h'Pooled		0	bp				0.15	0.8	147876	pos1106	0.883502	0.53397		pos	30	30343	45890.3	47651.8	19137.7	31958.7	35273.3	44908.4	30032.4	34511.8	45474.1	54081.3	58444.2	0	0	0	1737.75	0	0	147876	147876	147876	146654	146654
340.189	3.84304	C19H24N4O2	1	Pentamidine	3	0	KEGG	-2.84408	-224.971		D_serine_2h'D_serine_6h'L_serine_2h'L_serine_6h'Media_control_0h'Media_control_0h'MEM_only_2h'MEM_only_6h'Pooled	Pentamidine	0	bp				0.17	0.73	147789	neg645	1.73451	0.421189	H	neg	30	34965.6	48489.3	56255.3	51565.9	54501.9	49597.4	37115.2	57424.4	147789	45694.1	44822.2	71741.2	0	0	0	0	0	0	35872.9	35872.9	35872.9	59102.9	59102.9
333.99	13.02										Media_control_0h'Media_control_0h		0	bp			xCl37		0	147609	pos1107	0	ND		pos	6	0	0	0	0	0	0	0	0	0	0	0	0	0	0	0	0	0	0	118624	118624	118624	147609	147609
188.141	7.09705	C10H20O3	13	10-Hydroxydecanoic acid	7	0	KEGG_Metacyc_Lipidmaps	0.92674	20.7804		Media_control_0h	10-Hydroxydecanoic acid	0	bp				0.23	0.61	147501	neg646	0.964501	0.931498	H	neg	30	31450	147501	130438	59111.9	53590.2	99569.8	104138	73780.3	120488	63695.1	86039.2	59874.2	31544.5	36434.8	55617.3	104323	113698	39033	71062.2	71062.2	71062.2	121941	121941
665.361	2.87768							4.68225			Media_control_0h'Media_control_0h		0	bp				2.45	2.45	147214	pos1108	34.5576	0.42265		pos	12	0	0	0	59329.7	0	0	103673	0	0	0	0	0	0	0	0	0	0	0	87807.4	87807.4	87807.4	147214	147214
130.027	13.9932	C5H6O4	7	2,5-Dioxopentanoate	8	Central	KEGG_Metacyc	0.686143	43.9204		L_serine_6h	2,5-Dioxopentanoate	0	bp				0.1	0.4	146338	neg648	1.08949	0.212705	H	neg	30	29821.8	29439.9	30726.9	37904.6	48003.5	28800.9	35037.2	29865.4	33139.2	102362	123373	146338	26865.9	28901.4	46103.1	36130.1	29026.7	35233.2	38721.3	38721.3	38721.3	37310.8	37310.8
307.2	3.67104				0.2						Media_control_0h		0	bp				1.55	1.73	146250	pos1111	43.5417	0.42265		pos	8	0	0	0	66316.3	0	0	0	130625	0	0	0	0	54198.8	44069.4	0	46929.1	44532.4	0	146250	146250	146250	0	0
401.119	8.13517										Media_control_0h'Media_control_0h		0	bp		C20	xC13		0	145262	pos1113	0	ND		pos	6	0	0	0	0	0	0	0	0	0	0	0	0	0	0	0	0	0	0	19751.3	19751.3	19751.3	145262	145262
167.965	18.3883										Media_control_0h'Media_control_0h		0	bp				0.09	0.13	144989	neg651	1.01289	0.816874		neg	30	107475	112250	117782	111633	120014	134748	104392	116477	120989	99354.5	105841	114611	131889	128218	117456	120457	128600	118010	132933	132933	132933	144989	144989
526.151	13.162										D_serine_2h'D_serine_6h'L_serine_2h'L_serine_6h'MEM_only_2h'MEM_only_6h'Pooled		0	bp				0.2	0.75	144059	pos1115	1.14766	0.772913		pos	24	31131.1	35682.2	72792.3	144059	57183.8	49291.9	49005.4	25070.4	86144.3	8569.44	41208.4	17387.5	0	0	0	0	0	0	0	0	0	0	0
169.054	12.5291				0.1						D_serine_2h'L_serine_6h'MEM_only_6h'Pooled		0	bp	xNa+			0.09	0.93	144056	pos1116	0.535673	0.236144		pos	21	45648.9	29645.3	27106.2	0	144056	122633	30735.9	24117.2	0	81578.3	86067	41654.1	0	0	0	0	0	0	0	0	0	0	0
356.531	4.29285										D_serine_2h'D_serine_6h'L_serine_2h'L_serine_6h'MEM_only_2h'MEM_only_6h'Pooled		0	bp				0.51	0.57	143068	neg655	1.3753	0.377379		neg	24	35834.9	132167	95310.3	37415.6	45451.8	15297.9	90838.5	128226	143068	35085.7	26499.5	12071.1	0	0	0	0	0	0	0	0	0	0	0
174.126	4.39616	C9H18O3	8	[FA hydroxy(9:0)] 2-hydroxy-nonanoic acid	7	0	Lipidmaps	0.444292	-35.5669	0.415577	D_serine_2h'L_serine_6h'MEM_only_2h	[FA hydroxy(9:0)] 2-hydroxy-nonanoic acid	0	bp	x-CO2			0.32	0.32	142939	neg656	0.889124	0.496037	H	neg	30	137561	106368	93553.9	115314	84254	120246	108858	79669.5	111536	97955.5	89505.1	92084.5	54725.6	68999.1	75402.7	77611.9	85446	86746.3	37032.2	37032.2	37032.2	41260	41260
243.998	4.93872										Media_control_0h'Media_control_0h'Pooled		0	bp				0.22	1.73	142709	neg658	2.68404	0.262741		negneg	25	18113.2	22130.8	7303.84	9551.11	0	30781.1	56996.7	7800.06	62823.8	30086	34360.9	0	0	0	9416.29	0	0	0	119263	119263	119263	142709	142709
212.045	8.83655	C14H24N4O5S3	1	Cys-Cys-Cys-Pro	7	0	Peptides	-1.93596	-47.1162		D_serine_2h'L_serine_2h'Media_control_0h'MEM_only_2h'Pooled	Cys-Cys-Cys-Pro	0	bp				0.06	0.58	142144	pos1118	0.713321	0.468921	Double-charge	pos	30	45491	135936	72547	39446.7	33817.8	59150.6	44808.5	56789.5	79566.9	23853.6	53946.5	61200.6	24673.8	24197.3	18927.6	34055.9	27510.7	15373.4	17137.5	17137.5	17137.5	42906.2	42906.2
679.288	10.9956										L_serine_6h'MEM_only_6h'Pooled		0	bp		C57	xC13	0.12	0.88	140373	pos1122	0	ND		pos	14	0	0	0	0	50697.4	40466.5	0	0	0	124647	119722	114727	0	0	0	0	0	0	0	0	0	0	0
133.038	11.1219	C4H7NO4	4	Iminodiacetate	7	0	Metacyc_HMDB	0.383243	-32.0198	-2.84892	L_serine_6h'Media_control_0h'MEM_only_6h'Pooled	Iminodiacetate	0	bp				0.08	0.49	140356	neg664	1.07665	0.841113	H	negneg	30	20796.1	34674.6	38724.4	31611.4	62756.3	52903.1	19393	52099.3	29922.2	140356	126590	95745.5	27603.6	31809	32712.6	32931.7	23643.6	18439.8	16945.8	16945.8	16945.8	48188.3	48188.3
266.113	11.2402	C10H14N6O3	2	5'-amino-5'-deoxyadenosine	7	0	Metacyc	-0.631993	8.66017	1.88574	D_serine_2h'L_serine_2h'Pooled	5'-amino-5'-deoxyadenosine	0	bp				0.15	1.15	139935	pos1123	1.06397	0.799868	H	pos	14	70421.6	102407	134626	0	0	0	139935	91878.2	95307.1	0	0	0	0	0	0	0	0	0	0	0	0	0	0
99.032	11.6426	C4H5NO2	2	Succinimide	4.5	0	KEGG_Metacyc	-0.213527	30.9518	-0.213527	L_serine_6h	Succinimide	0	bp				0.33	1.36	139078	pos1124	1.16088	0.401204	H	pos	30	18770.5	25768.4	26170.9	10805.1	139078	12465.9	29510	21059.8	31515.5	35432.9	39661.6	37200.7	31060.4	5693.18	4451	4790.82	6208.17	9846.55	5410.07	5410.07	5410.07	4497.82	4497.82
205.168	7.75668										D_serine_6h'L_serine_6h'Media_control_0h'Media_control_0h'Pooled		0	bp				0.05	0.48	138590	pos1127	1.21821	0.361591		pos	30	70114.8	78004	58690.7	91649.9	73739.5	72652.2	86566.9	60959.4	104410	96504.1	81261.9	71483.5	52339.3	59762.7	58176.6	67184.1	57925.7	34905.3	90713.5	90713.5	90713.5	82640.6	82640.6
120.058	10.5224	C8H8O	8	Phenylacetaldehyde	8	Central	KEGG_Metacyc_HMDB	0.0240053	45.7333	0.0656521	Media_control_0h'Media_control_0h	Phenylacetaldehyde	0	bp				1.01	1.73	138554	pos1128	0.747978	0.823505	H	pospos	19	0	45229.5	9799.01	0	138554	0	0	41160.1	0	33548.6	40214.6	0	6853.42	4444.94	4335.09	3064.14	3717.6	4645.92	83676.4	83676.4	83676.4	34132.2	34132.2
358.029	4.4393							5.74851			D_serine_2h'D_serine_6h'L_serine_2h'L_serine_6h'MEM_only_2h'MEM_only_6h		0	bp				0.8	0.8	137414	neg667	0.641262	0.30271		neg	22	37216.7	60945.4	48334.9	41509.9	135134	99950.3	24171.8	55544.4	14226.7	128104	135178	137414	0	0	0	0	0	0	0	0	0	0	0
88.0523	3.94564	C4H8O2	7	Butanoic acid	4	Central	KEGG_Metacyc_Lipidmaps_HMDB	-1.42467	-99.6488	-1.42467	Media_control_0h'Media_control_0h	Butanoic acid	0	bp	x-H2O			0.23	0.4	136849	pos1131	1.84763	0.141674	H	pos	30	54603.5	50152.2	51500.6	58870.1	83031.1	70149.3	66050.8	130504	92149.6	135569	127630	58128.5	78161.3	45979.4	97698.7	96493.3	56321	58460.1	113204	113204	113204	136849	136849
420.187	2.87235	C17H24N8O5	2	Gln-His-His	3	0	Peptides	0.849582	-457.035		Media_control_0h	Gln-His-His	0	bp					1.73	136222	neg672	0	ND	H	neg	8	0	0	0	0	0	63527.5	0	0	0	0	47737.8	0	92974.9	93930.4	84597.2	21688.5	9719.77	23292.4	136222	136222	136222	70430.4	70430.4
281.112	7.63856	C11H15N5O4	6	1-Methyladenosine	7	0	KEGG_Metacyc_HMDB	-0.730664	-11.8132	-1.03303	D_serine_2h'D_serine_6h'L_serine_2h'L_serine_6h'MEM_only_6h'Pooled	1-Methyladenosine	0	bp				0.13	1.14	136094	pos1134	2.59182	0.11073	H	pos	24	7811.78	24412.4	23172.9	136094	50826.3	34516.4	27674.5	67859.7	48045.3	8779.21	70738	54830.8	0	0	0	0	0	0	0	0	0	0	0
111.054	8.98806										D_serine_6h'MEM_only_6h'Pooled		0	bp				0.2	1.23	135766	pos1135	1.26544	0.716866		pos	30	19005.8	19310.1	13165.5	15373	16030.3	17066.5	9665.12	12166.8	43314.7	135766	6482.26	27020.9	12000.2	11669	12276.1	11446.2	10668.7	13402	12649.1	12649.1	12649.1	11877.9	11877.9
198.013	9.59798										D_serine_6h'L_serine_6h'MEM_only_2h		0	bp				1.22	1.22	135191	neg676	1.16597	0.85881		neg	18	39847.7	38525.5	0	52989.5	61785.8	30398.8	0	64061.7	27319.5	52974.7	88805	37296.2	0	0	0	0	0	0	0	0	0	0	0
194.073	12.2987	C14H10O	4	1-Phenanthrol	3	0	KEGG	-2.96974	55.5079		D_serine_2h'Media_control_0h'Media_control_0h	1-Phenanthrol	0	bp			xNa+xNa+	0.78	1.73	135113	pos1136	0.715205	0.58952	H	posneg	17	21305.9	19983.2	50152.7	7154.28	0	0	35922.9	0	29476.7	0	0	0	0	0	0	0	0	0	30614.6	30614.6	30614.6	135113	135113
306.057	10.2553				0.2						D_serine_6h'L_serine_6h'MEM_only_6h'Pooled		0	bp	xNa+			0.17	1.05	134830	pos1138	0.868779	0.871264		pos	21	0	46686.6	20060.1	26507.7	130570	109591	0	33387.1	24601	52455.5	112095	64958.1	0	0	0	0	0	0	0	0	0	0	0
335.904	19.8803										Media_control_0h		0	bp				0.09	0.09	133872	neg680	0.902139	0.0885405		neg	30	117512	113508	110716	108710	112189	107100	98744.3	98846	110703	112334	112541	103538	119096	122595	117004	97431.2	88890.3	88046.7	130958	130958	130958	97541.9	97541.9
476.155	10.7954							-5.42032			D_serine_2h'L_serine_2h'MEM_only_2h'MEM_only_6h'Pooled		0	bp				0.11	1.73	133062	pos1141	1.2222	0.504322		pos	21	33242.6	67450.2	62860.7	22960.8	0	0	90664.2	48436.8	60793.5	39543.5	0	9848.25	0	0	0	0	0	0	0	0	0	0	0
190.033	12.64				0.1						D_serine_2h'D_serine_6h'L_serine_6h'Media_control_0h'Media_control_0h'MEM_only_6h'Pooled		0	bp	xNa+			0.07	1.73	132001	pos1144	0.214525	0.0780951		pos	27	48356.1	23657.5	24476.7	9714.1	89606.4	84113.1	20699.6	0	0	73710.2	131990	78642.7	0	0	0	0	0	0	60429.9	60429.9	60429.9	67016.8	67016.8
171.109	11.0396				0.1						L_serine_6h'Media_control_0h'MEM_only_2h'Pooled		0	bp	xMSnoise			0.04	0.18	131649	pos1145	0.989844	0.913458		pospospos	30	85452.7	84501.2	107660	92740.6	101198	105308	93232.7	92997.5	88564	114292	113691	112507	100931	97848.2	102274	87539.4	80801.5	87068.1	98791.2	98791.2	98791.2	105240	105240
235.066	13.0069				0.2			-4.80051			D_serine_2h'D_serine_6h'L_serine_2h'L_serine_6h'Media_control_0h'Media_control_0h'MEM_only_2h'MEM_only_6h'Pooled		0	bp				0.06	0.16	131417	pos1148	0.946396	0.471168		pos	30	131417	106690	121731	114350	99263	121119	109349	113744	117456	100640	102352	118079	17722.6	18407	19007.5	11532.1	12070.8	11878.7	110494	110494	110494	94488.9	94488.9
131.897	12.84										Media_control_0h'Media_control_0h		0	bp					0	131077	neg681	0	ND		neg	6	0	0	0	0	0	0	0	0	0	0	0	0	0	0	0	0	0	0	110782	110782	110782	131077	131077
300.073	9.34376										D_serine_2h'D_serine_6h'L_serine_2h'L_serine_6h'Media_control_0h'Media_control_0h'MEM_only_2h'MEM_only_6h'Pooled		0	bp				0.08	0.4	130322	neg684	0.922252	0.336746		negneg	30	116404	93767.8	105335	101108	96798.8	77123.8	95220.2	96058.1	99698.7	102674	87199.5	76334	0	0	0	0	0	0	120759	120759	120759	130322	130322
174.112	12.0744	C6H14N4O2	2	L-Arginine	4	Central	KEGG_Metacyc_HMDB	0.359141	-38.0799		L_serine_6h'Media_control_0h'MEM_only_6h'Pooled	L-Arginine	0	bp				0.33	0.55	130170	pos1150	1.15606	0.232154	H	pos	30	26470.5	28038.5	21866	23195	63946.8	84841.1	33268	25952.6	29073.3	95125.7	80853.6	107209	21617.6	22868.1	25580.9	37909.7	19836.7	18812.1	35408.6	35408.6	35408.6	75279.1	75279.1
258.151	12.8601	C21H40N8O7	4	Arg-Leu-Thr-Gln	7	0	Peptides	0.0698174	-24.4157		L_serine_6h'MEM_only_6h'Pooled	Arg-Leu-Thr-Gln	0	bp				0.18	0.89	128502	pos1153	0	ND	Double-charge	pos	14	0	0	0	0	28662.8	36842.1	0	0	0	83317	94034.5	91347.5	0	0	0	0	0	0	0	0	0	0	0
295.911	17.2147				0.2						Media_control_0h		0	bp				0.16	0.17	128398	neg689	0.913681	0.402985		neg	30	110309	84494.7	103004	87525.6	74276.6	104605	87513.5	84918.5	99669	84276.5	87858.2	85130.9	126652	121426	100256	93282.6	113667	103649	128398	128398	128398	99316.1	99316.1
426.223	9.32386	C18H30N6O6	5	Ala-Leu-Ser-His	3	0	Peptides	-0.240896	-71.6027		L_serine_6h'Pooled	Ala-Leu-Ser-His	0	bp				0.15	1.73	128357	pos1154	6.5569	0.231891	H	pos	18	0	9099.7	0	0	71465.8	64067.9	26841.5	32824.3	0	128357	89043.4	126494	0	0	0	0	0	0	0	0	0	0	0
356.181	10.0456										D_serine_2h'MEM_only_2h		0	bp				0.53	1.73	128059	pos1156	1.16601	0.85854		pos	18	25121.1	61094.5	55922.1	57451.8	0	39160.3	37675.6	128059	0	0	0	36543.8	0	0	0	0	0	0	0	0	0	0	0
785.158	9.84303	C27H33N9O15P2	1	FAD	10	Central	KEGG_Metacyc_HMDB	1.47257	-1.07503		D_serine_2h'D_serine_6h'L_serine_2h'L_serine_6h'MEM_only_2h'MEM_only_6h'Pooled	FAD	0	bp				0.06	0.45	127780	neg691	0.961771	0.86256	H	neg	24	50083.2	78032.2	71531.7	59727.5	59166.9	63993	54692.7	51722.3	85599.7	82202.6	88466.6	79196	0	0	0	0	0	0	0	0	0	0	0
326.192	23.3828				0.2						Pooled		0	bp				0.1	0.17	127520	neg693	1.02561	0.845164		neg	30	95835.2	78864.4	110479	80433.2	82025.1	72987.9	102840	106457	83185.5	84253.6	90478.6	93850.1	97791.7	88191.9	96854.8	101149	81734.7	76224.4	83938	83938	83938	49979.7	49979.7
187.121	8.79456	C9H17NO3	3	8-Amino-7-oxononanoate	8	Central	KEGG_Metacyc_Lipidmaps	0.335261	22.8108		D_serine_2h'D_serine_6h'L_serine_2h'L_serine_6h'Media_control_0h'MEM_only_2h'MEM_only_6h'Pooled	8-Amino-7-oxononanoate	0	bp				0.14	0.49	127415	pos1158	1.14227	0.622416	H	pos	30	40800.9	57739.1	76549.4	20158.9	62672.3	56503.2	50708.6	89351.2	59939.7	27908.9	57412.6	25174.4	14631.4	14660.1	14215.1	15676.2	13248.1	11792	17555.7	17555.7	17555.7	14637	14637
185.069	12.3462										D_serine_2h'D_serine_6h'L_serine_2h'L_serine_6h'Media_control_0h'Media_control_0h'MEM_only_2h'MEM_only_6h'Pooled		0	bp				0.13	0.74	126784	pos1159	1.57352	0.312929		pos	30	18860.7	27885.3	41309.7	126784	35007.1	43926.2	35123.6	32634.7	70798.9	43220.3	67564.9	82022.7	0	3485.16	2713.68	9744.18	7984.55	7440.14	20900.7	20900.7	20900.7	18313	18313
272.101	20.9564	C23H36N4O7S2	1	Met-Met-Thr-Tyr	3	0	Peptides	-1.03223	52.2819		D_serine_2h'D_serine_6h'L_serine_2h'L_serine_6h'MEM_only_2h'MEM_only_6h'Pooled	Met-Met-Thr-Tyr	0	bp			x-H2O	0.11	0.72	126283	neg696	0.890372	0.800103	Double-charge	neg	24	9188.34	32793.8	20563.2	11814.6	25457.9	18364	11241.5	27848.5	16598.6	29027	68974.2	89178.5	0	0	0	0	0	0	0	0	0	0	0
422.083	12.8749	C12H23O14P	5	alpha,alpha'-Trehalose 6-phosphate	8	Central	KEGG_Metacyc_HMDB	0.641666	0		D_serine_2h'L_serine_2h'L_serine_6h'MEM_only_2h'MEM_only_6h'Pooled	alpha,alpha'-Trehalose 6-phosphate	0	bp				0.08	1.73	126002	neg697	0.623856	0.0614298	H	neg	22	42824.4	55746.8	39386.3	0	3157.02	0	29253.8	36095.5	20716.4	7266.1	11596.6	14505.9	0	0	0	0	0	0	0	0	0	0	0
347.857	2.8279										Media_control_0h		0	bp					0	125872	pos1161	0	ND		pos	3	0	0	0	0	0	0	0	0	0	0	0	0	0	121364	0	0	0	0	0	0	0	125872	125872
443.025	13.851	C10H15N5O11P2	1	GDP	8	Central	KEGG_Metacyc_HMDB	0.444407	0		D_serine_2h'D_serine_6h'L_serine_2h'L_serine_6h'MEM_only_2h'MEM_only_6h'Pooled	GDP	0	bp				0.06	0.65	125526	neg698	1.39255	0.308351	H	negpos	24	32291.2	64943.6	60921.2	44555.7	46099.8	47868.4	76053.4	47662.2	96524.5	59309.3	70670.2	31390	0	0	0	0	0	0	0	0	0	0	0
75.0684	17.9898	C3H9NO	6	(R)-1-Aminopropan-2-ol	8	Central	KEGG_Metacyc_HMDB	0.166377	23.7427		D_serine_2h'D_serine_6h'MEM_only_2h'Pooled	(R)-1-Aminopropan-2-ol	0	bp				0.14	0.94	125256	pos1165	0.819483	0.392101	H	pos	30	16038.3	18787.4	21052.3	33574.7	21330.2	53884.7	9706.65	16002.2	20082.3	12792.4	27382.1	50290.6	13080.8	12764.6	10299.7	10291.5	10834.3	7088.67	6372.48	6372.48	6372.48	7967.51	7967.51
228.209	23.9941	C14H28O2	15	Tetradecanoic acid	4	Central	KEGG_Metacyc_Lipidmaps_HMDB	0.881415	82.0793		D_serine_2h'D_serine_6h'L_serine_2h'L_serine_6h'Media_control_0h'Media_control_0h'MEM_only_2h'MEM_only_6h'Pooled	Tetradecanoic acid	0	bp				0.07	0.1	125239	neg699	0.987427	0.86369	H	neg	30	100670	107617	122043	103900	99837.9	119294	102201	116137	107839	101654	101546	98703.4	66082.9	54363.4	57855.4	66456.7	66569.2	63813.3	115599	115599	115599	93805.6	93805.6
405.124	11.7229										L_serine_6h'MEM_only_6h'Pooled		0	bp				0.29	1.73	124418	pos1166	2.1402	0.42265		pos	15	0	0	0	0	9823.46	71201.6	0	0	6420.59	120852	124418	28484.7	0	0	0	0	0	0	0	0	0	0	0
175.085	7.13696	C7H13NO4	3	Calystegin B2	3	0	KEGG	0.446049	-80.1295		D_serine_2h'D_serine_6h'L_serine_2h'Media_control_0h'MEM_only_6h'Pooled	Calystegin B2	0	bp	xFA			0.27	0.81	122209	pos1168	1.2884	0.384442	H	pos	30	51917.8	46249.9	41124.1	27217.9	32856.9	57781.2	83468.8	43602.6	52392.2	23234.9	41645.1	42102.8	27113.1	26251.5	22605.7	14684.2	14844.2	11510.3	23707.1	23707.1	23707.1	35593.2	35593.2
369.975	24.0021										D_serine_2h'Media_control_0h'Media_control_0h		0	bp			x-H2O	0.03	0.2	121095	pos1172	0.932144	0.599602		pos	30	105124	105689	109258	70595.1	54522.9	71522	96285.7	121095	80971.5	96704	87241.8	82333.9	79760.1	69538.8	70832.9	91148.8	82697.7	93412.9	120766	120766	120766	109514	109514
184.05	8.91651										D_serine_2h'MEM_only_2h'Pooled		0	bp				0.1	0.65	120926	neg705	0.649942	0.315073		neg	30	49087.7	93928.1	43339.8	23872	20559.5	35948	26170.4	39236.5	55713.4	21149.8	46508.7	49891.9	26013.7	21621.4	29757.1	18164.4	14410.7	9282.49	7000.95	7000.95	7000.95	17961.8	17961.8
366.045	9.73359										D_serine_2h'D_serine_6h'L_serine_2h'L_serine_6h'Media_control_0h'Media_control_0h'MEM_only_2h'MEM_only_6h'Pooled		0	bp				0.21	0.44	120777	neg706	0.99879	0.990642		neg	30	85244.9	70924.4	75596.8	73193.2	79090	77933	88287.3	76020.4	67178.1	79035.5	64841.2	62432.7	0	0	0	0	0	0	113642	113642	113642	120777	120777
207.012	8.90723										Media_control_0h'Media_control_0h		0	bp			xNa+		1.73	120717	pos1173	0	0.42265		pos	7	3589.04	0	0	0	0	0	0	0	0	0	0	0	0	0	0	0	0	0	120717	120717	120717	43196.6	43196.6
212.153	13.1443										D_serine_2h'D_serine_6h'L_serine_2h'L_serine_6h'Media_control_0h'Media_control_0h'MEM_only_2h'MEM_only_6h'Pooled		0	bp				0.26	0.75	120678	pos1174	1.00824	0.962483		pos	30	16367.2	28310.1	22797.2	14936	24291.6	31611	24061.7	22270	21699.1	34489.9	37181	20468.2	11347.4	13866	11659	11764.4	11986.3	12067.4	17806.2	17806.2	17806.2	14069.7	14069.7
145.158	22.9199	C7H19N3	1	Spermidine	8	Central	KEGG_Metacyc_HMDB	-0.00899415	2.50938		Media_control_0h	Spermidine	0	bp				1.59	1.59	120261	pos1176	0.67656	0.528641	H	pos	30	10631.9	10061.1	30818	8518.85	6095.82	8726.9	8554.31	19409.9	6886.11	5691.52	7799.39	8327.09	9555.86	8568.72	7469.51	76929.8	71677.4	59562.9	64319.6	64319.6	64319.6	79012.8	79012.8
477.139	9.34974										D_serine_6h'L_serine_6h'MEM_only_2h		0	bp					1.73	120145	pos1177	1.95027	0.547756		pos	14	0	61067.5	0	34639.7	90148.4	120145	0	73109.3	45988.6	72154.6	109044	58497.1	0	0	0	0	0	0	0	0	0	0	0
104.047	12.7094	C4H8O3	13	4-Hydroxybutanoic acid	8	Central	KEGG_Metacyc_Lipidmaps_HMDB	0.21596	25.7259		L_serine_6h'Media_control_0h'Media_control_0h'MEM_only_6h'Pooled	4-Hydroxybutanoic acid	0	bp	x-CO2			0.12	0.38	119917	neg708	1.0394	0.853829	H	neg	30	28197.8	45609.4	41845.1	28048.3	52977.9	53688.1	31762.5	50824.3	37622.6	93936.2	77289	119917	29843.8	34351.7	33380.2	32434.9	30344.2	30800.3	34890.1	34890.1	34890.1	43249.9	43249.9
295.911	18.4552				0.2						Media_control_0h'Media_control_0h		0	bp				0.08	0.12	119715	neg710	0.928117	0.22985		negneg	30	103410	106033	97773.4	102079	98928.2	111756	86473.9	98423.4	100236	85731.9	98607.6	84938.2	104517	102788	90842.2	90186.8	89737.6	92920.8	111346	111346	111346	117032	117032
268.153	7.66828	C12H20N4O3	2	His-Leu	7	0	KEGG_Peptides	-0.759234	4.47617	-0.759234	D_serine_6h'L_serine_2h'L_serine_6h'MEM_only_2h'MEM_only_6h'Pooled	His-Leu	0	bp				0.16	0.92	119461	pos1181	1.38295	0.655009	H	pos	23	0	32400.9	21309.7	12551.9	41820.5	42097.2	15159.7	13257.4	45861.8	105983	91081.9	119461	0	0	0	0	0	0	0	0	0	0	0
400.107	4.77163	C13H25N2O8PS	1	S-Acetylphosphopantetheine	7	0	KEGG_Metacyc	0.423699	0		D_serine_2h'D_serine_6h'L_serine_2h'L_serine_6h'MEM_only_2h	S-Acetylphosphopantetheine	0	bp				0.98	1.2	119347	neg711	0.952057	0.849805	H	neg	21	36789.9	52437.2	40334.4	56493.7	20375.1	23938.1	53415.7	23898.9	46035.3	119347	54677.4	47201.4	0	0	0	0	0	0	0	0	0	0	0
249.884	16.0931										D_serine_2h'D_serine_6h'L_serine_2h'L_serine_6h'Media_control_0h'Media_control_0h'MEM_only_2h'MEM_only_6h'Pooled		0	bp				0.12	0.12	119281	pos1182	1.0873	0.18834		pos	30	96685.6	94309.8	102510	96636.9	112707	103648	105575	114464	99089.7	100987	103751	93370.4	41285.9	49837	41607.3	66825	34550.9	30095.3	98723.9	98723.9	98723.9	107815	107815
246.158	4.5108										D_serine_2h'L_serine_2h'MEM_only_2h		0	bp				0.63	1.73	119230	neg712	0.773146	0.629407		neg	15	27400.9	115506	60334.4	0	0	0	36299.1	77047.5	43788.5	0	0	0	0	0	0	0	0	0	0	0	0	0	0
186.101	7.1074	C8H14N2O3	1	Ala-Pro	7	0	Peptides	0.479342	-36.8671	0.479342	Media_control_0h	Ala-Pro	0	bp				0.18	0.27	118894	pos1183	0.893835	0.417109	H	pos	30	86560.6	70449.9	62768.4	75051.2	57509.6	60830.7	70165.8	55966.7	70313.5	54790.6	68900.1	74446	62744.7	40562.6	74470.9	62051.8	59314.5	52635.5	60681.4	60681.4	60681.4	118894	118894
312.176	23.539				0.2						Media_control_0h		0	bp				0.06	0.36	118444	neg713	0.949718	0.375629		negneg	30	106333	105198	100160	77414.5	80498.8	72884.6	100985	105142	89890.5	90146.1	97924.9	118444	97756.8	79820.3	100102	100191	97666.6	88440	104887	104887	104887	92213.7	92213.7
200.105	7.09405	C10H16O4	7	[FA (10:1/2:0)] 2E-Decenedioic acid	7	0	Lipidmaps_HMDB	0.324185	5.03701		Media_control_0h	[FA (10:1/2:0)] 2E-Decenedioic acid	0	bp	x-H2O			0.27	0.35	118222	neg714	0.766186	0.354293	H	neg	30	64132.2	75960.3	118222	48885.2	38515.3	74472.4	71912.9	49756.6	76247.6	56628.6	50173.9	54619.2	59856.6	65280.8	52626.7	88978.7	80787.2	35081	78941.7	78941.7	78941.7	110858	110858
339.875	14.0464				0.1						Media_control_0h'Media_control_0h		0	bp	xNa+			0.13	0.15	118164	pos1184	1.14719	0.11274		pos	30	93467.6	95014.4	81276.8	94287.9	106705	88422.1	110151	105478	93835.9	82210.7	107158	83408.1	97291.4	93561.1	92372.1	78722.9	69202.5	68716.6	98606.4	98606.4	98606.4	113157	113157
401.875	20.2107				0.2						D_serine_6h'L_serine_2h'Media_control_0h		0	bp				0.05	0.15	117791	neg715	0.950962	0.368084		neg	30	117423	101685	106981	116751	103228	102989	102525	102497	105077	95646.6	117791	89463	100636	102145	102061	71296.8	72895.1	58663	112632	112632	112632	96168.1	96168.1
687.148	8.82177	C21H35N7O13P2S	1	Dephospho-CoA	8	Central	KEGG_Metacyc_HMDB	-0.630482	0		D_serine_2h'D_serine_6h'L_serine_2h'L_serine_6h'MEM_only_2h'MEM_only_6h'Pooled	Dephospho-CoA	0	bp				0.13	0.65	117305	pos1185	1.51836	0.168182	H	posneg	24	29935.4	46444.9	34656.5	12044.8	54907.7	32662.6	61444.8	37909.9	69239.3	44206.2	71266.4	72039.7	0	0	0	0	0	0	0	0	0	0	0
114.079	9.59587	C5H10N2O	2	L-proline amide	7	0	Metacyc	0.117622	-32.6387		D_serine_6h'L_serine_2h'L_serine_6h'MEM_only_6h	L-proline amide	0	bp				0.55	0.85	117170	pos1186	1.06607	0.888143	H	pos	23	11544	43344	69207.7	71556.2	31368.6	48338.2	53579.9	35005.4	43709	42454.8	83411.8	57675.9	4714.45	5436.24	14466.2	5220.82	8914.61	11318.7	0	0	0	0	0
100.052	3.66376	C5H8O2	16	Tiglic acid	3	0	KEGG_Metacyc_Lipidmaps_HMDB	-0.64593	-114.081	-0.64593	Media_control_0h'Media_control_0h	Tiglic acid	0	bp				0.28	0.87	116804	pos1187	0.836113	0.323577	H	pos	29	70558.4	60998.7	74596.5	65571.5	112829	98376.6	59447.8	41739.7	71180.3	60997.3	67458.6	68258.2	98031.3	90849.1	46174.4	49581.1	45256	63918.4	106795	106795	106795	108910	108910
386.196	7.07484										Media_control_0h'Media_control_0h		0	bp					0	116774	pos1188	0	ND		pos	6	0	0	0	0	0	0	0	0	0	0	0	0	0	0	0	0	0	0	88850.2	88850.2	88850.2	116774	116774
295.928	2.80498										Media_control_0h		0	bp					0	116670	pos1189	0	ND		pos	3	0	0	0	0	0	0	0	0	0	0	0	0	0	0	0	0	0	0	116670	116670	116670	0	0
179.095	7.12566	C10H13NO2	5	(-)-Salsolinol	7	0	KEGG_HMDB	0.146544	-13.9543	0.146544	Media_control_0h	(-)-Salsolinol	0	bp	x-H2O			0.57	0.64	116516	pos1190	1.05072	0.919378	H	pos	30	42845.5	39058	84813.2	52630.4	40518	40021.4	32372.1	41952.2	100848	47586.9	62070.7	48044.7	52341.1	26974.4	47909.5	61153.2	43078.1	47637	61126.8	61126.8	61126.8	83540.6	83540.6
282.033	11.9791				0.1						D_serine_2h'D_serine_6h'L_serine_2h'MEM_only_2h'Pooled		0	bp	xNa+			0.12	0.95	116252	pos1192	1.75189	0.0926584		pos	22	24354.8	23472	30359.9	116252	50621.1	53724.2	55472.1	32442.4	49060	28636.6	48153.9	0	0	0	0	0	0	0	0	0	0	0	0
556.286	2.85622										D_serine_6h'Media_control_0h'Media_control_0h		0	bp				0.27	1.15	116158	neg717	1.00144	0.997125		neg	27	107450	93083.6	26676	84280	65482.3	60584.9	81946.3	52112.4	93477	78255.7	72416.1	0	51328	57101.4	55415.4	51753.4	36430.7	43305.3	91148.3	91148.3	91148.3	93159.3	93159.3
260.081	14.5351	C19H32N6O5S3	1	Cys-Met-Met-His	7	0	Peptides	2.90291	-10.0784		Media_control_0h'Media_control_0h'Pooled	Cys-Met-Met-His	0	bp				0.29	1.73	115682	pos1194	0.422909	0.353456	Double-charge	pos	24	3544.97	6467.63	12370.4	5752.82	0	3045.89	0	9465.98	0	2271.39	0	9800.15	0	0	0	2832.04	3335.93	4973.25	115682	115682	115682	46303.1	46303.1
192.088	23.6597	C15H24N6O6	3	Thr-Gln-His	3	0	Peptides	-1.84874	61.7583		L_serine_2h'MEM_only_6h	Thr-Gln-His	0	bp				0.24	0.34	115628	pos1195	1.0665	0.652697	Double-charge	pos	30	57409.9	89745.6	73640.7	60180.2	94363	49759.8	77198.2	78799.1	79481.7	59094	87796.4	115628	60005.7	54811.8	49398.8	31944.4	41107.6	35174.8	52322.9	52322.9	52322.9	35143.8	35143.8
273.903	19.1226										Media_control_0h		0	bp				0.07	0.1	113969	pos1198	0.921469	0.304867		pos	30	89156.6	102381	100788	90750.8	94231.2	92534.9	81700.5	88856.2	98812.2	88156.3	89822.2	89716.1	104350	100052	96540.5	79151.4	71147.8	69794	105551	105551	105551	97422.4	97422.4
261.887	16.1228										D_serine_2h'D_serine_6h'L_serine_2h'L_serine_6h'Media_control_0h'Media_control_0h'MEM_only_2h'MEM_only_6h'Pooled		0	bp				0.19	0.28	113704	neg719	1.0221	0.795237		negneg	30	98437.2	94636	98835.9	98131.3	89242.1	95831.4	94157.4	90497.6	113704	95239.1	97176.7	86086.7	2873.83	3766.71	3316.09	21007.7	0	0	95315.6	95315.6	95315.6	99862	99862
95.0371	7.10587	C5H5NO	3	2-Hydroxypyridine	7	0	KEGG_Metacyc	-0.395923	-5.52029	-0.448534	Media_control_0h	2-Hydroxypyridine	0	bp				0.13	0.68	113589	pos1200	1.015	0.969274	H	pos	30	23249.6	82675.1	58227.7	39355.4	34513.5	52246.4	59317.8	37555.8	69740.5	48893.8	41398.3	49504.1	32929.1	43928.5	40754.2	85170	68284.9	39869.2	44881.6	44881.6	44881.6	90367	90367
173.142	5.22024	C9H19NO2	4	[FA amino(9:0)] 3R-aminononanoic acid	7	0	Lipidmaps	0.615332	-46.3714		D_serine_2h'L_serine_6h'MEM_only_2h'MEM_only_6h	[FA amino(9:0)] 3R-aminononanoic acid	0	bp				0.26	0.5	113252	neg720	0.830343	0.639563	H	neg	30	37946.1	89788.2	63520.3	41285.3	23004.7	28348.8	31605.3	44673.7	82527.9	44174.9	49100.9	39593.6	23027.1	30521.6	37813.7	34429	29950.9	6030.67	9774.68	9774.68	9774.68	25259.5	25259.5
286.118	4.36862										Pooled		0	bp				0.25	1.73	112964	neg722	2.74927	0.599278		neg	10	0	0	41088.8	0	0	0	0	0	112964	0	0	0	0	0	0	22650.4	9656.72	27001.5	0	0	0	0	0
117.054	8.07314	C3H7N3O2	1	Guanidinoacetate	4	Central	KEGG_Metacyc_HMDB	-0.0455992	-112.451		D_serine_2h'D_serine_6h'L_serine_2h'L_serine_6h'MEM_only_2h'MEM_only_6h'Pooled	Guanidinoacetate	0	bp				0.09	0.47	111728	pos1204	0.719067	0.236197	H	pos	24	111728	85711.6	61382.7	51518.8	28164.9	23654.3	66693.3	46855	72562.2	68702.1	33416.7	31601.3	0	0	0	0	0	0	0	0	0	0	0
215.978	12.2325				0.1						D_serine_2h'L_serine_2h'MEM_only_2h		0	bp	xNa+			0.59	1.73	111727	pos1205	0.822856	0.268889		pos	17	111727	87076.8	89578.2	44104.7	0	41971	99272.5	63920.1	74104.1	34968.2	0	0	0	0	0	0	0	0	0	0	0	0	0
348.047	12.4468	C10H13N4O8P	3	IMP	8	Central	KEGG_Metacyc_HMDB	0.759051	5.92179		D_serine_2h'L_serine_2h'L_serine_6h'MEM_only_2h'Pooled	IMP	0	bp				0.1	1.2	111209	neg725	0.649015	0.248111	H	neg	23	14503.4	30153.9	32111.7	0	4509.02	15758.8	16463.1	16239.3	17121.8	19911.9	24427.5	7890.24	0	0	0	0	0	0	0	0	0	0	0
252.078	4.97027	C16H12O3	3	4'-O-Methylisoflavone	7	0	KEGG_Metacyc	-2.23554	-3.85279		Media_control_0h	4'-O-Methylisoflavone	0	bp					0	111067	neg726	0	ND	H	neg	3	0	0	0	0	0	0	0	0	0	0	0	0	0	0	0	0	0	0	111067	111067	111067	0	0
128.059	12.3309	C5H8N2O2	3	5,6-Dihydrothymine	8	Central	KEGG_Metacyc_HMDB	-0.0845938	32.8028	-0.0845938	D_serine_2h'L_serine_2h'L_serine_6h'Media_control_0h'MEM_only_2h'MEM_only_6h'Pooled	5,6-Dihydrothymine	0	bp	xMSnoise			0.09	0.55	110587	pos1208	0.810389	0.444876	H	pos	30	58365.5	45888.3	87748	30447.6	55079.1	46719.8	61237	41027.7	53331.3	42570.9	56401.7	84345	25759.7	32933.4	31871.1	26422.7	30256.5	26228.7	26181.5	26181.5	26181.5	47082	47082
212.087	10.404	C21H28O9	1	Grandidentatin	3	0	KEGG	1.01948	61.5534		D_serine_2h'D_serine_6h'L_serine_2h'L_serine_6h'Media_control_0h'Media_control_0h'MEM_only_2h'MEM_only_6h'Pooled	Grandidentatin	0	bp				0.04	0.22	110581	pos1209	0.995887	0.884152	Double-charge	pos	30	87584.3	90067.4	86465.4	73030.1	110411	109879	90696.5	88501.4	83833	108884	107705	86886.5	49815.7	49268.8	53282	46402.4	42898.8	48364.8	64498.8	64498.8	64498.8	67308.4	67308.4
449.011	12.0949				0.1						D_serine_2h'D_serine_6h'L_serine_2h'L_serine_6h'MEM_only_2h'Pooled		0	bp	xNa+		xNa+	0.12	0.89	109801	pos1212	0.942219	0.695526		pos	23	58083.3	71268.1	67085.2	44223.4	38951	69089.7	75651.9	48509.3	60925.1	76957.7	53500.8	62950.1	0	0	0	0	0	0	0	0	0	0	0
295.911	19.7488										Media_control_0h		0	bp				0.06	0.1	109695	pos1213	0.970871	0.668412		pos	30	96701.7	94042	89618.6	95181.2	91189.5	94436.8	80422.5	97837.8	93935.2	91845.5	91157.7	91604.6	97763.9	96914.5	96694.8	76760.5	66868.9	66792.1	109695	109695	109695	87467.8	87467.8
209.01	11.2794										Media_control_0h'Media_control_0h		0	bp					0	109672	pos1214	0	ND		pos	6	0	0	0	0	0	0	0	0	0	0	0	0	0	0	0	0	0	0	84478.9	84478.9	84478.9	109672	109672
163.923	20.6132										L_serine_6h'MEM_only_6h		0	bp			xNa+	0.11	0.13	109633	pos1216	0.955166	0.544808		pos	30	80527.9	95311.8	99151	78268.7	95276.7	74997.6	86806.3	88599	87256.4	88579	106238	109633	88189.7	77228.1	85807.9	67922.3	56778.7	52233.3	80038.4	80038.4	80038.4	72644.1	72644.1
124.1	12.4473				0.1						Media_control_0h		0	bp	xACN			0.15	0.26	108260	pos1222	1.01633	0.87881		pos	30	77130.9	84434.3	66468.1	74404.4	108260	67145.5	68511.7	87635.1	75611.3	80504.8	95369.3	106838	18187.6	87084	88642.1	10459.5	77948.8	79085.9	81892.8	81892.8	81892.8	91473	91473
246.05	11.3137	C6H15O8P	3	Glycerophosphoglycerol	7	0	KEGG_Metacyc	0.0761107	14.1775		D_serine_2h'D_serine_6h'L_serine_2h'L_serine_6h'MEM_only_2h'MEM_only_6h'Pooled	Glycerophosphoglycerol	0	bp				0.13	0.73	108253	neg733	0.780028	0.666886	H	neg	27	15379.2	76208.9	35997.2	21943.4	14488.7	36451.7	19295.9	34011.4	46212.7	27827.5	41456.3	37984.1	14476.6	12017.3	9671.27	12359.5	4396.73	0	0	0	0	12518.4	12518.4
265.916	13.661										D_serine_2h'D_serine_6h'L_serine_2h'L_serine_6h'Media_control_0h'MEM_only_2h'MEM_only_6h'Pooled		0	bp				0.07	0.36	107676	neg735	1.20042	0.180432		neg	30	49905.4	71131.4	64733.3	43436.5	88093.5	89658.4	67012.9	78456	77534.1	107676	96410	91341.4	7906.61	9485.23	5194.81	5196.16	5198.48	5518.26	14577.1	14577.1	14577.1	5764.85	5764.85
192.09	7.66306	C10H12N2O2	8	5'-Hydroxycotinine	7	0	Metacyc_HMDB	1.05505	9.64126		D_serine_2h'L_serine_6h'MEM_only_6h'Pooled	5'-Hydroxycotinine	0	bp				0.29	0.99	107596	neg736	0.569887	0.322462	H	neg	21	20174	40313.4	21289.3	0	73208.9	37653.9	26692.6	19910.8	0	17913.3	107596	73182.3	0	0	0	0	0	0	0	0	0	0	0
282.011	13.1252										D_serine_2h'D_serine_6h'L_serine_2h'L_serine_6h'MEM_only_2h'MEM_only_6h'Pooled		0	bp				0.13	0.53	107501	pos1223	0.73128	0.436596		pos	24	20603.7	60255.1	43319.2	25085	32279	30910.7	29048.3	26502.4	35258.2	24707.6	39020.1	17285.9	0	0	0	0	0	0	0	0	0	0	0
147.053	9.98364	C5H9NO4	14	L-4-Hydroxyglutamate semialdehyde	8	Central	KEGG_Metacyc_HMDB	0.546726	-12.6101	0.546726	D_serine_2h'D_serine_6h'L_serine_2h'L_serine_6h'Media_control_0h'MEM_only_2h'MEM_only_6h'Pooled	L-4-Hydroxyglutamate semialdehyde	0	bp				0.12	0.44	107469	neg737	1.32292	0.4486	H	neg	30	26426.2	28709.9	43556.3	31246.4	50756.5	46297.4	65274.9	34293.4	30994	107469	42783.5	69725.5	16819.9	25417.7	20973.4	22386.2	23122	17857.3	25298.1	25298.1	25298.1	85929.6	85929.6
216.1	7.10444	C21H28N4O6	4	Leu-Trp-Asp	7	0	Peptides	-2.61504	-40.7571		D_serine_2h'Media_control_0h	Leu-Trp-Asp	0	bp				0.32	0.33	107422	pos1224	0.608762	0.0576409	Double-charge	pos	30	93242.7	103195	94426.8	60730.2	59068.2	67223.1	44500.8	53328.9	79237.8	67686.3	67899.1	73489	58212.3	39083.4	57518	71694.3	21561.6	36897	28874.7	28874.7	28874.7	95564.5	95564.5
597.061	14.6072										D_serine_2h'L_serine_2h'L_serine_6h'MEM_only_2h'MEM_only_6h'Pooled		0	bp				0.14	0.88	106964	pos1226	0.748971	0.105015		pos	23	13364.1	14025.9	17498.5	0	21125.1	26119.1	12986.9	11863.9	8769.38	22422.9	32440.3	53542.5	0	0	0	0	0	0	0	0	0	0	0
220.114	8.10526	C20H32N4O7	3	Asp-Leu-Pro-Pro	7	0	Peptides	2.85485	-23.3767		D_serine_2h'L_serine_2h'L_serine_6h'Media_control_0h'Media_control_0h'MEM_only_2h'MEM_only_6h	Asp-Leu-Pro-Pro	0	bp				0.57	0.97	106939	neg739	1.52569	0.0323973	Double-charge	neg	28	10042.3	9472.19	12442.6	0	25190.5	13783.3	14068.1	18719.9	15968.7	26058.9	36376.7	106939	0	0	0	0	0	0	26629.7	26629.7	26629.7	38001.1	38001.1
209.214	11.1473										L_serine_6h'Media_control_0h'Media_control_0h'Pooled		0	bp				0.11	0.58	106924	pos1227	1.76142	0.155201		pospos	30	11328.2	44595.9	31305.4	49343.8	46354.1	42530.7	63455	36121	54071.5	61331.9	47576.2	48487.1	39376.3	37787.2	40275.7	37367.9	46550	29717.8	63559.1	63559.1	63559.1	65581.6	65581.6
289.079	8.44658							-3.40545			D_serine_2h'D_serine_6h'L_serine_2h'L_serine_6h'MEM_only_2h'MEM_only_6h'Pooled		0	bp				0.14	0.75	106675	neg740	0.977613	0.917862		neg	24	26139.2	39391.1	44052.3	27971.9	21382.6	19746.6	45941.9	29365.9	31821.5	40785	28537.8	50527.2	0	0	0	0	0	0	0	0	0	0	0
163.99	4.02501				0.2						D_serine_2h'D_serine_6h'L_serine_2h'L_serine_6h'Media_control_0h'Media_control_0h'MEM_only_2h'MEM_only_6h'Pooled		0	bp				0.2	0.65	106463	neg742	0.972371	0.930672		neg	30	44331.2	58179.4	33019.3	52138.9	27933.8	38218.3	37734.6	28406.7	65644.1	42959.7	50100.6	106463	0	0	0	0	0	0	11679.9	11679.9	11679.9	28616.8	28616.8
256.04	10.8653				0.2						D_serine_2h'D_serine_6h'L_serine_2h'L_serine_6h'MEM_only_2h'MEM_only_6h'Pooled		0	bp				0.13	0.44	106399	neg743	1.1901	0.533866		neg	24	28232.1	67023.4	40851.8	24891.8	42861.5	55985.6	58032.9	47614.3	56333.8	72125.8	62543	106399	0	0	0	0	0	0	0	0	0	0	0
125.059	9.03705	C5H7N3O	4	5-Methylcytosine	8	Central	KEGG_Metacyc_HMDB	0.357638	6.88539		D_serine_2h'D_serine_6h'L_serine_2h'L_serine_6h'Media_control_0h'Media_control_0h'MEM_only_2h'Pooled	5-Methylcytosine	0	bp				0.13	0.98	106024	pos1228	0.710415	0.411935	H	pos	29	35920.6	12941.3	31555.9	13691.3	13248.3	19812.5	26984.2	11872	18273.8	17140.4	10132.1	22934.4	3169.52	5438.37	5898.66	8302.43	7745.84	8512.7	89541.3	89541.3	89541.3	106024	106024
136.952	24.4592				0.2						D_serine_2h'L_serine_2h'L_serine_6h'Media_control_0h'Media_control_0h'MEM_only_2h'MEM_only_6h'Pooled		0	bp				0.12	0.32	104931	neg745	1.00439	0.974693		negneg	30	95531	74820.1	69183.7	77589	94270.6	48334	92747.5	70609	77229.1	72343.8	98161	84329	27950.9	23923.5	32247.2	27575.7	38655.3	49625.6	61103.6	61103.6	61103.6	55884.8	55884.8
106.063	7.11599	C4H10O3	1	Diethylene glycol	7	0	KEGG	-0.141439	-8.43532		Media_control_0h	Diethylene glycol	0	bp				0.26	0.42	104770	pos1231	1.12409	0.209048	H	pos	30	58455	48271	60977.1	55822.3	67568	50222.2	61210.5	65543.3	61759	35987.4	52069.2	63675.6	41946.1	46672.1	50856.5	84729.2	92697.4	40535.7	64808.5	64808.5	64808.5	104770	104770
302.111	9.94433	C12H18N2O7	2	3''-Deamino-3''-oxonicotianamine	7	0	KEGG_Metacyc	-2.33346	-46.5424	1.80409	D_serine_2h'Media_control_0h'Media_control_0h	3''-Deamino-3''-oxonicotianamine	0	bp				1.55	1.73	104729	pos1232	0.326361	0.214278	H	pos	13	61818.5	31901.7	104729	0	0	0	64766.1	0	0	10496.5	0	0	0	0	0	0	0	0	66985.8	66985.8	66985.8	94773.2	94773.2
141.925	13.1003	AsH3O4	1	Arsenate	4.5	0	KEGG_Metacyc_HMDB	0.647595	9.24568		D_serine_2h'D_serine_6h'L_serine_2h'L_serine_6h'Media_control_0h'MEM_only_2h'MEM_only_6h	Arsenate	0	bp				0.13	0.36	104472	neg747	1.13534	0.546185	H	neg	30	31506	44093.6	56547.1	46321.9	65156.3	32378.8	56237.8	54397.3	39396.4	104472	63605.6	56697.6	13749	18876.9	17783.3	27401	26561.4	16802.7	25885.6	25885.6	25885.6	30390.9	30390.9
294.899	24.1079				0.1						Media_control_0h'Media_control_0h		0	bp	x-H2O			0.15	0.29	104289	neg749	0.743055	0.248162		neg	30	104289	76978.5	65013	71801.4	63029.8	47002.5	69614	73054.4	40331.4	63631.8	47554	50912.1	60333.6	60830.4	58409.4	85353.8	67708	76570.4	87444.6	87444.6	87444.6	90244.7	90244.7
299.188	11.4251	C19H25NO2	1	Ethylketocyclazocine	3	0	KEGG	-2.82182	54.8049		D_serine_2h'D_serine_6h'Media_control_0h'Media_control_0h'MEM_only_2h'MEM_only_6h'Pooled	Ethylketocyclazocine	0	bp				0.14	0.9	104129	pos1234	0.701222	0.509027	H	pos	28	31521.3	43631.3	54220.2	33987.2	21556.7	39679.6	38298.8	52420.3	0	44736.2	0	54108.8	0	0	0	0	0	0	32552.3	32552.3	32552.3	24386.6	24386.6
405.273	4.10704										D_serine_6h'L_serine_6h'MEM_only_6h'Pooled		0	bp				0.13	0.44	103933	neg751	0	ND		neg	15	0	0	0	67140	103933	81849.6	0	0	0	36200.3	57618.4	37539.9	0	0	0	0	0	0	0	0	0	0	0
171.109	24.0134				0.2						D_serine_2h'L_serine_2h'L_serine_6h'Media_control_0h'MEM_only_2h'MEM_only_6h		0	bp				0.09	0.18	103914	pos1236	0.93122	0.280332		pospospospos	30	97310.5	103140	92097.7	95153.4	89065.3	66635.8	88209.4	99116.3	85101.1	84743.7	94487.5	93742.3	73047.2	63912.2	75225.4	79924.4	83873.1	77426.3	89668.7	89668.7	89668.7	76771.7	76771.7
329.962	11.7646				0.1						D_serine_2h		0	bp	xNa+			0.38	1.73	103774	pos1238	0.472601	0.170132		pos	26	52924.5	94817.7	40823	29847.8	0	32708.9	17978.8	37926.5	33211	0	47396.3	14666.2	30424.8	37308.5	30820.5	18504.4	15000.6	22644.4	17016.6	17016.6	17016.6	30268.6	30268.6
228.209	16.8125	C14H28O2	15	Tetradecanoic acid	4	Central	KEGG_Metacyc_Lipidmaps_HMDB	0.848788	74.4244		D_serine_2h'D_serine_6h'L_serine_2h'L_serine_6h'Media_control_0h'Media_control_0h'MEM_only_2h'MEM_only_6h'Pooled	Tetradecanoic acid	0	bp				0.21	0.26	102709	neg753	1.07955	0.61682	H	neg	30	62360.2	89810	79549	81552.5	66943	89505.1	95714.5	86143	68294.6	83207.8	53855.7	72629.9	9659.53	9791.8	11608.5	24379.1	22797.1	23184.9	71356.4	71356.4	71356.4	53273.2	53273.2
250.047	11.7707	C12H10O6	1	2-Hydroxy-6-oxo-6-(2-hydroxyphenoxy)-hexa-2,4-dienoate	4.5	0	KEGG_Metacyc	-2.4298	46.9771		D_serine_2h'D_serine_6h'L_serine_2h'L_serine_6h'Media_control_0h'Media_control_0h'MEM_only_2h'Pooled	2-Hydroxy-6-oxo-6-(2-hydroxyphenoxy)-hexa-2,4-dienoate	0	bp				0.06	0.87	102085	pos1240	1.10209	0.0338085	H	pos	29	54841.6	50483.7	53924.3	53051.8	64463.1	68119.2	57889	57340.6	60277.5	79316.4	76550	76303.1	21322.8	26498.5	26094.1	16110.4	13598.8	13539.9	69082.7	69082.7	69082.7	70123.5	70123.5
203.915	13.7836										D_serine_2h'D_serine_6h'L_serine_2h'L_serine_6h'MEM_only_2h'MEM_only_6h'Pooled		0	bp				0.08	0.36	101858	pos1241	1.157	0.549815		pos	30	34904.3	76229.4	60271.9	39579.1	79955.8	68650.1	76382.1	64569.3	57365.7	101858	80868.6	76280.8	10323.9	13033.5	11970.5	8203.7	9263.49	7391.5	12147.6	12147.6	12147.6	10041.8	10041.8
193.901	23.8634										D_serine_2h'L_serine_2h'Media_control_0h'Media_control_0h		0	bp				0.26	0.75	101017	neg758	0.591727	0.447682		neg	30	101017	27010.9	34206.2	24375.1	28580.9	26729	30382.1	31876.1	33740.4	22891.1	29605.6	41423.7	11817.9	11159.3	6076.14	10143.2	24671.5	16504	25947	25947	25947	25278.8	25278.8
302.165	3.66701	C24H40N14O5	1	Arg-Arg-His-His	3	0	Peptides	-0.468233	-336.322		D_serine_2h'L_serine_2h'MEM_only_2h'Pooled	Arg-Arg-His-His	0	bp				0.27	1.73	100888	neg759	1.08909	0.811965	Double-charge	neg	16	36130	59614.6	71875	0	0	0	80824.6	28570	73158.1	0	0	0	0	0	0	0	0	0	0	0	0	0	0
398.135	11.4319				0.2			-4.57696			D_serine_2h'D_serine_6h'L_serine_2h'L_serine_6h'MEM_only_2h'Pooled		0	bp				0.12	0.92	100615	pos1245	0.516462	0.0644239		pos	23	38103.3	61356.3	42406.7	78384.1	100615	77440.9	16378.6	25650.5	31239.5	35768.8	65099.9	65484.6	0	0	0	0	0	0	0	0	0	0	0
394.141	7.12129	C23H22O6	4	Rotenone	7	0	KEGG_Metacyc_Lipidmaps	-0.691464	29.8563		L_serine_6h'MEM_only_6h	Rotenone	0	bp				2.45	2.45	100207	neg761	0	ND	H	neg	9	0	0	0	0	42375.1	43600.9	0	0	0	7072.97	47198.6	44619.8	0	0	0	0	0	0	0	0	0	0	0
474.407	2.89563	C62H108O6	29	[GL (17:0/20:3/22:3)] 1-heptadecanoyl-2-(8Z,11Z,14Z-eicosatrienoyl)-3-(10Z,13Z,16Z-docosatrienoyl)-sn-glycerol	7	0	Lipidmaps	0.156553	-38.1392		L_serine_2h'Media_control_0h	[GL (17:0/20:3/22:3)] 1-heptadecanoyl-2-(8Z,11Z,14Z-eicosatrienoyl)-3-(10Z,13Z,16Z-docosatrienoyl)-sn-glycerol	0	bp				1.55	1.55	100012	neg762	1.02209	0.905775	Double-charge	neg	25	55404	83401.1	100012	63070.4	88659.1	69620.6	86063.4	79720.9	78307.4	62991.7	80757	75942	58722.5	67336.3	52741.3	32182.3	18748	37085.7	67647	67647	67647	57994.1	57994.1
398.205	7.07477										L_serine_2h'L_serine_6h'Media_control_0h'Media_control_0h'MEM_only_2h'MEM_only_6h'Pooled		0	bp				0.53	0.63	99666	pos1246	1.06003	0.863333		pos	30	25728.7	62019.9	41321.6	34630.5	33931.9	25818.6	30432.7	43750.6	62634.9	27807.2	49574.1	48452.9	21411.6	27033.3	27005.4	0	21493.2	19541.5	63606.4	63606.4	63606.4	41240	41240
356.132	12.1197	C13H24O11	3	galactopinitol A	7	0	Metacyc	0.736321	7.40896		D_serine_6h'L_serine_2h'MEM_only_2h	galactopinitol A	0	bp				0.69	1.01	99533	neg764	1.04552	0.945564	H	neg	16	0	99532.6	48462.7	19480.1	16049.9	24515.6	40370.8	52133.1	62227.8	0	0	0	0	0	0	0	0	0	0	0	0	0	0
202.084	4.52857	C9H14O5	1	Diethyl 2-methyl-3-oxosuccinate	7	0	KEGG_Metacyc	0.886642	-8.09688	-2.37932	D_serine_2h'D_serine_6h'L_serine_2h'L_serine_6h'Media_control_0h'MEM_only_2h'MEM_only_6h	Diethyl 2-methyl-3-oxosuccinate	0	bp				0.14	0.24	99237	neg765	1.02851	0.857771	H	neg	30	64705.7	81827.5	56715.7	79940.3	70285.7	99237.4	73038	56455.3	79550.8	65364.5	42443.4	46652.2	27181.9	39698.9	37268.5	30398.3	29359.8	39666.3	26580.5	26580.5	26580.5	75519.4	75519.4
588.037	13.0824										D_serine_2h'L_serine_2h'L_serine_6h'Media_control_0h'Media_control_0h'MEM_only_2h'MEM_only_6h'Pooled		0	bp				0.08	0.9	98733	pos1248	0.521948	0.000895959		pos	29	35748.3	36885.3	40144.9	0	30954.3	43446.6	22150.7	19731.1	16982.6	61983.4	37143.4	42238.6	0	0	0	0	0	0	32084.3	32084.3	32084.3	65399.9	65399.9
129.054	7.31595				0.1						D_serine_2h'D_serine_6h'L_serine_2h'L_serine_6h'MEM_only_2h'MEM_only_6h'Pooled		0	bp	x2+			0.14	0.53	98552	pos1249	1.11343	0.810309		pos	24	87387.8	30479.1	57632.5	40446.8	24397.6	16441.2	67205.9	29648.4	98552	27256.6	22521.2	31989.2	0	0	0	0	0	0	0	0	0	0	0
340.023	12.5675										D_serine_6h'L_serine_2h'Media_control_0h'MEM_only_2h'MEM_only_6h'Pooled		0	bp				0.13	1.18	98327	neg767	1.05963	0.941243		neg	25	0	30424.4	98326.9	66689.9	33235.7	31109.9	63675.5	20935.7	51817.8	0	39884.8	12004.7	0	0	0	0	0	0	0	0	0	64779.1	64779.1
244.131	4.39163	C25H36N4O6	2	Ile-Pro-Pro-Tyr	3	0	Peptides	-2.3742	-127.706		D_serine_2h'D_serine_6h'L_serine_6h'MEM_only_2h	Ile-Pro-Pro-Tyr	0	bp				0.11	0.48	97598	neg768	0.969097	0.80819	Double-charge	neg	30	56725.8	61965	66437	59050	62380.4	76753.4	68614.2	46988.4	63804.1	55310.1	55110.2	52526	25465	26242.7	33139.6	52220.1	50422	35680.3	36273.4	36273.4	36273.4	43872.8	43872.8
222.089	3.78653	C12H14O4	8	Apiole	7	0	KEGG	0.831779	-35.1248	-0.699137	L_serine_6h	Apiole	0	bp			x-CO2	0.17	0.19	97100	neg769	1.14385	0.331371	H	neg	30	60073.4	63050.7	81490.1	69152	61974.5	60605	84951.4	66499.9	82597	84461.5	92653.8	77518.6	42116.5	31893.7	33167.7	65908.9	67092.2	47587.7	59028.4	59028.4	59028.4	64974.7	64974.7
306.044	9.34344										D_serine_6h'L_serine_2h'L_serine_6h'MEM_only_2h		0	bp				1.57	1.57	96594	neg771	1.85742	0.396057		neg	18	14469.3	47416.4	0	21761	85625.7	87457.7	19950.7	61368.7	33628.4	78602.1	96594	55390.3	0	0	0	0	0	0	0	0	0	0	0
279.162	12.6826	C19H21NO	1	Doxepin	3	0	KEGG	-1.94492	50.7584	-0.458326	L_serine_6h'MEM_only_6h'Pooled	Doxepin	0	bp				0.16	0.87	95558	pos1257	0	ND	H	pos	14	0	0	0	0	16261.1	18691.4	0	0	0	35186.8	63547.9	80127.9	0	0	0	0	0	0	0	0	0	0	0
128.95	14.2066										L_serine_2h'Media_control_0h'Media_control_0h		0	bp				0.57	0.57	95465	pos1258	1.14737	0.304952		pos	30	29268.4	35970.5	24796.2	33110.6	56172.8	29145.3	33169.2	34679	35455.1	33096.8	36292.1	27874.1	32596	30046.7	30565.5	27217.3	24701.3	25558.9	48318	48318	48318	95464.8	95464.8
286.237	13.88	C14H30N4O2	1	N1,N12-Diacetylspermine	7	0	KEGG_Metacyc_HMDB	-0.715923	-1.17079		D_serine_2h'L_serine_2h'L_serine_6h'Media_control_0h'Media_control_0h'MEM_only_2h'MEM_only_6h	N1,N12-Diacetylspermine	0	bp				0.99	0.99	94197	pos1259	1.08899	0.798574	H	pospos	29	44241.1	29812.8	38973.6	22277.7	21142.3	93027.3	51355.6	18881.5	52848.9	15695.7	46890.6	50360.3	0	0	0	0	0	0	42532.7	42532.7	42532.7	24370	24370
242.092	7.9115										D_serine_2h'L_serine_2h'L_serine_6h'MEM_only_2h'Pooled		0	bp				0.12	0.79	94193	pos1260	1.21639	0.562509		pos	27	27787.5	51791.8	41858.3	44029.3	7148.07	19990.7	41564	33926.1	72225.6	26378.2	46592	34375.1	20348.2	23176.8	18774.1	17330	12183.9	12960.5	0	0	0	11501.9	11501.9
101.059	10.428										D_serine_2h'D_serine_6h'L_serine_2h'MEM_only_2h'Pooled		0	bp				0.1	1.18	94050	pos1261	0.905077	0.686687		pos	22	53139.6	61861.7	94050.2	30275.6	28263.3	41531.2	53363.5	55712.3	80131.8	14508.3	19918	0	0	4585.78	0	4946.64	3479.26	0	0	0	0	0	0
173.004	12.5079										D_serine_2h'D_serine_6h'L_serine_2h'MEM_only_2h		0	bp				0.94	1.73	93929	pos1263	0.721424	0.499589		pos	19	88627.8	36689.3	38087.3	30649.1	93929.1	83957.8	47436.2	52051.2	18396.5	38771.6	20561.6	0	0	0	0	0	0	0	0	0	0	0	0
235.929	24.1174										Media_control_0h		0	bp				0.13	0.32	93919	neg777	0.782547	0.281699		neg	30	93874.1	87750.3	69250.7	66576	52915.3	49396.9	75828.3	79141.5	41351.6	62050.5	39785.9	52167.3	87857.9	80934.1	79041.6	92829.5	80579.1	71831.6	93919.3	93919.3	93919.3	80533.3	80533.3
257.163	8.922	C13H23NO4	1	2-Hexenoylcarnitine	7	0	HMDB	-0.219165	22.8251		L_serine_6h'Media_control_0h'Pooled	2-Hexenoylcarnitine	0	bp				0.06	0.38	93007	pos1264	0.98344	0.89768	H	pos	30	49284.2	47325.3	50758.9	63322.1	42456.5	56692.7	48528.5	38600.3	57799.2	63636.5	54611.8	56520.3	31078.3	37092.9	47826.1	32686.3	29018.7	28426.5	47294	47294	47294	62569.7	62569.7
139.978	24.0037	C2H4O5S	1	Sulfoacetate	4	Central	KEGG_Metacyc	-1.08141	52.9886		Media_control_0h	Sulfoacetate	0	bp				0.1	0.27	92954	neg781	0.827335	0.368073	H	neg	30	69666.8	55604.7	92954.1	68026.2	60924.9	56681.4	55558	62619.9	62367.8	71163.4	48232.5	84256.3	38629.1	38604.8	38229.4	67481.1	60329	55272.9	57556.8	57556.8	57556.8	71757.5	71757.5
257.101	8.03602	C10H15N3O5	1	5-Methylcytidine	7	0	HMDB	0.346593	-11.7977	0.346593	D_serine_2h'L_serine_2h'MEM_only_2h'Pooled	5-Methylcytidine	0	bp				0.17	1.73	92902	pos1265	1.89701	0.212257	H	pos	16	46294	19877.9	35197.7	0	0	0	92901.6	33610.8	65787	0	0	0	0	0	0	0	0	0	0	0	0	0	0
174.089	4.49783	C8H14O4	3	Dimethyl adipate	7	0	KEGG	0.199719	-14.6949		Media_control_0h	Dimethyl adipate	0	bp				0.06	0.41	92690	neg782	0.98767	0.954604	H	neg	30	89073.9	76117.1	58750.6	44994.9	48068.7	89564.5	92690.4	50729.1	77760.9	72405	64580.4	59264.5	35265.5	46790.5	45016.6	72282.2	46441.7	43670.9	57836.8	57836.8	57836.8	91995.3	91995.3
426.265	2.90577										Media_control_0h		0	bp					1.73	92248	neg784	0	ND		neg	8	0	0	0	0	0	0	0	0	0	55562.9	0	0	5267.04	11695.4	12095.6	10327	19540.4	0	12864.1	12864.1	12864.1	92248.4	92248.4
130.074	7.14645	C5H10N2O2	4	Casein K	7	0	KEGG	0.151161	-18.9199	0.151161	L_serine_6h	Casein K	0	bp	xACN			0.38	0.38	92211	pos1268	0.825846	0.402897	H	pos	30	46136.3	63078.1	36917.2	38062.6	26825.2	51342.6	31568.8	44746.6	44366.8	53785.3	43836.1	51841.5	39891.6	24290.2	33212.5	38754.2	23761.6	16519.9	22509.6	22509.6	22509.6	22000.7	22000.7
192.001	12.6562										D_serine_2h'L_serine_6h'Pooled		0	bp				0.17	1.73	92083	pos1269	0.496476	0.422624		pos	16	12888.6	17443.4	9264.2	0	23859	26979.2	0	19658.6	0	92082.5	36108.8	67135.1	0	0	0	0	0	0	0	0	0	0	0
181.041	24.6245	C5H11NO4S	1	DL-Methionine sulfone	3	0	Metacyc	0.545863	58.426		Media_control_0h	DL-Methionine sulfone	0	bp				0.12	0.22	91901	neg786	1.08005	0.328217	H	neg	30	62540	63462	68384.4	68020	67875.3	70494.7	62882.4	76715.4	70349.6	68804.8	86128.8	54836.8	77564.7	75757.6	79687.5	91160.8	91038.9	83086.4	65047.4	65047.4	65047.4	91900.5	91900.5
187.121	4.69306	C9H17NO3	3	8-Amino-7-oxononanoate	8	Central	KEGG_Metacyc_Lipidmaps	0.914719	-44.6487		D_serine_2h'Pooled	8-Amino-7-oxononanoate	0	bp				0.23	1.16	91796	neg787	0.867652	0.768502	H	neg	26	29821.2	45475.2	34929.2	29647.9	0	88995.9	17965.8	17698.6	59973.1	18033	9463.23	10371.4	7827.81	0	8793.55	22224.8	25537.7	17517.2	0	0	0	21402.7	21402.7
177.083	10.9802							5.27089			D_serine_2h'D_serine_6h'Pooled		0	bp				0.14	1.73	91550	neg788	0.0617356	0.00866504		neg	14	16068.5	16840.3	23840.9	20349.4	91550	68714.6	3503.48	0	0	5297.46	0	0	0	0	0	0	0	0	0	0	0	0	0
134.075	5.85708				0.2						Media_control_0h		0	bp				0.24	1.73	91312	pos1270	1.90177	0.0973442		pos	28	39139	31989.7	16438	49534.6	54579.2	56134.6	36189.6	64149.7	66192.5	82639	73157	32958.3	47509.5	74063	53467.8	49646.2	70598.7	40449.7	64793.2	64793.2	64793.2	78454.7	78454.7
[truncated: 397 more rows]
[truncated: 24 more columns]

## Sheet: Identification
Mass	RT	FORMULA	Isomers	Putative metabolite	confidence	Central	DB	ppm	RT%err	altPPM	Groups	BP	mzdiff	relation.ship	addfrag	Cisotope %error	Related peaks	RSD:QC	maxRSD	max intensity	relation.id	TvsCTRL	Pvalue	Adduct	Polarity	Detections	B_2Hr_1	B_2Hr_2	B_2Hr_3	B_6Hr_1	B_6Hr_2	B_6Hr_3	C_2Hr_1	C_2Hr_2	C_2Hr_3	C_6Hr_1	C_6Hr_2	C_6Hr_3	matrix_blank_1	matrix_blank_2	matrix_blank_3	matrix_blank_4	matrix_blank_5	matrix_blank_6	D_0Hr_1	D_0Hr_1_2	D_0Hr_1_3	D_6Hr_1	D_6Hr_1_2
[truncated: 801 more rows]
[truncated: 24 more columns]

[truncated: 22 more sheets: Comparison, Rejected, alldata, nMZmatch, pMZmatch, settings, DB, GCstds, RTcalculator, HILIC_Scotmet, pHILIC_Scotmet, Fragments, Targeted, Method, Samples, TOOLS, Example, Targetlists, RPperms, KEGGcodes …]
