# Supplementary material for: Catabolism of serine enantiomers represses enterohemorrhagic Escherichia coli virulence factors via modulation of the nitrogen stress response
Source: Proc Natl Acad Sci U S A. 2026 Mar 18;123(12):e2532916123. doi: 10.1073/pnas.2532916123 (PMC13012123; doi:10.1073/pnas.2532916123)
Supplement: Supplementary file 5 — Dataset S04 (XLSX) [file pnas.2532916123.sd04.xlsx]

## Sheet: Fig 1
Fig 1A LEE1 relative fluorescence units (RFU) - Fluorescence intensity/OD600
Control	L-Ala	D-Ala	L-Arg	D-Arg	L-Asn	D-Asn	L-Asp	D-Asp	L-Cys	D-Cys	L-Sel	L-Gln	D-Gln	L-Glu	D-Glu	Gly	L-His	D-His	L-Ile	D-Ile	L-Leu	D-Leu	L-Lys	D-Lys	L-Met	D-Met	L-Phe	D-Phe	L-Pro	D-Pro	L-Ser	D-Ser	L-Thr	D-Thr	L-Try	D-Try	L-Tyr	D-Tyr	L-Val	D-Val
8643	9088.08	6913.12	10304.8	10556.8	4930.99	8436.15	7821.66	6210.86	14413.4	10242.6	4883.7	7562.42	8687.63	4757.87	19538.5	7157.71	8598.8	8964.8	9301.45	9245.44	9656.05	10020.7	10354.5	10158	10544.7	8060.95	7566.27	7658.72	6897.89	8519.06	4522.59	5138.95	9033.53	8688.34	13155.2	12945.9	9808.2	10706	8680.37	9005.57
11638.4	9593.09	8010.93	10853.7	10102.6	5663.06	10043.6	7104.4	7137.26	10867	9744.99	1121.39	5979.66	13424.3	6358.17	21771.4	8527.65	12865.4	10849.4	12266.7	10660.8	11578.1	11788.2	10799.3	11631.7	13995.7	11073	9370.56	10355.1	9362.89	10909.8	4960.54	4385.15	11901.6	11211.9	12201.1	13681.9	13162.2	8806.53	11825.7	11280.3
7331	6673.08	5425.29	7891.83	8079.69	5807.89	6917.91	6562.62	3538.76	7923.83	7551.02	2176.23	4750.44	7089.29	4625.24	5593.22	5921.57	7698.07	7318.07	7432.94	7446.7	7618.81	7961.73	7876.24	6815.09	8930.05	7276.81	6442.66	6983.13	6649.89	8044.78	3767.53	2841.96	7573.09	7438.26	9263.66	9718.2	8624.71	7622.99	7292.57	7029.13
9255.53	7739.13	7068.65	9008.91	8637.97	5491.37	6924.49	6432.43	6338.87	9890.84	9303.09	5250.97	5719.95	10704.2	5438.65	35872.3	7360.95	9991.47	9301.93	10009	9205.94	10363.2	10295	10402.4	8736.45	11297.6	9649.27	8486.92	9148.85	8392.66	10555.8	5523.43	5347.18	11125.3	10345	10769.8	11500.8	11271.9	8857.77	9835.09	9991.32
Dunnett's multiple comparisons test	Control vs. L-Ala	Control vs. D-Ala	Control vs. L-Arg	Control vs. D-Arg	Control vs. L-Asn	Control vs. D-Asn	Control vs. L-Asp	Control vs. D-Asp	Control vs. L-Cys	Control vs. D-Cys	Control vs. L-Sel	Control vs. L-Gln	Control vs. D-Gln	Control vs. L-Glu	Control vs. D-Glu	Control vs. Gly	Control vs. L-His	Control vs. D-His	Control vs. L-Ile	Control vs. D-Ile	Control vs. L-Leu	Control vs. D-Leu	Control vs. L-Lys	Control vs. D-Lys	Control vs. L-Met	Control vs. D-Met	Control vs. L-Phe	Control vs. D-Phe	Control vs. L-Pro	Control vs. D-Pro	Control vs. L-Ser	Control vs. D-Ser	Control vs. L-Thr	Control vs. D-Thr	Control vs. L-Try	Control vs. D-Try	Control vs. L-Tyr	Control vs. D-Tyr	Control vs. L-Val	Control vs. D-Val
Adjusted P Value	>0.9999	0.4672	>0.9999	>0.9999	0.0299	0.9994	0.5519	0.0668	0.9536	>0.9999	NA	0.1033	>0.9999	0.0187	NA	0.7362	>0.9999	>0.9999	>0.9999	>0.9999	>0.9999	>0.9999	>0.9999	>0.9999	0.7362	>0.9999	0.9969	>0.9999	0.9867	>0.9999	0.0033	0.0014	>0.9999	>0.9999	0.6267	0.2565	0.9683	>0.9999	>0.9999	>0.9999
Fig 1B recAp-rfp relative fluorescence units (RFU) - Fluorescence intensity/OD600
Control	L-Ala	D-Ala	L-Arg	D-Arg	L-Asn	D-Asn	L-Asp	D-Asp	L-Cys	D-Cys	L-Sel	L-Gln	D-Gln	L-Glu	D-Glu	Gly	L-His	D-His	L-Ile	D-Ile	L-Leu	D-Leu	L-Lys	D-Lys	L-Met	D-Met	L-Phe	D-Phe	L-Pro	D-Pro	L-Ser	D-Ser	L-Thr	D-Thr	L-Try	D-Try	L-Tyr	D-Tyr	L-Val	D-Val
18643	16894.7	21073.2	18221.3	19199.1	15721.5	19257.4	12476.4	16856.2	17743	17963.4	9746.5	15680.5	10796.6	10875.5	23070	15313.7	16678.6	7076.6	11027	12308.3	11053.1	5875.78	9864.33	12615.4	11825	16247.6	15883	8055.05	12317.7	13847.5	10610.5	41198.2	12686.4	21476.1	21127.7	21644	8818	13531	7932.71	13929.5
9457.6	11424	10984	7507.7	4110.5	9586	12824	10408	34345	11530	7012.8	0	15986	10045	5364.7	1162.39	8082.1	14493	10998	9434.3	8453.4	10256	7136.5	9445.8	11589	18458	16296	1482.2	2351.4	7359.6	7786.4	9893.9	40065	7344.3	14273	7274.7	11839	10566	3580.4	12578	6735.6
9512.82	9656.25	4232.18	7205.3	9791.77	7955.4	9910.45	7665.42	6755.81	11294.8	8066.33	11893.4	9256.64	11363.1	9489.32	19371	12847.5	10599	5503.61	7498.82	5434.01	7428.22	11716.8	11670.8	8403.89	9580.31	10835.4	7786.7	8120.48	6837.53	6773.63	5854.24	35158	10505.8	9670.7	5149.64	16092	6347.32	6344.83	5630.69	4390.78
10229.4	9621.93	10886.8	11051.7	11205.5	7433.83	13572.7	12775.6	10318.9	19945.4	12420.6	14115.8	9022.17	22039.4	9133.99	3316.38	19136.1	7974.41	17104.9	11798.7	17562.6	12459.5	21340.6	17472.8	10781.3	20214.1	13778.7	10446.7	12888.9	16745	11414.7	7866.13	61934.7	15740.7	21608.4	13274.4	15847.8	12719.1	19877.5	11344.6	12538
Dunnett's multiple comparisons test	Control vs. L-Ala	Control vs. D-Ala	Control vs. L-Arg	Control vs. D-Arg	Control vs. L-Asn	Control vs. D-Asn	Control vs. L-Asp	Control vs. D-Asp	Control vs. L-Cys	Control vs. D-Cys	Control vs. L-Sel	Control vs. L-Gln	Control vs. D-Gln	Control vs. L-Glu	Control vs. D-Glu	Control vs. Gly	Control vs. L-His	Control vs. D-His	Control vs. L-Ile	Control vs. D-Ile	Control vs. L-Leu	Control vs. D-Leu	Control vs. L-Lys	Control vs. D-Lys	Control vs. L-Met	Control vs. D-Met	Control vs. L-Phe	Control vs. D-Phe	Control vs. L-Pro	Control vs. D-Pro	Control vs. L-Ser	Control vs. D-Ser	Control vs. L-Thr	Control vs. D-Thr	Control vs. L-Try	Control vs. D-Try	Control vs. L-Tyr	Control vs. D-Tyr	Control vs. L-Val	Control vs. D-Val
Adjusted P Value	>0.9999	>0.9999	>0.9999	>0.9999	>0.9999	>0.9999	>0.9999	0.9513	>0.9999	>0.9999	NA	>0.9999	>0.9999	>0.9999	NA	>0.9999	>0.9999	>0.9999	>0.9999	>0.9999	>0.9999	>0.9999	>0.9999	>0.9999	>0.9999	>0.9999	>0.9999	0.9966	>0.9999	>0.9999	0.9999	<0.0001	>0.9999	0.9747	>0.9999	0.9912	>0.9999	>0.9999	>0.9999	>0.9999

## Sheet: Fig 2
Fig 2A - RNA-seq WT vs WT D-Ser				Fig 2B - RNA-seq WT vs WT L-Ser
	log2 Fold-change	-log10 FDR p-value			log2 Fold-change	-log10 FDR p-value
ygjG	-5.08236	320		ydjS	-6.93593	320
amtB	-4.96394	320		cbl	-6.8485	320
glnH	-2.08066	320		hisJ	-2.08746	320
hisJ	-2.03562	320		glnG	-2.05311	320
glnL	-1.98914	320		hisP	-1.99639	320
glnA	-1.96347	320		glnL	-1.81967	320
glnG	-1.91456	320		potH	-1.76977	320
rpoE	-1.4489	320		potI	-1.33914	320
Z2777	-4.89918	320		Z2779	-7.765	320
ydjS	-4.96394	320		cstC	-7.04111	320
Z2778	-5.09635	320		amtB	-8.06059	320
argT	-4.0505	320		nac	-8.43692	320
nac	-5.56071	320		glnK	-9.21213	320
yeaG	-3.66562	320		Z1510	-9.12823	320
potF	-2.68482	320		yhdW	-7.95728	320
hisQ	-2.3978	320		Z2778	-7.41024	320
Z1510	-6.65492	320		hisQ	-2.33056	320
yhaU	7.54458	320		glnA	-2.23879	320
glnQ	-2.28096	320		Z2777	-6.56407	320
yhaF	7.05961	320		hisM	-2.17313	320
yhaE	6.26585	320		potF	-2.65076	320
rseA	-1.43829	320		argT	-4.26003	320
Z3697	-0.8953	320		yieF	-1.1177	320
mrdB	-0.848	320		ybeJ	-2.58737	320
EDL933_RS28665	-0.83188	320		tesB	-2.30451	320
rhlE	-0.95606	320		dadA	-2.30451	320
oppF	-0.9782	320		gltL	-2.34199	320
trpC	-0.94111	320		rcsA	-1.60407	320
mdoH	-0.94111	320		Z4462	-1.63691	320
cutC	-0.9782	320		yafH	-1.10434	320
oppC	-1.07724	320		Z4849	-1.40054	320
cspC	-1.15704	320		nadB	-1.35614	320
ydeH	-0.96347	320		yhaO	-1.81967	320
oppD	-0.96347	320		yjbA	-1.73552	320
gapA	-1.18269	320		pspA	-1.32193	320
Z2299	-0.86394	320		yieE	-1.36177	320
nadE	-1.07724	320		gltK	-2.62527	320
livM	-0.96347	320		tktB	-1.65992	320
cybB	-1.04264	320		ybaY	-0.948601	320
ydgO	-1.01436	320		codA	-1.66448	320
nagE	-1.01436	320		yedU	-1.76977	320
ygcA	-1.20163	320		yieG	-2.75489	320
speA	-0.97085	320		escN	-1.25701	320
aroG	-0.97085	320		gadA	-1.23266	320
pykF	-1.27501	320		eae	-1.69153	320
cptA	-1.08406	320		dps	-1.69599	320
Z2164	-1.28688	320		Z3260	-1.37851	320
otsA	-1.28688	320		glnD	-1.774	320
ompF	-1.04963	320		asnB	-1.23266	320
talA	-1.43296	320		pnuC	-1.54597	320
poxB	-1.09761	320		escD	-1.61824	320
ybeJ	-1.59932	320		ynfM	-2.93168	320
Z2267	-1.05658	320		osmY	-1.41143	320
yieF	-1.21412	320		metE	-1.71809	320
yeaD	-1.21412	320		cycA	-2.46728	320
ydgA	-1.22033	320		ygcA	-1.19535	320
ygiM	-1.05658	320		talA	-1.5509	320
Z1972	-1.22651	320		codB	-1.88753	320
ugd	-1.29866	320		yjiY	-1.09085	320
yddA	-1.23266	320		yedL	-6.99955	320
ydfG	-1.65535	320		nupC	-1.16993	320
proP	-1.29866	320		Z1054	-1.1177	320
dppD	-1.29866	320		csgB	-7.03485	293.635
ycfW	-1.05658	320		Z1511	-10.3443	291.103
proW	-0.99277	320		ycdG	-6.48043	285.524
fdhF	-1.65992	320		Z1508	-7.09782	285.506
nupC	-1.23879	320		Z2223	-8.00056	283.796
Z1053	-1.02148	320		Z2224	-6.76567	251.092
Z2869	-1.32193	320		Z2222	-8.45947	250.249
Z2881	-1	320		Z1507	-7.26547	246.202
chaA	-1.23879	320		csgA	-5.63227	243.848
yddB	-1.4489	320		Z1506	-7.04023	223.575
codA	-2.24793	320		ydaJ	-5.07639	223.312
katE	-1.67807	320		gabT	-5.20633	223.062
gcd	-1.24489	320		Z1509	-8.1819	212.321
dadA	-1.24489	320		ygjG	-5.69098	211.614
gadB	-1.33342	320		yhdX	-7.53854	208.256
livJ	-1.69153	320		gabD	-5.29793	203.182
ynfM	-2.05658	320		yhdY	-6.32823	195.684
cycA	-2.06695	320		yhdZ	-5.42995	176.983
yedL	-5.04177	320		gabP	-4.96717	171.484
csgA	-2.11437	320		yeaG	-4.66959	171.177
xasA	-1.37295	320		ygfP	-3.03738	157.876
tktB	-1.37295	320		Z2226	-4.9607	156.629
yjbA	-1.78241	320		ydaK	-2.74846	155.227
pqqL	-1.78241	320		Z2225	-4.80941	150.077
spr	-1.53107	320		Z3956	-5.3726	148.726
metE	-2.68257	320		Z2227	-3.04614	146.161
yieG	-2.51349	320		yeaH	-4.10936	145.433
asnB	-2.17313	320		gltJ	-2.69599	143.772
tesB	-2.17313	320		Z2427	-4.0036	143.321
Z1824	-2.16672	320		dadX	-2.22342	142.331
gltL	-1.83996	320		asnA	3.88753	136.397
gltJ	-1.83188	320		Z2971	-2.18269	134.955
Z1054	-1.5656	320		chaC	-2.45418	134.097
dadX	-1.25096	320		fdhF	-2.64155	133.903
yjjU	-1.25096	320		serA	2.21723	129.701
dps	-1.02857	320		potG	-2.18903	126.094
csgB	-2.19219	320		Z2428	-3.37295	120.971
dppC	-1.26303	320		Z4223	-2.40327	114.883
gltK	-1.88753	320		ygaF	-4.25172	111.376
Z3644	-2.21723	320		csgE	-2.62059	109.955
Z2974	4.30305	305.099		csgC	-4.95187	106.052
cstC	-4.81762	304.385		ygaE	-2.11437	104.943
ycdG	-5.66192	300.392		Z4214	-3.30012	94.9957
Z2978	4.41007	294.277		carA	2.23266	91.0297
recN	4.03122	287.827		ygjH	-5.82197	89.3054
intH	4.49825	277.629		yhhQ	2.12433	81.1261
glnK	-5.2589	275.717		yjaI	-3.26754	80.1643
sulA	3.47249	270.717		csgD	-2.25701	79.7645
yhdW	-5.97682	266.614		yhiW	2.09761	78.1656
Z2779	-5.13545	261.699		Z1924	-5.17113	77.2154
Z1508	-5.88264	261.215		Z3249	-2.7137	70.6383
Z2224	-6.05224	260.24		csgG	-2.17951	69.52
cbl	-5.21062	258.67		Z2275	-2.28983	69.3261
Z1511	-6.71136	255.383		otsB	-1.92979	65.5482
Z1507	-6.14731	252.83		Z2279	-2.70929	62.4724
Z2979	3.854	252.393		katE	-1.81558	61.4855
Z2223	-6.85947	250.258		ilvC	2.85997	57.9508
ydaJ	-5.30743	248.229		wcaI	-1.92979	53.4485
yhaD	4.46793	246.13		ndh	1.9222	51.7825
gabT	-4.96532	229.896		poxB	-1.774	50.032
Z1506	-6.20359	227.268		Z1824	-2.40599	48.8097
Z2222	-6.92612	222.483		gmd	-2.04614	47.8386
Z2977	5.04045	210.955		Z2974	-1.8953	47.3251
recA	3.21257	209.371		yhjE	1.73118	46.8729
Z4105	5.19456	205.77		nrdD	-1.73552	46.6073
umuC	3.44493	203.742		wcaG	-2.21101	45.1752
Z2975	4.44294	199.947		Z1922	-3.16993	43.6421
umuD	3.74416	198.398		Z4209	-3.31904	42.4572
Z1509	-6.2032	196.682		Z2883	-1.74416	41.6091
yhdX	-6.20144	194.839		yhcG	1.75702	40.5768
yhdY	-5.79181	194.66		otsA	-1.51096	39.9245
yhaG	4.17951	191.498		Z3023	-2.35614	39.7496
gabD	-4.74039	190.249		rtcB	-2.23573	39.6253
lexA	2.50335	189.81		coxT	-2.58015	39.5986
Z2226	-5.66988	187.41		Z3224	-1.97085	38.857
Z0311	4.42492	186.035		cpsB	-2.01436	38.1073
dinI	3.04614	185.663		Z2973	-1.99639	38.0287
dinP	2.488	184.286		Z2888	1.46989	34.3915
gabP	-4.83289	183.159		Z0609	-1.52105	32.3458
thrW	4.92363	181.251		wcaD	-1.87184	31.6576
ydaK	-3.40463	177.116		Z3045	-1.58496	31.5031
asnA	2.93168	170.76		xylE	-1.774	31.3936
dinD	3.17473	169.782		Z6024	-2.44361	31.3098
Z2427	-4.46271	167.142		yahO	-2.01436	31.0259
Z0312	4.14568	162.217		ycgB	-1.76977	30.7399
Z2971	2.53107	161.507		nanA	-2.25701	30.5452
Z2225	-5.3512	154.098		Z2277	-2.60644	30.4698
potI	-2.32193	153.963		Z2210	1.72683	30.3206
potH	-2.30159	153.524		csgF	-2.20163	29.0386
yhdZ	-4.95233	153.37		Z0923	-1.80323	28.4112
codB	-2.49313	150.192		pdhR	1.48027	28.2716
potG	-2.39506	150.178		Z2278	-2.9486	28.0841
dinF	2.0072	148.401		shiA	1.33342	27.9281
ygfP	-3.0197	146.034		Z1538	-1.72247	27.8729
Z2973	2.7866	145.24		wcaJ	-1.99639	27.5901
ygcX	2.62994	145.122		ycaC	-1.68257	27.3696
Z3956	-4.46532	142.935		yjcB	-1.40054	27.2041
yigN	2.09424	140.256		Z1923	-4.02059	26.857
chaC	-2.33914	139.239		carB	1.63227	26.433
yebG	2.11103	137.402		yohC	-1.87971	26.3799
Z2227	-2.5656	136.271		hypB	-1.63227	26.1952
yeaH	-3.15056	133.9		Z4018	-2.36177	25.7545
Z2428	-3.6311	127.458		gltB	1.35614	25.0311
hisP	-2.24489	125.141		Z2972	-1.94111	24.9547
Z2275	-2.59455	124.996		yjbH	-1.60407	24.9547
otsB	-2.03914	122.535		gltD	1.28096	24.8962
gmd	-2.27202	121.987		Z2276	-2.41143	24.6882
hisM	-2.34199	119.672		Z0321	1.53605	24.1451
Z2976	3.64039	118.983		wrbA	-1.25096	23.9469
Z4223	-2.22959	116.721		hypA	-2.78241	23.9431
yaeG	2.51096	115.553		pntA	1.26303	23.7077
Z0315	3.51096	113.943		Z4215	-3.90207	23.5638
yjbO	3.08066	113.876		rpsV	-1.9222	23.3325
glnP	-2.40054	112.788		ygbD	-2.10769	22.0506
ygaF	-3.79597	110.695		Z2889	1.37851	21.9318
Z3970	2.48285	110.014		ybbU	1.07039	21.9208
soxS	1.81557	105.145		Z1062	-2.34199	21.4089
ygcY	2.67129	99.0696		flgE	-2.5656	21.382
Z4214	-2.57046	91.3161		pspC	-1.54597	21.3799
wcaI	-2.22342	85.4157		wza	-1.98914	20.6478
Z0313	3.83592	84.9914		Z2695	-1.5656	20.5086
oraA	2.66221	80.8268		Z2593	1.81967	20.4023
mglA	2.10434	80.0685		flgD	-2.95606	20.2782
Z1193	2.21413	78.0141		argI	1.58976	19.9788
ygjH	-4.69209	69.1373		pntB	1.16993	19.8761
Z2279	-2.72465	68.2503		ychN	-1.46467	19.8416
Z2980	3.23879	66.8447		yiaG	-1.89918	19.5346
Z0310	4.18666	65.279		Z5117	-1.59932	19.2807
yjaI	-2.9241	63.2291		Z2978	-1.5656	19.2284
Z1450	3.79805	63.2154		yjbJ	-1.28688	19.1451
yebF	1.8953	63.2076		cspA	1.46989	19.1273
adhP	-1.87971	62.3716		flgB	-3.94579	19.058
Z0314	3.45418	61.6696		Z1921	-1.81147	18.9066
ygaE	-1.73552	57.3169		wzxC	-1.95233	18.7986
wcaG	-2.46989	54.699		fliC	-2.51854	18.7825
yicP	1.91839	53.3325		Z4486	-2.20477	18.6091
cpsG	-2.50843	52.8013		agaZ	-1.9855	18.4318
Z1633	2.06005	51.7352		fliA	-2.78869	18.3872
carA	1.70487	48.0615		slp	1.08406	18.3054
Z2276	-3.14731	46.699		Z1052	-1	17.8894
afuA	1.98914	46.3134		yjbE	-2.0635	17.6478
pstS	2.11769	44.6198		cpsG	-2.06695	17.5935
yieE	-1.81558	44.3809		Z2979	-1.28688	17.3382
wcaJ	-2.53854	43.5331		wcaH	-2.23573	17.3224
Z4104	4.25927	43.2403		wcaK	-1.67356	17.2457
Z1924	-2.83996	42.2604		yjbF	-1.83188	17.2403
Z0461	2.06005	42.0531		wcaE	-1.94486	17.056
yjiY	1.5656	41.5467		pyrE	1.3505	16.8729
Z2185	-1.55582	40.9872		wcaC	-1.62293	16.7721
Z2771	1.40599	40.8794		yaiB	-1.34483	16.6716
ydeD	-1.49057	40.6778		escU	-1.19535	16.5544
serA	1.5509	39.9666		flgG	-2.12763	16.5406
rpmE	1.51096	39.8539		yieM	1.03562	16.4306
lamB	1.71809	39.2262		Z1678	-2.67129	16.3904
uvrA	1.45418	38.2741		wcaL	-1.46989	16.3768
Z2883	-1.56071	37.0395		hypE	-1.11103	16.2457
wcaK	-2.60881	36.9031		hypD	-1.29866	16.1811
ilvB	1.49569	36.6271		Z3144	-1.25096	16.1726
Z2277	-2.69377	36.6234		Z0608	-1.33914	16.1146
cpsB	-1.95977	35.8962		yfiA	1.30451	16.0092
polB	1.37295	35.7496		Z5114	-1.7137	15.9586
csgC	-2.01792	35.7447		fliF	-2.70708	15.8268
uhpB	1.91839	35.2676		metF	-1.05658	15.8125
metF	-1.42223	34.8357		pstB	1.16993	15.7878
mglB	2.0635	34.4123		adhP	-1.01436	15.7747
yhiW	1.60881	34.1057		modF	1.28096	15.7399
uhpA	1.99277	33.5129		pyrD	0.925999	15.7055
coxT	1.50589	33.3098		ycdC	1.32193	15.6198
pckA	1.40054	32.8962		Z1051	-1.26303	15.6126
rpsV	-1.93357	32.8477		lysC	1.05658	15.5952
Z2278	-3.0072	31.9957		prpB	-2.57531	15.4976
malK	1.46467	31.7011		Z2269	-1.87184	15.4485
yqhD	1.26303	31.5784		Z1056	-1.15056	15.3363
Z3224	-1.65535	31.3851		Z1026	1.25096	15.3288
Z4832	1.26303	31.2565		epd	1.09085	15.1029
Z2972	2.44095	31.0487		Z4353	-1.61353	15.1029
wcaD	-1.64155	30.7282		purH	0.992768	14.8894
mgtA	1.58014	30.6737		fepE	1.04264	14.8069
sbmC	1.93734	30.3335		fadL	1.13093	14.7878
acs	1.25096	30.3316		Z0039	2.10769	14.7144
tdh	1.25096	29.8416		Z2594	2.47768	14.6968
malE	1.24489	29.3178		ychF	0.948601	14.6757
fruK	-1.58976	28.9957		emrR	0.992768	14.3161
wzxC	-2.40599	28.9547		Z5104	-1.66903	14.308
hypA	-2.99277	28.556		Z5123	-1.41143	14.308
ydeA	-1.45943	28.4001		hypC	-2.01078	14.1656
Z0317	3.72901	28.3716		yceP	-1.09085	14.0501
sdaA	1.26903	28.3206		Z1053	-0.910733	14.0119
Z1055	-1.52105	28.1549		fsr	-0.918386	13.9666
wcaL	-1.9486	28.1463		ymcB	0.85599	13.7959
fruB	-1.57046	28.0947		glnP	-1.09085	13.6216
wcaH	-2.45154	27.9245		nagE	-1	13.6216
Z0316	3.39643	27.7328		escV	-1.31615	13.6216
Z1056	-1.65992	27.684		yeaF	0.933573	13.5391
yjbH	-1.59455	27.4078		espB	-1.75702	13.3251
Z1787	1.36737	26.6968		ygaM	-1.91073	13.2933
wza	-1.92979	26.2941		Z5115	-1.32193	13.2487
Z3144	-1.58015	26.0846		Z1055	-1.01436	13.1107
Z3249	-1.38405	25.9666		Z5111	-1.57046	13.0092
fruA	-1.54597	25.8729		sepQ	-1.28688	12.9547
kbl	1.25701	25.6216		yjeH	0.847997	12.9469
Z3159	1.20789	25.6144		wcaA	-1.33342	12.9393
uvrB	1.18269	25.475		pspB	-1.59932	12.9318
Z2219	-1.5509	25.3925		upp	0.871844	12.9136
gidA	1.20163	25.1403		Z4487	-1.65535	12.9031
nanA	-1.92979	24.5901		espA	-1.76129	12.8386
yjfR	1.774	24.5735		endA	1.41143	12.821
Z1341	1.41684	24.5376		wcaF	-1.85997	12.8041
flgD	-3.34483	24.5346		Z2220	-1.16993	12.7077
afuB	1.5008	24.4935		yhiU	0.83996	12.6946
Z1190	2.22033	24.4123		Z2219	-1.05658	12.6819
uvrD	1.13093	24.1198		escJ	-1.18269	12.6799
Z1186	1.21412	23.7619		Z1823	-2.28688	12.6271
yhiX	1.26303	23.6757		sapA	0.782409	12.4935
yhjE	1.11103	23.5918		Z4205	-1.56072	12.4597
flgE	-2.852	23.5918		yjbG	-1.61353	12.3947
emrD	1.68257	23.4535		Z2887	0.879706	12.3778
ibpA	1.43296	23.1314		ybjO	-1.1177	12.2104
Z3045	-1.24489	22.9031		ecnB	-2.11103	12.2007
cspG	1.76554	22.8697		Z1878	1.34483	12.1925
Z4209	-2.26903	22.5591		asnC	1.07039	12.1593
tnaA	1.87184	22.51		ydgR	0.863938	12.1593
yjbE	-2.33342	22.3851		Z5125	-1.24489	12.091
Z1625	1.07724	22.0429		espD	-1.81967	11.9788
Z0321	1.49057	21.9788		yccJ	-1.20789	11.9547
yhhQ	1.38957	21.8386		Z5121	-1.37295	11.8633
fbp	1.08406	21.4622		Z5142	-1.25096	11.8601
ykgK	1.5656	21.4089		Z5947	0.773996	11.7825
ybjO	-1.53605	21.284		spy	-0.970854	11.7282
hypB	-1.49057	21.2636		tir	-1.48027	11.699
gidB	0.941106	21.2306		sepZ	-1.5656	11.6925
yafN	1.53107	21.1337		Z3043	-1.76977	11.6799
purH	1.1375	20.9706		Z5113	-1.34483	11.6517
yieM	1.09085	20.7986		Z3644	-1.09761	11.6326
Z2220	-1.55582	20.7986		Z2981	-0.871844	11.451
yjjM	1.68706	20.3382		Z2821	0.941106	11.4089
Z1052	-1	20.2125		nadA	-1.21412	11.3969
yahO	-1.58015	20.1979		ndk	0.85599	11.3143
mdaB	0.992768	20		Z1315	-1.63227	11.3072
Z1057	1.48026	19.9666		Z3272	1.11103	11.3063
Z3023	-1.46989	19.9393		escT	-1.02148	11.1851
ycgB	-1.36177	19.51		treF	-1.02148	11.0996
wrbA	-1.04963	19.4584		Z5131	-1.71809	11.068
rtcB	-1.40054	19.4377		pspD	-1.69153	11.0467
Z5200	1.76554	19.3936		flgF	-2.47508	10.9666
fadB	1.04264	19.3497		dctA	-0.847997	10.9508
flgB	-3.90881	19.2984		yhaL	-1.19535	10.9508
ychN	-1.41684	19.1107		wzb	-1.81147	10.9431
Z4833	1.15704	19.1101		Z4489	-0.956057	10.9245
malM	1.02857	19.1018		cspD	-1.04963	10.9172
yjjV	-1.02148	18.8827		cynR	-1	10.8761
flgG	-2.36457	18.7282		leuO	-1.41684	10.8665
livG	-1.01436	18.6615		dppA	-0.9855	10.7878
exoP	0.963474	18.3936		ybhO	-1.43296	10.7328
ruvA	0.992768	18.3054		intC	1.1375	10.6676
moaE	0.933573	18.1918		cesD	-1.07039	10.6383
livF	-1.08406	17.5591		rmf	-1.90304	10.6383
Z2774	1.46989	17.2907		ymcA	0.85599	10.585
mglC	1.03562	17.2774		yiaB	-2.15704	10.4248
yjbF	-1.79909	17.1203		relA	-0.815575	10.4134
cspA	1.10434	17.026		queA	0.823749	10.3726
glmU	0.956057	16.9355		gidA	0.85599	10.3686
moaD	0.992768	16.767		yeaQ	-1.32193	10.3161
fadL	1	16.7235		Z1972	-0.790772	10.3063
wzb	-2.09424	16.71		gltP	0.799087	10.1911
hypD	-1.32769	16.7055		Z2749	-1.28688	10.1811
fadA	0.970854	16.6757		ackA	0.879706	10.1811
Z1121	1.02857	16.433		argC	1.01436	10.1811
pgpB	-1.12433	16.384		ygbP	0.748461	10.1226
Z2251	-1.15704	16.3788		ompF	-0.903038	10.0273
araC	1.30451	16.3344		yhiV	0.765535	9.87943
yhiN	1.15704	16.2262		prpC	-1.93357	9.85699
Z1051	-1.26303	16.1267		ybgA	-0.941106	9.78516
fimB	1.03562	16.0862		umuC	-0.941106	9.66756
yjbG	-1.74416	15.9281		ygfT	-1.15704	9.63078
wcaC	-1.58015	15.8928		espF	-1.42223	9.60555
melR	1.11103	15.8297		bglX	0.782409	9.59176
Z1922	-1.67356	15.7747		Z1840	-2.05658	9.58004
Z1847	1.10434	15.7545		cspC	-0.925999	9.58004
yddE	-0.96347	15.6108		ygeX	-1.44361	9.55752
Z1020	0.847997	15.5623		Z0269	-0.823749	9.53018
pstB	0.948601	15.4572		spr	-0.85599	9.51004
moaB	0.910733	15.4248		elaB	-1.36737	9.47756
Z1923	-2.36737	15.4078		Z4217	-1.09761	9.47237
fsr	-0.926	15.3915		tgt	0.757023	9.4389
gcvT	0.956057	15.3696		phoU	0.807355	9.43652
stpA	1.34483	15.3686		rph	0.863938	9.30364
Z0369	1.81147	15.067		sepL	-1.3505	9.11295
terZ	0.9855	15.0405		Z1341	1.02857	9.10237
Z4215	-2.37016	15.0357		escC	-1.07039	9.08092
wcaA	-1.36177	15.0301		cadC	-1.02857	9.07212
trmA	0.85599	14.9281		phoH	-0.765535	9.02503
yddG	-1.10434	14.9172		Z5129	-1.04264	8.95078
xylE	-1.1177	14.71		gnd	0.807355	8.91721
hypC	-1.9782	14.6252		ytfE	-0.863939	8.91009
Z1823	-2.15381	14.5623		glnH	-0.863939	8.88273
Z0923	-1.24489	14.5575		Z2975	-1.54102	8.82391
afuC	1.18269	14.5017		Z2322	-0.782409	8.81816
yggN	-0.85599	14.4711		uraA	0.757023	8.78516
Z2849	-0.97085	14.4711		yhiD	0.807355	8.77989
fliC	-2.18587	14.4283		exoU	-0.903038	8.76195
yafB	1.04264	14.4248		pstS	0.956057	8.6517
tatD	1	14.3045		ureD	0.695994	8.64397
uhpT	1.64155	14.2472		Z1569	-0.85599	8.63827
Z4487	-1.58496	14.2418		fliM	-1.46467	8.5986
hmpA	1.24489	14.1798		livK	0.678072	8.59176
Z3260	-0.91839	14.1798		ydeA	-0.765535	8.58004
gdhA	-0.91839	14.1798		leuV	1.35614	8.56225
Z2269	-1.58496	14.0585		Z0266	-0.918386	8.55284
yggB	-0.90304	14.0061		flgH	-2.06695	8.52724
Z4205	-1.43829	13.9957		flgC	-2.98003	8.52143
relA	-0.87184	13.8827		glmU	0.748461	8.50446
mtlR	0.925999	13.8633		phnB	-1.93734	8.4389
dbpA	-0.8953	13.8327		Z1528	-0.933573	8.42481
gapC	-1	13.7905		aceE	0.815575	8.40782
trpB	-0.91839	13.7122		yecO	0.695994	8.39469
Z4486	-1.67356	13.7122		cfa	-0.790772	8.36552
Z2795	-1.04264	13.6946		ygbB	0.678072	8.34486
Z2787	-1.07039	13.6696		yhcI	-0.948601	8.31785
Z2695	-1.24489	13.5482		ypjA	-0.83996	8.28988
dnaT	0.847997	13.4737		ppiA	0.815575	8.28483
fliF	-2.31034	13.4672		ykgA	-0.925999	8.27409
terZ_2	0.956057	13.4634		yhiE	1.07039	8.2644
ycfU	-0.774	13.3546		yehZ	-1.0635	8.23882
Z1617	-0.9782	13.3546		Z0040	1.59932	8.21467
elaB	-1.52607	13.3468		Z1531	-1.09085	8.19997
Z1178	-0.9782	13.327		aqpZ	-0.895303	8.16241
ycfV	-1.08406	13.3242		gidB	0.739848	8.13253
yoaE	-0.9486	13.2741		Z1787	0.887525	8.10073
pstC	1.28096	13.266		Z4850	-0.815575	8.09098
cynR	-1.05658	13.2518		ilvI	0.713696	8.08619
Z1878	1.33342	13.2226		Z5948	0.748461	8.02919
yhjW	0.871844	13.2197		fliG	-1.38405	8.02733
fliA	-2.16027	13.1397		gcvP	-0.773996	7.88273
sdaC	0.831877	13.1255		flgK	-1.11103	7.82391
Z2271	-1.0072	13.1124		yciG	-3.80426	7.81531
ilvN	1.20163	13.0195		cirA	0.847997	7.80967
bax	-1.01436	13.0097		yfcI	-0.815575	7.80134
fabI	-0.83996	12.9957		ureD_2	0.713696	7.80134
gcvH	0.910733	12.9706		yhjY	-1.15056	7.7986
yjcC	1.28096	12.8153		flhC	-0.669027	7.76955
proA	0.831877	12.7825		lysP	0.807355	7.71897
yciR	-0.9486	12.7747		Z5128	-1.03562	7.71444
ycaC	-1.04963	12.7305		adk	0.704872	7.70997
yicG	1.55582	12.7305		ycfB	0.722466	7.70774
glnD	-0.97085	12.6968		aceB	-0.669027	7.6968
Z1539	1.73118	12.6883		Z3271	1.23879	7.69465
flgF	-2.5509	12.6883		surE	0.641546	7.69465
hdeB	-0.79909	12.6819		Z2869	-0.895303	7.68403
rtn	-0.88753	12.6819		wcaB	-1.51096	7.67162
aroF	1.02148	12.6737		Z5118	-1.24489	7.66959
Z2968	0.887525	12.6596		ybiO	-0.925999	7.62709
Z2786	-0.848	12.6108		yciF	-1.40599	7.54821
Z3043	-1.73552	12.5986		ygcM	0.887525	7.54516
uhpC	1.25701	12.5719		Z2713	-0.678072	7.52433
erfK	-0.73985	12.3143		sulA	-0.678072	7.51145
ycjG	-0.87971	12.3107		escF	-1.58496	7.50031
atpI	0.879706	12.2503		ydbH	0.641546	7.48545
yifE	1.18269	12.2233		purD	0.687061	7.48017
Z1930	-0.95606	12.2055		yjeA	0.815575	7.43652
osmY	-0.74846	12.1931		gcvT	-0.731183	7.42022
Z2605	-1.03562	12.1818		yqjG	-0.815575	7.40894
yedE	-0.774	12.1574		intH	-0.722466	7.36051
yhiI	0.895303	12.122		nanT	-1.17632	7.3363
flgH	-2.73552	12.1186		yjjU	-0.62293	7.27984
Z1921	-1.30451	12.1068		Z2852	0.739848	7.27246
ybbU	0.748461	12.0625		ydeI	-1.7137	7.26043
Z2713	-0.83188	12.0496		mdoB	0.62293	7.25414
EDL933_RS28810	0.879706	12.0405		flgJ	-2.26903	7.23508
Z1560	1.0072	11.9547		mioC	0.765535	7.18642
ybaS	-1.09761	11.9136		htpG	0.713696	7.17457
aspA	0.790772	11.8633		EDL933_RS31850	-0.765535	7.16304
ybhQ	-0.97085	11.8539		yddA	0.748461	7.16052
yqhC	0.948601	11.8239		purF	0.678072	7.11748
Z2431	-1.35614	11.7696		aspC	0.704872	7.11634
oriC	0.85599	11.7282		ybgR	-0.739848	7.11182
gcvP	0.903038	11.6576		argG	0.613532	7.10624
ygeV	0.871844	11.6216		Z4919	0.807355	7.07935
mdoB	0.731183	11.6162		Z1123	-1.28096	7.06854
gltD	0.799087	11.6144		Z2718	-2.37295	7.04769
flgC	-3.98459	11.5918		guaC	0.659925	7.02228
Z5214	2.25096	11.5452		ibpA	0.799087	7.01682
yqgC	-0.87184	11.5086		mdlB	-0.687061	7.01189
moaC	0.895303	11.4989		pykF	0.739848	6.9914
galE	0.83996	11.4634		pyrI	0.941106	6.97469
fliM	-1.70929	11.4437		mutY	0.604071	6.97062
galT	0.757023	11.4056		gcd	-0.731183	6.95468
oppB	-0.91073	11.4056		Z5978	-1.45418	6.9431
Z2875	-1.30451	11.3625		Z5930	-1.23266	6.93554
secF	-0.78241	11.3125		ampG	0.678072	6.92445
Z6024	-1.32769	11.2815		parE	0.650765	6.91721
Z6021	-0.79077	11.2604		oriC	0.695994	6.91009
nhaB	-0.74846	11.2449		mopB	0.815575	6.91009
Z2984	1.32769	11.2111		Z1843	-1.16993	6.85699
dctA	0.799087	11.1831		hha	-0.704872	6.85699
fklB	-0.774	11.1543		yidL	-1.05658	6.83565
Z2757	1.38957	11.1373		umuD	-1.10434	6.83268
Z1623	1.848	11.1181		Z2268	0.669027	6.79588
rep	0.731183	11.1169		yeaZ	0.659925	6.77728
Z1058	1.27501	11.1169		kgtP	-0.704872	6.73283
ybgE	-0.82375	11.1135		yjbR	-0.687061	6.73049
wcaF	-1.60881	11.109		Z3511	-0.85599	6.71444
Z2099	-0.80735	11.1079		proX	0.748461	6.70774
wcaM	-1.37851	11.0061		Z4650	0.613532	6.70333
gltB	0.823749	11.0004		Z5899	0.650765	6.69897
Z2387	-1.03562	10.9788		Z5102	-1.45418	6.6925
yhjOP	0.978196	10.9208		Z3931	-0.669027	6.68825
Z2301	-1.40599	10.8827		Z0372	0.678072	6.62525
intC	1.17632	10.7959		ttk	0.687061	6.62342
yleA	0.757023	10.7696		serB	0.604071	6.61083
rseC	-0.85599	10.7545		mltB	0.594549	6.60033
ydeB	-1.20163	10.7545		acrF_2	-0.807355	6.58838
ptsI	-0.81558	10.6968		yfeA	0.650765	6.49894
rseB	-0.91839	10.644		glnQ	-0.678072	6.43771
menD	-0.79077	10.5935		putA	-0.584963	6.43771
ruvB	0.748461	10.5751		Z5221	-1.11103	6.40671
Z0274	1.90304	10.5317		escR	-1.12433	6.36856
Z1678	-1.9486	10.5229		agaV	-1.98914	6.36856
yejF	-0.74846	10.466		yjdA	-0.713696	6.32883
yihM	0.948601	10.4401		yhjG	-0.85599	6.32698
dnaK	0.847997	10.4401		yiiS	-0.678072	6.31605
metR	0.871844	10.3979		yjbO	-1.15056	6.31426
yabB	0.765535	10.3516		yhcJ	-0.9855	6.266
secA	-0.75702	10.3477		yedA	-0.847997	6.23732
nrdA	0.782409	10.3098		yliG	0.659925	6.22988
EDL933_RS28860	-0.64155	10.3002		fliL	-1.52607	6.19997
ygaM	-1.59932	10.2984		Z5136	-0.970854	6.19654
Z1640	1.0635	10.2865		Z1530	-1.29278	6.18709
dut	0.739848	10.2733		ymcC	0.62293	6.16749
ydeF	-0.81558	10.2708		yneB	-0.687061	6.12726
pstA	1.25096	10.2676		ilvH	0.62293	6.12321
Z1642	0.823749	10.2557		wcaM	-1.05658	6.10846
ydgQ	-0.83996	10.251		pabB	0.62293	6.10568
flgK	-1.31034	10.2426		Z0828	1.95233	6.08355
yohJ	-1.18269	10.1831		flgI	-1.774	6.03574
lysC	0.782409	10.1415		yhjD	-0.62293	6.0348
Z1324	1.26903	10.1379		exuT	-0.831877	6.01011
dnaC	0.704872	10.0985		narU	-1.79909	6.01011
yqiA	0.687061	10.0793		amiA	0.650765	6.0013
pepA	0.748461	10.0793		focA	-0.575312	5.9914
Z2386	-0.91839	10.0793		Z0207	0.594549	5.97469
ycaO	-0.73985	10.039		EDL933_RS29040	0.565597	5.95078
ytfL	0.790772	10.0376		pyrH	0.632268	5.9393
nuoM	-0.73118	10.0227		Z3269	-0.632268	5.92812
wcaE	-1.42761	10.0146		yabB	0.584963	5.90658
ydcE	-0.73985	10.0017		gcvH	-0.704872	5.8962
dppA	-0.87971	9.90658		Z2874	0.584963	5.89279
pldB	0.731183	9.90309		artJ	0.713696	5.88606
Z1954	-0.73985	9.90309		dnaK	0.669027	5.86328
dppF	-1.11103	9.90309		yccZ	0.613532	5.85699
yjeJ	0.903038	9.89963		yehV	-0.910733	5.82974
sohB	-0.74846	9.86646		ybjE	0.695994	5.81248
yejE	-0.90304	9.82102		yiaA	-1.60881	5.78781
Z5898	-0.74846	9.767		yhiN	0.632268	5.77728
Z3272	0.871844	9.76447		yhhT	-1.02148	5.77469
tsx	0.773996	9.75696		aroE	0.545968	5.75945
ybgA	-0.86394	9.74715		blc	-1.07724	5.74232
ptsH	-0.81558	9.74473		Z3140	0.613532	5.73518
Z2100	0.992768	9.74473		Z2078	-0.669027	5.72816
yebA	-0.66903	9.74232		yhjW	0.757023	5.72354
corA	0.847997	9.74232		tar	-1.21412	5.72354
Z2438	-0.73985	9.69465		yjfY	-1.87184	5.70774
phoH	-0.75702	9.65561		yqiA	0.555816	5.70115
ubiE	0.731183	9.65561		trkH	0.565597	5.69465
ybdG	-0.65076	9.64397		Z4056	0.650765	5.68403
yafO	1.05658	9.62709		cptA	-0.565597	5.67985
yccA	-0.76553	9.61979		Z1842	-1.34483	5.66756
malT	0.713696	9.61979		yiiT	-0.632268	5.66154
Z5331	0.641546	9.59176		proM	1.22033	5.63827
Z2640	-0.82375	9.5817		agp	-0.575312	5.61979
yfhH	1.0635	9.57675		Z3623	-1.07039	5.6038
Z0721	1.70487	9.57025		Z3433	0.731183	5.58838
Z2054	-1.02148	9.54821		dniR	0.632268	5.58838
gpt	0.956057	9.54363		Z4382	0.526069	5.58838
Z2603	-0.7137	9.53611		ygeY	-1.15056	5.5784
malF	0.713696	9.4828		dcuB	-1.37295	5.56864
lepB	-0.67807	9.44855		sseB	0.536053	5.56543
Z5139	1.0635	9.41567		ycfC	0.594549	5.50585
yebH	-0.68706	9.4034		feoB	-0.536053	5.50446
ordL	1.15704	9.37469		uvrC	0.613532	5.49894
Z0347	1.11103	9.35556		Z1073	0.815575	5.48149
apaH	-0.70487	9.30016		artP	0.555816	5.48149
Z3646	-0.70487	9.28567		ilvG	0.584963	5.48017
yddM	-0.95606	9.27901		ygeT	-1.31034	5.46344
agaZ	-1.26903	9.27491		rnt	0.632268	5.46092
hisD	0.722466	9.2668		Z3768	-0.910733	5.45593
yeiN	1.48543	9.26122		fliS	-1.59932	5.41908
Z1184	1.4489	9.23062		Z5892	-0.62293	5.41908
hnr	-0.75702	9.23062		Z5896	0.799087	5.41229
yeaQ	-1.19535	9.22621		Z4318	-0.575312	5.41229
phoU	0.695994	9.21325		Z5143	-1.10434	5.40012
tyrA	0.748461	9.17587		chaB	-1.15704	5.3851
Z2565	0.765535	9.17522		yigZ	0.536053	5.383
yccJ	-1.13093	9.15552		yeaS	-0.695994	5.383
htpG	0.739848	9.14388		Z2736	0.594549	5.37572
Z1542	0.659925	9.13906		cynT	-1.31034	5.36957
pdhR	0.799087	9.12321		dut	0.565597	5.35458
ydfI	-0.88753	9.05552		ftn	-0.722466	5.35262
spy	-0.79077	9.04287		bcp	0.594549	5.33068
ycfX	-0.68706	9.02182		yojH	0.632268	5.30627
araB	1.38405	9.02182		flhA	-0.895303	5.284
Z1647	1.36737	9.02182		Z4370	0.722466	5.27409
EDL933_RS28670	-0.58496	8.97881		ybhC	0.536053	5.27084
yedA	-1.11103	8.97469		Z3513	-0.613532	5.26201
Z2150	-1.22033	8.96257		EDL933_RS28670	-0.536053	5.25964
evgS	-0.9855	8.94692		pyrB	0.847997	5.24718
yhiD	-0.91073	8.94692		Z4846	0.632268	5.24718
agaY	1.75275	8.94309		greB	0.641546	5.24642
rbsK	0.678072	8.94309		Z3955	-2.30451	5.23958
Z3507	-0.64155	8.92812		argS	0.584963	5.2204
ttk	0.695994	8.89279		recF	0.678072	5.21112
Z2714	-0.85599	8.87615		proV	0.807355	5.20621
Z4384	0.678072	8.87289		Z0078	-0.678072	5.19928
dppB	-0.848	8.86328		Z2239	-1.26303	5.17005
cfa	-0.7137	8.81816		ppiC	0.594549	5.14388
csgG	-0.66903	8.79317		hslV	0.555816	5.13253
sapC	-1.02857	8.79049		pphA	-0.807355	5.12668
ycbL	-0.68706	8.78516		Z1770	0.613532	5.1209
yhjD	-0.65992	8.77728		hycI	-0.669027	5.11407
yqjE	-0.59455	8.76195		Z4488	-1.15056	5.11014
sdaB	0.831877	8.75945		Z3159	-0.575312	5.10513
Z0337	0.933573	8.75696		Z1545	-1.68706	5.09528
galK	0.62293	8.69897		yhiR	0.565597	5.08672
Z1643	0.807355	8.68403		fabB	0.575312	5.08513
betT	-0.80735	8.67572		aceF	0.659925	5.05799
ackA	0.748461	8.67572		chaA	-0.516015	5.05306
himA	-1	8.66756		fliD	-1.16993	5.0511
Z2287	-0.69599	8.66154		Z5138	-0.748461	5.04721
ybiT	-0.66903	8.65561		ygcN	0.910733	5.03058
phnB	-1.34483	8.64589		rimI	0.584963	5.0278
yeiE	-0.65076	8.64397		yjdH	0.555816	5.00745
ydcG	-0.70487	8.62709		yajB	0.526069	5.00568
manZ	-0.7137	8.59176		Z2977	-1.76977	4.98297
sapD	-0.75702	8.57187		Z2098	-0.918386	4.96658
Z4354	0.704872	8.56864		Z3251	-0.970854	4.95861
Z1315	-1.27501	8.55752		hycB	-1.70487	4.95861
csrA	-0.85599	8.54975		pitB	-0.669027	4.95078
Z1202	0.956057	8.53611		yajK	0.555816	4.95078
ycaH	-0.72247	8.52433		yccC	0.565597	4.9431
aldH	1.17632	8.51145		malK	-0.678072	4.93554
livH	-0.68706	8.50585		pepA	0.565597	4.92082
nikA	0.739848	8.4908		fliH	-1.38957	4.91721
yigZ	0.62293	8.48945		purU	0.545968	4.89963
nanT	-1.12433	8.47108		pta	0.613532	4.88941
yhaO	0.687061	8.4437		stcE	-0.757023	4.86646
recF	0.713696	8.4437		fliI	-1.43829	4.84771
nrdB	0.678072	8.43771		ybaJ	-0.713696	4.83268
yciB	-0.83188	8.43652		EDL933_RS28665	-0.516015	4.82974
feoB	0.669027	8.43415		yedK	-1.20789	4.81816
yciL	-0.62293	8.40782		ygfS	-1.39506	4.79588
Z2679	-0.848	8.40782		ugd	-0.757023	4.77989
Z2967	0.863938	8.40671		yjeB	0.516015	4.76955
yjbK	0.650765	8.39903		aceK	-0.613532	4.76447
fabB	0.678072	8.39794		Z0395	-1.18903	4.76195
yjjA	0.687061	8.37779		chpA	-0.659925	4.75449
yciC	-0.62293	8.37469		yjbB	0.565597	4.74715
htrL	0.722466	8.36754		mglC	-0.565597	4.74715
moaA	0.731183	8.35655		proW	0.565597	4.73755
cesD	-0.86394	8.32698		Z2875	-0.823749	4.7122
Z2149	-0.95606	8.30715		ytfM	0.505891	4.70553
yjgI	0.722466	8.27165		Z6075	-0.650765	4.67572
yihW	0.757023	8.24949		Z3604	-0.545968	4.64975
dnaN	0.669027	8.22621		yihM	-0.799087	4.64207
greB	0.782409	8.22257		Z1562	-1.16993	4.63639
ygjN	1.09761	8.21183		panB	0.516015	4.63451
ygbD	-1.07039	8.21183		iclR	0.526069	4.61979
slyA	-0.62293	8.21112		yqaB	0.575312	4.61261
nuoN	-0.63227	8.20761		gltX	0.565597	4.59517
bioD	-0.66903	8.19791		Z1565	-0.879706	4.59007
Z1207	1.11103	8.19044		ydaO	0.575312	4.5784
mazG	-0.62293	8.18509		Z0469	-0.475085	4.57675
sppA	-0.65076	8.18509		nusB	0.536053	4.56864
fnr	-0.7137	8.18243		fadR	0.505891	4.56703
Z2421	-0.96347	8.15058		Z2085	-0.948601	4.55752
xylA	0.799087	8.13312		Z2362	-0.604071	4.54975
acnA	-0.62293	8.12148		Z6017	-1.38957	4.54975
lysU	0.695994	8.10513		purB	0.575312	4.54668
Z4018	-1.04264	8.10513		ylaC	0.604071	4.53018
Z5474	1.22033	8.09745		mltA	0.505891	4.52143
rplT	-0.68706	8.08725		Z1134	-0.713696	4.51428
aslA	0.83996	8.07728		yejL	-0.526069	4.51145
Z2272	-0.75702	8.07417		Z1245	-1.12433	4.50169
yfiA	0.757023	8.05257		araH_A	-1.53107	4.50169
agaV	-1.77821	8.04915		ycdX	0.526069	4.4698
argG	0.650765	8.04191		yehU	0.604071	4.46218
yjcH	1	8.03386		ycbW	-0.485427	4.45593
yjeP	-0.61353	8.01457		phrB	-0.575312	4.45469
Z3311	-0.65992	8.00218		trxB	0.545968	4.45346
sdiA	-0.75702	7.96658		tktA	0.555816	4.44612
hisA	0.62293	7.92082		Z5009	0.505891	4.44009
Z5140	0.941106	7.90309		yjjG	0.536053	4.43063
modA	-0.82375	7.89963		nrdH	-0.536053	4.42481
Z2755	-0.61353	7.89279		Z4384	0.516015	4.41341
hisG	0.704872	7.83565		Z2374	-2.23266	4.41117
Z2250	-1.0635	7.82681		aas	0.475085	4.38934
ygiW	-0.64155	7.7986		yjjK	0.526069	4.38091
hopD	1.22651	7.78516		aceA	-0.632268	4.37779
espA	-1.22033	7.77211		ygiW	-0.650765	4.37779
yhiM	-0.68706	7.76955		flgA	-0.847997	4.36653
ptr	-0.63227	7.75696		talB	0.545968	4.35067
ycaQ	-0.65992	7.75203		aroH	0.485427	4.32239
murB	0.604071	7.7167		hrpA	0.526069	4.29499
hslV	0.632268	7.70997		sapD	0.526069	4.29243
Z2077	0.731183	7.6925		Z1542	-0.505891	4.29073
prc	-0.68706	7.69037		Z0319	0.526069	4.28483
Z1203	0.799087	7.68825		ycjX	0.526069	4.28316
mopB	0.863938	7.67778		wzy	0.641546	4.25571
yabI	-0.66903	7.67366		yecP	0.475085	4.24718
yqjC	-0.64155	7.66354		atpI	0.536053	4.24718
phrB	-0.70487	7.66154		yggB	-0.584963	4.24185
rcsC	-0.64155	7.66154		prfC	0.516015	4.24185
tolA	-0.63227	7.6517		pspF	0.516015	4.23882
Z2085	1.09761	7.64397		speB	-0.485427	4.23582
Z2863	-0.7137	7.63639		yhbH	-0.594549	4.2321
Z5117	-1	7.63639		Z0005	0.799087	4.22113
Z0336	1.20163	7.63264		Z0308	-0.536053	4.21896
ybeN	-0.58496	7.62709		Z5137	-0.815575	4.21824
hemK	-0.75702	7.62709		Z4385	0.594549	4.21824
tyrU	0.669027	7.61083		Z1124	-0.687061	4.21681
flgJ	-2.25701	7.58336		mopA	0.584963	4.21112
Z3126	-0.61353	7.5784		ybjM	-1.14405	4.21112
ehxA	0.62293	7.56225		yadC	-0.678072	4.20135
talB	0.659925	7.55752		ybeA	0.545968	4.1945
glgP	-0.65992	7.54975		pstA	0.748461	4.19314
chuU	-0.65076	7.53313		ytfK	-0.847997	4.19246
argI	1.09761	7.52433		Z2421	-0.669027	4.19044
purF	0.641546	7.52288		ybbF	0.485427	4.17587
Z5163	1.23266	7.51856		hycE	-0.722466	4.17263
yegH	-0.65992	7.50864		dppC	-0.545968	4.16558
sapB	-0.83996	7.4908		vacJ	0.495695	4.16115
infC	-0.65992	7.48017		fliZ	-1.12433	4.16115
mopA	0.704872	7.48017		yaiM	0.565597	4.16115
ydaL	-0.66903	7.47886		amyA	-0.526069	4.16115
Z1888	-1.05658	7.451		chpR	-0.555816	4.14206
terA	0.641546	7.44977		yfdC	-0.831877	4.12784
yihI	0.575312	7.44977		flhB	-1.53107	4.12726
Z4488	-1.30451	7.44855		yqjI	0.594549	4.10624
yeeA	0.62293	7.42366		yfdE	-1.65535	4.09528
rph	0.823749	7.41229		yjiO	-0.704872	4.09528
ydfH	-0.65992	7.40671		Z2879	0.495695	4.0942
msbA	-0.62293	7.39577		ybaS	0.584963	4.08831
Z1126	0.970854	7.38934		rnc	0.505891	4.08513
cydC	-0.58496	7.38616		yebL	0.632268	4.065
Z4858	-0.83188	7.38616		pcnB	0.536053	4.05355
ilvG	0.62293	7.37469		asnS	0.536053	4.05355
ydjA	-0.59455	7.36452		yhcH	-0.815575	4.05355
asnC	0.790772	7.35952		malZ	-0.454176	4.05355
feoA	0.823749	7.35853		nrdI	-0.526069	4.05208
Z4695	0.695994	7.34872		Z2395	-0.782409	4.04915
flgI	-1.8679	7.34872		cysB	0.555816	4.04866
malG	0.713696	7.3363		pqqL	0.62293	4.04576
yfiB	-0.87971	7.33255		yeiR	0.464668	4.04239
purD	0.62293	7.32331		Z1058	0.831877	4.03058
prfA	-0.65992	7.32057		acrR	0.505891	4.01863
Z5613	0.895303	7.30364		ygaH	0.505891	3.99568
shiA	0.613532	7.29757		ybfE	0.632268	3.9914
nuoH	-0.5656	7.25727		ydfI	-0.575312	3.9914
ycaD	1.02148	7.25337		nei	0.464668	3.98716
Z4489	-0.72247	7.24184		accA	0.516015	3.98716
yacE	0.613532	7.24033		hycC	-1	3.97469
terA_2	0.62293	7.22694		yebM	0.485427	3.96658
Z0067	0.584963	7.1986		yjhT	-0.575312	3.96658
Z5485	0.85599	7.1986		yfcB	0.495695	3.95861
Z3271	1.09761	7.16749		escS	-0.910733	3.95468
yhcG	0.807355	7.16685		fabF	0.516015	3.9431
hydG	0.713696	7.16622		grpE	0.505891	3.9431
rcsA	-0.61353	7.15927		fumB	-0.815575	3.9431
yjjI	1.0072	7.15552		osmB	-0.823749	3.93181
pepQ	0.613532	7.13906		aidB	-0.613532	3.92812
manY	-0.65992	7.12552		Z2187	-0.695994	3.92812
yejL	-0.60407	7.07935		ydfG	-0.526069	3.92445
yqjI	0.704872	7.07779		sfmD	-1.32769	3.92082
wecC	-0.59455	7.07728		rnb	0.505891	3.91721
ybaY	-0.60407	7.07366		yqcD	0.454176	3.91364
ydeI	-1.38405	7.06854		Z1071	0.443607	3.91009
Z5225	1.83592	7.06702		fliT	-1.21412	3.89279
wcaB	-1.48027	7.04335		feoA	-0.678072	3.89279
nuoJ	-0.61353	7.02457		adiY	-0.918386	3.88273
yejA	-0.62293	7.01412		yjjV	-0.485427	3.87943
hisC	0.704872	7.01144		hdeB	0.495695	3.8729
fpr	0.632268	7.00612		thrA	0.545968	3.85078
sepQ	-0.9782	6.99568		holC	0.575312	3.84466
uxaB	-1	6.97062		cmk	0.485427	3.84164
adhE	-0.76553	6.89279		yhjC	-0.505891	3.83565
Z4353	-1.0072	6.88273		yfiP	0.575312	3.81531
Z2182	-0.90304	6.87289		ygfB	0.545968	3.80967
yigI	0.62293	6.84164		cybC	0.545968	3.80134
ygeT	-1.34483	6.83268		ybbY	-1.28688	3.80134
Z2751	0.659925	6.82102		ureG	0.454176	3.7986
Z2789	-0.66903	6.82102		Z1568	-0.443607	3.7986
xseA	-0.72247	6.81531		ureF_2	0.464668	3.79588
Z2286	-1.02148	6.81248		ybhP	-1.08406	3.79588
Z3408	-0.75702	6.80967		malM	-0.516015	3.79588
Z1169	0.748461	6.80967		Z5884	0.526069	3.79588
Z2788	-0.67807	6.80687		yjgD	0.565597	3.78252
yafP	1.54102	6.8041		yraQ	-0.575312	3.77469
Z4865	-0.81558	6.79049		ureA_2	0.555816	3.767
ydgC	-0.74846	6.78516		fes	0.495695	3.76195
rffG	-0.66903	6.77469		wbdO	0.594549	3.75696
yedU	0.773996	6.77469		hemL	0.485427	3.75696
cpdB	0.565597	6.76955		fimE	-1.03562	3.75449
ycfR	0.687061	6.74958		wbdR	0.545968	3.73283
Z3647	-0.67807	6.73518		Z4949	-0.555816	3.72584
thiC	0.823749	6.73283		yibF	0.495695	3.72354
yjeA	0.782409	6.73283		yjbQ	-0.526069	3.72354
yjcG	0.695994	6.72354		yjdE	-1.1375	3.7167
serC	-0.62293	6.7167		ymfC	0.536053	3.71444
Z2573	-0.848	6.70997		Z2755	-0.443607	3.69897
lpxM	-0.47508	6.70774		Z4126	-0.757023	3.69465
espF	-1.0072	6.70553		ydcP	0.432959	3.69037
ycbK	-0.7137	6.69897		Z0491	-1.11103	3.68825
Z5522	0.918386	6.67366		yciI	0.505891	3.68194
Z2636	-0.62293	6.67162		gyrA	0.495695	3.67572
yidF	1.16993	6.66154		Z2084	-1.40054	3.67366
yigM	0.62293	6.64975		yohJ	-0.659925	3.67366
Z3513	-0.69599	6.64975		dppD	-0.604071	3.67366
btuR	-0.65992	6.63639		sms	0.464668	3.67366
gspL	-0.51602	6.62342		yqhC	0.555816	3.65561
Z3973	0.659925	6.60555		yljA	0.584963	3.64782
ptsG	-0.62293	6.60033		mreD	0.584963	3.64782
yabC	0.613532	6.60033		dnaE	0.505891	3.64016
crr	-0.61353	6.58503		Z3982	-0.641546	3.63639
rfaH	0.757023	6.57349		Z3657	-0.495695	3.62709
csgD	-0.59455	6.57349		moaA	0.485427	3.62709
rpmI	-0.72247	6.56864		pepQ	0.475085	3.62525
Z3620	0.565597	6.56543		'yeaJ	-0.575312	3.62525
Z2322	-0.62293	6.56225		ybhM	-2.02148	3.6216
yggE	0.594549	6.55752		Z1289	-0.847997	3.61798
ibpB	1.0635	6.54975		flgL	-0.650765	3.61798
deoC	0.555816	6.54061		thiM	-0.713696	3.60906
yccZ	-0.58496	6.53611		Z3058	-1.01436	3.59346
yagZ	0.62293	6.53462		topB	0.485427	3.59346
hcaR	0.963474	6.53462		dppB	-0.565597	3.59176
kduI	0.722466	6.5157		yeaD	0.485427	3.58838
modF	-0.62293	6.48678		yibQ	0.475085	3.55129
trpA	-0.85599	6.47756		kdsB	0.454176	3.54975
btuE	-0.66903	6.46471		ycfR	0.536053	3.54516
yjaB	1.18903	6.42946		cysS	0.464668	3.53611
yidQ	-0.59455	6.42829		yrdB	0.485427	3.53165
ybiF	-1.0072	6.41567		malG	-0.604071	3.53018
EDL933_RS28995	-0.46467	6.40012		Z2054	-0.669027	3.52871
yohC	-0.79909	6.38828		chuU	0.475085	3.52578
mioC	0.584963	6.38195		Z2503	-0.941106	3.51428
malP	0.536053	6.37572		selA	0.432959	3.51428
proX	-0.7137	6.36251		EDL933_RS28640	-0.422233	3.51145
Z1609	0.669027	6.36151		yejO	-0.495695	3.51145
yifB	0.748461	6.34775		yqjE	-0.475085	3.51004
Z3495	1.1635	6.34008		yrdC	0.516015	3.50031
dld	-0.66903	6.33724		bolA	-0.594549	3.50031
Z0022	1.22033	6.3279		tnaB	-0.925999	3.49894
galR	-0.61353	6.32606		Z1072	0.454176	3.49485
fliH	-1.52105	6.32606		Z3395	0.432959	3.4908
dgkA	0.604071	6.30627		fcI	0.575312	3.48678
Z3587	0.555816	6.30103		wbdN	0.695994	3.48149
espB	-1.07724	6.28735		tyrS	0.485427	3.47366
kdgK	0.659925	6.28316		yleA	0.454176	3.47366
Z2210	0.757023	6.26922		Z1195	-0.485427	3.45593
Z2542	-0.74846	6.266		ybhQ	-0.565597	3.45223
Z2239	-1.44361	6.2644		yqhD	0.464668	3.44977
yidS	1.3505	6.24718		Z1768	-0.659925	3.4389
entC	0.594549	6.23882		yjeM	-0.704872	3.43771
espD	-1.28096	6.23807		ygfU	-1.60881	3.43533
hisB	0.594549	6.22694		hemF	0.516015	3.42481
narU	-1.73985	6.22548		yhiP	-0.641546	3.4168
Z0402	0.695994	6.20831		treA	-0.863939	3.4168
folE	-0.7137	6.19791		pldA	0.443607	3.41567
yjbB	0.613532	6.19518		yceA	0.443607	3.41341
yhjR	0.565597	6.19382		manC	0.604071	3.41229
Z4386	0.650765	6.17914		mrdA	0.485427	3.4034
artQ	-0.63227	6.17134		Z1573	-0.604071	3.39794
Z3588	-0.66903	6.16941		Z2200	1.1375	3.39469
hns	-0.60407	6.16178		Z2976	-1.04264	3.39362
xylF	1.93734	6.15243		kup	-0.432959	3.39362
ybbP	-0.60407	6.14569		yohI	-0.669027	3.39147
yifA	-0.53605	6.14086		sapB	0.505891	3.39147
Z0635	1.02857	6.13608		yjaD	0.432959	3.37779
mdlB	-0.59455	6.13136		cmr	-0.505891	3.37779
nfrA	0.545968	6.12148		sdaA	0.464668	3.37675
arcB	-0.53605	6.12148		ybhI	-1.32769	3.37572
Z1942	-0.53605	6.10458		fliN	-1.7866	3.36856
ybdB	-0.57531	6.10458		fliK	-0.85599	3.36452
yneH	-0.60407	6.10347		Z1863	0.536053	3.36051
prpB	-1.5509	6.09963		yfjD	0.432959	3.3363
yaiB	-0.69599	6.08778		menA	0.443607	3.32698
yfaO	-0.75702	6.08778		hycA	-2.04963	3.32698
cydB	-0.57531	6.08302		recN	-0.464668	3.32606
ampC	0.782409	6.07469		Z1617	-0.516015	3.32239
ycjI	-0.78241	6.06803		Z2983	-1.49057	3.31158
mutM	0.678072	6.06098		purN	0.62293	3.30364
yccY	-0.57531	6.05998		ureB_2	0.495695	3.30016
yecI	0.584963	6.04915		sfcA	0.536053	3.29671
Z2633	-0.53605	6.04915		cbpA	-0.475085	3.28651
ynhG	-0.52607	6.04479		sieB	-1.32769	3.27984
osmE	-0.86394	6.04383		Z1845	-0.790772	3.27819
Z0325	0.799087	6.04335		glpG	0.411426	3.27819
ybeU	1.33914	6.03763		entC	0.475085	3.26043
rnb	-0.5656	6.0348		dnaB	0.485427	3.26043
sdhB	0.536053	6.03012		Z0397	-0.9855	3.25964
yehZ	-0.86394	6.02595		yadH	-0.464668	3.25964
ydeK	-0.72247	6.01637		Z1798	-0.678072	3.24872
Z1170	0.823749	6.01637		xylG	-0.85599	3.24872
eae	-0.9855	6.00745		ansA	0.400538	3.24642
upp	0.565597	6.00261		galK	0.454176	3.24565
yeiC	1.95233	6		pssA	0.443607	3.24109
Z5691	1.23879	5.97881		yiaE	0.495695	3.24109
yhhJ	-0.60407	5.97469		ybbK	-0.443607	3.24109
yicM	-0.61353	5.97469		ampC	0.641546	3.23958
Z1863	-0.73118	5.97469		yjfR	0.695994	3.23882
Z4776	0.62293	5.97062		proQ	0.545968	3.23882
trg	-0.78241	5.97062		prpD	-1.19535	3.23359
chpR	-0.58496	5.95861		Z5900	0.443607	3.22988
Z3107	-1.30451	5.95078		Z1089	-0.584963	3.22988
sfmC	1.52607	5.93181		chuX	0.464668	3.22695
Z4237	0.62293	5.90658		srmB	0.485427	3.22185
Z4217	-0.82375	5.90309		Z0343	-0.659925	3.21968
ygfS	-1.49057	5.89279		Z3587	0.411426	3.21681
ydiJ	-0.60407	5.86328		murE	0.495695	3.21538
yecD	-0.7137	5.86328		smpB	0.422233	3.21467
yohK	-0.59455	5.84771		Z5745	0.613532	3.21467
fhuB	-0.61353	5.83565		yohK	-0.454176	3.21396
manX	-0.60407	5.83268		pyrF	0.432959	3.20761
Z1538	0.659925	5.83268		pheS	0.454176	3.1891
Z3140	0.536053	5.83268		ribB	0.464668	3.18842
Z2165	-1.01436	5.82681		Z1178	-0.505891	3.17005
panB	0.526069	5.82681		rpmE	0.411426	3.16685
apbA	0.536053	5.82681		tdcC	-0.650765	3.16304
Z1211	0.565597	5.82102		yifK	0.400538	3.14691
ybeC	-0.73985	5.81248		Z1319	0.454176	3.14569
ybdO	1.32769	5.80967		Z5347	0.495695	3.11862
Z0722	0.823749	5.80687		Z1549	-0.604071	3.11805
escD	-0.87971	5.80134		yjeK	0.454176	3.11407
ygaA	0.85599	5.7986		holD	0.555816	3.11295
yhhN	0.516015	5.7986		efp	0.443607	3.1107
Z5177	0.687061	5.78781		yafC	0.475085	3.1107
Z2501	-0.9486	5.77469		fadB	-0.536053	3.1107
yieN	0.526069	5.76195		purT	0.432959	3.11014
hisH	0.575312	5.74473		acrF_1	-0.516015	3.11014
kgtP	-0.58496	5.73993		cyoD	-0.432959	3.10958
ecnB	-1.59932	5.73993		malF	-0.526069	3.10791
malZ	-0.50589	5.73993		Z1574	-1.09085	3.10018
pta	0.650765	5.73755		Z0262	-0.505891	3.09528
aroA	-0.74846	5.72816		yhcM	0.400538	3.09474
ydgB	-0.5656	5.72816		ygbO	0.536053	3.09474
nrdF	-0.65076	5.69465		galM	0.454176	3.08566
minE	-0.53605	5.67985		yecT	-1.0635	3.08145
Z6074	-0.66903	5.67366		yhiM	-0.495695	3.07831
yjeB	0.516015	5.67366		yfcG	-0.992768	3.07417
Z2268	-0.65076	5.67162		ureG_2	0.432959	3.07366
gntT	0.584963	5.66354		ptsG	-0.475085	3.07366
sucD	0.565597	5.65956		yihN	-1.02148	3.05799
yhbZ	0.641546	5.64782		Z1773	-0.536053	3.05799
sapF	-0.62293	5.63451		Z3933	-0.704872	3.04866
pdxA	-0.774	5.62709		oppD	-0.411426	3.04576
sucA	0.565597	5.62525		eutI	-1.05658	3.04383
hypE	-0.65076	5.6073		cyaY	0.475085	3.03386
Z5104	-1.04963	5.6073		yjaG	0.400538	3.03198
Z1797	-0.96347	5.60206		ubiG	0.400538	3.03152
gadA	-0.5656	5.59176		ilvE	0.432959	3.02273
chpA	-0.66903	5.5784		yjeR	0.594549	3.01863
ymjA	-0.76553	5.57512		Z1563	-0.739848	3.01818
EDL933_RS28620	0.641546	5.57512		Z0640	0.495695	3.00436
potB	-0.53605	5.57512		apt	0.526069	3.00436
Z3401	1.20163	5.56703		yggJ	0.411426	3.00305
ygjP	0.594549	5.56225		Z3769	-0.815575	3.00261
dnaA	0.565597	5.5544		Z3912	0.411426	3
hycB	-1.76129	5.54212		yhjH	-1.28688	3
Z5616	1.43296	5.51145		Z2756	0.411426	3
Z5930	-1.0072	5.48812		tldD	0.432959	3
Z5428	1.38405	5.45718		fldA	0.516015	3
icc	0.545968	5.451		ybhE	0.454176	2.99568
Z5475	1.3505	5.43771		Z0516	0.400538	2.99568
yciM	-0.51602	5.43652		Z1130	-0.604071	2.99568
mltB	0.495695	5.43533		Z4454	-0.62293	2.9914
ynaJ	-0.57531	5.42713		ypfI	0.400538	2.9914
Z1205	0.773996	5.41794		yqjC	-0.411426	2.9914
holA	-0.65076	5.41229		gltA	-0.485427	2.98716
purR	-0.51602	5.41229		fba	0.464668	2.97881
Z1569	-0.62293	5.40121		Z0065	-0.650765	2.97469
waaP	-0.53605	5.38934		cheR	-0.948601	2.97062
ydbD	-0.67807	5.37469		Z3990	0.422233	2.96658
sodA	0.584963	5.37469		Z2758	-0.516015	2.96658
hflC	-0.54597	5.37161		ycdY	0.389567	2.96257
Z4385	0.650765	5.36552		ureE	0.400538	2.96257
yigP	0.565597	5.35164		Z3676	-0.526069	2.96257
Z2379	-1.07724	5.35067		ybiX	0.495695	2.95078
cobB	-0.59455	5.32331		xthA	0.400538	2.95078
yhbE	0.739848	5.32331		ftsL	0.475085	2.95078
lgt	-0.52607	5.32331		Z2045	0.432959	2.94692
escF	-1.23266	5.32148		Z3555	0.454176	2.94692
yjcF	2	5.29243		nuoB	0.422233	2.9431
yejM	-0.57531	5.29243		yceC	0.526069	2.9431
menC	-0.54597	5.28904		ydbD	-0.516015	2.9431
carB	0.641546	5.28567		Z1305	0.432959	2.9393
Z1140	0.678072	5.2815		crl	0.454176	2.9393
yidZ	0.545968	5.27737		Z6021	-0.422233	2.9393
rffH	-0.53605	5.27327		hemE	0.454176	2.93554
yafA	0.526069	5.26922		proS	0.432959	2.93181
nuoL	-0.50589	5.24565		Z5488	0.659925	2.93181
Z4874	0.863938	5.23582		glpD	-0.464668	2.93181
Z3911	0.659925	5.21896		Z2431	-0.632268	2.92445
hflK	-0.53605	5.20481		Z2636	0.454176	2.92445
ydcP	-0.52607	5.20343		yrfF	0.400538	2.92082
holD	0.575312	5.19518		topA	0.432959	2.91364
ydaA	-0.58496	5.19382		murC	0.422233	2.91364
Z2362	-0.62293	5.18709		Z4881	-0.773996	2.90658
pyrB	0.739848	5.18709		hydN	-1.20163	2.90309
Z5619	0.632268	5.18376		intP_2	-0.847997	2.89963
Z1544	1.97085	5.1831		yihK	0.475085	2.8962
ybhO	-0.83188	5.16052		nlpA	-0.475085	2.8962
yjiJ	-0.59455	5.15989		yehS	0.389567	2.89279
leuV	1.09761	5.1349		Z1870	-0.678072	2.8729
aslB	0.823749	5.1343		ampD	0.454176	2.86967
Z1644	0.687061	5.1343		rhlB	0.432959	2.86967
ybhS	-0.60407	5.11634		Z1534	-0.641546	2.86967
fdx	-0.48543	5.10846		Z2150	-0.650765	2.86328
Z0275	1.16993	5.10735		Z1846	0.575312	2.85699
Z1645	0.678072	5.10624		ybhN	-1.35614	2.85387
surA	-0.52607	5.098		thrS	0.464668	2.85078
Z2196	-0.65992	5.09366		Z1537	-0.871844	2.84771
Z0370	0.722466	5.09313		Z1547	-1.15056	2.84466
endA	0.847997	5.08672		EDL933_RS28855	0.378512	2.83565
glmS	0.526069	5.07572		Z1955	0.389567	2.83565
Z4150	0.495695	5.07572		cydD	0.422233	2.83565
deoA	0.495695	5.07572		Z6027	-0.748461	2.83565
Z3589	-0.59455	5.07366		EDL933_RS28875	0.378512	2.82974
Z2519	-0.5656	5.06702		Z4832	-0.432959	2.82681
crl	-0.54597	5.06449		Z2389	0.454176	2.82391
mdoG	-0.55582	5.04964		dapB	0.389567	2.82102
yjiD	0.739848	5.04		Z2917	0.411426	2.82102
flgA	-0.87184	5.03386		ruvC	0.422233	2.82102
yjfZ	1.14405	5.02687		tap	-1.02148	2.81531
yedI	-0.67807	5.01863		erfK	-0.378512	2.80967
ycbW	-0.47508	5.01547		recJ	0.422233	2.80688
Z5162	3.18903	5.01233		fimB	0.526069	2.80134
Z0324	0.565597	5.00701		ssrS	-0.970854	2.79317
Z2716	-0.48543	4.9914		ydhE	-0.454176	2.79317
Z0339	0.536053	4.98716		ybgO	-0.739848	2.78781
Z4799	0.485427	4.98297		yqjH	0.389567	2.78516
galS	0.748461	4.97881		prc	0.443607	2.77469
ygeG	1.54597	4.97469		thiC	0.594549	2.76955
ubiX	-0.52607	4.96257		yihA	0.378512	2.76447
chaB	-1.04264	4.95861		Z0980	-0.475085	2.76447
hdeA	-0.5656	4.95078		gloA	0.411426	2.76195
pdxY	-0.5656	4.94692		hemH	0.411426	2.75696
yhcQ	0.731183	4.9393		flgN	-0.604071	2.75203
yaeC	-0.58496	4.92082		ycdZ	0.555816	2.75203
ybhJ	0.739848	4.92082		thrC	0.475085	2.74232
Z1297	-0.4957	4.92082		mdh	0.485427	2.73518
ygjE	0.604071	4.91721		yhiO	-0.863939	2.73518
Z1060	0.594549	4.91721		Z4876	-0.956057	2.73518
Z5102	-1.07039	4.8962		ylcB	-1.07039	2.73283
tar	-1.04264	4.8962		Z4400	0.443607	2.73049
yhhM	0.526069	4.8962		purC	0.411426	2.72816
ybjW	0.815575	4.8962		yciV	0.389567	2.72584
Z5766	-0.51602	4.87615		yrbL	0.389567	2.72354
yfcA	-0.57531	4.86646		galU	0.400538	2.72125
yqhE	0.526069	4.86328		pcm	0.475085	2.71897
srmB	0.555816	4.86012		pepT	-0.356144	2.7167
proV	-0.68706	4.84164		Z1766	-0.669027	2.70774
Z5009	0.495695	4.83863		trpE_1	0.613532	2.70553
pntB	-0.50589	4.82102		yebA	0.389567	2.69897
Z2090	-0.61353	4.81531		yggE	0.475085	2.69897
mdh	0.545968	4.80967		gppA	0.422233	2.68825
Z1072	-0.53605	4.80687		fabZ	0.454176	2.68403
ycgN	-0.4957	4.79588		ybeK	0.422233	2.68194
Z1325	1.51096	4.79049		visC	0.378512	2.67778
eco	0.526069	4.78781		purK	0.422233	2.67778
atpB	0.545968	4.77989		Z3132	-0.411426	2.67778
tatA	0.475085	4.75696		Z2632	-0.411426	2.67778
wzzB	-0.46467	4.74958		pth	0.432959	2.67572
fldA	0.594549	4.74473		prfA	0.422233	2.67366
ribB	0.516015	4.73518		focB	-0.475085	2.67366
btuD	-0.50589	4.72354		yeaB	0.464668	2.66154
yihL	0.739848	4.71897		cysM	0.411426	2.65758
prlC	0.505891	4.70334		yhgG	-0.516015	2.65758
rfaG	-0.48543	4.6925		Z3121	-0.678072	2.65561
yehU	0.575312	4.69037		Z2501	-0.678072	2.65365
escU	-0.59455	4.68825		Z2813	-0.963474	2.65365
rrlD	1.27501	4.67778		qseF	0.367371	2.6517
ruvC	-0.50589	4.66756		yibL	0.367371	2.64589
glyA	0.526069	4.66154		Z3595	-0.871844	2.64589
glgA	-0.50589	4.66154		Z1539	-1.33914	2.64016
rbsD	0.659925	4.65561		fruA	-0.464668	2.63827
trxC	0.545968	4.63639		Z5214	1.31034	2.63639
lldD	0.604071	4.6216		tig	0.422233	2.63264
yiiU	0.641546	4.61439		Z0202	0.516015	2.63078
escT	-0.5656	4.61439		fimD	-0.823749	2.61979
ygjU	-0.59455	4.60907		Z0957	-0.594549	2.61979
solA	-0.46467	4.60907		oppF	-0.400538	2.61261
gldA	0.526069	4.60555		ppiB	0.411426	2.60906
ugpQ	0.495695	4.6038		gpt	0.443607	2.60555
yeaS	-0.65992	4.60033		ybgE	-0.464668	2.60206
Z3757	-0.47508	4.60033		ybeC	-0.505891	2.60206
hupA	-0.52607	4.60033		ureC	0.400538	2.59346
Z2806	0.575312	4.5986		wbdQ	0.545968	2.58336
yhfC	-0.47508	4.5986		Z3759	0.400538	2.5817
ydjZ	-0.87971	4.59517		speF	-0.650765	2.5784
yccF	-0.80735	4.59176		argB	0.526069	2.55909
hybC	0.505891	4.58838		fliR	-0.871844	2.55752
yigC	0.485427	4.58838		Z3512	-0.613532	2.55596
yeaZ	-0.48543	4.58838		rcsF	0.367371	2.5544
Z1565	0.739848	4.5867		Z3589	0.411426	2.54975
uxuR	0.545968	4.58503		Z3614	-1.18269	2.54821
recQ	0.443607	4.57675		purM	0.400538	2.54668
treB	1.02857	4.56543		tatC	0.356144	2.54516
cyoD	-0.46467	4.56543		Z3065	0.807355	2.5391
sodC	-0.65992	4.55752		Z5901	0.422233	2.53611
yiaD	0.713696	4.55595		yjgP	0.378512	2.53611
Z1543	1.48026	4.55129		stpA	0.485427	2.52724
gspS	-0.44361	4.54975		dacA	0.411426	2.52724
cyoE	-0.4957	4.54821		mukF	0.367371	2.52578
alaT	1.1635	4.53611		Z0956	-0.594549	2.52433
tdcA	1.64616	4.52871		yjfH	0.367371	2.52288
tyrP	0.748461	4.52724		ynhD	0.400538	2.52288
ansP	-0.65076	4.51999		yejK	0.400538	2.51999
Z1419	1.4489	4.51856		Z6076	-0.941106	2.5157
Z3775	-0.4957	4.51713		ucpA	0.443607	2.51428
yqgF	-0.4957	4.51286		Z1548	-0.650765	2.51145
frvR	0.782409	4.51004		ubiC	0.400538	2.50585
Z3297	-0.52607	4.51004		dcp	0.389567	2.50585
Z2186	-0.63227	4.50584		pepP	0.389567	2.50446
trpT	0.978196	4.49757		gef	-0.389567	2.50446
Z5138	0.632268	4.4828		ydiE	0.464668	2.50446
Z0243	1.13093	4.48017		ylaD	-0.575312	2.50446
ppc	-0.51602	4.46725		yneI	0.495695	2.50031
yjgD	0.485427	4.45593		cheZ	-0.632268	2.50031
celA	-0.67807	4.451		yeiG	0.400538	2.49894
frvX	0.773996	4.44009		Z3162	-0.432959	2.49894
Z5079	0.555816	4.43415		tyrR	0.367371	2.49214
cspD	-0.59455	4.42946		ureC_2	0.389567	2.4908
sbp	0.918386	4.42946		yegB	-0.505891	2.4908
yciK	-0.50589	4.42481		ygfY	0.378512	2.48945
manA	-0.4957	4.42366		fumC	-0.378512	2.48945
Z3916	0.757023	4.42251		pgk	0.411426	2.48545
yhhF	0.475085	4.42022		deoD	0.389567	2.48413
ydbH	-0.47508	4.41908		Z2851	0.356144	2.48413
envR	1.5509	4.41005		Z1929	-0.378512	2.48413
fliZ	-1.10434	4.41005		rbsC	-0.704872	2.47366
yjfM	1.41684	4.40121		yccV	-0.344828	2.46597
Z2093	0.831877	4.39794		motA	-1.03562	2.45842
yecA	-0.54597	4.38828		yidQ	-0.378512	2.45593
Z2291	-0.59455	4.38722		recC	0.389567	2.44855
amiA	0.505891	4.38722		dgt	0.344828	2.4437
fhuE	-0.60407	4.38091		dsrA	-5.05137	2.44009
rfaD	0.505891	4.36856		intP_1	-1.45943	2.42829
Z2151	-0.81558	4.36653		yaeJ	0.555816	2.42713
fliG	-0.93357	4.35952		ydiC	0.422233	2.42481
yciS	-0.48543	4.35067		chuW	0.443607	2.42481
cls	-0.43296	4.33819		Z1020	0.367371	2.42481
plsB	-0.47508	4.33819		trmA	0.389567	2.42481
yiiO	0.443607	4.32698		sopA	0.356144	2.42366
yjdB	-0.63227	4.32606		toxB	0.505891	2.42366
dapF	0.464668	4.32148		EDL933_RS28810	0.411426	2.42366
ycgR	-0.9782	4.31158		rcsC	0.411426	2.42022
EDL933_RS28855	0.422233	4.31069		clpP	0.389567	2.42022
Z4862	-0.73985	4.30277		hscA	0.400538	2.41567
topA	-0.47508	4.2993		Z2121	-0.545968	2.41567
fabH	-0.4957	4.29328		Z2038	-2.61589	2.41229
yncB	-0.79077	4.284		Z4000	0.695994	2.41229
ycfJ	0.695994	4.28067		envY	-0.713696	2.40671
Z1579	0.62293	4.27572		murB	0.389567	2.4034
tatC	0.475085	4.266		gspG	-0.389567	2.4023
Z5488	0.933573	4.2636		rnhB	0.432959	2.39903
Z0262	0.505891	4.26043		potA	0.367371	2.39686
Z1200	0.765535	4.25885		hycD	-0.941106	2.39686
yjcO	0.516015	4.24642		exoP	-0.516015	2.39686
yagY	0.516015	4.24489		nuoC	0.389567	2.39254
cheR	-1.15704	4.23582		Z1769	-0.678072	2.39041
yhbX	0.799087	4.2233		recQ	0.344828	2.3851
yhjG	-0.62293	4.22113		gsk	0.356144	2.3851
ynhA	-0.50589	4.22113		Z4218	-0.765535	2.3851
Z4454	-0.59455	4.21896		oppC	-0.389567	2.3851
ygeA	-0.51602	4.21896		yedD	0.400538	2.37986
fliL	-1.1177	4.21183		galE	0.432959	2.37779
sdhD	0.454176	4.21113		sbcB	0.389567	2.37675
Z3912	0.443607	4.20343		yiaW	-2.88947	2.37469
thdF	0.432959	4.18776		Z4386	0.443607	2.37469
Z2088	1.07724	4.18776		Z5444	-2.19849	2.37161
fabD	-0.47508	4.18575		bglA	0.356144	2.36754
ylaC	0.495695	4.17849		Z1570	-0.367371	2.36251
ybiO	-0.64155	4.17783		glpK	0.367371	2.36151
yeiA	0.704872	4.17783		alr	0.356144	2.35262
metB	0.495695	4.16368		ycdW	0.389567	2.35164
plsX	-0.44361	4.16178		Z5946	0.443607	2.34775
yjeS	0.495695	4.16052		nagB	0.400538	2.34486
ksgA	-0.50589	4.16052		hisR	0.85599	2.34104
pyrE	0.641546	4.15739		Z2186	-0.485427	2.34104
udp	0.485427	4.15243		murG	0.400538	2.33442
rhaS	1.13093	4.14935		Z1635	-0.422233	2.33255
Z1208	0.863938	4.13966		Z2581	0.367371	2.33068
yedF	-0.69599	4.1349		yidB	-0.526069	2.3279
ydiB	1.05658	4.1349		murA	0.378512	2.32331
yiaI	0.650765	4.13018		glpB	0.757023	2.32331
Z3313	-0.72247	4.12726		yciH	0.485427	2.32239
Z2491	0.485427	4.12668		tpiA	0.389567	2.32057
bacA	-0.41143	4.1152		lpxA	0.378512	2.31695
Z0879	0.575312	4.11014		fliE	-1.03562	2.31695
EDL933_RS28755	-0.51602	4.10902		minC	0.400538	2.31158
yejB	-0.59455	4.10624		gcvA	0.411426	2.3098
rpmH	0.485427	4.09152		Z2387	0.536053	2.3098
yegB	-0.61353	4.08778		yffH	0.432959	2.30892
vsr	-0.60407	4.08619		proC	0.344828	2.30803
ybfF	0.432959	4.08407		ampE	0.333424	2.2993
fliD	-1.01436	4.08145		argD	0.495695	2.29843
ydjY	-0.9486	4.07831		murD	0.356144	2.29073
chuY	-0.4957	4.07676		kdpB	-0.650765	2.28988
menE	-0.47508	4.06803		cpdB	0.367371	2.28819
yfcE	0.454176	4.06399		yibD	-0.831877	2.28819
Z2735	-0.46467	4.05257		ftsI	0.367371	2.284
Z4863	-0.60407	4.04964		pdxY	0.411426	2.284
aas	-0.43296	4.03433		Z2088	-0.823749	2.284
ompX	0.536053	4.02549		ykgE	-0.863939	2.284
yhiJ	0.695994	4.02319		Z3252	-0.669027	2.284
Z5002	0.713696	4.01502		lpxB	0.378512	2.28233
yegO	-0.51602	4.00568		narX	0.344828	2.27165
Z2323	-0.55582	4.00568		emrA	0.400538	2.27003
Z2080	0.422233	4.00044		yebI	0.411426	2.27003
Z1890	-1.18903	3.99568		yceF	-0.367371	2.25493
sucC	0.464668	3.99568		xerD	0.378512	2.25414
Z3645	-0.50589	3.99568		Z2811	-0.613532	2.25414
argC	0.641546	3.98716		sfhB	0.378512	2.25259
ygiH	-0.47508	3.98716		yhjA	-0.887525	2.25026
Z2592	-0.50589	3.98716		ybgQ	-0.485427	2.25026
Z6073	-0.46467	3.97881		yjfG	0.400538	2.24872
ybaJ	0.432959	3.97469		yehY	-0.895303	2.24872
priA	0.454176	3.97469		lnt	0.400538	2.24413
Z2562	0.948601	3.97062		yadL	-0.475085	2.2426
Z3561	0.432959	3.97062		qseG	0.344828	2.23882
ubiG	-0.43296	3.96658		lpdA	0.422233	2.23807
escN	-0.55582	3.95861		yjhS	-0.815575	2.23657
speB	-0.43296	3.95078		Z3947	-0.432959	2.23508
yadG	-0.43296	3.95078		Z6074	-0.454176	2.23508
yfiD	0.536053	3.9393		Z1630	-1.32193	2.22621
trxA	0.464668	3.92812		chuY	0.389567	2.2233
ygeD	-0.4957	3.92812		Z4778	-0.62293	2.22185
yjjG	0.432959	3.92445		ykgM	0.918386	2.2204
yceB	-0.44361	3.92445		yddE	0.344828	2.21896
ynjA	-0.65076	3.92082		Z2063	-0.432959	2.21896
Z5335	2.06695	3.91364		perM	-0.333424	2.21467
murI	0.454176	3.91364		ycbB	0.333424	2.21396
Z1071	-0.46467	3.91364		nemA	0.378512	2.21396
thrB	-0.46467	3.91364		yggW	0.344828	2.20482
yhbW	-0.4957	3.90309		rne	0.389567	2.20482
alkA	-0.65992	3.8962		cysK	0.389567	2.20482
pyrI	0.650765	3.8962		fkpA	0.400538	2.20343
Z2894	-0.40054	3.8962		yehX	-0.863939	2.20273
frdA	0.422233	3.89279		ydjC	-0.526069	2.19791
rpoH	0.475085	3.89279		ygaU	-0.604071	2.1945
clpB	0.485427	3.89279		aroA	0.495695	2.1945
hycC	-0.9486	3.88941		Z2083	-1.03562	2.1945
apaG	-0.59455	3.88606		asr	-0.831877	2.19314
xylB	0.443607	3.88606		yqiB	0.344828	2.19179
pssA	-0.44361	3.88606		glyA	0.389567	2.18842
ychK	-0.43296	3.88606		ybfF	0.356144	2.18509
ycgK	-0.4957	3.88606		yeeY	-0.443607	2.18509
ascF	0.669027	3.87943		yceG	0.367371	2.18111
Z3974	0.432959	3.87615		ybbN	0.367371	2.18111
Z4882	0.669027	3.86012		prpE	-0.62293	2.18111
pepE	0.807355	3.85698		glnB	0.356144	2.17783
ybhP	-1.05658	3.85078		hycG	-0.722466	2.17783
Z1627	2.02857	3.85078		Z2149	-0.485427	2.17783
pspC	-0.5656	3.85078		ygeV	-0.485427	2.17783
yihG	0.516015	3.84771		ychA	0.333424	2.17653
Z1608	0.545968	3.84771		Z1918	-0.632268	2.17587
nuoK	-0.4957	3.84466		dppF	-0.565597	2.17587
Z2708	-0.45418	3.83268		yjiJ	-0.443607	2.17587
recD	-0.38957	3.82391		yciE	-0.555816	2.17587
hlyE	1.0072	3.82102		ybaO	-0.400538	2.17457
dedA	-0.51602	3.81816		Z5815	-0.505891	2.16941
aefA	-0.45418	3.81248		ynhE	0.389567	2.16749
Z2120	0.807355	3.80687		Z3494	-0.85599	2.16304
Z3920	-0.60407	3.8041		plsX	0.378512	2.15802
Z5948	0.464668	3.79317		Z1535	-0.464668	2.15802
ychF	0.443607	3.79048		gor	0.356144	2.15677
yhjN	0.584963	3.78781		dxs	0.367371	2.14997
leuL	-1.03562	3.78516		uxuB	-0.432959	2.14997
Z3776	-0.43296	3.78252		yiiR	-0.475085	2.14935
minD	-0.47508	3.78252		pdxK	0.333424	2.14874
acrB	-0.46467	3.78252		ybbO	0.378512	2.14874
Z4846	0.443607	3.77728		adhC	0.344828	2.14752
Z1204	0.575312	3.77211		metH	0.389567	2.14569
Z2141	-0.9855	3.75945		ycbK	-0.422233	2.14569
ytfG	0.632268	3.75945		nfi	0.356144	2.13906
sdhA	0.454176	3.75945		Z6052	-1.23266	2.13608
rimI	0.485427	3.75945		trxC	0.400538	2.1343
tyrR	-0.42223	3.75696		Z0391	-1.53605	2.13371
mhpR	0.782409	3.74958		prpR	-0.722466	2.13194
Z1679	-0.5656	3.74473		Z2735	0.367371	2.12843
cadC	-0.63227	3.74232		Z2118	-1.09085	2.12843
Z1798	-0.67807	3.73518		trpE_2	1.23879	2.1261
ribA	-0.37851	3.73283		yhcN	-0.713696	2.12552
kch	-0.47508	3.73049		yddM	-0.443607	2.12552
Z1206	0.713696	3.71897		yihF	-0.739848	2.12436
Z4777	0.422233	3.71444		Z1533	-0.584963	2.12205
pphB	1.05658	3.7122		ddg	0.545968	2.12205
yqeH	1.08406	3.70774		yaeD	0.344828	2.11691
ybaU	-0.43296	3.70334		Z1957	-0.333424	2.11464
aroP	-0.41143	3.69465		purE	0.356144	2.11238
Z3606	0.526069	3.68613		bcr	0.333424	2.10958
Z0986	0.464668	3.68403		glmS	0.367371	2.10568
Z3086	-1.09085	3.68194		ureE_2	0.333424	2.10513
sapA	-0.44361	3.66756		Z0985	0.422233	2.10403
yebL	-0.5656	3.66555		ycdP	-0.536053	2.10292
Z0322	0.963474	3.65758		ygjO	0.367371	2.10073
Z6020	-0.41143	3.65365		grxA	-0.895303	2.09963
Z1809	-0.926	3.6517		metG	0.378512	2.09528
tap	-1.18903	3.64782		ydfJ	-0.731183	2.09205
yciO	-0.45418	3.64782		yjaB	0.757023	2.09044
entA	-0.45418	3.64782		ybeS	-1.0072	2.09044
Z5946	-0.4957	3.64397		Z4179	-1.61824	2.09044
Z0340	0.739848	3.64207		narL	0.333424	2.08831
ybbI	0.871844	3.63451		Z5098	-0.333424	2.08672
ompC	-0.51602	3.63451		ggt	-0.565597	2.08249
Z5178	1.15704	3.63264		yhdE	0.344828	2.08197
Z4733	0.722466	3.63078		hemK	0.432959	2.08145
tyrS	-0.44361	3.63078		ybjH	0.400538	2.07883
treC	0.757023	3.62342		yajQ	0.454176	2.07779
adiY	0.604071	3.61798		ycgR	-0.687061	2.07624
emrA	-0.50589	3.61439		Z2059	-0.613532	2.0752
Z2719	1.18903	3.61083		yrbF	0.333424	2.07007
Z4271	0.790772	3.6073		trpT	0.748461	2.06702
yciA	-0.50589	3.60555		Z1131	-0.321928	2.06702
yoaF	-0.7137	3.6038		Z0263	-0.887525	2.0655
chuX	-0.45418	3.6038		pyrG	0.356144	2.06449
yecC	-0.40054	3.59688		mazG	-0.333424	2.06449
Z4888	1.42761	3.59517		prfB	0.367371	2.05849
Z4854	-0.54597	3.59346		Z0337	-0.536053	2.0575
phpB	-0.52607	3.57349		Z2985	-0.659925	2.05552
fkpA	-0.4957	3.57025		yibO	0.389567	2.05453
baeS	-0.53605	3.57025		leuU	0.632268	2.05012
deoD	0.422233	3.55595		Z1162	0.356144	2.05012
galU	-0.41143	3.55595		yabC	0.367371	2.04672
yadH	-0.45418	3.5544		yebU	0.378512	2.04576
talC	1.07724	3.53611		prsA	0.432959	2.04576
yfhD	0.594549	3.53165		Z1156	-0.411426	2.04479
yfbB	-0.73985	3.53165		Z1129	-0.321928	2.04431
zntA	0.641546	3.52871		cynS	-0.713696	2.04335
Z1886	-0.60407	3.52433		ychJ	0.367371	2.04239
yjaH	-0.38957	3.51856		ycaO	0.389567	2.04096
menA	0.422233	3.50446		yeaI	-1.39506	2.04048
artM	-0.43296	3.50307		ygcB	-0.545968	2.03716
yehY	-0.9486	3.49894		fmt	0.367371	2.03386
ptsA	0.790772	3.49485		torS	-0.594549	2.03386
Z2442	-0.48543	3.48545		Z3495	-0.748461	2.03386
Z2632	-0.47508	3.48149		Z4196	-1.23879	2.03386
yraH	0.956057	3.48017		yjgA	0.367371	2.02919
bioH	0.495695	3.48017		Z1693	-0.389567	2.02919
mobB	0.659925	3.47496		add	-0.321928	2.02457
yjiZ	0.815575	3.47366		nrdF	-0.400538	2.02182
Z4197	1.0635	3.47366		ureB	0.378512	2.01637
Z1333	0.454176	3.47237		lon	0.367371	2.01637
nth	-0.55582	3.46852		yhfG	1.18903	2.01547
Z4860	-0.88753	3.46725		Z1638	-0.443607	2.01412
ylaD	0.594549	3.46597		araG	-0.454176	2.01144
ygeX	-0.73985	3.46471		uvrY	0.344828	2.00833
yfeT	0.887525	3.46344		hdeD	0.432959	2.007
fabG	-0.44361	3.45967		Z2189	-0.485427	2.00393
sbm	0.594549	3.45842		Z0272	-0.495695	2.00087
yneJ	-0.58496	3.45593		artM	0.344828	2
yqjG	-0.5656	3.45346		mutS	0.344828	2
yrfD	0.757023	3.451		dgkA	0.356144	2
intT	0.536053	3.451		lysS	0.356144	2
nuoI	-0.40054	3.44612		murF	0.356144	2
yfiK	-0.93357	3.44491		leuW	0.367371	2
Z3084	-0.58496	3.44129		moaE	0.367371	2
gntK	0.85599	3.44129		hcaT	0.378512	2
hrpB	0.389567	3.44129		cspE	0.400538	2
ychJ	-0.38957	3.44129		mltE	0.400538	2
prpC	-1	3.44009		mglB	0.432959	2
hdhA	0.575312	3.4389		yhgF	0.333424	2
Z3251	0.659925	3.43652		yfhJ	0.344828	2
Z2105	-1.10434	3.43652		glyQ	0.344828	2
pbpC	-0.61353	3.43533		hslU	0.344828	2
hflB	-0.47508	3.43533		yigR	0.344828	2
eno	-0.47508	3.42713		yccY	0.344828	2
Z1984	-0.70487	3.42597		purA	0.367371	2
Z2577	-0.91073	3.42136		ispA	0.344828	2
yihU	0.863938	3.41794		yajG	0.378512	2
Z3310	-0.99277	3.40231		manB	0.378512	2
Z4859	-0.87184	3.39686		fur	0.344828	2
yhgE	0.443607	3.39686		Z5352	0.344828	2
Z3062	0.485427	3.39577		Z3983	0.344828	2
Z1059	0.565597	3.39255		udk	0.389567	2
cspE	-0.42223	3.38722		Z1186	0.378512	2
Z4165	0.565597	3.3851		ytfN	0.378512	2
yiiP	0.400538	3.38091		Z2437	0.378512	2
yaiA	-0.63227	3.37469		Z4212	-0.687061	2
waaL	-0.55582	3.36552		ureF	0.378512	2
malS	0.464668	3.36251		caiC	0.443607	2
EDL933_RS31940	2.15056	3.36151		ydcH	-0.659925	2
Z1588	-0.42223	3.35458		yrfG	0.356144	2
Z4919	-0.51602	3.34775		yohF	-0.790772	2
yedW	0.443607	3.34679		infA	0.344828	2
yebC	-0.41143	3.34679		Z3911	0.454176	2
yecP	0.400538	3.33536		yddG	0.389567	2
bioC	-0.47508	3.33348		Z5684	-0.669027	2
yifK	-0.37851	3.33161		alaT	0.85599	2
yhbJ	-0.41143	3.32698		Z0666	-0.956057	2
yhdM	0.432959	3.32422		Z3198	0.475085	2
ygjM	0.887525	3.32422		lacY	-0.831877	2
yggA	0.545968	3.32422		cheB	-0.790772	2
yegN	-0.42223	3.32422		Z2980	-1.16993	2
ybeD	0.378512	3.31876		gatR	0.422233	2
EDL933_RS28565	0.9855	3.30277		yibH	-0.83996	2
EDL933_RS29040	0.356144	3.30277		Z2703	0.613532	2
dnaG	0.400538	3.27901		yfgB	0.333424	2
ycjS	-0.69599	3.27737		Z4207	-1.02857	2
rbsR	0.443607	3.27409		yidZ	0.378512	2
Z1620	0.9855	3.27165		yebC	0.333424	2
ykgC	-0.65992	3.26841		Z3057	-1.28688	2
proM	0.773996	3.26841		Z3929	-1.57531	2
thrC	-0.47508	3.26841		ybaL	0.333424	2
cadA	0.604071	3.2668		mviN	0.333424	2
caiA	0.731183	3.266		livM	0.333424	2
fixB	0.918386	3.2652		nrdG	-0.863939	2
ppsA	0.422233	3.2644		Z0887	-0.704872	2
ycjC	-0.51602	3.2644		yccA	-0.367371	2
flhA	-0.67807	3.26043		folX	0.333424	2
yjeR	0.545968	3.26043		cydB	-0.367371	2
rplA	0.443607	3.25806		Z2754	-0.321928	2
yfeR_1	0.400538	3.25649		Z0462	0.422233	2
Z5978	-0.91839	3.25104		manY	-0.356144	2
ynbD	-0.86394	3.24949		dacB	0.333424	2
alaV	1.11103	3.24565		Z4950	-0.722466	2
csgF	-0.45418	3.2426		yqjD	-0.757023	2
Z3889	-0.41143	3.24109		yeiM	-0.722466	2
dcm	-0.44361	3.24033		dsbC	0.475085	2
Z2581	-0.40054	3.23732		ytfQ	0.495695	2
Z2560	1.93357	3.23359		sufI	0.321928	2
Z2593	0.790772	3.23359		Z1590	-1.26903	2
ybfE	0.516015	3.23284		yjcG	-0.400538	2
ykgD	0.895303	3.23062		ycgC	-0.400538	2
Z5924	1.93357	3.22988		Z5140	-0.432959	2
'yeaJ	0.443607	3.22841		ydeK	-0.432959	2
Z5935	0.823749	3.22768		Z3605	-0.389567	2
Z2958	-0.45418	3.2233		Z3063	-0.464668	2
smpB	0.389567	3.21896		flhD	-0.464668	2
Z3603	-0.47508	3.21538		melR	0.454176	2
cmtB	2.46205	3.21396		Z1772	-0.454176	2
yceF	-0.45418	3.20204		Z5094	-0.505891	2
yihQ	0.704872	3.19928		malX	-0.495695	2
yhaK	0.659925	3.19928		yigC	0.333424	2
Z4321	1.04963	3.19314		manZ	-0.344828	2
yibG	1.33914	3.1831		ykgK	0.526069	2
yiaB	-0.9855	3.1798		yhcP	-0.389567	2
Z2986	0.782409	3.17718		Z1775	-0.526069	2
Z5151	0.62293	3.17718		yggV	0.31034	2
yhgH	0.464668	3.17263		yceL	-0.389567	2
fis	0.389567	3.17005		himA	-0.526069	2
mutS	0.400538	3.16622		Z5222	-0.378512	2
Z1651	0.432959	3.16241		ybaE	-0.485427	2
yrfF	0.378512	3.15989		eaeH	-0.422233	2
ygcW	1.74416	3.15927		Z1358	-0.650765	2
birA	0.389567	3.15927		yhhA	-0.443607	2
chuS	-0.58496	3.15428		Z3603	-0.378512	2
mobA	0.422233	3.15243		def	0.367371	2
cyoC	-0.41143	3.15243		lacA	-0.641546	2
tbpA	0.613532	3.14752		cheA	-0.485427	2
panF	-0.38957	3.14691		yeaU	-0.443607	2
mtlD	0.389567	3.14509		Z1942	-0.333424	2
prfC	0.378512	3.12901		ppa	0.378512	2
yhdU	1.48543	3.12263		Z5894	0.565597	2
yraP	-0.44361	3.11976		Z4810	-1.72683	2
holC	0.443607	3.11919		yjjP	-0.555816	2
yebE	0.485427	3.11919		ybbQ	-0.536053	2
ribE	-0.37851	3.11748		Z2196	-0.400538	2
Z1188	1.65077	3.10624		ybhB	0.298658	2
Z1773	0.389567	3.10624		yrbA	0.356144	2
yehX	-1.04264	3.10568		yibK	0.356144	1.69897
Z4857	-0.90304	3.10182		ybiN	0.400538	1.69897
yajB	0.378512	3.09854		argZ	1.18269	1.69897
fixC	0.799087	3.09313		argV	1.10434	1.69897
Z1420	1.774	3.08938		yegD	0.344828	1.69897
tatB	0.367371	3.08197		rplK	0.344828	1.69897
mreC	-0.38957	3.07936		fruR	0.367371	1.69897
EDL933_RS33955	0.632268	3.06956		trpS	0.344828	1.69897
hycE	-0.60407	3.06956		yfiF	0.344828	1.69897
araA	0.799087	3.06803		dapF	0.344828	1.69897
argB	0.565597	3.06803		dnaJ	0.344828	1.69897
Z1932	-0.41143	3.06651		EDL933_RS28580	0.378512	1.69897
hisF	0.378512	3.0655		Z5897	0.378512	1.69897
escC	-0.57531	3.06248		Z1141	-0.584963	1.69897
oppA	-0.45418	3.06148		serC	0.344828	1.69897
aroE	-0.36737	3.0575		yfbT	0.378512	1.69897
yceI	-0.45418	3.04769		Z6011	0.713696	1.69897
bolA	-0.42223	3.03386		speD	0.389567	1.69897
Z1913	-0.85599	3.02872		Z1821	-0.641546	1.69897
Z2991	0.604071	3.02687		yiaI	0.411426	1.69897
citC	0.970854	3.02045		artI	0.378512	1.69897
yidB	0.650765	3.02045		Z0667	-0.748461	1.69897
sucB	0.411426	3.01457		Z0986	0.356144	1.69897
Z2280	-0.44361	3.01457		glpC	0.443607	1.69897
Z3314	-0.63227	3.01099		ybgD	-0.731183	1.69897
fixA	0.879706	2.99568		Z2133	0.505891	1.69897
Z2563	0.731183	2.98716		argH	0.432959	1.69897
Z4126	-0.59455	2.98297		tyrB	0.344828	1.69897
ycjF	-0.47508	2.98297		wbdP	0.505891	1.69897
yaiN	-0.55582	2.98297		Z4398	-1.03562	1.69897
Z5614	1.18269	2.97881		fliP	-1.03562	1.69897
ndh	0.378512	2.96658		yihT	-0.594549	1.69897
rhsA	0.475085	2.96658		Z1193	0.432959	1.69897
yqeF	0.495695	2.96658		Z3954	-1.33914	1.69897
ybbA	-0.43296	2.96658		thyA	0.411426	1.69897
galM	0.411426	2.95861		Z0315	-0.739848	1.69897
Z4171	1.0072	2.95468		yiaV	-0.594549	1.69897
sohA	0.464668	2.95468		Z4875	-0.687061	1.69897
gspK	-0.35614	2.9431		yjfQ	0.367371	1.69897
Z5128	0.62293	2.93554		Z1841	-1.07039	1.69897
Z5001	1.09085	2.93554		uxuR	0.389567	1.69897
ftsL	0.443607	2.93554		Z0888	-1.07039	1.69897
tdcB	1.40054	2.92812		ymgE	-2.61824	1.69897
Z1693	-0.44361	2.92812		ybhA	0.333424	1.69897
yhcH	-0.65992	2.92445		yaaA	0.333424	1.69897
Z6019	-0.73985	2.92445		yiaT	-1.51602	1.69897
nupG	0.411426	2.90658		ycfH	0.321928	1.69897
cmk	0.389567	2.90309		yihE	0.31034	1.69897
grpE	0.389567	2.90309		ybaR	0.321928	1.69897
lnt	-0.46467	2.90309		thrB	0.333424	1.69897
yiiG	0.807355	2.89963		ycjU	-1.74416	1.69897
Z4982	1.12433	2.89963		holB	0.321928	1.69897
yihN	0.85599	2.89963		yeeF	0.31034	1.69897
speD	-0.47508	2.89963		sspA	0.333424	1.69897
Z5111	-0.70487	2.8962		tyrU	0.31034	1.69897
ytfJ	0.443607	2.8962		Z3645	0.298658	1.69897
agaB	1.04264	2.88941		spoT	0.31034	1.69897
uraA	0.443607	2.88941		sbcD	0.333424	1.69897
Z3931	0.389567	2.88941		yraL	0.286881	1.69897
cutA	-0.42223	2.88941		nuoE	0.298658	1.69897
metH	-0.44361	2.88941		yihI	0.286881	1.69897
dnaB	0.389567	2.87943		recR	0.333424	1.69897
ygcN	0.687061	2.87943		pyrC	0.333424	1.69897
ycdB	-0.44361	2.87615		pckA	0.333424	1.69897
Z6034	-0.50589	2.8729		galT	0.321928	1.69897
yfhC	0.565597	2.86967		gyrB	0.333424	1.69897
Z0346	0.475085	2.86646		Z2089	-1.15056	1.69897
fliK	-0.65992	2.86012		aspS	0.321928	1.69897
yjgH	0.678072	2.85078		lexA	0.298658	1.69897
ycfO	-0.34483	2.85078		glpE	0.298658	1.69897
yhdG	0.378512	2.84771		rbn	0.31034	1.69897
Z1328	0.992768	2.84466		yacC	0.321928	1.69897
terW	0.464668	2.84466		yidR	0.286881	1.69897
yeiH	-0.40054	2.84466		Z2265	-1.68706	1.69897
arsB	0.604071	2.83863		Z6049	-0.669027	1.69897
pyrH	0.389567	2.83863		yiaY	-0.584963	1.69897
ygfT	-0.54597	2.83863		valS	0.321928	1.69897
Z2098	-0.69599	2.83565		Z0402	-0.378512	1.69897
Z2242	1.58496	2.83268		mlc	0.286881	1.69897
yghB	0.389567	2.83268		Z0377	-0.333424	1.69897
ychB	-0.40054	2.82974		ycbR	-1.07039	1.69897
yjcB	0.367371	2.82391		yjbD	-0.333424	1.69897
pdxH	-0.40054	2.82102		iadA	0.31034	1.69897
xylH	0.62293	2.81531		yjdF	-0.378512	1.69897
tolB	-0.37851	2.81531		Z2323	-0.367371	1.69897
lhr	-0.36737	2.81531		metK	-0.333424	1.69897
Z6011	0.799087	2.81248		rseA	-0.367371	1.69897
Z3918	0.432959	2.81248		rpoS	-0.367371	1.69897
cyaY	0.400538	2.80967		alaV	0.895303	1.69897
ycbY	0.356144	2.80967		Z2287	-0.321928	1.69897
wzzE	-0.36737	2.80967		metJ	-0.356144	1.69897
ymdC	-0.40054	2.80967		Z1553	-0.863939	1.69897
yhjL	0.485427	2.80687		tra8_2	-0.321928	1.69897
yhjV	-0.52607	2.80687		Z1792	-0.678072	1.69897
Z5334	1.57046	2.8041		Z3695	-0.422233	1.69897
arcC	0.650765	2.7986		Z5902	0.333424	1.69897
nlpD	-0.40054	2.7986		metA	-0.356144	1.69897
yfcB	0.356144	2.79588		tolA	-0.321928	1.69897
soxR	0.669027	2.78516		gapC	-0.356144	1.69897
Z2180	-0.79909	2.78516		psiF	-0.443607	1.69897
ybhD	0.847997	2.78516		Z2141	-0.704872	1.69897
yaaH	0.422233	2.78252		yaeE	-0.31034	1.69897
tpx	-0.41143	2.78252		Z1595	-0.400538	1.69897
yraI	1.38405	2.77989		ygfJ	-1.1375	1.69897
Z5347	0.475085	2.77989		ccdA	0.321928	1.69897
radC	0.815575	2.77469		yadG	-0.31034	1.69897
yfcI	-0.43296	2.77469		EDL933_RS28980	-0.432959	1.69897
Z4861	-0.53605	2.77469		htrC	-0.475085	1.69897
Z5143	-0.60407	2.76955		Z1196	-0.400538	1.69897
yraQ	-0.44361	2.76955		Z3313	-0.454176	1.69897
cysB	-0.44361	2.76955		dmsC	-0.400538	1.69897
Z5617	1.48543	2.76447		appA	-0.400538	1.69897
Z1804	-0.47508	2.76195		Z1804	-0.432959	1.69897
Z0989	0.604071	2.75696		Z4383	0.321928	1.69897
selA	0.344828	2.75449		Z2984	-0.495695	1.69897
Z2585	-0.46467	2.75449		yehQ	-0.432959	1.69897
Z1646	0.687061	2.75203		yehE	-0.536053	1.69897
yiiT	0.367371	2.75203		ybeM	-0.464668	1.69897
ymcD	-0.40054	2.74958		Z2151	-0.495695	1.69897
Z5401	2.08066	2.74473		yhdM	-0.344828	1.69897
aqpZ	-0.42223	2.74473		crcA	-0.678072	1.69897
yejH	-0.43296	2.74232		Z5686	-0.526069	1.69897
yhiH	0.400538	2.73993		narI	-0.526069	1.69897
Z1209	1.11103	2.73049		ykgJ	-0.731183	1.69897
argS	0.378512	2.72816		yidA	0.321928	1.69897
map	0.367371	2.72584		Z2595	0.464668	1.69897
yibO	-0.41143	2.72584		ydcN	0.526069	1.69897
ogt	-0.5656	2.72584		ppsA	-0.344828	1.69897
fliI	-0.97085	2.72125		Z0415	-0.516015	1.69897
cynT	-0.76553	2.7167		Z4381	0.31034	1.69897
Z1194	0.823749	2.7167		uvrB	0.321928	1.69897
rplK	0.378512	2.7167		cheW	-0.575312	1.69897
hemG	0.344828	2.7122		yfiK	-0.575312	1.69897
wecD	-0.41143	2.7122		yheA	-0.565597	1.69897
Z4801	0.464668	2.70996		Z4464	-0.545968	1.69897
ilvC	-0.38957	2.70996		pncB	-0.344828	1.69897
ygjK	0.632268	2.70774		Z4337	-0.298658	1.69897
yajR	0.432959	2.70774		Z3561	0.31034	1.69897
adiA	0.526069	2.70774		map	0.321928	1.69897
Z0011	1.0072	2.69897		uidR	0.321928	1.69897
torR	0.505891	2.69897		wzx	0.422233	1.69897
hycD	-0.86394	2.68825		Z3766	-0.411426	1.69897
yfiN	-0.54597	2.68825		Z3297	-0.378512	1.69897
yibD	0.687061	2.68194		nlpD	-0.344828	1.69897
yacF	0.411426	2.68194		Z4695	-0.333424	1.69897
Z3950	1.55582	2.67985		ydgB	0.321928	1.69897
yliG	0.333424	2.67985		Z3716	-1.0635	1.69897
selD	-0.33342	2.67985		gspC	-0.443607	1.69897
potD	-0.36737	2.67985		frdB	-0.411426	1.69897
mreD	-0.47508	2.67985		Z1074	-0.333424	1.69897
ykgA	-0.50589	2.67572		livH	0.321928	1.69897
prpD	-0.95606	2.66154		hycH	-0.847997	1.69897
ybhC	0.356144	2.65561		Z5325	0.367371	1.52288
Z6022	-0.68706	2.6517		frwC_1	1.72683	1.52288
rlpB	-0.38957	2.64589		pbpG	0.344828	1.52288
Z6030	-0.46467	2.64397		yihW	0.344828	1.52288
dfp	0.356144	2.64207		sun	0.344828	1.52288
yecM	-0.41143	2.64207		agaY	0.863938	1.52288
yhiF	-0.46467	2.64207		per	0.367371	1.52288
Z6079	1.18269	2.64017		rpsA	0.344828	1.52288
asr	-0.86394	2.64017		Z1930	0.378512	1.52288
Z1622	0.941106	2.63639		yggA	0.378512	1.52288
yjgP	0.344828	2.63639		ydhC	0.422233	1.52288
yejG	-0.41143	2.62525		gatC	-0.731183	1.52288
minC	-0.40054	2.62342		ygjT	0.432959	1.52288
slt	0.344828	2.6216		gapA	0.389567	1.52288
yccC	-0.36737	2.6216		yagT	-0.903038	1.52288
ftsN	0.344828	2.61979		ychH	0.584963	1.52288
dsrA	-5.08023	2.61619		Z0707	-1.33914	1.52288
oxyR	-0.35614	2.61619		Z2075	-0.739848	1.52288
yiaU	0.454176	2.61439		Z1057	0.505891	1.52288
ansA	-0.35614	2.61083		Z4968	-0.604071	1.52288
yieP	0.378512	2.60907		Z3128	-1.81967	1.52288
ydhO	-0.33342	2.60555		nagA	0.275007	1.52288
yigA	0.356144	2.59688		tmk	0.275007	1.52288
glgC	-0.36737	2.59346		Z1333	0.333424	1.52288
Z2063	-0.48543	2.59007		ygiC	0.298658	1.52288
Z5029	0.321928	2.5867		Z0979	-0.815575	1.52288
goaG	0.526069	2.5867		ycfN	0.298658	1.52288
yhjU	-0.35614	2.5867		hemG	0.275007	1.52288
ybhR	-0.43296	2.5867		yieP	0.321928	1.52288
Z4313	0.356144	2.58503		nagC	0.298658	1.52288
ygaD	0.454176	2.5817		ung	0.321928	1.52288
Z0463	0.516015	2.5784		ygiE	-0.298658	1.52288
Z4949	0.411426	2.57186		mraY	0.286881	1.52288
add	-0.33342	2.57186		murI	0.298658	1.52288
EDL933_RS28945	0.545968	2.57025		mltC	0.321928	1.52288
aroD	-0.33342	2.57025		era	0.298658	1.52288
Z3658	-0.35614	2.56864		folC	0.275007	1.52288
yihA	0.321928	2.56543		lytB	0.286881	1.52288
mltC	0.411426	2.56543		hisG	0.321928	1.52288
EDL933_RS28940	0.713696	2.56384		Z4227	-0.344828	1.52288
yjbR	-0.32193	2.56225		ygfE	-0.263034	1.52288
yigR	0.356144	2.56067		yejA	-0.298658	1.52288
livK	-0.34483	2.56067		yigK	-0.344828	1.52288
ureE	-0.33342	2.55909		cyoE	-0.298658	1.52288
Z5692	0.584963	2.55752		ygdP	0.286881	1.52288
yqjD	-0.78241	2.55752		oppB	-0.344828	1.52288
emrK	0.948601	2.55752		waaP	-0.275007	1.52288
yjiO	-0.51602	2.55752		yecI	0.31034	1.52288
Z0264	0.650765	2.54821		kefC	-0.333424	1.52288
Z1519	-0.35614	2.54668		Z3722	-0.378512	1.52288
Z1843	0.594549	2.54212		ada	-0.367371	1.52288
Z0477	-0.42223	2.54212		hlyE	-0.823749	1.52288
pspA	-0.42223	2.54212		yfcA	0.286881	1.52288
Z5951	0.378512	2.5376		entE	0.321928	1.52288
Z2990	0.62293	2.53313		galP	-0.333424	1.52288
Z2917	-0.31034	2.53165		Z2130	-0.286881	1.52288
bioF	-0.35614	2.53165		alaS	0.31034	1.52288
yedD	-0.47508	2.53165		yhjU	-0.286881	1.52288
agaS	0.650765	2.52871		ydeV	-0.411426	1.52288
hrpA	-0.34483	2.52724		Z5225	1.01436	1.52288
yehD	0.757023	2.52578		yaiA	-0.411426	1.52288
ybaN	-0.36737	2.52578		chuT	0.321928	1.52288
yecS	-0.41143	2.51856		Z4833	-0.356144	1.52288
ubiB	0.356144	2.51713		bioB	0.321928	1.52288
Z3392	0.505891	2.51145		Z3328	-0.356144	1.52288
ydhD	-0.43296	2.51004		yeaA	0.286881	1.52288
slp	-0.35614	2.50864		Z2795	-0.356144	1.52288
yfiQ	0.321928	2.50446		Z1888	-0.422233	1.52288
yhhP	0.704872	2.50169		Z0268	-0.321928	1.52288
trkH	0.333424	2.49894		Z4967	-0.443607	1.52288
ybiJ	0.389567	2.49349		Z1771	-0.443607	1.52288
yfaE	0.565597	2.48945		Z1516	-0.356144	1.52288
ureE_2	-0.32193	2.48812		yegQ	-0.286881	1.52288
mokP	-0.61353	2.48413		Z2221	-0.757023	1.52288
ecpD	0.799087	2.48017		deoA	-0.286881	1.52288
cynS	-0.76553	2.47756		Z3077	-0.31034	1.52288
blc	-0.60407	2.47496		Z5154	-1.46989	1.52288
Z2889	0.400538	2.47496		yjgB	-0.475085	1.52288
argV	1.25701	2.46725		tsx	0.286881	1.52288
Z1381	-0.79077	2.46725		Z5220	-0.454176	1.52288
cdsA	-0.45418	2.46344		yfeG	-0.505891	1.52288
Z1365	-0.63227	2.46218		Z1519	-0.31034	1.52288
ycdC	0.545968	2.46092		ydbC	-0.464668	1.52288
citA	0.422233	2.45967		glgA	-0.31034	1.52288
Z0475	0.731183	2.45717		Z2809	-0.495695	1.52288
yiaA	-0.88753	2.45717		Z1126	-0.495695	1.52288
Z1559	0.475085	2.45717		ybeQ	-0.432959	1.52288
yecE	-0.51602	2.45346		yfiM	-0.495695	1.52288
ycfD	-0.32193	2.45222		ssrA	-0.495695	1.52288
thiE	0.970854	2.44977		sprT	-0.536053	1.52288
ccmH	-0.46467	2.44977		Z3024	-0.799087	1.52288
ypjA	-0.41143	2.44612		recE	-0.495695	1.52288
secD	-0.35614	2.4437		Z5944	-1.1635	1.52288
yehB	0.704872	2.44249		phoQ	0.263034	1.52288
yhjJ	-0.35614	2.44249		Z2053	-0.454176	1.52288
Z2989	0.613532	2.44009		arcB	-0.286881	1.52288
ycaL	-0.59455	2.42829		pdxB	0.286881	1.52288
cytR	0.344828	2.42829		Z3965	-0.575312	1.52288
Z5222	0.389567	2.42829		Z4877	-0.575312	1.52288
Z1192	0.815575	2.42597		ybbJ	-0.565597	1.52288
Z5945	0.941106	2.42597		Z4313	-0.298658	1.52288
Z0634	0.632268	2.42597		Z4343	-0.298658	1.52288
ybhE	-0.37851	2.42597		Z0615	-0.298658	1.52288
melA	0.536053	2.41567		yheM	0.356144	1.39794
gsk	-0.34483	2.41341		yeeX	0.344828	1.39794
yfiM	-0.43296	2.40671		ybeX	0.344828	1.39794
Z1789	-0.57531	2.40671		yiiQ	0.378512	1.39794
rrlA	0.536053	2.40121		cdh	0.378512	1.39794
cydA	-0.38957	2.39686		udhA	0.344828	1.39794
yqjH	0.31034	2.38828		cynX	-0.669027	1.39794
kduD	0.443607	2.3851		cysJ	0.475085	1.39794
pcnB	0.367371	2.3851		yhaR	-0.650765	1.39794
ygjO	0.367371	2.38091		Z6067	-0.847997	1.39794
glpB	0.773996	2.37675		Z3206	0.422233	1.39794
Z1128	1.0072	2.37675		Z3319	-1.31615	1.39794
ilvH	-0.32193	2.37675		eutG	-0.871844	1.39794
Z2207	-0.4957	2.37675		cybB	0.286881	1.39794
hemL	0.333424	2.37366		Z4906	-1.21412	1.39794
Z1548	0.545968	2.36754		thiJ	0.263034	1.39794
yaeL	-0.33342	2.36552		fimI	-0.978196	1.39794
Z0330	3.31904	2.35952		asmA	0.263034	1.39794
Z2664	-0.36737	2.35853		yjcD	0.286881	1.39794
cysK	-0.34483	2.35655		yeiP	0.286881	1.39794
Z1062	-0.70487	2.35556		ycfD	0.286881	1.39794
pgi	0.400538	2.35556		Z1342	-0.613532	1.39794
Z4907	1.33914	2.3536		yrdD	0.275007	1.39794
yjjQ	1.48543	2.34872		yiiD	0.275007	1.39794
yhdH	0.333424	2.34872		ybiT	0.275007	1.39794
rmf	-0.75702	2.34872		Z5029	-0.263034	1.39794
nagA	0.344828	2.34872		mdlA	-0.263034	1.39794
Z0308	-0.37851	2.34582		cyoC	-0.298658	1.39794
amyA	-0.36737	2.34486		ycgN	-0.275007	1.39794
Z3626	-0.33342	2.34199		Z3048	-0.823749	1.39794
ygbE	-0.44361	2.34008		yehW	-0.378512	1.39794
Z1181	0.83996	2.33914		Z3594	0.298658	1.39794
yhdN	0.454176	2.33442		trkA	0.275007	1.39794
ydjB	-0.41143	2.32698		csrA	-0.333424	1.39794
pepT	-0.31034	2.32331		aroF	0.333424	1.39794
flgL	-0.48543	2.31786		amn	0.333424	1.39794
yqcE	0.871844	2.31426		Z5868	-0.411426	1.39794
yfhJ	-0.36737	2.31336		Z3783	-0.411426	1.39794
agaI_2	2.80323	2.3098		yhjOP	-0.411426	1.39794
thiH	0.505891	2.30892		sfsA	0.275007	1.39794
cheZ	-0.54597	2.30452		nrdE	-0.321928	1.39794
grxB	-0.34483	2.3019		Z4851	-0.356144	1.39794
recE	-0.57531	2.29757		lamB	-0.356144	1.39794
EDL933_RS29325	0.536053	2.29243		fadA	-0.321928	1.39794
fliT	-0.87184	2.28819		Z1556	-0.773996	1.39794
yihS	0.475085	2.28651		ynhC	0.298658	1.39794
Z1152	-0.34483	2.28651		selD	0.286881	1.39794
Z4462	0.344828	2.284		yagQ	-0.475085	1.39794
escV	-0.47508	2.284		yacA	0.298658	1.39794
Z4314	0.632268	2.28316		Z2605	0.321928	1.39794
glpK	0.333424	2.28316		panD	0.286881	1.39794
mfd	-0.36737	2.28316		yddB	0.321928	1.39794
Z2092	0.695994	2.28233		yecE	0.31034	1.39794
ptrB	-0.38957	2.27737		tpx	0.31034	1.39794
accB	-0.33342	2.27654		asd	0.321928	1.39794
ynfC	-0.41143	2.2749		nagD	0.286881	1.39794
yhcI	-0.43296	2.27409		sspB	0.31034	1.39794
mog	0.356144	2.27246		Z1651	-0.31034	1.39794
rpmB	0.344828	2.27165		rbsR	0.31034	1.39794
Z5089	0.475085	2.26922		Z3515	-0.464668	1.39794
Z5950	1.24489	2.25885		mukE	0.275007	1.39794
yaeS	-0.34483	2.25493		avtA	0.31034	1.39794
ycbQ	0.604071	2.25104		secB	0.298658	1.39794
ybjU	-0.31034	2.24872		Z1797	-0.464668	1.39794
yidJ	0.536053	2.24795		mdaA	0.275007	1.39794
ybaX	-0.36737	2.24795		Z5331	0.263034	1.39794
Z2181	-0.9855	2.24336		ykgC	-0.454176	1.39794
ompG	0.956057	2.24336		ymcD	-0.31034	1.39794
Z2888	0.321928	2.24109		gcvR	0.286881	1.39794
gltS	0.389567	2.23882		mepA	0.286881	1.39794
barA	-0.37851	2.23882		rstA	0.298658	1.39794
Z1130	-0.48543	2.23807		acs	-0.286881	1.39794
rbn	0.344828	2.23732		ffh	0.286881	1.39794
Z2821	-0.42223	2.23732		fabA	0.298658	1.39794
pntA	-0.33342	2.23508		Z3715	-0.722466	1.39794
yeiK	0.910733	2.23359		Z1890	-0.704872	1.39794
Z4056	0.367371	2.23284		Z2854	-0.722466	1.39794
yjgR	0.545968	2.2321		Z4276	-0.650765	1.39794
Z1162	0.344828	2.22915		leuT	0.505891	1.39794
yijP	-0.33342	2.22403		hycF	-0.613532	1.30103
Z0985	0.356144	2.22113		Z2810	-0.432959	1.30103
yhcJ	-0.50589	2.22113		Z2619	-1.1375	1.30103
yojN	-0.37851	2.21467		ybfM	-0.757023	1.30103
yffB	0.422233	2.21254		Z0336	-0.632268	1.30103
Z2400	-0.55582	2.21042		Z3095	-0.62293	1.30103
cyoB	-0.36737	2.20972		Z1811	-0.432959	1.30103
Z1073	0.495695	2.20901		Z0367	-0.263034	1.30103
yciI	-0.32193	2.20901		Z3889	0.275007	1.30103
yibK	0.389567	2.20412		coaA	0.286881	1.30103
ynhC	-0.33342	2.20135		ycaH	0.298658	1.30103
accC	-0.35614	2.20135		ydcG	0.298658	1.30103
yehV	-0.48543	2.19654		Z0055	0.298658	1.30103
narY	-0.79909	2.19382		exo	0.333424	1.30103
pldA	0.321928	2.19382		yiaD	0.389567	1.30103
yeaF	-0.34483	2.19382		hdhA	0.432959	1.30103
yhbL	0.321928	2.1891		Z3508	0.495695	1.30103
yihT	0.536053	2.18843		thiE	0.713696	1.30103
ucpA	0.356144	2.18177		citD	-1.9222	1.30103
rrlG	1	2.18112		Z1325	-1.26903	1.30103
Z2792	-0.4957	2.17653		Z0370	-0.475085	1.30103
yidR	0.31034	2.17328		yejB	-0.321928	1.30103
Z0326	1.33914	2.17263		yhgN	-0.286881	1.30103
Z2104	-0.38957	2.17263		brnQ	-0.275007	1.30103
Z1632	0.831877	2.1707		ycbY	0.263034	1.30103
Z4585	0.526069	2.16941		fldB	0.275007	1.30103
yjiE	0.713696	2.16813		yebH	0.275007	1.30103
ubiC	0.344828	2.16558		pdxH	0.286881	1.30103
EDL933_RS28920	0.895303	2.16494		ubiE	0.286881	1.30103
ureF	-0.37851	2.16368		yjeE	0.286881	1.30103
gmk	0.356144	2.15801		tufB	0.298658	1.30103
hemF	0.367371	2.15801		ycjW	0.333424	1.30103
hybG	0.495695	2.15801		ygjE	0.333424	1.30103
cyoA	-0.33342	2.14997		ybiP	0.367371	1.30103
ytfH	0.632268	2.14935		Z1473	-0.604071	1.30103
yhaC	1.24489	2.14752		yhbV	-0.536053	1.30103
Z6016	0.333424	2.14327		xylH	-0.526069	1.30103
ybbF	-0.32193	2.14026		Z2992	-0.516015	1.30103
ureD_2	0.333424	2.13549		flgM	-0.411426	1.30103
ybeF	0.411426	2.13549		Z3119	-0.389567	1.30103
rbfA	0.298658	2.1296		gspH	-0.367371	1.30103
hslU	0.321928	2.1296		yiaH	-0.356144	1.30103
Z2398	-0.85599	2.12552		Z2344	-0.356144	1.30103
glpC	0.464668	2.12205		Z1536	-0.344828	1.30103
ilvD	-0.35614	2.12205		Z1885	-0.333424	1.30103
menB	-0.29866	2.11804		cdd	-0.31034	1.30103
Z2594	1.22033	2.11464		ychP	-0.31034	1.30103
yidE	0.344828	2.10791		Z2871	-0.31034	1.30103
hydN	-0.93357	2.10791		fruK	-0.298658	1.30103
Z3639	0.678072	2.10292		glgP	-0.286881	1.30103
yahL	1.07724	2.10127		intN	-0.286881	1.30103
yrfH	0.333424	2.10073		yebF	-0.286881	1.30103
ybfN	0.669027	2.09474		Z3072	-0.250962	1.30103
Z5154	1.03562	2.09044		lrhA	0.238787	1.30103
Z4802	0.669027	2.08831		ftsW	0.250962	1.30103
entF	-0.34483	2.08831		kdtA	0.250962	1.30103
fepB	0.333424	2.08778		ycfO	0.250962	1.30103
Z1115	-0.27501	2.08566		Z3918	0.250962	1.30103
Z1343	0.713696	2.08355		ybaK	0.263034	1.30103
cadB	0.879706	2.07728		gpsA	0.286881	1.30103
phnP	0.695994	2.07676		icc	0.286881	1.30103
Z3048	-0.96347	2.0716		ureA	0.333424	1.30103
rpoB	-0.35614	2.06854		Z2569	-0.695994	1.22185
Z2041	-0.57531	2.06651		cyoB	-0.298658	1.22185
Z1044	-0.33342	2.0655		Z3937	-0.722466	1.22185
ylbE	0.659925	2.06048		Z2134	-0.757023	1.22185
yhjM	0.565597	2.06048		Z1381	-1.03562	1.22185
Z1772	0.356144	2.05799		Z1679	-0.31034	1.22185
Z2718	-0.9486	2.0575		pflB	-0.31034	1.22185
Z1545	0.731183	2.05502		yhaI	-1.1375	1.22185
ynbE	-0.72247	2.05502		Z5199	-1.18269	1.22185
yagX	0.333424	2.05502		hemB	0.250962	1.22185
gsp	0.333424	2.05502		apbA	0.250962	1.22185
torA	0.495695	2.05502		Z1880	-1.4957	1.22185
ybiU	0.298658	2.05306		cmtA	-1.26903	1.22185
yaiE	-0.36737	2.0511		ydgC	-0.333424	1.22185
iclR	0.321928	2.05061		ydiA	0.238787	1.22185
yicF	0.411426	2.05012		yafD	0.238787	1.22185
potA	-0.29866	2.04818		osmC	-0.344828	1.22185
Z2221	-0.79077	2.04672		nhaB	-0.238787	1.22185
gntR	0.31034	2.04431		yegH	-0.238787	1.22185
ydcN	-0.55582	2.04431		rna	0.238787	1.22185
intL	0.378512	2.03953		kch	0.286881	1.22185
fliE	-0.79909	2.0381		sodA	0.286881	1.22185
Z1342	-0.70487	2.03386		usg	0.286881	1.22185
yidC	-0.33342	2.03292		dnaG	0.298658	1.22185
Z1168	0.367371	2.03198		fis	0.298658	1.22185
Z4000	0.454176	2.02826		sdhC	0.298658	1.22185
terF	-0.59455	2.02687		ccmB	-0.604071	1.22185
Z6061	-1.74846	2.02687		Z3101	-0.604071	1.22185
yadF	-0.32193	2.02687		Z1554	-0.594549	1.22185
yfgA	-0.32193	2.02687		Z1219	-0.555816	1.22185
csgE	-0.33342	2.02411		Z3784	-0.545968	1.22185
Z2879	-0.31034	2.02273		fucO	-0.400538	1.22185
Z1845	0.495695	2.02182		Z5177	-0.356144	1.22185
yafC	0.344828	2.01909		ytfP	-0.263034	1.22185
potC	-0.29866	2.01233		acnA	-0.250962	1.22185
Z1154	0.613532	2.0101		ydeD	-0.250962	1.22185
yrbG	0.321928	2.00877		Z1793	-0.250962	1.22185
yhgG	0.389567	2.00877		Z6020	-0.250962	1.22185
rpsB	-0.33342	2.00745		ptsP	0.263034	1.22185
fliN	-1.24489	2.007		rbsK	0.263034	1.22185
yshA	2.07382	2.0048		ssb	0.263034	1.22185
yjeF	0.321928	2.0048		yabN	0.263034	1.22185
hemE	0.298658	2.0048		Z0067	0.263034	1.22185
rhaR	0.432959	2.0048		dfp	0.275007	1.22185
atpE	0.344828	2.00436		pepD	0.275007	1.22185
ureG_2	-0.29866	2.00436		pykA	0.275007	1.22185
cheB	-0.70487	2		ydiJ	0.275007	1.22185
pspD	-0.64155	2		ydhU	-0.650765	1.22185
Z3087	-0.61353	2		Z0264	-0.613532	1.22185
Z2355	0.704872	2		rseC	-0.275007	1.22185
Z1849	0.659925	2		Z1780	-0.275007	1.22185
Z2086	1.63227	2		Z4317	-0.275007	1.22185
Z1848	0.765535	2		Z6065	-0.275007	1.22185
yhaB	1.63691	2		sdhB	-0.263034	1.22185
Z1634	0.757023	2		folD	0.263034	1.22185
ybbS	0.85599	2		galF	0.263034	1.22185
Z0328	1.79909	2		mgsA	0.263034	1.22185
ybbY	-0.68706	2		Z1816	0.678072	1.22185
Z5160	1.47508	2		yigJ	-0.286881	1.22185
Z2293	-0.7137	2		ydfH	0.250962	1.22185
fliS	-0.76553	2		Z2654	0.250962	1.22185
mhpB	1.07724	2		cytR	0.263034	1.22185
EDL933_RS28600	0.321928	2		ddlB	0.263034	1.22185
yjdH	0.31034	2		Z0260	0.31034	1.22185
ugpB	0.367371	2		terW	0.333424	1.22185
yjfN	0.604071	2		yihX	0.344828	1.22185
yhhA	0.389567	2		yiiU	0.344828	1.22185
ydiF	0.669027	2		moaC	0.356144	1.22185
yoaG	-0.87971	2		Z2386	0.356144	1.22185
pflD	0.344828	2		glpF	0.432959	1.22185
yqiB	0.321928	2		malI	0.443607	1.22185
fliP	-1.0072	2		Z1557	-1.18903	1.1549
ybfA	0.411426	2		Z3694	-0.367371	1.1549
cvpA	0.422233	2		sapF	0.275007	1.1549
ydcA	-1.29278	2		Z1097	-1.83592	1.1549
yjbN	0.286881	2		Z6057	-2	1.1549
thiF	0.722466	2		Z1601	0.263034	1.1549
Z5352	0.31034	2		Z3388	-2.27798	1.1549
yicN	0.389567	2		nlpC	0.263034	1.1549
clpP	0.298658	2		glyS	0.263034	1.1549
yadS	0.389567	2		Z1637	-0.367371	1.1549
Z3955	-1.02148	2		Z1724	0.250962	1.1549
sbcD	0.356144	2		Z2987	-0.389567	1.1549
gatR	0.356144	2		yraR	-0.389567	1.1549
Z0250	0.400538	2		iciA	0.250962	1.1549
thrT	1.02148	2		Z1338	-0.443607	1.1549
yqjA	0.333424	2		gcpE	0.250962	1.1549
Z4735	0.545968	2		narP	-0.454176	1.1549
Z5092	0.555816	2		terF	-0.464668	1.1549
yjfF	0.485427	2		yaeM	0.238787	1.1549
Z5684	0.516015	2		Z1354	-0.475085	1.1549
narH	0.378512	2		tatA	0.238787	1.1549
yiiX	0.475085	2		ribE	0.238787	1.1549
Z0948	0.505891	2		livG	0.238787	1.1549
yjbI	0.505891	2		nikE	-0.475085	1.1549
Z5745	0.526069	2		fepC	0.238787	1.1549
ureG	-0.26303	2		Z1290	-0.485427	1.1549
ilvA	-0.31034	2		recO	0.226509	1.1549
qseF	-0.29866	2		ltrA	-0.238787	1.1549
tgt	-0.29866	2		EDL933_RS28860	-0.250962	1.1549
yedO	-0.29866	2		rfaG	-0.250962	1.1549
Z2754	-0.28688	2		Z2337	-0.526069	1.1549
Z4382	-0.28688	2		yjiK	-0.516015	1.1549
argR	-0.28688	2		cyoA	-0.263034	1.1549
Z3552	-0.28688	2		Z1663	0.748461	1.1549
dcp	-0.28688	2		srlB	1	1.1549
lspA	-0.28688	2		yjfC	-0.659925	1.1549
Z2145	-0.34483	2		yfiL	-0.641546	1.1549
thrS	-0.34483	2		cysU	-0.526069	1.1549
Z2078	-0.33342	2		yaaH	-0.298658	1.1549
Z1591	-0.32193	2		yejE	-0.298658	1.1549
ureC	-0.32193	2		ygjU	-0.298658	1.1549
yeaL	-0.37851	2		EDL933_RS28750	-0.286881	1.1549
Z5881	-0.36737	2		cutA	-0.275007	1.1549
Z2660	-0.35614	2		nadE	-0.275007	1.1549
menF	-0.35614	2		yqgC	-0.275007	1.1549
araG	-0.40054	2		Z2968	0.298658	1.1549
ychP	-0.40054	2		speG	0.31034	1.1549
leuD	-0.38957	2		leuA	0.321928	1.1549
hupB	-0.38957	2		mutH	0.475085	1.1549
tdk	-0.44361	2		Z1546	-0.948601	1.1549
Z3642	-0.44361	2		hyfA	-0.879706	1.1549
ycjT	-0.46467	2		ybbZ	-0.669027	1.1549
ydeV	-0.45418	2		Z1781	-0.356144	1.1549
Z4864	-0.4957	2		cysN	-0.344828	1.1549
Z3081	-0.48543	2		Z2207	-0.333424	1.1549
Z3315	-0.48543	2		yacK	-0.321928	1.1549
sodB	-0.47508	2		Z4152	0.286881	1.1549
Z3965	-0.47508	2		sapC	0.298658	1.1549
Z5115	-0.52607	2		Z0638	-1.15704	1.1549
Z2790	-0.52607	2		Z4180	-0.970854	1.1549
Z2372	-0.57531	2		yfhO	0.275007	1.1549
Z1971	-0.55582	2		yjgF	0.275007	1.1549
Z2810	-0.54597	2		slyD	0.286881	1.1549
Z2575	-0.53605	2		ytfL	0.286881	1.1549
Z5324	0.678072	1.69897		Z1827	-0.687061	1.09691
ileT	4.44493	1.69897		glpR	0.226509	1.09691
Z3110	0.604071	1.69897		Z0414	-0.903038	1.09691
Z1153	-0.65992	1.69897		racC	-1.09761	1.09691
Z4351	0.678072	1.69897		yeiH	-0.238787	1.09691
Z4775	0.594549	1.69897		Z5153	-1.23266	1.09691
Z3137	0.613532	1.69897		lhr	-0.250962	1.09691
Z5863	1.99277	1.69897		fliJ	-1.45943	1.09691
Z2254	2.20477	1.69897		yadB	0.275007	1.09691
EDL933_RS28965	0.613532	1.69897		nupG	-0.275007	1.09691
yibJ	0.83996	1.69897		wecG	0.275007	1.09691
hha	0.704872	1.69897		rpmB	0.275007	1.09691
alaU	0.773996	1.69897		Z1564	-1.54102	1.09691
arp	0.918386	1.69897		rfaC	0.275007	1.09691
atpF	0.298658	1.69897		Z0246	-1.83188	1.09691
rhlB	0.298658	1.69897		minD	0.275007	1.09691
intN	0.298658	1.69897		artQ	0.275007	1.09691
lomP	-0.73118	1.69897		ybeB	0.422233	1.09691
Z3919	0.298658	1.69897		yifE	0.356144	1.09691
fdnG	-0.73118	1.69897		moaD	0.344828	1.09691
ybdH	0.333424	1.69897		ccdB	0.263034	1.09691
ybiB	0.298658	1.69897		cvpA	0.344828	1.09691
Z2813	-0.73985	1.69897		Z5895	0.333424	1.09691
fucU	0.333424	1.69897		Z1931	0.321928	1.09691
Z1131	0.31034	1.69897		modC	-0.275007	1.09691
yjcS	0.807355	1.69897		ribF	0.250962	1.09691
Z0207	0.333424	1.69897		yabO	-0.344828	1.09691
ahpF	0.298658	1.69897		pmbA	0.250962	1.09691
thiJ	0.298658	1.69897		pepB	0.250962	1.09691
yecO	0.333424	1.69897		nuoG	0.250962	1.09691
yehL	0.963474	1.69897		lldR	0.250962	1.09691
entE	0.31034	1.69897		EDL933_RS28990	-0.378512	1.09691
Z2176	-0.87184	1.69897		ygjV	-0.411426	1.09691
ygjI	1.11103	1.69897		Z5304	0.238787	1.09691
mutT	0.378512	1.69897		Z2090	0.31034	1.09691
menG	0.367371	1.69897		Z1809	-0.422233	1.09691
Z4966	0.378512	1.69897		Z2836	0.298658	1.09691
[truncated: 3,576 more rows]

## Sheet: Fig 3
Fig 3A - RNA-seq WT vs ntrC				Fig 3B - RNA-seq ntrC vs ntrC D-Ser				Fig 3C - LEE1-gfp WT, ntrC, nac relative fluorescence units (RFU) - Fluorescence intensity/OD600
	log2 Fold-change	-log10 FDR p-value			log2 Fold-change	-log10 FDR p-value			WT			ΔntrC			Δnac
nac	-6.63855	65.8		metE	3.61722	26.5		Control	31104.3	20763.1	17996.5	34461	33885.3	19144	27883.4	24967.7	14185.4
Z1509	-7.63072	64.7		ilvC	3.14518	18		D-ser	28923.7	19101.2	15159.3	52429.8	44914.1	25254.9	45758.8	46640.3	28479
Z1511	-9.56545	62.8		Z3970	2.65176	13.1		L-ser	23814.2	16178.3	11935.9	19672.7	19453.8	9478.83	17824.9	17729.9	10675.5
ycdG	-6.30277	54.5		espF	2.91195	12.8
Z1506	-6.95111	51.9		escD	2.77284	12.8		Fig 3D - recA-rfp WT, ntrC, nac relative fluorescence units (RFU) - Fluorescence intensity/OD600
Z2778	-5.53986	45.2		tir	2.90235	12			WT			ΔntrC			Δnac
ilvC	-4.77436	44.7		eae	3.58505	10.9		Control	14926.3	17890.1	16697.6	16865.8	23426.9	19957.6	20066.9	21338.5	16846
asnA	4.88799	41.7		Z5111	3.18496	10.8		D-ser	27707	41303.5	29950.4	17554.1	24396.2	19757.2	20745.2	24237.3	17917.6
Z1508	-6.35291	41.5		Z5113	2.60095	10.8		L-ser	15046.8	15370.3	14794.9	14105.7	17408.9	12568.4	16939.6	18872.7	14416.9
glpB	4.82512	35.6		Z4105	2.58789	10.2
Z2777	-4.1676	35.3		yhaE	4.46932	9.86		Fig 3D - tirp-gfp WT, ntrC, nac, ntrC pSS-ntrC relative fluorescence units (RFU) - Fluorescence intensity/OD600
yedL	-4.62997	34.6		Z0955	2.4613	9.86			WT			ΔntrC			Δnac			ΔntrC pSS-ntrC
Z2779	-4.89693	34.1		espD	3.22429	9.42		Control	15.6672	18.1246	8.49231	6.38772	10.305	6.96456	9.04082	11.3849	7.7894	3.29189	8.96627	5.05145
yhdZ	-4.06255	34		rbsD	2.50754	9.19		D-Ser	4.79458	5.66011	2.78257	4.88924	6.45199	5.54702	7.38746	7.93038	5.97458	3.15551	5.89455	4.26102
cbl	-4.67941	33.6		espA	3.04996	9.03		L-Ser	4.66723	5.61964	2.99231	3.79436	4.57112	4.13127	4.7281	4.29998	4.45769	2.79764	3.98254	3.41059
Z_L7019	1.51599	30.6		sepL	2.87532	9.01		L-Gln	5.3047	5.89455	3.42875	5.78313	7.7393	4.97047	6.39184	5.24704	5.5119	3.34786	4.9594	4.06317
yicE	3.51985	28.2		dcuC	-2.25275	9.01
purL	3.67642	27.5		purE	-2.38458	9.01
Z1510	-8.92008	27.4		espB	3.04933	8.65
cysP	-3.55933	27.3		malK	2.55126	8.65
gltL	-3.73213	26.5		malE	2.50919	8.56
Z1507	-5.48668	26		purK	-2.02231	8.26
gltK	-3.97603	25.7		Z5104	3.66502	7.65
ydaJ	-4.60664	25.7		napF	-2.40263	7.53
yhdX	-5.29427	25		malS	1.77331	7.39
ydjS	-4.18422	23.6		yhaF	3.21916	6.75
glpA	4.29141	23.3		yicE	-1.92664	6.68
sepL	-4.73047	22.8		Z1026	1.59734	6.61
metE	-3.67606	22.7		Z5114	2.34643	6.43
Z2427	-4.17348	22.5		yjfN	-2.22669	6.43
purM	3.48302	22.3		cesD	2.26228	6.13
escD	-4.55195	22.2		ytfQ	-1.87579	6.09
amtB	-4.63125	22.1		escF	2.48292	6.01
glnK	-10.55	22.1		yojH	1.67725	5.89
Z_L7057	1.12848	21.9		nikA	-1.78321	5.78
rbsD	-3.63625	21.5		gcvT	-1.76588	5.34
Z2428	-3.42053	20.7		Z2883	-1.68202	5.33
Z5111	-4.41963	20		Z5102	4.06496	5.3
Z2223	-3.76136	19.8		cvpA	-1.95347	5.23
purH	3.35739	19.4		escN	1.9368	5.21
ybeJ	-3.12209	19.4		gcvH	-2.12474	5.18
escN	-3.56039	19.4		ilvG	1.30859	5.07
yjfO	4.64688	19.1		yhaD	2.51301	4.97
betB	-3.63431	19		yhbU	-1.74366	4.85
purC	3.11318	18.9		escC	2.23604	4.8
glnG	-12.1415	18.8		Z1315	-1.58098	4.66
yhdW	-3.66151	18.7		Z2982	-3.2435	4.66
asnB	3.05801	18.6		sepQ	1.68706	4.65
csgE	3.26799	18.5		pqqL	2.34871	4.53
glpF	3.15713	18.5		Z3159	-1.86771	4.5
espF	-3.96812	18.2		ybdL	1.71231	4.43
purK	3.33785	17.7		csgE	-1.7376	4
dcuC	3.54968	17.6		Z5115	1.53329	3.84
Z3159	3.1138	17.5		Z5128	2.33242	3.8
lysA	-2.96157	17.5		hmpA	1.78775	3.68
yhdY	-3.79076	17.5		rpoE	-1.72688	3.68
frdB	3.28183	17.1		frdC	-1.41727	3.5
escF	-3.90118	16.7		nrdA	1.5796	3.49
espD	-4.32873	16.6		yeiQ	1.54154	3.48
yjcD	3.05658	16.5		cspC	-1.38841	3.48
nirD	4.25867	16.3		phnB	-1.3492	3.46
yjfN	3.88429	16.1		Z1539	1.65223	3.43
Z2192	3.17418	16		escJ	1.58034	3.43
sepQ	-3.39174	16		yjjM	1.50802	3.38
Z2222	-4.23369	16		metF	1.46782	3.36
cesD	-3.57463	15.9		fumB	-1.4558	3.36
napF	4.09045	15.7		escV	1.83002	3.33
csiE	3.0446	15.5		yddB	1.82011	3.33
Z5115	-3.2949	15.5		yjfO	-1.9052	3.31
ynfM	2.8846	15.1		Z5121	1.70244	3.29
espA	-4.01638	14.8		escT	1.76681	3.27
betA	-3.79079	14.7		malI	1.65993	3.24
escV	-3.8441	14		Z5129	1.62866	3.19
betT	-3.35792	13.9		nirD	-1.20525	3.19
dcuB	3.78575	13.8		Z2585	-1.22168	3.16
Z1638	2.84685	13.8		ydjY	-2.26741	3.15
betI	-3.14562	13.8		modF	1.23791	3.07
Z5114	-4.01674	13.8		Z2714	-1.54251	3.07
etpC	-1.7824	13.7		nagE	1.35206	3.03
gltJ	-2.96185	13.6		cspA	1.35653	3
eae	-4.11986	13.5		purC	-1.81346	3
csgF	3.15405	13.4		Z4267	-1.61102	2.99
ybdL	-2.70068	13.4		Z5123	1.77901	2.95
yhbU	2.86855	13.1		yneI	1.42147	2.94
Z5113	-3.70568	13.1		cynS	-1.37245	2.94
purE	2.79602	13		thrA	1.35799	2.91
purF	2.67324	13		ftsQ	-1.33346	2.91
glpT	2.92632	12.8		proV	1.15918	2.9
Z1198	2.83015	12.8		Z5125	1.68934	2.89
Z5102	-5.39152	12.8		ybhQ	-2.03315	2.87
glpD	3.16619	12.7		yidB	-1.35544	2.83
tir	-3.43923	12.7		ydeZ	-1.32011	2.76
Z3970	-2.88809	12.6		escR	1.44036	2.75
Z5104	-4.80045	12.6		yjiD	-1.37734	2.75
sdaA	2.82008	12.5		Z3161	-1.35829	2.69
metF	-2.53077	12.5		ytfE	1.29703	2.63
Z1315	2.3442	12.3		Z2269	-1.5393	2.63
glpC	3.10242	11.9		sepZ	1.38974	2.61
glpK	2.492	11.9		leuA	1.22175	2.47
putA	-2.59197	11.8		ygbA	1.44045	2.4
nadA	2.35059	11.7		ydeI	-1.91655	2.4
Z5129	-3.18601	11.7		zntA	1.31574	2.37
purT	2.27409	11.1		ykgK	-1.35388	2.36
tesB	-2.762	11.1		Z2189	-1.18513	2.34
Z5118	-3.3792	10.9		yhiR	1.00772	2.3
Z5128	-3.17936	10.8		livK	1.13785	2.26
Z0955	-2.64277	10.6		yahN	1.47972	2.2
yfiQ	2.44504	10.2		gcvP	-1.37999	2.13
hisJ	-2.6133	10.2		purM	-1.41055	2.06
Z2883	2.29625	10.1		Z4215	1.90639	2.05
argT	-2.42349	10		sdaA	-1.48828	2.05
nirB	3.16175	9.83		yneB	-1.11574	2.02
yojH	-2.66751	9.77		proX	1.22806	1.97
frdD	2.49872	9.71		Z2869	-1.12384	1.96
Z2189	2.1825	9.67		pdhR	1.49815	1.93
modF	-2.0572	9.4		metK	1.14267	1.93
escC	-3.2228	9.37		malP	1.04715	1.93
Z1678	1.96244	9.34		Z5839	-1.32377	1.93
csgB	2.46512	9.3		escU	2.09862	1.92
espB	-3.82686	9.2		Z3731	-1.18821	1.92
ytfQ	2.58394	8.9		Z5852	1.51907	1.89
Z2585	2.41606	8.86		Z3071	1.16973	1.89
frdA	2.53059	8.84		Z3843	1.14834	1.89
hypB	2.40478	8.82		yfiA	1.24724	1.88
purD	2.17334	8.81		yigM	1.11806	1.88
Z5117	-3.4635	8.71		ilvE	0.870617	1.85
Z4267	2.85477	8.69		csgA	-1.08805	1.82
nrdD	2.22554	8.65		leuB	1.05321	1.81
ydaK	-2.2627	8.65		cutC	-1.01046	1.8
frdC	2.2938	8.57		lamB	1.30557	1.76
feoB	2.23505	8.52		yeaU	1.09623	1.76
csgG	2.06498	8.41		pheA	1.15666	1.75
yjiD	2.59926	8.3		Z0475	1.89795	1.74
csgD	2.27064	8.24		Z0828	1.51101	1.74
glnA	-2.47972	8.21		gltP	1.14153	1.73
Z4351	2.57497	8.13		putA	1.08931	1.71
flhD	1.95768	8.09		ybfA	1.01891	1.71
yjbE	-2.96392	8.05		Z2713	-1.05835	1.71
feoA	2.48023	8.04		csiE	-1.13068	1.71
ydeY	2.50984	7.97		Z1245	-1.26562	1.71
Z_L7031	-2.82052	7.94		ygfJ	1.72719	1.69
Z2224	-3.26821	7.7		ymcA	1.06525	1.69
hisQ	-2.70403	7.62		Z3606	-1.05234	1.69
escJ	-2.46268	7.51		Z2275	-1.26242	1.69
ygiP	2.90966	7.45		ygiP	-1.3963	1.69
ndh	-2.25933	7.42		speB	1.03123	1.67
yccJ	2.83373	7.39		yeeF	1.11232	1.66
Z1200	2.04767	7.39		purF	-1.16831	1.66
ynaJ	-2.09224	7.25		lysA	1.18312	1.63
tdcA	2.30967	7.2		yhjY	-0.915697	1.61
yciD	2.53201	7.19		Z0957	-1.25901	1.56
pdhR	-2.04333	7.19		nagB	1.34056	1.54
Z5125	-2.57482	7.15		metA	1.02304	1.54
fumB	2.3166	7.08		yjfY	-0.910183	1.54
gabP	-2.41677	6.95		gltA	1.17094	1.53
dadA	-1.99543	6.93		Z2361	1.11589	1.53
Z5121	-2.9424	6.93		pepB	1.02168	1.53
agp	2.07919	6.83		flhD	-0.990819	1.53
ydeZ	2.22756	6.76		yggL	-1.11113	1.53
hisM	-2.33062	6.75		Z2297	-1.26343	1.53
Z4875	2.26707	6.71		deoC	0.909837	1.52
sdaC	2.10827	6.67		Z5619	0.991141	1.5
wcaD	-2.44279	6.61		ybaJ	0.951292	1.5
Z2226	-2.41161	6.61		Z2636	0.851759	1.49
pnuC	1.99799	6.57		Z2192	-0.998997	1.49
fabB	1.83275	6.54		purR	-1.04521	1.49
ykgK	2.16552	6.38		Z5886	-1.07151	1.49
Z1806	5.68647	6.12		Z1649	-1.62434	1.49
rbsA	-2.08471	6.04		yohI	-1.17321	1.47
speB	-2.32418	6.03		fepA	1.0723	1.43
Z1640	1.98587	6.01		Z5884	0.980067	1.43
Z1059	1.9335	5.96		ddg	0.918131	1.43
csgC	1.9052	5.94		yciD	-0.842868	1.43
cycA	-1.71019	5.8		Z3603	-0.86115	1.43
metK	-1.7877	5.76		Z6020	-0.890716	1.43
carA	1.71933	5.74		rpmE	-1.06333	1.43
escU	-2.68731	5.74		yjjI	-1.0105	1.41
mtlD	1.63657	5.71		purT	-1.19065	1.4
ascF	1.97051	5.64		Z1355	-2.35797	1.4
Z0461	1.95355	5.62		Z2351	2.31581	1.39
csgA	2.16616	5.6		dppB	1.46369	1.39
ygbD	-2.13003	5.54		btuB	1.14979	1.39
yiiQ	1.69942	5.52		ilvM	1.0554	1.39
Z_L7015	1.27079	5.46		fabB	-0.888569	1.39
Z1925	-1.76234	5.45		ydfI	-1.00152	1.39
yigM	-2.03028	5.45		glpB	-1.05545	1.39
gmd	-2.14361	5.45		Z2182	-1.15151	1.39
sepZ	-2.92652	5.36		Z4370	0.960975	1.38
Z5131	-3.0819	5.36		prsA	-0.895077	1.38
Z1026	-1.97067	5.23		yijP	1.03841	1.37
yjjI	1.94683	5.17		rnb	1.00925	1.36
Z1245	1.91013	5.15		deoB	0.979886	1.36
nikA	1.66608	5.15		lysU	0.919856	1.36
yohI	1.95859	5.11		dadA	0.880816	1.36
deoC	-1.62621	5.04		yqjE	-1.01307	1.36
escT	-2.24465	5.04		yjdJ	-1.47317	1.36
Z5839	1.92421	5.03		cysP	1.07554	1.35
Z3269	1.76814	4.98		yjiY	1.02222	1.34
hisP	-1.83872	4.96		ptsA	0.981932	1.34
ybhQ	2.84497	4.95		yehV	-0.959811	1.34
yfbM	2.51181	4.93		betA	2.60885	1.33
Z2279	1.9519	4.92		ychB	-0.946361	1.33
pyrC	1.63749	4.9		yciF	-1.5373	1.33
pepB	-1.66592	4.89		Z1629	7.46311	1.32
adiY	2.03838	4.88		yjbH	-0.977747	1.31
Z5136	-2.41541	4.87		ilvD	0.932204	1.29
sdiA	-1.90733	4.84		citB	-1.03354	1.26
pflB	1.93139	4.76		Z2186	-0.99515	1.25
abc	-1.52515	4.76		Z4269	-1.45244	1.25
cysK	-1.56738	4.76		malF	1.1541	1.24
yhgG	1.85744	4.73		murD	-0.856817	1.23
ackA	1.48483	4.69		yeeA	-0.785249	1.22
cvpA	1.99625	4.68		frdB	-1.04479	1.22
Z0397	-2.79226	4.67		dppA	1.18326	1.18
proX	-1.7448	4.65		Z2754	0.956794	1.18
glnD	-1.47596	4.6		pepN	0.922422	1.18
gabT	-2.03142	4.6		yccJ	-0.938016	1.18
hdeB	-2.74892	4.54		betB	2.37932	1.17
cpsB	-2.14113	4.52		betT	2.04134	1.17
cysD	-2.05033	4.48		Z0397	1.43809	1.17
lldR	-1.57924	4.47		Z2210	1.41046	1.17
Z5137	-2.25683	4.46		Z2130	1.29805	1.17
carB	1.77412	4.45		ompF	1.08684	1.17
Z2073	-3.09033	4.4		yceP	0.967393	1.17
gltP	-1.61465	4.38		ndh	0.877702	1.17
Z1222	1.86637	4.31		Z5131	2.09085	1.16
yjbH	1.75144	4.31		rseA	-1.0037	1.16
Z5138	-2.0201	4.3		yhhF	1.01159	1.14
slp	-1.55427	4.29		narK	-1.53798	1.14
Z3271	1.89402	4.28		deaD	0.99914	1.13
Z5123	-2.42646	4.28		recD	-0.894473	1.13
cstC	-1.50102	4.27		pnp	0.852318	1.12
gldA	1.82889	4.24		otsB	-0.822881	1.12
dmsA	1.54345	4.23		Z2804	6.94254	1.11
araC	1.71257	4.17		carA	1.33592	1.11
yneB	1.64357	4.17		ybdH	0.934825	1.11
spy	-1.61578	4.17		yhgF	0.880127	1.11
fucP	1.74959	4.15		iciA	0.719154	1.11
ybdH	-1.5968	4.12		csgG	-0.851082	1.11
yibH	1.73459	4.1		mopB	-1.16608	1.11
yjbD	-1.74656	4.03		Z1639	-7.30515	1.11
Z0395	-3.10837	4		yhaU	1.27159	1.1
lldP	-1.42291	3.99		Z3965	1.20697	1.1
Z0954	-3.21993	3.99		ycaO	0.962129	1.1
yeeF	-1.5431	3.93		mrdA	0.849035	1.1
wcaJ	-2.27733	3.91		leuC	0.770175	1.1
yieE	-1.44597	3.86		feoB	-0.884546	1.1
Z4269	2.06252	3.84		frdD	-0.895372	1.1
yjgR	1.78641	3.84		pflB	-0.919653	1.1
wcaG	-1.73995	3.81		Z2813	-1.42738	1.1
Z2735	-1.5089	3.76		Z1199	-7.26484	1.1
yhaU	2.2507	3.75		cirA	0.959695	1.09
Z1207	1.71904	3.75		ylaC	-0.83227	1.09
yjfY	1.60098	3.73		Z_L7091	-0.914283	1.08
Z1768	1.54305	3.72		Z1528	-0.891509	1.05
fsr	1.5354	3.71		csgD	-0.96938	1.05
metB	-1.39079	3.7		caiB	-1.01743	1.05
mtlA	1.4211	3.65		Z2864	1.42876	1.04
ydeV	1.37511	3.63		Z3517	1.10623	1.04
yqeI	2.10599	3.62		malZ	0.94323	1.03
Z1062	2.09455	3.62		etpC	0.850718	1.03
deoB	-1.39815	3.59		cdd	0.811977	1.03
araF	1.90231	3.56		Z_L7092	-0.418756	1.03
Z1931	1.50528	3.55		Z_L7066	-0.470423	1.03
yciE	1.36836	3.52		flhC	-0.799883	1.03
citG	1.94178	3.5		hpt	0.874598	1.02
Z1185	2.33816	3.47		Z1640	-0.814684	1.02
cobT	-1.35333	3.46		EHEC-hlyA	0.88338	1
Z2375	-1.7309	3.44		pspF	0.755392	1
narG	1.36614	3.43		nrdB	0.73257	1
Z3694	1.60503	3.39		psiA	-0.822614	1
putP	-1.43976	3.36		ybiO	-0.750878	0.997
pqqL	-1.4993	3.36		hisD	0.681031	0.974
rpsO	-2.29313	3.36		Z2700	3.20996	0.965
Z2774	1.49715	3.35		ybaE	0.915136	0.957
tdcB	2.79612	3.3		Z3496	-2.03688	0.957
potI	-1.87441	3.24		parE	0.957753	0.948
cpsG	-1.76696	3.21		ybdQ	0.779901	0.948
yfaO	2.07764	3.2		glpC	-0.919442	0.948
yidB	1.49603	3.17		Z6019	-1.03061	0.948
Z1724	1.23962	3.15		Z3269	-0.851177	0.947
gabD	-1.52741	3.14		ftsL	-0.864794	0.943
Z5187	1.35877	3.13		Z2024	-0.836389	0.939
rpmE	1.41037	3.12		nrdE	0.828082	0.931
Z4382	-1.64224	3.11		galE	0.851649	0.926
evgA	1.63188	3.09		lomU	-3.98237	0.921
yibI	2.22978	3.06		tnaA	0.90189	0.909
dadX	-1.26601	3.05		Z5692	0.944614	0.903
glnL	-1.36495	3.05		Z3983	-0.827492	0.902
yifA	-1.36168	3.04		dcuB	-0.89724	0.883
Z2982	2.44346	3.02		Z1200	-0.802206	0.882
Z2297	1.45473	3.01		purN	-0.72577	0.874
yddB	-1.2362	3.01		yibH	-0.96142	0.874
potF	-1.36736	3.01		fdnI	-1.4856	0.874
Z1879	2.27774	2.99		yeaF	0.817979	0.872
ydjE	1.80952	2.99		fpr	0.704386	0.871
fldB	-1.40621	2.99		bglJ	-0.859808	0.871
yjjP	1.62398	2.98		livM	1.00734	0.869
gltA	-1.25133	2.98		dld	0.836327	0.869
Z5886	1.40594	2.97		lldP	1.18763	0.866
serA	1.38417	2.97		ygdH	0.762808	0.866
infA	-1.72601	2.97		Z_L7094	0.593039	0.861
wcaM	-1.44863	2.94		yihK	0.934327	0.855
yhhX	-1.36555	2.93		Z4337	0.921289	0.854
ychM	1.25877	2.91		phnM	1.90563	0.853
malI	-1.67573	2.91		Z1178	1.74236	0.85
gcd	-1.32379	2.9		Z0954	2.86763	0.845
bioC	-1.33016	2.9		Z5136	1.11806	0.843
dld	-1.23503	2.89		pheS	0.753239	0.842
yceP	-1.44492	2.89		carB	1.45119	0.841
Z5885	2.35353	2.88		frwD	1.67966	0.84
Z2429	-2.29816	2.88		lipA	0.804912	0.84
napA	1.43011	2.87		Z3931	-0.718384	0.84
dinF	-1.41815	2.87		dps	-0.81181	0.84
Z2272	1.20176	2.86		yihD	-0.834212	0.84
ynhD	-1.142	2.86		yceD	-0.879042	0.84
pheA	-1.48696	2.86		hybA	-2.30432	0.831
nanA	-1.57275	2.86		lldR	1.0608	0.815
ydgC	-1.61936	2.86		iadA	0.833229	0.815
gcvP	1.36282	2.85		exoU	0.773795	0.815
ylaC	1.36182	2.85		Z1359	2.02207	0.812
Z2275	1.28774	2.85		cyoB	0.843401	0.812
metA	-1.32311	2.85		ygfT	-0.970439	0.812
ytfE	-1.40696	2.85		mdlA	0.742562	0.808
cobS	-1.50784	2.85		Z1059	-0.97595	0.808
Z3642	-1.88517	2.85		wrbA	-0.695761	0.805
Z2400	-1.77713	2.84		Z1724	-0.785904	0.793
melR	1.40771	2.83		yddA	0.759761	0.791
wcaA	-1.68256	2.83		pyrB	-1.38403	0.791
Z3731	1.679	2.82		Z1930	1.10079	0.79
ygaD	1.35726	2.82		Z3605	0.810759	0.786
gor	-1.26653	2.8		aceE	0.797973	0.786
ybaJ	-1.32543	2.8		speD	0.721948	0.786
cutC	1.29151	2.78		add	0.68781	0.786
yifK	-1.22556	2.78		ydeY	-0.862557	0.786
ydgO	-1.51622	2.78		Z3045	-0.77866	0.785
hofC	-1.45816	2.76		elaB	-1.11289	0.779
yhiR	-1.41553	2.73		tehA	0.841893	0.772
hemA	1.22935	2.72		yijI	1.70005	0.771
yhiV	-1.1968	2.72		csgB	-0.82186	0.769
yecA	-1.28272	2.7		Z1617	1.6577	0.765
rhlE	-1.49239	2.7		dinF	0.870673	0.765
yeaA	-1.22	2.69		fhuE	1.06076	0.762
Z3658	-1.22394	2.69		xseA	0.755051	0.762
ygfP	-1.52146	2.69		yjdK	-1.47404	0.76
yibO	1.26295	2.68		gltK	0.812548	0.759
chuX	-1.19857	2.68		afuA	-0.732946	0.759
recO	-1.36281	2.68		ydhC	0.997592	0.756
EHEC-hlyC	-1.1948	2.66		yhhP	0.923219	0.752
yhaH	-1.93207	2.65		tdcA	1.04772	0.746
wcaE	-1.92047	2.64		yhaG	0.97696	0.742
etpN	-0.949734	2.62		Z0340	0.933431	0.742
yhaF	1.66029	2.61		yafA	0.735181	0.742
Z4874	1.32315	2.61		napC	-1.12528	0.742
yehZ	1.27191	2.61		speA	0.72238	0.741
nagE	-1.2242	2.61		proS	0.785292	0.74
Z0828	-1.50918	2.61		nirB	-0.745973	0.74
rpsV	-1.62669	2.61		mobA	0.744774	0.733
wcaI	-1.76912	2.61		ydgO	0.688378	0.733
Z1209	1.94277	2.58		gef	0.830912	0.732
Z0502	1.37731	2.58		Z1185	-1.28361	0.732
sseB	-1.27267	2.58		yfjD	0.819985	0.731
Z2640	-1.72057	2.58		Z4354	0.945608	0.727
Z5894	-1.83459	2.57		hdhA	-0.807867	0.727
xseA	-1.25179	2.56		Z1784	-1.75144	0.724
tatD	-1.20991	2.55		queA	0.923427	0.715
yjjY	-1.31996	2.54		espP	1.17137	0.714
yfiB	-1.45137	2.54		etpK	-0.704944	0.714
rstA	1.36876	2.53		Z1062	-0.806244	0.714
pykA	1.21981	2.53		sdaC	-0.851145	0.714
malT	1.11274	2.53		aldB	-0.895014	0.714
plsX	-1.11315	2.53		Z6024	0.8029	0.713
yhhP	-1.27234	2.53		ybiX	0.704105	0.713
Z1060	1.28096	2.52		ureC_2	0.66021	0.713
Z5325	-2.09079	2.52		yjgR	-0.789248	0.713
pnp	-1.23078	2.51		betI	1.85905	0.711
nadB	1.12663	2.5		ybaV	1.75782	0.711
dniR	1.12661	2.5		htrA	1.02971	0.711
cysI	-1.46641	2.5		lpdA	0.843298	0.711
rfaF	-1.3223	2.49		Z2889	0.718891	0.711
Z6042	-1.51418	2.49		Z2279	-0.923943	0.711
dcuA	1.17709	2.48		Z0879	-0.659823	0.705
Z2078	1.28397	2.47		Z3101	-6.43049	0.701
mdlA	-1.36703	2.47		fhiA	1.72988	0.697
Z5684	1.56984	2.46		ilvB	0.776951	0.697
yjbA	-1.17693	2.46		Z3595	-1.04601	0.697
ydgQ	-1.18573	2.46		Z5137	0.882152	0.692
cdsA	-1.49913	2.46		murC	-0.738768	0.692
araB	1.92847	2.44		Z_L7028	0.940021	0.691
chuU	-1.16086	2.44		Z_L7057	0.608065	0.691
yieF	-1.16768	2.44		etpF	-0.373193	0.691
fdx	-1.27535	2.44		rpmH	-0.694087	0.691
mrdB	-1.51848	2.44		Z1198	-0.781915	0.691
ybeL	1.39284	2.43		phnA	-1.28432	0.691
aroE	-1.32269	2.43		Z4325	2.47558	0.689
Z2506	1.41057	2.42		fucA	0.894062	0.689
Z1971	1.3705	2.41		udhA	0.844949	0.689
recG	-1.23023	2.4		Z5881	-0.748793	0.687
Z3224	-1.46891	2.4		yhhM	-0.791634	0.686
wcaL	-1.57557	2.4		uraA	1.16029	0.683
grpE	1.3492	2.39		pntA	0.711885	0.683
mtlR	1.29525	2.39		nrdF	0.69632	0.683
nagB	-1.21056	2.39		yhgG	-0.825333	0.673
Z1355	2.18943	2.38		ynhD	0.776567	0.672
cdd	-1.22579	2.38		ygaD	-0.665332	0.672
phoE	1.51711	2.37		talA	-0.668282	0.672
yfjD	-1.28266	2.37		redF	-0.639486	0.67
wcaF	-2.35589	2.35		pckA	0.729604	0.667
Z1649	1.81568	2.34		yhcG	0.982891	0.666
prsA	1.20269	2.34		exuR	0.723917	0.666
oppD	-1.33566	2.34		nrdH	0.660447	0.666
dppB	-1.69535	2.34		yqjC	-0.704532	0.663
Z1871	2.0817	2.33		Z2152	5.79827	0.659
yeiQ	-1.17729	2.33		yhiX	-0.893049	0.657
Z1590	1.88698	2.32		spy	0.640123	0.649
redF	0.852761	2.32		nanA	0.961931	0.646
Z1819	1.51264	2.3		Z5117	1.41216	0.644
focA	1.14922	2.3		acs	1.02238	0.638
thrA	-1.0692	2.3		dppC	0.808787	0.638
Z1880	1.7614	2.29		ucpA	0.748547	0.638
Z1625	1.39467	2.29		Z5138	0.728256	0.638
mdlB	-1.17058	2.29		Z4214	1.00702	0.637
cysJ	-1.35699	2.29		msyB	-0.832478	0.634
tehA	-1.4112	2.29		ybeK	0.801858	0.631
ybiX	-1.47632	2.29		grxB	-0.703381	0.631
narK	1.81817	2.28		sfmA	-2.03888	0.625
ybjX	1.02377	2.28		ygcX	1.0871	0.623
rffG	-1.1656	2.28		rimJ	0.645343	0.623
fucO	1.35751	2.27		chaC	-0.803211	0.616
Z4370	-1.23161	2.27		Z4454	-0.803625	0.616
acnA	-1.06118	2.26		yecI	0.859626	0.614
Z3069	-1.21924	2.25		yfhO	0.771998	0.614
escR	-1.6115	2.25		Z2267	0.888623	0.61
Z3921	-1.75978	2.25		terD_2	-0.717277	0.603
dut	1.25756	2.24		hypB	-0.807128	0.603
citB	1.24024	2.24		grpE	-0.844383	0.602
yjcB	-1.05435	2.24		ygeV	0.8643	0.601
nikB	1.68867	2.22		ymcB	0.714045	0.601
icc	1.15083	2.22		ggt	-1.12879	0.601
pmbA	-1.01866	2.22		hypE	-0.630527	0.595
bglA	-1.11039	2.22		yhiU	-0.645476	0.595
yfeU	1.34192	2.21		Z1942	-0.676778	0.595
Z3695	1.09845	2.21		Z3117	-0.819749	0.595
sdhC	-1.24795	2.21		rbn	-0.662027	0.592
Z1924	-1.86895	2.21		Z2083	-1.05465	0.592
Z1647	1.42188	2.2		gcd	0.676322	0.589
speF	1.36479	2.2		hyaB	1.18735	0.587
ybaZ	1.04873	2.2		yhjOP	0.909534	0.587
yhjY	1.0425	2.2		ordL	0.891999	0.587
Z5143	-1.80887	2.2		Z3235	0.832401	0.587
wza	-1.86058	2.2		Z3658	0.717564	0.587
acpP	-2.05376	2.2		EHEC-hlyB	0.696458	0.587
rseA	1.26642	2.2		mog	0.66595	0.587
metC	-1.42923	2.19		nupG	0.578131	0.587
Z4853	-2.10148	2.19		yfiQ	-0.752743	0.587
emrR	1.16557	2.17		nikE	-0.786112	0.587
Z0342	1.5611	2.16		yjjP	-0.792217	0.587
ydfG	-1.11472	2.16		Z1347	-2.3112	0.587
tyrA	-1.11686	2.15		cycA	0.602284	0.586
mreC	-1.2734	2.15		yjcH	1.68516	0.583
Z2703	-2.65798	2.15		Z1877	3.27129	0.582
ptsO	1.38717	2.14		Z3341	3.27129	0.582
ydfI	1.16124	2.14		Z5118	1.16666	0.582
ybiO	1.05739	2.14		mglC	1.03441	0.582
insA	0.683853	2.14		Z0463	0.891209	0.582
wecB	-1.25416	2.14		yfiK	0.856368	0.582
hdeA	-1.32366	2.14		Z1954	0.768782	0.582
potH	-1.21267	2.14		Z4833	0.67739	0.582
cydC	-1.05231	2.13		gidA	0.639426	0.582
xylA	1.31137	2.12		rmf	-0.681967	0.582
ydhO	1.15888	2.12		Z0461	-0.72884	0.582
ycfN	-1.50712	2.12		Z1625	-0.770984	0.582
ybbI	1.38228	2.11		Z6039	-0.775793	0.582
dnaC	1.18657	2.11		Z1574	-1.48477	0.582
ycbG	-1.20753	2.11		Z4170	3.07347	0.58
ydeA	-1.25373	2.11		galP	0.75096	0.577
Z3916	1.53716	2.1		yeaO	0.839729	0.576
Z3401	1.24936	2.1		yccZ	0.607501	0.574
purN	1.08576	2.1		Z2509	-0.88072	0.571
ybeA	-1.8432	2.1		Z2863	-0.771547	0.568
Z1186	1.27744	2.09		Z6040	5.76955	0.564
Z2636	-1.0745	2.09		Z3507	0.662961	0.562
ymcA	-1.11167	2.09		ybaB	-0.674828	0.562
Z4919	-1.17641	2.09		rbsA	0.86885	0.559
ycfV	-1.36666	2.08		ybbF	0.867279	0.559
pspA	-1.38155	2.08		yjbK	0.653384	0.558
wcaH	-1.88814	2.08		ptsH	-0.675639	0.556
pta	1.09472	2.07		terD	-0.687707	0.556
Z2186	1.24205	2.05		ccmA	-0.740667	0.556
crcA	1.55324	2.04		ycaP	-0.935195	0.556
ybaE	1.17062	2.03		pyrI	-1.32561	0.556
Z2813	1.7733	2.02		thrC	0.693752	0.555
Z2583	1.31159	2.02		lysC	0.569898	0.555
hypF	1.1029	2.02		ygjT	0.912417	0.554
yeiG	-1.04649	2.02		Z6027	1.42326	0.553
ydeD	-1.09578	2.02		Z0056	0.72811	0.553
cyoA	-1.15821	2.02		dmsA	-0.734637	0.553
rcsA	-1.24921	2.01		modA	-0.934752	0.553
rbsC	-1.36827	2.01		sieB	-1.61211	0.553
Z1538	1.02393	1.98		Z0404	1.25299	0.551
Z4858	-1.20967	1.98		cspG	0.803989	0.551
Z2165	-1.2758	1.98		yidC	0.752273	0.551
Z3905	1.06322	1.97		yieH	-0.738322	0.551
ytfB	-1.04624	1.97		ybjN	-0.656441	0.549
trpB	-1.06583	1.97		dctA	0.674066	0.548
Z5148	1.39634	1.96		mglA	1.06517	0.547
ydjY	1.40641	1.95		ynhE	0.665896	0.547
xisN	1.31137	1.95		terB_2	-0.691117	0.547
yicN	1.12074	1.95		yhhW	0.651439	0.539
yadH	-0.98487	1.95		ubiX	-0.64257	0.539
wcaC	-1.66404	1.95		yfiC	0.723918	0.529
arcC	2.01365	1.94		Z0700	-0.760026	0.529
Z1771	1.19577	1.94		Z3585	1.08303	0.528
Z2717	1.58373	1.93		yhjE	0.595735	0.526
yeaT	1.19338	1.93		sapA	-0.703922	0.525
Z4337	-1.15734	1.93		sppA	0.665216	0.523
ygbA	-1.21376	1.93		mtlD	-0.588217	0.523
ubiC	-1.31547	1.93		pmbA	0.629477	0.522
wecD	-1.40221	1.93		lon	0.713074	0.52
Z5094	-1.42648	1.93		acpD	-0.61253	0.519
Z4268	1.46857	1.92		ycdP	-0.684107	0.519
yehV	1.16884	1.92		Z0502	-0.807558	0.519
etpF	-0.92925	1.92		Z1323	0.763899	0.515
rnpA	-1.29314	1.91		Z2969	0.689526	0.515
glyA	1.16054	1.9		dnaC	-0.697736	0.515
yaeE	-1.02671	1.9		narJ	-0.777832	0.515
Z4152	-1.02876	1.9		htgA	-5.57813	0.515
fixC	1.76207	1.89		Z5895	1.35449	0.514
pepE	1.35325	1.89		Z0395	1.71418	0.513
yjjM	-1.00453	1.89		napA	-0.686166	0.507
ureB_2	-1.71578	1.89		Z2176	-1.03416	0.507
yqjI	1.12212	1.88		eutC	1.00589	0.506
oxyR	-0.958461	1.88		aldH	0.749499	0.506
Z5151	1.20797	1.86		ubiC	0.716988	0.506
yafA	-0.998389	1.86		aroG	0.69884	0.506
ygfT	1.48612	1.85		Z2735	0.629731	0.506
Z0337	1.35288	1.85		dppD	0.627632	0.506
Z1289	1.18944	1.85		mioC	-0.519126	0.506
yhhW	-1.02859	1.85		hlpA	-0.590349	0.506
oppF	-1.03942	1.85		Z1638	-0.624016	0.506
wzxC	-1.91523	1.85		frdA	-0.711408	0.506
Z3505	1.55376	1.84		Z1219	-0.930113	0.506
stpA	1.46149	1.84		basR	0.612225	0.501
ccmA	1.23564	1.84		hofC	0.986916	0.498
yaiB	1.08082	1.84		tsf	0.789863	0.498
yihW	1.05106	1.84		ybbK	0.593467	0.498
yfcB	1.04527	1.84		dnaG	-0.698538	0.496
yecI	-1.03204	1.84		Z1190	0.710478	0.495
Z3072	-1.10378	1.84		fdnH	-0.95752	0.495
Z4018	-1.32861	1.84		yabF	0.972374	0.492
wcaK	-1.7484	1.84		Z6034	0.770155	0.492
hypD	1.27137	1.83		map	0.541643	0.492
Z2806	1.10044	1.83		yjeI	-0.578935	0.492
Z2533	1.02709	1.83		ftsW	-0.631596	0.492
nemA	-1.01284	1.83		Z5187	-0.745673	0.492
rffH	-1.07896	1.83		Z1151	-1.04218	0.492
aroP	-1.08398	1.83		Z4864	-1.05808	0.492
yjfG	-1.11282	1.83		Z1181	-1.56693	0.492
pth	1.00437	1.82		ompA	0.70011	0.49
ybeD	0.971903	1.82		polA	0.601803	0.49
Z3796	-0.930418	1.82		Z1371	2.0168	0.488
dedA	-1.1122	1.82		yajK	0.708891	0.488
Z1099	-1.29062	1.82		Z4919	0.715691	0.486
hypC	2.46173	1.81		Z3043	-0.726691	0.486
yidF	1.21572	1.81		Z5684	-0.790973	0.486
Z5200	1.04617	1.81		ureC	0.535756	0.484
sdhD	-1.42456	1.81		mreC	0.637632	0.483
Z3920	1.23628	1.8		Z2491	0.624526	0.483
leuB	-1.09035	1.8		yhhX	0.644809	0.482
wecC	-1.10662	1.8		Z_L7031	1.11467	0.481
Z0443	1.19015	1.79		Z_L7046	-0.411702	0.481
wrbA	0.886197	1.79		fdhF	-0.690097	0.48
xerC	-1.19261	1.79		dacA	0.648658	0.477
fliJ	2.87339	1.78		yeaJ	-0.590846	0.477
fucK	1.29671	1.78		Z1569	-0.653835	0.477
aldB	1.13039	1.78		sdhA	0.688413	0.476
mobA	-1.06054	1.78		glyA	-0.709868	0.476
Z6021	-1.14929	1.78		ygaH	-0.770792	0.473
yrbC	-1.25733	1.78		Z1341	0.898766	0.47
Z1641	1.74535	1.76		Z_L7056	0.834331	0.466
mdaB	0.957773	1.76		Z_L7095	0.814033	0.466
sfmA	2.46117	1.75		Z_L7086	0.498711	0.466
menF	1.14788	1.75		ccdA	-0.55249	0.466
Z3606	1.10896	1.75		etpH	-0.872967	0.466
Z3272	1.08713	1.75		mhpB	2.48238	0.465
yaaF	1.03165	1.75		Z2049	2.35435	0.465
hycI	1.14704	1.74		cysI	0.949569	0.465
tyrR	-0.954229	1.74		yjbD	0.630827	0.465
fdnI	1.70565	1.73		Z4695	-0.585395	0.465
gcvT	1.18667	1.73		yijD	-0.609796	0.465
Z2206	3.65291	1.72		rpsB	-0.681607	0.465
Z2156	2.23025	1.72		yagZ	-0.692953	0.465
Z1784	1.86196	1.72		antU	-1.02226	0.465
ydjA	-0.966563	1.72		Z3479	-1.29838	0.465
yohD	-1.47047	1.72		Z3115	-3.06864	0.465
potG	-1.02679	1.71		uspA	0.621588	0.464
yciF	1.36433	1.7		cynR	0.550797	0.464
purB	1.1586	1.7		yecO	-0.591624	0.464
yddE	-0.930483	1.7		Z4858	0.634279	0.462
Z3965	-1.32778	1.7		rplU	-0.584925	0.462
Z4859	-1.58615	1.7		yggH	-0.861301	0.462
yqgC	-1.12776	1.69		fdhE	0.500803	0.459
Z2176	1.4104	1.68		Z3178	0.606443	0.457
bax	0.978708	1.68		Z2437	-0.577789	0.457
araG	0.955103	1.68		sbmC	-0.620815	0.457
yigC	-0.9317	1.68		pyrC	-0.62897	0.457
yihR	1.55122	1.67		yodB	-0.987465	0.457
yhbV	1.35239	1.67		yhiP	0.602565	0.456
ydjX	1.14683	1.67		Z3506	0.703686	0.455
rhaR	1.06541	1.67		oxyR	0.609766	0.455
cysS	0.914813	1.67		thrB	0.590164	0.455
ybbK	-0.892811	1.66		lnt	0.566869	0.455
Z1595	1.5816	1.65		cysQ	-0.591099	0.455
Z1343	1.10923	1.65		murG	-0.628453	0.455
mltE	0.984396	1.65		menF	-0.6653	0.455
ynhC	-0.94585	1.65		Z0343	-0.794909	0.455
osmY	-1.01055	1.65		Z3512	-0.89833	0.455
cyoB	-1.0285	1.65		endA	-0.912803	0.455
yicG	-1.76825	1.65		Z2694	0.640914	0.454
Z1181	1.71296	1.64		yicJ	0.600394	0.454
Z0343	1.17642	1.64		ynfM	-0.648946	0.454
glpQ	1.01184	1.64		slt	0.54911	0.45
uvrA	-0.872855	1.64		yeaR	-0.851735	0.447
yeaS	-1.06961	1.64		Z1835	0.657385	0.445
spoU	-1.07552	1.64		sdhD	0.893015	0.444
aroF	-1.11425	1.64		Z2774	-0.668232	0.444
cmtB	4.35199	1.63		narG	-0.572045	0.441
Z2357	1.55891	1.63		intT	-0.882346	0.441
yjhS	1.40097	1.63		fucP	0.856734	0.44
recT	1.27307	1.63		ndk	0.858231	0.439
Z1121	1.23042	1.63		Z0701	1.58862	0.438
yfhH	1.0439	1.63		Z5522	0.737148	0.438
Z2815	1.03617	1.63		pepD	0.663511	0.436
yieH	1.01881	1.63		ybeA	1.0816	0.434
fadD	0.998744	1.63		Z3069	0.684828	0.434
kefB	-0.91714	1.63		pepQ	0.594585	0.434
deaD	-1.0089	1.63		Z2789	-0.693728	0.434
ddg	-1.04387	1.63		osmB	-0.713717	0.432
ydgR	-1.06056	1.63		chuW	0.630914	0.431
eco	-1.09014	1.63		grxC	-0.612602	0.431
birA	-1.16666	1.63		Z2778	0.913229	0.429
yheN	-1.46505	1.63		yeeX	-0.56501	0.428
wzb	-2.33144	1.63		Z4268	-0.862548	0.428
adiA	1.02834	1.62		Z_L7081	-0.905547	0.428
yjiM	1.32763	1.61		yfcA	0.660014	0.427
yjiK	1.22148	1.61		alkA	0.801214	0.42
acpD	1.00153	1.61		nagA	0.648089	0.42
malZ	-1.01593	1.61		uxuR	0.560143	0.418
Z3595	1.22116	1.6		sopA	0.366197	0.417
Z2048	1.12421	1.6		nuoH	-0.63404	0.417
aroG	-0.956005	1.6		ygjR	0.720976	0.414
Z1954	-1.17617	1.6		acnB	0.669605	0.414
Z6024	-1.65848	1.6		Z3566	0.655841	0.414
Z2804	-7.02829	1.6		bglA	0.635919	0.414
Z5884	-0.88803	1.59		hisG	0.604523	0.411
yecG	-0.915958	1.59		dut	-0.538922	0.411
selD	-0.921009	1.59		tolA	-0.677094	0.411
Z2267	-0.947032	1.59		Z4323	0.880034	0.41
oppC	-1.05675	1.59		chuS	0.681484	0.41
Z0726	-1.09143	1.59		rplS	-0.561823	0.41
queA	-1.13587	1.59		gltB	0.610512	0.408
wcaB	-2.15854	1.59		Z2103	1.91045	0.406
Z1051	-1.23934	1.58		kdgK	-0.69744	0.405
Z1569	0.988937	1.57		Z1060	-0.614663	0.402
purR	0.966658	1.57		yidF	0.691129	0.401
ygiW	1.2099	1.56		Z1651	0.585444	0.401
uxuA	1.01007	1.56		moeA	0.581316	0.401
epd	1.00392	1.56		deoD	0.566694	0.401
glk	0.937427	1.56		eutE	1.71093	0.398
Z4846	-0.842154	1.56		mhpE	1.32143	0.398
yafJ	-1.09491	1.56		wecB	0.547534	0.398
arcB	-0.917146	1.55		trpB	0.515403	0.398
speD	-0.959592	1.55		galF	-0.557893	0.398
ycdZ	-1.0055	1.55		etpM	0.563677	0.397
Z2887	-1.02021	1.55		etpJ	-0.547573	0.397
Z2888	-1.02196	1.55		pykA	-0.59943	0.396
ushA	-0.914549	1.54		Z1827	-0.777927	0.396
yibQ	-1.13724	1.53		yiiG	-1.21024	0.396
Z5879	-2.42637	1.53		Z3937	-0.925405	0.395
grxA	1.36281	1.52		srlR	0.617702	0.394
ydjZ	1.17537	1.52		metH	0.58558	0.394
Z2881	-0.836091	1.52		cydD	0.563481	0.394
tyrB	-0.880058	1.52		hisB	0.503408	0.394
yiiS	-0.997926	1.52		hdeA	-0.605003	0.394
gppA	-1.07509	1.52		tra8_2	-0.614996	0.394
xseB	0.983157	1.51		mhpC	-1.48934	0.394
entC	0.941544	1.51		tauB	1.73166	0.393
afuA	1.04535	1.5		Z5615	1.73114	0.393
fldA	0.974979	1.5		Z4316	0.739861	0.393
sodA	-0.931228	1.5		yibF	0.584734	0.393
Z3513	-0.940132	1.5		rpsK	-0.525389	0.393
Z1071	-0.990695	1.5		ybeL	-0.552514	0.393
yceI	-0.997695	1.5		yciA	-0.595445	0.393
cysH	-1.84473	1.5		modC	-0.647329	0.393
ygfA	-1.07888	1.49		Z0521	-0.695	0.393
ycaO	-1.13276	1.49		Z2583	-0.706956	0.393
Z5000	1.31613	1.48		yciG	-2.07669	0.393
sprT	1.28199	1.48		srlE_1	2.36811	0.39
flhC	0.991732	1.48		Z0722	1.05172	0.39
Z5951	0.911955	1.48		pheT	0.657452	0.39
pgsA	-0.992064	1.48		ynhC	0.591532	0.39
Z2562	1.59987	1.47		srmB	0.556474	0.39
Z4398	1.36607	1.47		yibN	-0.568534	0.39
Z1560	1.16592	1.47		cof	-0.574159	0.39
Z1825	1.07029	1.47		prlA	-0.574583	0.39
Z1130	0.933521	1.47		cbpA	-0.599745	0.39
yadT	-1.06438	1.47		Z2749	-0.606884	0.39
glpR	-1.0958	1.47		motA	-1.73606	0.39
rpsI	-1.13824	1.47		wza	1.1077	0.388
Z5142	-1.33611	1.47		Z4351	-0.683986	0.382
yjbF	-1.90507	1.47		ycjV	1.50537	0.38
ylbC	1.66082	1.46		ycdZ	0.642125	0.38
yfiN	-0.939617	1.46		ylaD	0.63152	0.38
yajK	-0.973514	1.46		lomP	0.995658	0.379
aspA	0.981028	1.45		Z5294	-0.766435	0.379
pspB	-0.941747	1.45		yifA	0.600655	0.377
uidA_2	2.21074	1.43		yhhK	1.02554	0.376
Z0369	1.43739	1.43		aroA	0.61998	0.376
Z1193	1.32527	1.43		yhgI	0.550756	0.376
Z3045	0.893225	1.43		argR	0.49504	0.376
polA	-0.877722	1.43		Z4799	-0.518426	0.376
Z3365	4.32116	1.42		Z2506	-0.735086	0.376
Z1387	1.06301	1.42		Z0851	-0.783151	0.376
Z3507	-0.892839	1.42		Z1880	-0.867402	0.376
pdxA	-0.911773	1.41		gatY	1.5816	0.375
ycaC	-0.91979	1.41		ybhM	1.31591	0.375
yeeE	-0.926237	1.41		argI	0.948097	0.375
apaH	-1.02866	1.41		Z3394	0.834461	0.375
Z2700	-3.10925	1.41		yhaK	0.671538	0.375
Z5335	2.88193	1.4		yceI	0.649128	0.375
galS	1.03941	1.4		yieP	0.568995	0.375
gltD	0.834023	1.4		hisA	0.549291	0.375
gcpE	-0.913138	1.4		glpQ	-0.525676	0.375
proW	-1.06103	1.4		fdoI	-0.529057	0.375
moaE	-1.33528	1.4		Z2389	-0.529326	0.375
Z1151	1.36121	1.39		yhiF	-0.536836	0.375
Z2333	1.35665	1.39		yaeL	-0.54173	0.375
Z1265	1.03892	1.39		yqjG	-0.542806	0.375
artP	0.998144	1.39		Z1130	-0.553831	0.375
proB	0.851972	1.39		rpmJ	-0.576977	0.375
Z_L7027	-0.762059	1.39		fdoH	-0.590198	0.375
rob	-0.794763	1.39		yfcI	-0.694117	0.375
yfeH	-0.852924	1.39		pspD	-0.804294	0.375
ynhE	-0.870184	1.39		hypA	-1.05416	0.375
ycjL	-0.955427	1.39		Z1893	-1.39869	0.375
Z2751	-1.04312	1.39		pstA	0.90386	0.374
Z3609	1.60331	1.38		lexA	0.603068	0.374
fumC	-0.828074	1.38		Z2708	0.593859	0.374
Z4234	-0.872276	1.38		rbsB	0.593508	0.374
malS	-0.937662	1.38		ybdA	-0.567615	0.374
Z3589	-0.957667	1.38		ygaU	-0.784435	0.374
Z1349	-1.0707	1.38		Z3657	0.548842	0.373
yfcC	1.00325	1.37		gntT	0.517127	0.373
xylG	0.99836	1.37		araG	-0.504574	0.373
Z2281	0.9571	1.37		hybE	-0.568863	0.373
mutS	0.815247	1.37		ydhO	-0.704836	0.373
lpxB	0.81178	1.37		rpoZ	-1.07336	0.373
Z0608	0.786255	1.37		torT	0.792742	0.37
deoD	-0.916914	1.37		yjbA	0.59586	0.37
yhiD	-1.16873	1.37		nuoA	-0.546122	0.37
Z4325	-2.80601	1.37		rpmA	-0.556332	0.37
Z3101	6.9863	1.36		artP	-0.561093	0.37
Z0665	1.62336	1.36		fliJ	-1.80927	0.37
parE	-0.870413	1.36		fadL	0.659306	0.369
pepQ	-0.905693	1.36		sapF	-0.502111	0.369
Z4223	-0.962494	1.36		Z2090	0.619885	0.368
rrlD	1.24022	1.35		fruB	0.547026	0.368
leuC	-0.874532	1.35		yjjU	-0.504665	0.368
dgt	-1.06243	1.35		Z2338	-0.92408	0.368
ybbF	-1.12565	1.35		Z2430	4.78614	0.366
Z0431	2.45875	1.34		Z0423	2.36706	0.365
Z2203	1.30516	1.34		tnaB	0.967526	0.365
Z3919	1.07742	1.34		cysK	0.530286	0.365
pckA	0.979385	1.34		uxuA	0.493818	0.365
sfsA	0.803016	1.34		Z_L7059	0.445746	0.365
Z_L7073	0.714644	1.34		etpL	-0.224151	0.365
ybaP	-0.913342	1.34		etpI	-0.958945	0.365
chpB	1.09975	1.33		Z2156	-1.33937	0.365
yjiY	0.920163	1.33		Z1843	0.748578	0.364
mioC	0.782924	1.33		bioD	0.504089	0.363
bioF	-0.874879	1.33		acpS	-1.70558	0.363
yrbD	-0.907578	1.33		lrp	-0.564888	0.362
yhcM	-0.964299	1.33		Z2849	-0.834766	0.362
Z1357	3.48082	1.32		Z2054	0.644371	0.361
Z2265	1.98316	1.32		speE	0.571678	0.359
fdnH	1.31976	1.32		apbA	0.450264	0.359
yecO	1.03011	1.32		ttk	-0.65016	0.359
yliI	0.965046	1.32		Z0011	1.60034	0.358
Z0463	0.961421	1.32		gmd	0.665247	0.358
yqjG	0.910659	1.32		hisC	0.56805	0.358
yhiM	-0.910278	1.32		rpmD	-0.530926	0.358
yfcA	-1.05093	1.32		terE_2	-0.609991	0.358
Z3604	0.947819	1.31		Z5690	1.54188	0.357
talB	-0.832598	1.31		yfcE	-0.528942	0.357
yibK	-1.44012	1.31		yigI	-0.92527	0.356
Z1381	-1.60629	1.31		ycdU	1.31828	0.354
adhE	1.16259	1.3		Z4857	0.898805	0.354
nagD	0.860799	1.3		Z4386	0.640751	0.354
ybaD	-0.851414	1.3		tyrA	0.579532	0.354
Z5895	-1.69721	1.3		Z_L7101	0.515426	0.354
ygbF	-2.95416	1.29362		ypt2	0.188666	0.354
yhjR	0.905408	1.29205		tra6	-0.480867	0.354
add	-0.823816	1.29205		ydiJ	-0.632794	0.354
nrfG	1.46771	1.28726		Z4734	-0.921267	0.354
ygeA	-0.899458	1.28714		phnE	2.07685	0.351
yhfK	-0.844982	1.27859		Z2757	0.885361	0.351
Z1608	-1.23334	1.27849		abc	0.639393	0.351
Z3551	-0.919835	1.27732		yaeC	0.583377	0.351
yheA	-1.76632	1.27732		mrcA	0.55523	0.351
bioD	-0.851351	1.27385		mdaB	-0.502782	0.351
Z1803	0.968585	1.27206		tonB	-0.504929	0.351
Z2175	1.36749	1.27172		rpmF	-0.524686	0.351
dsbA	-0.905581	1.27172		hcaT	-0.545787	0.351
yfhJ	-1.08164	1.27172		ycgC	-0.582942	0.351
mopB	1.23195	1.27133		yliI	-0.612561	0.351
caiB	0.992649	1.26878		napH	-0.970702	0.351
Z0609	0.876237	1.26878		yggB	-0.538264	0.349
yhiX	0.850608	1.26878		Z2046	2.09652	0.348
ytfJ	0.901835	1.26823		nrfE	1.4513	0.348
ydhA	0.93613	1.25999		metB	0.621225	0.348
Z1693	-0.794984	1.25498		crcB	0.60119	0.348
Z1651	-0.934973	1.25495		glnH	0.59473	0.348
galP	-0.861822	1.25435		glyS	0.587327	0.348
Z1562	0.91376	1.25134		chuA	0.563935	0.348
ubiB	-0.805653	1.24804		Z1542	0.479915	0.348
ybhD	1.6292	1.24706		yciM	-0.508018	0.348
torD	1.40234	1.24706		sapD	-0.509417	0.348
ompF	-0.954851	1.24674		yohC	-0.568187	0.348
ygfY	-0.741096	1.24431		Z3062	-0.579812	0.348
eda	0.854822	1.24258		terE	-0.586897	0.348
Z2880	-0.880663	1.24199		ybjH	-0.710928	0.348
Z2293	1.54195	1.24003		ydbL	-1.11149	0.348
lldD	-1.08819	1.23671		yjbG	-1.67731	0.347
nuoE	-0.919036	1.23628		yaeD	0.495035	0.344
Z0414	1.46911	1.23299		Z3645	0.581161	0.342
ycjW	0.924749	1.23216		nadB	0.51966	0.342
yhdU	2.05314	1.22832		Z0067	0.517147	0.342
chuY	-0.746942	1.22768		ydeH	-0.506142	0.342
Z1620	2.13449	1.2235		recN	0.51225	0.341
kup	-0.822096	1.22321		yihU	0.959692	0.34
gntK	-1.09437	1.22321		Z2301	0.677515	0.34
sapA	0.939795	1.22151		ygiD	0.660783	0.34
ybeB	-3.6843	1.22069		aroF	0.623436	0.34
slyA	-0.828679	1.21976		gltX	0.584033	0.34
fhuF	0.921209	1.21859		yecG	0.532327	0.34
yhhG	0.839836	1.21859		ddlB	-0.501731	0.34
ybjG	0.9856	1.21761		nuoK	-0.565382	0.34
ung	-0.904219	1.2172		fldB	0.545408	0.339
proC	0.843499	1.21368		gpsA	-0.490879	0.339
trkA	-0.791884	1.2107		ygcY	0.664887	0.338
tgt	-0.842876	1.2107		Z1153	0.661864	0.338
folE	-0.876914	1.2107		yedA	0.660683	0.338
yjeJ	1.13906	1.21008		ureE_2	0.601062	0.338
nikE	0.892783	1.20834		ybiC	0.521502	0.338
bioH	0.84237	1.20727		eda	-0.480057	0.338
bisZ	0.883325	1.20691		dcuA	-0.522736	0.338
Z2979	1.02312	1.20604		acpP	-0.600453	0.338
ftsQ	0.987021	1.20598		flgG	1.00954	0.335
yaiC	0.99201	1.20584		acrE	0.920802	0.335
nrdF	-0.87019	1.2054		rarD	0.627194	0.335
yjeS	0.751251	1.20513		cpdB	0.53101	0.335
guaB	0.995807	1.2016		murA	0.518392	0.335
yagW	0.869288	1.20094		ycbR	1.25274	0.334
ptsP	-0.757699	1.20094		ydjZ	-0.636629	0.334
Z3973	-0.856291	1.19871		fadB	0.704503	0.331
ydiC	-0.973315	1.19871		sseB	0.511583	0.331
sbcB	-0.778017	1.19618		yhjL	-0.565633	0.331
phnB	0.844856	1.19423		gntK	0.827474	0.33
Z2071	2.60307	1.19351		proB	-0.484519	0.33
yhgI	-0.82947	1.19157		fis	-0.58458	0.33
Z2442	-0.9339	1.19157		psiF	-0.481281	0.329
yhfA	0.884819	1.19011		Z4949	-0.546608	0.329
hemY	-0.776588	1.18914		Z2981	-0.587701	0.329
Z3506	1.01317	1.18702		Z0325	-0.617316	0.329
alkA	-1.10708	1.18513		hyfD	1.1145	0.328
pspC	-0.825935	1.1842		yjbE	0.651616	0.328
yddA	-0.870018	1.1842		appA	-0.576448	0.328
ssb	0.735037	1.18336		rep	0.566565	0.327
antP	1.62204	1.18265		nrdI	0.502963	0.327
yejB	-1.01967	1.18016		ugpA	1.14598	0.325
sdhA	-0.806448	1.17779		Z2095	0.785868	0.325
yheR	-0.857031	1.17779		citE	1.58315	0.323
yehX	-1.32101	1.17692		Z3408	0.551279	0.323
pstB	0.839689	1.17592		Z0266	0.51996	0.323
Z4912	-1.29371	1.17249		ycdO	0.505219	0.323
Z3143	-2.11557	1.17092		ydjA	0.467023	0.323
yicP	0.931127	1.16985		Z1620	-1.36524	0.323
Z4354	0.86089	1.16942		serV	-1.68019	0.323
Z3071	-0.972828	1.16844		Z3624	1.18627	0.322
yecF	-1.12329	1.15543		trpE_1	0.768261	0.322
nrdG	0.977897	1.15456		ycjL	0.591965	0.322
yheU	-1.10238	1.14942		Z5947	0.56359	0.322
ydfJ	0.996434	1.14828		Z0462	0.556646	0.322
Z5617	1.48164	1.14665		Z5142	0.494657	0.322
Z2894	0.775223	1.14354		Z4462	-0.491125	0.322
trpC	-0.857198	1.14353		yfjA	-0.522031	0.322
malX	0.818932	1.14281		Z2665	-0.578469	0.322
cobU	-0.812832	1.14116		hemA	-0.493422	0.321
sieB	1.58711	1.13999		Z2445	-0.775443	0.321
yjdK	1.50486	1.13999		ybiF	-0.804169	0.321
fadA	0.819139	1.13999		ilvN	0.856424	0.32
Z3156	0.96204	1.1353		hyfB	0.737597	0.32
Z1169	-1.08409	1.13457		yehT	-0.57711	0.32
Z2229	1.74767	1.13423		Z3297	-0.479459	0.318
msyB	0.886258	1.13394		yeaA	0.56219	0.317
dps	0.929102	1.1332		yceH	0.476226	0.317
yihD	0.868332	1.1332		Z3511	-0.501599	0.317
trkH	-0.87339	1.13293		Z2533	-0.549714	0.317
yjjW	1.24783	1.12801		yddM	-0.56161	0.317
Z3707	1.11865	1.1274		ybdR	-0.578939	0.317
ybfE	0.916018	1.1274		yhdH	-0.48519	0.316
yafC	-0.746394	1.1274		yjiL	0.836802	0.315
ygjF	-0.822919	1.1274		yhfN	0.84236	0.313
ytfF	-0.942071	1.12602		chuX	0.579129	0.313
nrfA	1.04114	1.12564		rplY	0.562104	0.313
bglJ	0.886269	1.12559		terC_2	-0.451645	0.313
seqA	0.835893	1.12559		yiiQ	-0.541438	0.313
Z2138	1.31949	1.12499		hypF	-0.572331	0.313
yqjA	-0.764989	1.12499		yjgF	-0.582846	0.313
pfkB	-0.855777	1.12474		Z2124	-1.56203	0.313
mtgA	0.741675	1.12285		escS	1.26273	0.312
Z3408	-0.96059	1.12087		ybfN	0.681744	0.312
araA	1.21898	1.12076		fusA	0.648944	0.312
Z3843	-1.29663	1.11818		yqjI	-0.472539	0.312
udhA	-0.761035	1.11779		dniR	-0.518189	0.312
Z6017	1.48354	1.11645		Z3231	-0.689838	0.312
yieO	-0.802042	1.11645		fdnG	-0.71794	0.312
yaiE	-1.15226	1.11645		ampG	0.563013	0.311
htpX	-0.772449	1.11552		alaS	0.556355	0.311
Z0870	1.3816	1.11511		Z2276	-0.931924	0.311
ugd	-0.818998	1.11105		yadE	0.61462	0.31
escS	-1.56396	1.10998		hha	0.531619	0.31
Z1642	1.78934	1.1099		elaC	-0.500454	0.31
ydiS	1.23989	1.10386		Z3696	-0.536223	0.31
Z1338	0.895493	1.10377		Z3945	-1.57893	0.31
mltC	-0.822545	1.10342		ytfB	0.502304	0.309
narH	0.773301	1.10021		umuC	0.460848	0.309
Z1155	0.900616	1.09989		Z2777	-0.556314	0.309
cobB	-0.920679	1.09973		yagY	-0.598014	0.309
htgA	6.15141	1.09772		ymdD	0.589561	0.308
fucR	0.769814	1.09013		prlC	0.560158	0.307
yejM	-0.849155	1.08938		napG	-1.42563	0.307
uidA_1	1.5111	1.08681		qseB	1.24664	0.306
Z1773	0.951005	1.0834		yjbC	0.560258	0.306
ycaJ	-0.76374	1.08282		gadA	-0.485957	0.306
cyaA	-0.766736	1.08099		Z2760	-1.42013	0.306
kch	-0.845498	1.08084		ygiG	-0.734697	0.305
soxR	-1.03143	1.08084		Z1209	-0.882376	0.305
eutH	1.35005	1.07945		ycfS	0.59305	0.304
yjcF	3.5673	1.07822		ahpF	-0.455795	0.304
Z1347	2.0669	1.0757		ppc	0.544697	0.303
narJ	0.84796	1.07565		ffh	0.436972	0.303
yfiD	0.947378	1.07464		Z2227	-0.446341	0.303
ybhS	-0.772904	1.07464		yehZ	-0.520067	0.303
kdpE	1.36864	1.07301		kdsB	0.516749	0.301
yjcP	1.15919	1.07301		guaB	-0.477687	0.301
rrlB	1.1423	1.07301		Z1799	0.685777	0.3
dnaG	0.77061	1.07226		uidA_1	-1.09895	0.3
smf	-0.874278	1.06739		Z4971	0.816257	0.299
Z1592	-1.17421	1.06739		Z1588	0.701514	0.299
gcvH	1.05659	1.06738		yibQ	0.587411	0.299
hybA	1.70913	1.06735		yqgC	0.585704	0.299
yagV	1.03018	1.06706		ycbG	0.547729	0.299
Z3621	1.2798	1.06556		fes	0.493197	0.299
otsB	0.757153	1.06299		yccC	0.470143	0.299
Z_L7086	0.368732	1.06221		sapB	-0.503558	0.299
etpL	-0.457048	1.06221		holE	-0.544515	0.299
ycbK	0.730505	1.06067		yhgN	-0.594205	0.299
fpr	-0.771296	1.06067		yciE	-0.610987	0.299
yahO	-0.819807	1.06067		yfcC	-0.630731	0.299
fadL	-0.995461	1.06067		ygjG	-0.638671	0.299
Z1123	0.819263	1.06028		citG	-0.663946	0.299
yffB	-0.889766	1.06028		Z5826	-0.962381	0.299
molR_A	0.991742	1.05985		napD	-2.15174	0.299
potD	-0.728588	1.05953		putP	0.522103	0.297
Z1594	0.884969	1.0556		wecE	0.486265	0.297
tonB	0.725247	1.05397		ydiF	1.04847	0.295
pspF	-0.873393	1.05011		ubiA	0.58151	0.295
rfaD	-0.764774	1.04611		atpF	-0.508278	0.295
Z2127	-0.896037	1.04611		speC	0.45632	0.294
nfrB	0.810603	1.04199		rbsK	-0.504044	0.294
kdsB	-0.652545	1.04179		yjeS	-0.465873	0.293
Z1317	-0.988402	1.03766		livH	0.568436	0.292
Z2977	1.20805	1.03681		nrfB	-0.900394	0.292
map	-0.735503	1.03681		Z0393	1.86337	0.291
yijP	-0.787348	1.03173		fliA	0.972716	0.291
lig	-0.840096	1.03173		ycfJ	0.546189	0.291
Z0469	0.689208	1.03072		fnr	0.497845	0.291
yeaZ	0.748611	1.02762		Z4203	-0.513628	0.291
gdhA	0.793697	1.0276		ygfG	1.06434	0.29
ybaV	-1.65016	1.02645		Z2603	0.537322	0.29
ybdK	0.806824	1.02477		Z1884	-1.12435	0.289
yeiR	0.775222	1.02477		amn	0.559019	0.287
Z3178	-0.68064	1.02477		Z5614	1.3768	0.286
rna	0.756668	1.02409		wcaD	0.718528	0.286
Z6039	0.85902	1.02196		icdA	0.674584	0.286
wecE	-0.710953	1.02158		Z2821	0.530979	0.286
proP	-0.777161	1.02056		sseA	0.489374	0.286
Z1884	1.35326	1.02038		yrfF	0.428567	0.286
fklB	-0.787406	1.02034		Z1822	-0.512377	0.286
mdoB	0.786063	1.01783		agp	-0.522909	0.286
rplT	0.920179	1.01766		Z1958	-0.64294	0.286
Z3140	0.845117	1.01766		uidR	0.661669	0.284
Z1153	-1.14545	1.01766		ycjM	1.2743	0.283
Z1856	1.16231	1.0145		sgaT	0.737775	0.282
rpoE	1.11207	1.0145		etpE	-0.156188	0.282
oriC	0.856637	1.0145		Z_L7054	-0.535196	0.282
murD	0.819321	1.0145		yhaH	0.841251	0.281
malF	0.797206	1.0145		metR	0.445925	0.281
yccA	-0.758094	1.0145		ptrB	0.406386	0.281
dppD	-0.764669	1.0145		terC	-0.419852	0.281
ycfR	-1.00076	1.0145		ycfX	-0.436661	0.281
yrbB	-1.07194	1.0145		iap	-0.496351	0.281
uvrB	-0.772361	1.01396		Z4217	0.642182	0.279
mog	-0.809171	1.01396		aldA	0.483903	0.279
uxaC	0.798656	1.01387		recG	0.477121	0.277
dppC	-0.778717	1.01275		yhhN	0.41851	0.277
yihM	0.871588	1.01115		asnB	-0.596537	0.277
Z2083	1.03983	1.00858		Z2224	0.961299	0.275
Z3620	0.723653	1.00542		yggG	0.497429	0.275
yeaF	-0.853571	1.00542		fdx	0.446922	0.275
yieM	0.641446	1.00522		hybB	0.91582	0.274
nuoL	-0.739949	1.00522		treC	0.772315	0.274
rarD	-0.893307	1.00522		ybeJ	0.542616	0.274
Z_L7066	-0.611177	1.00492		argT	0.511312	0.274
Z_L7029	-0.868797	1.00492		yccA	0.490988	0.274
Z3161	0.969993	1.00378		csgF	-0.621221	0.274
Z3704	0.886412	1.00378		ybjD	0.446363	0.273
lpdA	-0.75142	1.00378		ilvA	0.417192	0.273
napD	2.77832	1.0034		etpG	-0.515825	0.273
Z0700	0.813959	1.0034		yhiE	-0.527099	0.273
Z1332	-0.760732	1.0034		Z1590	-0.834847	0.273
btuB	-0.774261	1.0034		Z1592	0.598881	0.272
yqhA	-0.62784	1.00289		hemY	0.473194	0.272
Z4852	-0.861367	1.00129		srlA_2	1.35106	0.271
lipB	-1.21857	1.00129		yffB	0.616944	0.271
ybaL	-0.700544	0.996912		rpiA	-0.461194	0.271
ydcF	0.799629	0.994197		yjfF	-0.547171	0.271
acrA	-0.741953	0.994197		yahD	-0.883942	0.271
Z4865	-0.947008	0.994197		yiaA	-1.17998	0.271
recF	-1.02713	0.994197		infB	0.477259	0.27
rpmB	-0.695393	0.990267		pdxA	0.432751	0.27
yffG	0.792849	0.989897		treA	-0.686503	0.27
ychB	0.694884	0.989897		Z5143	1.09243	0.268
hcaA2	1.2361	0.989549		yojL	0.757848	0.268
Z3925	1.62058	0.98865		Z2060	0.749209	0.268
rcsC	-0.638993	0.9886		yhgH	0.588593	0.268
Z6079	1.42135	0.988463		Z0932	0.564751	0.268
malE	-0.676939	0.985733		ygjL	0.560523	0.268
Z6012	-0.907588	0.985733		gltL	0.525366	0.268
era	-0.766237	0.984991		Z3072	0.508215	0.268
yadM	0.916915	0.984511		Z4326	0.504315	0.268
mutY	-0.861898	0.983247		Z6054	0.490887	0.268
ecpD	1.31438	0.982154		mazG	-0.449307	0.268
yfhO	-0.710817	0.982154		fabG	-0.464288	0.268
ybaT	-0.731014	0.982154		ydjX	-0.511052	0.268
Z2077	0.844337	0.981523		Z3144	-0.549811	0.268
Z3056	-1.07969	0.981194		blc	-0.555353	0.268
yeeY	-0.712846	0.980096		stpA	-0.622214	0.268
fruK	0.947821	0.979718		Z5151	-0.637573	0.268
vacB	-0.6905	0.979718		Z2658	-0.642668	0.268
yaeD	-0.705409	0.979718		ymfC	-0.778595	0.268
yhhF	-0.894169	0.979718		Z5617	-1.0239	0.268
Z3585	-1.14788	0.979718		Z1365	-1.13006	0.268
waaP	-0.786578	0.976957		Z3966	2.08915	0.267
ybeX	0.716809	0.975147		yphE	0.651378	0.267
gmhA	-0.835129	0.975147		Z1690	0.427628	0.267
Z1197	0.880368	0.974688		yagV	-0.689038	0.267
yagY	0.852441	0.974569		Z1128	1.0212	0.266
hypE	0.824931	0.974569		Z3024	0.871071	0.266
ydcE	-0.692826	0.974569		yeaW	0.542748	0.266
secA	-0.718993	0.974569		recA	0.480753	0.266
yehD	-1.2258	0.974569		yqeF	0.462109	0.266
tauA	-1.54748	0.974569		yhcB	0.456331	0.266
pepD	-0.681036	0.972843		otsA	-0.477021	0.266
intN	0.90983	0.96996		recR	-0.462932	0.265
cydD	-0.751815	0.969542		rplR	-0.472512	0.265
napG	1.61797	0.968618		glnA	0.533742	0.263
ybbP	-0.78306	0.968618		Z1987	-2.01924	0.263
ffh	-0.720431	0.966412		phnL	1.8272	0.262
lpxD	0.806327	0.965656		tauC	1.30188	0.262
hisG	-0.696424	0.965353		yiaD	0.994323	0.262
chaA	-0.769905	0.960083		rtcR	0.650497	0.262
polB	-0.773321	0.958491		dinD	0.615474	0.262
fixB	1.33446	0.956558		katP	0.480665	0.262
ybbY	-1.67724	0.95599		yjeH	0.472214	0.262
Z2749	0.867399	0.955375		ureF	0.444398	0.262
folC	-0.976124	0.95271		ugpQ	0.436308	0.262
Z1601	-0.703271	0.951386		Z2664	0.396416	0.262
Z1337	0.865199	0.949993		Z3230	-0.457735	0.262
yhbQ	0.834909	0.949993		Z1971	-0.489722	0.262
uvrY	0.695378	0.949993		ygjN	-0.535884	0.262
Z2269	0.814213	0.948736		Z_L7097	-0.604871	0.262
hyfA	2.3125	0.945531		yjcD	-0.67087	0.262
phnP	1.0387	0.945032		yibK	0.980095	0.258
dmsC	0.748702	0.945032		cysE	0.470611	0.258
tatB	0.713613	0.945032		ybbQ	-0.604615	0.258
ilvE	-0.630663	0.944433		yqeI	-0.623294	0.258
hmpA	-0.752925	0.944433		mltC	0.425147	0.257
phpB	-0.789353	0.944433		erfK	-0.477488	0.257
yjdA	-0.822187	0.944433		rrlG	-0.536727	0.257
Z4329	-1.07783	0.944086		yhbV	-0.678691	0.257
Z1211	-0.806283	0.942772		phnN	1.47527	0.255
Z2593	-1.36351	0.941504		Z5094	0.734	0.255
galU	-0.685904	0.941257		soxR	0.723406	0.255
cysG	0.720838	0.940959		malG	0.699069	0.255
yidC	-0.744967	0.940959		Z1223	0.64567	0.255
Z3495	0.904142	0.938954		sbmA	0.509378	0.255
Z2889	-0.731249	0.938352		Z3132	0.507513	0.255
treR	0.840777	0.936388		yojN	0.4877	0.255
ybiJ	-0.704134	0.936375		yafC	0.485835	0.255
srmB	-0.719635	0.936375		ppk	0.467795	0.255
pntA	-0.736149	0.934812		aroE	0.450747	0.255
hflC	-0.716718	0.934149		yidR	0.441287	0.255
prmA	-0.725471	0.934149		yfeH	0.435166	0.255
uxuR	-0.702572	0.934044		Z0702	-0.378762	0.255
atpE	-0.794106	0.933517		degS	-0.435598	0.255
yihU	1.36695	0.924634		rpsM	-0.446529	0.255
sun	-0.78343	0.924634		uvrY	-0.450512	0.255
Z2972	-0.860646	0.924634		rplE	-0.466006	0.255
Z4833	-0.897753	0.924634		ydfJ	-0.568922	0.255
speC	-0.716401	0.924465		gpt	-0.588306	0.255
napH	1.13978	0.924051		Z4000	-0.607854	0.255
rpoH	0.838146	0.924051		yadS	-0.642621	0.255
Z2708	-0.709699	0.924051		fucK	-0.648582	0.255
Z3126	-0.720001	0.924051		narP	-0.757164	0.255
xthA	0.787418	0.923962		ygaM	-0.761522	0.255
ybjW	0.822811	0.922144		fimF	-1.35092	0.255
Z3653	2.12555	0.921199		proY	0.511187	0.254
yohC	0.735422	0.921199		wcaE	1.04153	0.251
Z0253	1.30126	0.920656		Z2666	0.919874	0.251
ybeQ	0.752145	0.920489		Z2100	0.580843	0.251
Z1162	-0.704797	0.919701		yjiX	0.570454	0.251
nuoM	-0.712529	0.918514		tesB	0.544114	0.251
yaeH	-0.74132	0.918503		malM	0.490108	0.251
Z3775	-0.727304	0.917473		uvrA	0.481491	0.251
Z3144	-0.781615	0.917473		gidB	0.4667	0.251
cheR	-1.15129	0.91739		solA	0.409915	0.251
yggU	0.90067	0.916665		yjjA	-0.436912	0.251
metR	-0.793927	0.916434		yagW	-0.455867	0.251
Z5139	-0.863756	0.916434		rplL	-0.468551	0.251
ycfL	-0.793947	0.914214		ycbL	-0.47541	0.251
Z2225	-0.981541	0.913466		yhiW	-0.492465	0.251
Z1885	0.746056	0.912562		yejG	-0.53199	0.251
Z1589	0.797081	0.910821		Z2382	-1.76434	0.251
Z1818	0.747089	0.910821		Z1788	1.76572	0.249
Z1574	1.04219	0.910703		eutI	1.11366	0.249
acrF_1	-0.718825	0.910495		fliS	1.09519	0.249
ndk	-0.883036	0.909621		Z1058	0.986121	0.249
ureE_2	-0.693399	0.907731		yjfQ	0.529033	0.249
Z1633	0.93321	0.903367		yfiD	0.483674	0.249
Z0067	-0.693022	0.903367		tig	0.465756	0.249
yciW	-0.710264	0.903367		yeaZ	-0.449181	0.249
Z5331	-0.710765	0.903367		Z1818	-0.474005	0.249
Z5978	-0.813242	0.903367		rplO	-0.509092	0.249
Z2301	-1.07718	0.903367		Z1289	-0.535564	0.249
caiT	1.28087	0.901774		Z0370	-0.646621	0.249
ribF	0.700303	0.901774		terF	-0.672135	0.249
elaB	-0.860402	0.900445		ygjH	-0.73766	0.249
Z3120	-0.979113	0.900085		ybfC	-1.53002	0.249
rpmF	0.788283	0.898966		Z3617	-1.73883	0.249
ydhU	-0.957895	0.897539		Z2368	-2.0194	0.249
Z2430	-5.5377	0.897539		eutJ	1.89764	0.248
pyrI	0.772158	0.896809		ttdA	1.35059	0.248
yehT	0.774731	0.896797		Z6016	1.06177	0.248
Z5140	-0.913159	0.896288		ybaU	0.506489	0.248
ydhD	-0.835239	0.895936		yraM	0.453791	0.248
Z1528	0.720595	0.895136		lig	0.448512	0.248
Z5946	-0.739314	0.895136		acnA	0.422095	0.248
aphA	0.767703	0.891023		fliT	-1.725	0.248
yhdH	0.689954	0.891023		araA	-0.728994	0.246
yeaD	-0.693831	0.890092		Z5943	-1.15009	0.246
yoaF	-1.63757	0.890092		Z2387	0.633603	0.245
cynT	-1.17419	0.890002		Z0516	-0.488328	0.245
yiaT	-3.05455	0.889645		fepE	0.521146	0.244
Z2090	-0.689434	0.889457		yhjV	0.461806	0.244
lysS	-0.680511	0.888791		rcsC	0.453021	0.244
pyrE	-1.13707	0.88641		sbcB	0.444912	0.244
speA	-0.707718	0.884593		Z2986	-0.704804	0.244
torC	1.38481	0.882653		Z2444	-0.732524	0.242
ybbS	0.979943	0.881419		yrdB	0.507894	0.241
yaiN	-1.26376	0.880671		yqgD	-1.52059	0.241
Z5880	-1.34842	0.880226		Z2378	1.61253	0.24
yqiA	0.688139	0.880177		phnF	1.58003	0.24
cutF	-0.771755	0.880177		Z3597	1.35001	0.24
Z1617	-0.952617	0.880177		mokP	0.617046	0.24
kbl	-0.803095	0.880175		melB	0.530626	0.24
yhaO	0.708132	0.879993		gntR	0.51548	0.24
srlA_2	-1.70323	0.877911		Z4882	0.511232	0.24
Z0374	1.33394	0.877647		Z4324	0.496021	0.24
ygaP	-1.00097	0.876998		yaeO	0.437518	0.24
Z4776	0.645083	0.876715		baeR	0.426856	0.24
mdaA	-0.789645	0.873978		yabN	0.407804	0.24
yjeB	-0.700287	0.871302		fsr	-0.413736	0.24
argS	0.633381	0.871147		yajQ	-0.425775	0.24
hydN	1.64253	0.868135		wecG	-0.474584	0.24
Z1202	0.795463	0.868017		mukE	-0.477573	0.24
yejF	-0.621969	0.863993		hupA	-0.501642	0.24
holE	0.72967	0.860781		yihM	-0.578801	0.24
Z1970	0.944639	0.858143		Z5646	-0.582051	0.24
tatA	0.744244	0.858143		ybaA	-0.757648	0.24
panF	-0.73583	0.858143		Z4084	-1.01898	0.24
ubiA	-0.769917	0.858143		bglX	0.399088	0.239
ureB	-1.23392	0.858125		yfcB	-0.425414	0.239
mrdA	-0.710832	0.857422		rhsC	1.55811	0.238
gpmB	-0.780572	0.857422		gapC	-0.369439	0.238
serT	-3.10668	0.856804		aslB	-0.716097	0.238
ylaB	-0.633831	0.85418		yabI	-0.442705	0.237
Z2575	0.796766	0.852049		emrR	-0.460337	0.236
Z3657	-0.700587	0.851834		Z2428	-0.624862	0.236
galM	0.635673	0.851725		Z2357	-0.733559	0.236
ykgM	-1.82727	0.851725		Z2175	-0.734525	0.236
wzxE	-0.734258	0.851338		rus	1.38442	0.235
modA	0.984463	0.851247		Z5944	1.16288	0.235
srlE_1	-2.43315	0.851069		ygjO	0.587054	0.235
rrsD	1.04572	0.850153		ygjD	0.486036	0.235
rpsS	-0.672245	0.850153		hisI	0.447852	0.235
yibL	-0.853793	0.850153		ldhA	0.443646	0.235
yojN	-0.655798	0.84971		tyrR	0.40902	0.235
yeiJ	-1.58622	0.84971		proW	0.388447	0.235
yqeK	1.74418	0.846939		Z0986	-0.481393	0.235
Z6052	0.810183	0.846939		Z0319	-0.493609	0.235
nuoC	-0.68145	0.846939		ybhP	-0.496808	0.235
yjbC	-0.72104	0.846939		Z1823	-0.505324	0.235
Z2372	0.882915	0.844692		Z1768	-0.522481	0.235
nadC	-0.80527	0.844156		metL	0.436515	0.234
Z1150	0.788292	0.843022		birA	0.397116	0.234
yedV	-0.748813	0.842309		ptsO	-0.635591	0.234
Z2716	-0.762256	0.841535		yihT	0.6453	0.233
qseA	-0.72834	0.83955		Z3561	-0.463638	0.23
yjeR	-1.01393	0.838985		cysG	-0.467593	0.23
Z2521	0.676684	0.838802		yegX	1.23547	0.228
nuoF	-0.690672	0.838802		Z1216	0.523989	0.228
lspA	0.668424	0.838016		Z3974	0.42306	0.228
xylF	1.22423	0.836567		Z3704	-0.46915	0.228
yqhH	-1.89954	0.836567		yidH	-1.64231	0.228
Z0326	2.27121	0.836342		cheR	0.906929	0.227
Z_L7028	-0.830295	0.835538		Z1608	0.686745	0.227
Z3496	1.6314	0.834679		atpG	0.582846	0.227
Z2986	0.954308	0.834531		Z2085	0.573924	0.227
Z1044	0.702037	0.832678		lysS	0.529848	0.227
yaaH	0.668998	0.832678		ydeW	0.507791	0.227
ribA	-0.658996	0.832678		aspC	0.502039	0.227
yejE	-0.730942	0.832678		Z1918	0.485654	0.227
Z4850	-0.7454	0.832678		rob	0.452484	0.227
yceG	-0.782958	0.832678		ygjF	0.450315	0.227
ecnB	-1.09838	0.832678		pdxK	0.426813	0.227
ilvY	-0.753959	0.832182		folX	-0.421346	0.227
Z2287	-0.720874	0.831326		Z0608	-0.434212	0.227
Z3719	-0.648378	0.830985		yabC	-0.450889	0.227
Z6073	-0.780155	0.830985		yjgL	-0.563872	0.227
Z5689	-0.822543	0.830985		mutH	-0.702989	0.227
Z0722	-1.1579	0.830985		cyaY	-0.91695	0.227
ycdC	-0.919307	0.829311		Z3140	0.50687	0.225
rtn	-0.69156	0.828227		hflC	0.495469	0.225
Z2056	1.11117	0.828194		gor	0.433208	0.225
ybhK	0.601971	0.828194		recO	0.407074	0.225
pepN	-0.662463	0.82654		rhsA	0.511948	0.224
Z3494	0.848103	0.826297		tyrB	0.454717	0.224
mesJ	-0.816915	0.826297		Z3905	-0.418478	0.224
yhdV	-2.04751	0.826297		yadP	-0.48996	0.224
Z2075	1.18623	0.822909		yeeD	0.497532	0.223
yicC	-0.985617	0.822909		gyrB	0.440969	0.223
ybeS	1.08969	0.82188		yqiE	-0.519271	0.223
Z6048	1.09557	0.821851		yebB	1.71061	0.222
melA	0.894108	0.815622		ybjF	0.517514	0.222
Z0521	0.75016	0.815622		hslU	0.507928	0.222
Z1835	-0.682621	0.815622		osmY	0.402602	0.222
livM	-0.81469	0.815622		ycjX	0.400282	0.222
Z3109	-1.21647	0.815622		yebC	-0.40751	0.222
kdgK	0.772869	0.814786		ycbK	-0.44829	0.222
fepB	0.729844	0.814478		ycjW	-0.467474	0.222
rpsT	-0.7881	0.814478		Z1774	-0.641165	0.222
livK	-0.686001	0.813196		purL	-0.777564	0.222
tnaA	0.746333	0.81172		Z1808	-1.6429	0.222
yoaE	-0.751228	0.810355		yggF	1.38648	0.221
mglC	-0.890555	0.810355		hycC	1.09305	0.221
Z0946	-0.814356	0.810237		artJ	0.476668	0.221
Z2917	0.695528	0.806097		gltJ	0.471004	0.221
Z4857	-0.990123	0.804754		Z3927	0.442462	0.221
yjcE	-0.67787	0.802765		gppA	0.357643	0.221
Z2271	-0.716464	0.802765		yecS	-0.41251	0.221
rpsU	-0.765636	0.802765		ygcB	-0.458965	0.221
yheM	-1.00155	0.802765		vacJ	-0.467257	0.221
rrlE	0.936318	0.80253		Z1553	-1.30218	0.221
ybgO	0.737023	0.80253		Z4965	0.509017	0.22
yedE	-0.714934	0.80253		ydcN	0.53727	0.219
fcI	-0.694263	0.801995		yjjN	1.32988	0.218
Z1137	1.78851	0.801618		sun	0.3985	0.218
rrlC	1.00207	0.800401		ybiP	0.57262	0.217
Z2718	1.25731	0.799066		yfhF	-0.507864	0.217
ycbP	1.14235	0.798905		yhiD	-0.587603	0.217
yabB	0.731705	0.798754		Z5098	-0.660976	0.217
chpR	-0.664636	0.798644		Z3292	0.570036	0.216
fliT	2.19339	0.796926		ppa	-0.413822	0.216
rrsH	1.06472	0.795758		pntB	0.499357	0.215
rplY	-0.644694	0.795012		Z2751	0.481934	0.215
ycfM	-0.64435	0.794988		mgsA	0.447532	0.215
katP	0.365441	0.79387		nagC	0.44237	0.215
ypt2	-0.371032	0.79387		dacC	-0.406522	0.215
hdeD	-0.712461	0.793844		Z3923	-0.467318	0.215
dfp	0.594444	0.791833		cysD	0.684618	0.214
ynhA	-0.639935	0.783596		evgA	-0.426067	0.214
ilvD	-0.670795	0.78334		Z3505	-0.637329	0.214
Z2081	5.21159	0.783031		ybhH	1.2555	0.213
rrlH	0.951579	0.783031		menA	0.593454	0.213
ybeW	0.8483	0.783031		gsp	0.437506	0.211
ybaC	0.767819	0.783031		ptr	0.399182	0.211
arsR	-1.18795	0.783031		hemE	0.389123	0.211
yhfL	-1.66146	0.783031		ureB_2	0.902755	0.21
pphA	0.674539	0.782882		aroM	0.646981	0.21
Z1054	-0.623363	0.782882		ushA	0.424771	0.21
Z4313	-0.639663	0.782882		cobT	0.400068	0.21
Z1183	1.49704	0.782559		ygiN	-0.459164	0.21
hybE	0.619383	0.782123		Z2149	-0.465454	0.21
Z1057	1.03941	0.780313		yeaI	-0.901565	0.21
lysP	-0.651927	0.779415		yjeA	0.660053	0.209
Z0325	0.944115	0.779105		malQ	0.455734	0.208
prkB	-0.613091	0.779105		yqjA	0.419688	0.208
lpxA	-0.669593	0.779105		Z0377	-0.461025	0.208
yegX	-1.73027	0.775424		ccmH	-0.478404	0.208
codB	0.614098	0.774648		Z1186	-0.517513	0.208
udp	-0.640257	0.774478		thiH	-0.605434	0.208
pyrD	0.705102	0.774179		Z3916	-0.614479	0.208
yfhB	-0.678071	0.774179		ycjQ	0.993295	0.207
dedD	-0.702939	0.774179		Z4787	0.922016	0.207
yjcO	-0.672698	0.773346		rbsC	0.762587	0.207
kdtB	-0.773936	0.773346		fdrA	0.761021	0.207
ilvM	-0.825496	0.773346		Z0267	0.685046	0.207
yejA	-0.627016	0.772762		Z1662	0.555735	0.207
Z4860	-0.712704	0.770397		yfeK	0.537469	0.207
slyX	-1.48922	0.770397		yifK	0.468273	0.207
Z1217	0.579599	0.769921		rnpA	0.391346	0.207
Z1373	1.63452	0.769896		mltB	-0.427831	0.207
mscL	-0.660559	0.769896		dapF	-0.464045	0.207
yeaU	-0.675609	0.769896		yfiP	-0.529868	0.207
tyrU	-2.30377	0.769896		Z2281	-0.530634	0.207
chuW	-0.688141	0.769463		dacD	-0.655689	0.207
yacE	0.629668	0.768992		Z4402	-0.80836	0.207
Z2431	-0.850879	0.768992		Z1366	-1.40243	0.207
Z4488	-1.82824	0.768992		Z6036	1.77997	0.206
hns	-0.727627	0.768271		ygeT	1.15846	0.206
yihK	-0.670477	0.767334		yhdY	0.670549	0.206
yccM	0.836046	0.767253		yfeC	0.539638	0.206
envR	1.65165	0.766503		Z1548	0.50673	0.206
endA	0.996167	0.76644		Z2271	0.479464	0.206
Z1887	0.698493	0.766074		oppA	0.477117	0.206
waaL	-0.725641	0.764822		Z4846	0.381957	0.206
Z1775	0.890878	0.764403		Z2894	-0.409118	0.206
Z4777	0.685705	0.764403		ybeD	-0.43734	0.206
uxaB	0.664868	0.764403		yffH	-0.444039	0.206
Z1097	2.13862	0.763663		Z0369	-0.711748	0.206
Z4209	1.21016	0.763663		Z2977	-0.781401	0.206
hisD	-0.604038	0.763663		yrbC	0.411868	0.205
chuA	-0.697541	0.763663		ygiB	0.370887	0.205
yhgH	-0.735576	0.763663		terB	-0.423299	0.205
div	-0.819717	0.763663		narL	-0.448643	0.205
Z2658	0.795015	0.763551		Z2005	-0.46265	0.205
dinD	-0.825702	0.76262		Z0989	-0.598081	0.205
Z2055	-2.88495	0.761017		Z2633	-0.379114	0.203
Z1134	0.61163	0.760908		phnG	1.94614	0.202
yhbZ	-0.785669	0.76087		yciN	-0.405017	0.202
Z4218	1.06712	0.758815		yggD	-0.416996	0.202
yahG	0.936959	0.758815		lpxC	-0.439438	0.202
yhbC	-0.966132	0.758815		ycjZ	-0.468579	0.202
yhiW	0.653708	0.756898		Z0583	-1.0316	0.202
Z2290	0.665804	0.756841		ybbY	1.23779	0.201
ribD	-0.583196	0.756841		Z3143	1.31648	0.2
yhjOP	-0.863725	0.756841		eutG	1.26287	0.2
Z1966	1.05188	0.75673		Z2431	0.551299	0.2
Z1055	-0.673829	0.75673		Z1854	0.450683	0.2
Z1385	-1.201	0.756563		Z2815	0.421373	0.2
etpM	0.613719	0.75398		pyrD	0.391412	0.2
Z_L7095	-1.1077	0.75398		rhlE	0.374867	0.2
Z0263	-2.15059	0.753034		dnaA	-0.378603	0.2
yfeA	-0.659074	0.752576		nuoI	-0.378921	0.2
Z3127	1.48911	0.752535		yfaL	-0.388757	0.2
pntB	-0.656106	0.752535		nupC	-0.394897	0.2
Z3167	-0.993683	0.751175		rpsF	-0.403227	0.2
Z1549	0.71795	0.75029		rplX	-0.408656	0.2
rplO	-0.792529	0.75029		trmD	-0.417845	0.2
accB	-0.663258	0.749982		yaiD	-0.453564	0.2
recE	0.713217	0.749966		Z1825	-0.458853	0.2
yijE	-0.745415	0.749453		Z1265	-0.459595	0.2
Z2836	0.622134	0.748702		Z1565	-0.461328	0.2
ymcC	0.608174	0.747902		tolR	-0.46247	0.2
sgaT	0.961309	0.746577		yegB	-0.51009	0.2
Z4803	0.802954	0.745907		mhpT	-0.944515	0.2
cysQ	0.62086	0.745854		Z1935	-1.54627	0.2
nikD	0.879157	0.745658		recF	0.561745	0.199
Z2758	0.616923	0.744532		clpA	0.458759	0.199
aldH	-0.771523	0.744244		nfi	0.440923	0.199
Z1544	2.10943	0.743062		dcp	0.398721	0.199
dppF	-0.644049	0.74255		serA	-0.382245	0.199
Z4802	0.80624	0.739624		dksA	-0.38741	0.199
exoO	0.746985	0.739481		yedE	-0.462505	0.199
mrcA	-0.634133	0.736552		yhjM	-0.624721	0.199
napB	1.83384	0.735112		Z2980	-0.691966	0.199
Z1178	-0.903891	0.734946		Z4068	-0.78242	0.199
hflB	-0.645187	0.734259		Z0431	-1.12224	0.199
Z2060	-0.845562	0.73217		rrsC	0.566176	0.198
ybgJ	-0.542279	0.731398		ssb	-0.363196	0.198
Z2134	2.10593	0.730461		Z2968	-0.395922	0.198
Z1766	0.662534	0.730429		Z0207	-0.405076	0.198
ygaA	0.81114	0.729359		Z6017	-0.903137	0.198
ptrB	-0.633166	0.729274		Z1905	1.24254	0.197
yjeA	-0.927021	0.729274		Z2352	1.08972	0.197
Z3062	0.60793	0.728422		Z1381	0.956952	0.197
cysU	-1.01265	0.728122		Z2211	0.882954	0.197
fdhD	-0.768603	0.727765		mopA	0.596069	0.197
Z2978	0.664753	0.727216		Z5096	0.5688	0.197
ppiC	-0.700208	0.726631		galS	0.539214	0.197
pldA	0.689439	0.725633		dgkA	0.528482	0.197
sucA	0.640306	0.721971		hybG	0.501543	0.197
Z1323	-0.711129	0.720761		Z5177	0.478038	0.197
ydiJ	0.638704	0.719334		yggA	0.462017	0.197
fruA	0.637563	0.719334		yicH	0.446146	0.197
ymdD	-0.710917	0.719334		rrlD	0.440929	0.197
oppB	-0.869492	0.719334		htpG	0.421424	0.197
ygaC	-0.849473	0.717396		yebG	0.419845	0.197
hyaD	1.48848	0.715992		yadR	0.418249	0.197
Z5096	1.33195	0.715992		chaA	0.408689	0.197
ynaF	0.637583	0.715992		panF	0.386333	0.197
Z1344	1.22576	0.714254		aroP	0.380051	0.197
Z0701	-1.30246	0.714254		smpB	0.352511	0.197
yojL	-0.956491	0.714218		Z0469	-0.352761	0.197
Z2207	0.584928	0.712799		yhjD	-0.358049	0.197
narY	-0.782947	0.712799		bisZ	-0.359881	0.197
yjjB	0.822838	0.712148		yhhG	-0.360132	0.197
folX	0.612795	0.712148		Z2421	-0.38043	0.197
ydiB	1.38506	0.71199		yfbT	-0.384623	0.197
fixA	1.21369	0.71199		yjaH	-0.388709	0.197
hyaC	1.09486	0.71199		priB	-0.405149	0.197
Z3646	-0.612819	0.71199		ptsN	-0.412956	0.197
nrdE	-0.681297	0.71199		lpxD	-0.414365	0.197
elaA	-0.756603	0.71199		rpsQ	-0.425628	0.197
yqhC	0.688286	0.711379		osmC	-0.435226	0.197
ychP	0.620967	0.711379		Z1781	-0.468955	0.197
gloA	-0.714226	0.711379		yhjG	-0.469963	0.197
yhjJ	0.595384	0.70613		Z0990	-0.545114	0.197
ydhC	-0.765947	0.70613		Z6032	-0.719784	0.197
ybjM	0.83947	0.70424		rpsA	0.444554	0.194
minE	-0.674076	0.702765		hisJ	0.353617	0.194
intU	0.66522	0.701848		yjjV	-0.44027	0.194
Z6037	0.876588	0.700392		Z2884	-0.581442	0.194
pfs	0.684313	0.69919		yraI	-1.51022	0.194
Z1782	2.08611	0.698003		Z5325	0.72052	0.193
kdtA	-0.664765	0.698003		Z2717	0.670377	0.193
yajC	-0.680754	0.698003		Z_L7085	0.578135	0.193
yjbJ	-0.718625	0.697317		Z1560	0.499795	0.193
cyoE	-0.596784	0.696267		icc	0.459566	0.193
fepA	-0.67588	0.695839		ydcH	0.426075	0.193
Z4735	0.934622	0.694046		yicM	0.388825	0.193
yehQ	0.706186	0.693803		sopB	0.34284	0.193
fdnG	0.762912	0.692051		traX	-0.267064	0.193
yccZ	-0.672802	0.689748		katE	-0.400453	0.193
yrbI	-0.75779	0.68953		yjhT	-0.407738	0.193
Z0284	0.707146	0.689275		Z2852	-0.429312	0.193
oppA	-0.55599	0.688952		Z_L7013	-0.486547	0.193
Z3230	0.603886	0.688895		yiiX	-0.640087	0.193
Z3603	0.702157	0.688481		crcA	-0.494186	0.192
yciR	0.68258	0.688481		ygfD	0.992278	0.191
spr	0.547476	0.688481		atpA	0.513672	0.191
Z_L7011	1.10218	0.688429		Z1579	0.480773	0.191
Z_L7097	0.620638	0.688429		recT	-0.517074	0.191
rpsQ	0.724149	0.688317		nikB	-0.636494	0.191
gidA	-0.642591	0.687242		Z3400	-0.799166	0.191
etpO	-0.532513	0.685688		prpC	-0.934467	0.191
lon	-0.567358	0.685477		Z3074	0.566516	0.19
Z1020	-0.62659	0.685477		Z2282	0.666091	0.189
nth	-0.69811	0.685477		Z4854	-0.388966	0.189
Z4316	-0.754174	0.685047		Z5150	-0.803496	0.189
Z6043	2.49891	0.684209		yggW	0.453574	0.188
sppA	-0.58952	0.683966		yciR	-0.384092	0.188
Z4969	-1.47373	0.683908		yhjH	-1.50929	0.188
Z0702	0.527974	0.682242		Z1783	0.481992	0.187
Z2319	1.33736	0.680445		creD	-0.523146	0.187
prpR	0.960682	0.680445		Z1419	-1.16622	0.186
Z3341	-2.65123	0.680427		Z2042	1.18355	0.185
malG	0.910162	0.6802		cysJ	0.621042	0.185
btuC	-0.698556	0.6802		potD	0.495738	0.185
Z1212	-0.692646	0.680167		Z2800	0.454881	0.185
yleB	-0.685385	0.678625		Z2043	0.42106	0.185
Z4324	0.700843	0.678394		Z5220	0.406026	0.185
tdcC	0.612918	0.678394		ydaA	0.405821	0.185
ycjV	-1.24411	0.67792		Z1211	0.382208	0.185
radC	0.895156	0.675832		kefB	0.371919	0.185
shiA	-0.649129	0.675832		speG	-0.337139	0.185
nuoI	-0.592188	0.675712		Z4604	-0.342655	0.185
yciM	0.552435	0.67504		lpxB	-0.344683	0.185
ybgE	-0.690044	0.67504		dnaX	-0.36401	0.185
hdhA	0.57526	0.673609		yciV	-0.367124	0.185
Z4950	-2.19714	0.672971		arcA	-0.371136	0.185
tolR	-0.582613	0.671226		Z2736	-0.396518	0.185
yjaI	-1.06975	0.671226		dbpA	-0.412266	0.185
Z2666	-1.18316	0.669591		xisN	-0.435571	0.185
Z1840	-1.24626	0.669591		yhdG	-0.43667	0.185
Z4383	-0.593407	0.669382		yggR	-0.656902	0.185
bacA	-0.671548	0.667665		yidI	-0.747588	0.185
yadE	-0.71287	0.667665		Z3717	-1.07328	0.185
ilvN	-0.952689	0.667665		Z6014	-1.07948	0.185
gst	-0.575699	0.667296		Z2854	-1.4733	0.184
Z1963	1.19423	0.665698		rne	0.410191	0.183
Z1822	0.655248	0.663829		Z_L7093	0.261836	0.183
yghA	0.65588	0.662267		Z2788	-0.397485	0.183
cspD	0.651368	0.662267		frvR	0.537745	0.182
yigB	-0.634444	0.661762		yddE	0.34336	0.182
aroL	-0.733185	0.661655		bioB	0.33534	0.182
Z4321	-1.44989	0.659998		eaeH	-0.373152	0.182
uxaA	0.671911	0.659947		Z3260	-0.423987	0.182
Z4949	0.615955	0.659947		yiaY	-0.604067	0.182
bioB	-0.606722	0.659947		Z0965	-0.958818	0.182
prfC	-0.626934	0.659947		dxs	0.433953	0.181
Z2066	-4.74047	0.659947		yebL	-0.39307	0.181
yggR	0.912693	0.659552		nrfC	1.57933	0.18
Z0442	0.74614	0.659552		fkpA	0.417838	0.18
grxC	0.696603	0.658135		yjfG	0.402621	0.18
Z4150	0.638803	0.657973		yjbQ	0.389273	0.179
Z4384	-0.716162	0.65678		nuoJ	-0.409008	0.179
yohJ	-0.762687	0.65678		Z3707	-0.55902	0.179
csrA	-0.669966	0.65652		Z1471	-0.565754	0.179
Z1559	-0.830039	0.656327		folE	0.394181	0.178
yadS	0.722601	0.655391		yhhJ	-0.44475	0.178
Z1201	1.14827	0.654031		cls	0.362977	0.177
yiaU	-0.664268	0.653848		cpb2	0.319015	0.176
greA	0.650927	0.653339		Z_L7010	0.241708	0.176
mopA	0.639613	0.653339		Z2187	-0.440577	0.176
Z_L7081	0.60464	0.65306		Z4270	-0.974359	0.174
Z4462	0.622336	0.652048		yidZ	0.453683	0.173
yigR	-0.592119	0.652048		ygiE	0.384859	0.173
ybjN	0.636302	0.650884		ybgI	0.362492	0.173
yieP	-0.644493	0.650577		ydjC	-0.413844	0.173
ycjJ	0.702511	0.649472		Z4108	-0.5127	0.173
ilvA	-0.547143	0.649472		ycgR	-0.654516	0.173
hslU	-0.598876	0.649472		thiF	-0.910197	0.173
yeiE	-0.585509	0.649034		ybeT	-1.30572	0.173
Z3026	0.78562	0.648446		ydiE	0.4251	0.172
terW	0.605871	0.648446		nusA	0.41041	0.172
Z3639	0.772941	0.646999		malY	0.382211	0.172
Z5924	1.52555	0.646884		ygfZ	0.361285	0.172
ybaQ	-0.597217	0.646884		ppiA	0.352568	0.172
Z1120	-0.810992	0.646884		qor	-0.39854	0.172
Z6025	-1.23198	0.646884		Z1044	-0.399608	0.172
Z2024	0.635873	0.646251		yceL	-0.41854	0.172
Z2387	-0.665431	0.646251		Z1121	0.464433	0.171
rep	-0.547496	0.645405		Z2958	0.41644	0.171
yihT	0.824859	0.644721		rpsE	-0.349083	0.171
ykfE	0.638401	0.644721		Z5200	-0.405311	0.171
sbcD	0.623729	0.644721		Z2337	-0.770132	0.171
hflK	-0.567191	0.644721		yehB	-0.90852	0.171
miaA	-0.602458	0.644721		Z2086	1.58382	0.17
Z4171	1.18986	0.644476		Z2073	1.52706	0.17
Z3982	0.618666	0.643637		Z3293	0.671436	0.17
folD	0.594968	0.643637		yeaK	-0.357615	0.17
yeaW	-0.678614	0.643637		atpB	-0.367251	0.17
yqjD	-0.998202	0.643637		yajO	-0.387696	0.17
ygdH	-0.605658	0.6435		yaaF	-0.41678	0.17
entA	0.603228	0.643069		Z2150	-0.508239	0.17
Z6026	-1.40351	0.64297		Z5691	0.722417	0.169
yjdH	-0.583749	0.642203		helD	0.328402	0.169
rrlG	0.750227	0.641868		arcB	0.323261	0.169
Z3927	-0.554581	0.641244		codB	-0.380516	0.169
trpA	-0.576178	0.640993		creB	-0.412451	0.169
Z1629	-4.6792	0.640993		grxA	-0.593385	0.169
Z2713	-0.689657	0.638999		Z5097	1.30415	0.168
ybiR	-0.588792	0.638614		pinH	1.11405	0.168
gadB	-0.585602	0.638371		priA	0.353432	0.168
Z1548	0.733324	0.637477		Z2347	-0.334892	0.168
Z0258	0.817829	0.637275		yqhE	-0.335035	0.168
argR	-0.554007	0.637275		yadC	-0.358465	0.168
ycgJ	-0.635342	0.637275		Z3272	-0.43487	0.168
Z2701	0.618346	0.637163		yoaG	-0.758048	0.168
Z0005	-1.02111	0.6366		ttdB	1.31534	0.167
Z2851	-0.566594	0.636066		entB	0.458836	0.167
yhcN	0.736138	0.635397		feoA	-0.449455	0.167
proV	-0.655914	0.635397		Z1766	-0.449745	0.167
Z0979	1.82617	0.633861		Z4046	1.08246	0.166
Z1419	1.35988	0.633861		yehD	0.686689	0.165
ygjL	0.750646	0.633861		hydH	0.43949	0.165
fepC	-0.625807	0.633861		Z2360	1.36016	0.164
yqjC	-0.64566	0.633861		yehL	1.08548	0.164
ygcM	-0.908491	0.633861		yjfZ	0.642888	0.164
Z1826	-1.44204	0.633861		ybhJ	0.496301	0.164
ycaR	-1.58998	0.633861		hofB	0.412131	0.164
sbm	0.608264	0.632864		hflB	0.392453	0.164
hybG	0.709679	0.632314		ftsK	0.358242	0.164
rbsR	0.661981	0.631566		trpC	0.355236	0.164
Z3774	-0.543206	0.631477		Z4056	-0.357198	0.164
gmk	-0.557209	0.631034		envY	-0.41905	0.164
ygeH	1.41829	0.63051		nlpC	-0.425195	0.164
dxs	-0.643769	0.628949		Z2718	-0.865042	0.164
Z3938	-2.1733	0.628949		yjbI	0.656501	0.163
clpX	0.584402	0.628734		ybbJ	0.449892	0.163
rpsR	-0.601472	0.627738		dinP	0.370391	0.163
leuT	-4.4769	0.62763		Z1538	0.351907	0.163
Z0387	2.44333	0.627358		yaeE	0.343013	0.163
Z0315	1.04126	0.626702		mrp	0.336872	0.163
Z0372	0.584706	0.626702		mtlA	-0.372208	0.163
ygbB	-0.616916	0.626702		mtlR	-0.382716	0.163
hypA	1.03212	0.625435		yqjD	-0.741265	0.163
cysN	-0.61577	0.625435		emrK	-1.11693	0.163
ampG	-0.640421	0.625435		Z3365	-1.34495	0.163
ftsJ	-0.53708	0.623232		Z0888	1.31977	0.162
yeeU	0.97686	0.622868		Z5491	0.843971	0.162
fabA	0.601255	0.621728		yphG	0.415025	0.162
mreD	-0.707045	0.621728		gabT	0.406002	0.162
Z3911	-0.838017	0.621728		rho	0.35547	0.162
flgJ	1.99264	0.621524		rpsD	-0.358696	0.162
Z2253	-2.76562	0.62082		Z1134	-0.377904	0.162
celD	-0.730755	0.619821		yhhT	-0.531096	0.162
Z6049	0.800363	0.619753		yhbO	-0.531793	0.162
intP_2	0.639089	0.619753		Z1966	-0.620222	0.162
Z_L7058	-0.748775	0.619549		Z2562	-0.737484	0.162
Z4200	1.41782	0.619332		Z5896	0.46628	0.161
yabC	0.577369	0.619021		Z2268	0.394009	0.161
Z1637	0.684298	0.618581		Z2881	0.360798	0.161
iclR	-0.732095	0.617773		yfiH	0.354441	0.161
Z0273	-2.52878	0.617499		ytfT	-0.582095	0.161
Z2975	0.759221	0.617261		infC	-0.366165	0.16
Z_L7071	0.783117	0.617057		Z1813	0.794051	0.159
flmA	-1.45379	0.617057		Z4205	0.431982	0.159
ybgI	-0.527291	0.616282		yifB	0.422886	0.159
phnC	1.64133	0.614646		Z3594	0.361719	0.159
Z3596	1.32898	0.614646		Z_L7027	0.221468	0.159
Z0250	0.591119	0.614646		etpN	-0.119141	0.159
lysU	-0.579735	0.614611		etpO	-0.213959	0.159
ybdQ	-0.692379	0.614487		Z3626	-0.311555	0.159
Z_L7067	-1.39707	0.614339		rsuA	-0.369292	0.159
yhcB	-0.567329	0.61398		Z2099	-0.46458	0.158
Z5892	0.601524	0.613964		lacZ	0.424357	0.157
Z1573	0.595241	0.613964		prc	0.377498	0.156
yibP	0.61693	0.613445		narW	-0.835382	0.156
yijO	0.669513	0.611353		wcaC	0.79905	0.155
Z1156	1.01434	0.6111		ais	0.733735	0.155
yaiA	-0.633788	0.6111		Z2088	0.616026	0.155
yebB	-1.8455	0.6111		Z0476	0.56103	0.155
yadR	-0.667448	0.609267		yjcP	0.526507	0.155
cybC	0.552277	0.608423		kdpC	0.507227	0.155
Z3594	-0.501238	0.608423		uhpC	0.502618	0.155
rcsB	-0.54314	0.608423		Z1140	0.481388	0.155
Z0266	-0.658082	0.608423		ydgC	0.47332	0.155
Z0308	0.659105	0.6079		Z4501	0.435078	0.155
Z3656	-0.697184	0.6079		yfgB	0.402244	0.155
yicM	-0.589414	0.60694		ilvY	0.388656	0.155
fruB	0.626029	0.604152		ybiH	0.377318	0.155
ftsL	0.607705	0.604152		pepP	0.367338	0.155
Z2250	-0.713451	0.604152		yihA	0.365902	0.155
elaD	0.866438	0.603801		ycaI	0.3624	0.155
Z2691	-0.647988	0.60182		dapD	0.359322	0.155
yagZ	0.629282	0.599881		holB	0.348645	0.155
thiL	-0.616013	0.599881		adk	0.345776	0.155
fic	0.648112	0.59941		Z4313	0.343739	0.155
Z6065	0.567412	0.599177		ilvI	0.331318	0.155
Z1157	-1.18576	0.599177		bioC	0.321887	0.155
yceA	-0.553345	0.598583		hisF	0.311741	0.155
yfgB	-0.601013	0.598118		mraY	-0.31167	0.155
yecK	1.02475	0.596775		manZ	-0.336305	0.155
ruvC	0.596644	0.595041		dmsC	-0.347842	0.155
Z5692	-0.699213	0.592157		folD	-0.350251	0.155
yggW	-0.608438	0.592151		ytfK	-0.365115	0.155
ypfH	-0.668676	0.592151		rpsL	-0.3657	0.155
Z2211	0.827299	0.589045		rplF	-0.366058	0.155
Z5943	1.17314	0.588573		ycfP	-0.367202	0.155
Z4357	-0.844418	0.587212		cysZ	-0.367605	0.155
Z0393	-1.87645	0.58688		chpA	-0.4054	0.155
ybeU	-0.984637	0.585815		yhiQ	-0.406112	0.155
yeeD	-0.66708	0.585461		ybgH	-0.434864	0.155
srlA_1	1.59974	0.584501		Z2724	-0.453827	0.155
yhjU	-0.564963	0.584471		yfaO	-0.502373	0.155
nrdA	-0.560295	0.583175		Z5488	-0.551961	0.155
ydiD	0.564634	0.582926		yedK	-0.564092	0.155
trpD	-0.544298	0.58161		yjgJ	-0.591157	0.155
Z2276	0.93386	0.58159		Z3609	-0.711793	0.155
yphC_2	-1.52081	0.581241		Z6048	-0.732415	0.155
yjiZ	0.721376	0.581077		cadB	-1.01768	0.155
caiA	0.6603	0.581077		Z0025	-1.56929	0.155
yhjC	0.532269	0.581077		ygdK	0.409679	0.154
yfhF	-0.613306	0.581077		ybhL	0.372689	0.154
rplS	-0.690479	0.581077		prkB	0.365418	0.154
ygjD	-0.585914	0.580792		cafA	-0.333388	0.154
citF	0.971135	0.579965		ydaL	-0.354158	0.154
Z5324	0.613601	0.579071		Z1957	-0.446484	0.154
thiJ	0.62668	0.57783		Z2333	-0.585148	0.154
rbfA	0.646054	0.577519		ybgE	0.401043	0.153
ydeW	0.631023	0.57695		Z0264	-0.58738	0.153
Z_L7053	0.961487	0.576478		ylbC	-0.725509	0.153
Z_L7012	0.716966	0.576478		yjaB	0.948049	0.152
Z_L7056	0.504039	0.576478		rhaD	0.57386	0.152
etpK	-0.416036	0.576478		kduD	0.418315	0.152
Z3556	0.536913	0.575882		sodB	0.392322	0.152
Z3047	0.569931	0.575852		Z_L7011	-0.25619	0.152
ybjE	-0.624066	0.575471		Z4405	-0.328707	0.152
Z2164	0.507895	0.574801		htrL	-0.342924	0.152
yegW	-0.706002	0.574522		yhbY	-0.346687	0.152
yadD	-0.781368	0.572903		traI	-0.349005	0.152
Z6078	1.37591	0.572801		yhfA	-0.443091	0.152
Z1815	0.650845	0.572709		ygeX	0.529019	0.151
qseF	-0.628508	0.572709		Z1793	0.384871	0.151
yhhS	-0.534126	0.572636		cysB	0.333212	0.151
ybeN	-0.5931	0.572636		gst	0.372286	0.15
ccmC	0.94875	0.571552		ybhK	-0.308427	0.15
chaB	-0.881058	0.571552		dsbB	-0.385807	0.15
yggL	0.587822	0.571433		lacI	-0.386163	0.15
yjeI	-0.56843	0.571433		Z1922	-0.439516	0.15
Z0640	-0.623517	0.571433		phnK	1.3645	0.149
Z1570	-0.570343	0.570874		rimK	0.421643	0.149
Z1565	0.597448	0.570585		adiY	0.385115	0.149
ptr	-0.505208	0.570585		yidE	0.378324	0.149
yccV	0.670945	0.570499		spr	-0.341496	0.149
yhbG	-0.521581	0.56992		Z5079	-0.357271	0.149
yeiL	0.745865	0.569564		Z1531	-0.426431	0.149
hemE	-0.596381	0.569564		Z2056	-0.739811	0.149
Z3942	-0.768639	0.569564		agaB	-1.15684	0.149
Z2136	-1.07612	0.569564		Z1336	0.378394	0.148
Z4487	-0.968274	0.568413		ykgC	-0.479995	0.148
menE	-0.554737	0.567906		hyfA	-1.14384	0.148
Z1052	-0.606758	0.567906		wcaF	0.992163	0.147
dapB	-0.542932	0.567312		Z3048	0.990935	0.147
lomP	-0.902414	0.567312		Z5880	0.786994	0.147
Z1366	1.57095	0.565564		Z1194	0.74185	0.147
exo	0.613855	0.565564		hcaB	0.732703	0.147
yjbQ	-0.575101	0.564605		Z2229	0.649481	0.147
Z2631	0.933995	0.564422		Z1925	0.420338	0.147
ycjX	-0.52125	0.564194		entE	0.395558	0.147
yigN	0.534425	0.563708		ydfG	0.378516	0.147
Z2679	-0.830344	0.563708		smg	0.364703	0.147
yjiE	0.817975	0.563111		leuD	0.358911	0.147
ygcB	0.562962	0.562983		hisH	0.349109	0.147
lipA	-0.538746	0.562945		dedA	0.340184	0.147
Z3081	0.658374	0.561664		tdh	0.335584	0.147
rpsK	-0.620839	0.561072		ycaH	-0.332144	0.147
Z5687	-0.629176	0.561072		nlpA	-0.33398	0.147
Z4334	-0.811705	0.561072		Z2185	-0.355723	0.147
ygcW	2.42666	0.559886		Z4227	-0.357233	0.147
Z1483	0.8712	0.559886		glpT	-0.383115	0.147
yigP	-0.605685	0.559886		Z1207	-0.394218	0.147
Z0267	-0.674937	0.559886		Z1654	-0.400202	0.147
asr	0.928615	0.558965		yeaQ	-0.400852	0.147
ybeZ	0.529027	0.558295		Z5002	-0.42005	0.147
Z0851	0.646504	0.556722		Z1772	-0.424647	0.147
fimF	1.23835	0.556265		Z2975	-0.473651	0.147
yjgJ	0.880828	0.556265		rrsG	-0.516459	0.147
Z1772	0.740369	0.556265		celB	-0.564988	0.147
Z0028	0.642215	0.556265		Z4018	-0.664683	0.147
yeaK	0.501261	0.556265		Z0979	-1.1731	0.147
clpP	-0.518824	0.556265		yadN	0.737788	0.146
yjbK	-0.526252	0.556265		molR_D	0.616065	0.146
ycbW	-0.529245	0.556265		Z6021	0.431461	0.146
Z2594	-1.8187	0.556265		ydgQ	0.361205	0.145
cmtA	-1.97416	0.556265		nuoF	-0.334021	0.145
gatA	-2.39653	0.556265		ycdQ	-0.372593	0.145
Z1927	1.98959	0.555561		Z1372	-1.47718	0.145
Z4877	-0.76312	0.554856		Z1329	1.35501	0.144
tolC	0.597369	0.554276		Z3642	0.510988	0.144
Z3897	-0.5596	0.552977		Z0233	0.395662	0.144
Z2789	0.563965	0.552576		ybaP	0.324512	0.144
Z0207	0.551836	0.552576		flmC	0.311202	0.144
alr	-0.527104	0.552576		Z_L7026	0.21127	0.144
Z0950	-2.08184	0.552576		Z_L7077	-0.180402	0.144
yiaC	-0.710604	0.551657		Z_L7023	-0.247648	0.144
Z1580	0.745516	0.551322		aroK	-0.341445	0.144
chuS	-0.683822	0.549752		minC	-0.342065	0.144
fhlA	0.585887	0.549661		argD	-0.375091	0.144
glgC	0.53368	0.549661		Z0243	0.805246	0.143
Z3759	0.516369	0.549661		yciH	0.432983	0.143
Z4317	-0.559134	0.547752		glpR	0.360217	0.143
holC	0.674837	0.547434		yjbJ	0.358478	0.143
Z4863	-0.669328	0.546624		yaiB	-0.323862	0.143
Z6070	0.678093	0.54649		ygaF	-0.350835	0.143
Z3768	0.646526	0.546038		chaB	-0.539617	0.143
agaC	1.58834	0.546021		yhdU	-0.927536	0.143
yahN	-0.679371	0.545934		cynT	0.743695	0.142
Z0516	-0.694501	0.545536		ybhE	0.308696	0.142
tehB	-0.639612	0.54533		xisP	0.812459	0.141
Z5930	-0.615793	0.543825		kduI	0.434735	0.141
Z2634	-0.66178	0.543825		yjdB	0.378119	0.141
gltX	-0.570353	0.543235		Z3722	0.35223	0.141
yiiP	-0.606265	0.543235		Z2887	0.349789	0.141
Z3086	-0.991288	0.543235		fepD	0.325496	0.141
flgF	1.39458	0.541332		Z1679	0.322559	0.141
atpF	0.575155	0.541332		Z2322	-0.316317	0.141
osmC	0.569584	0.541332		pnuC	-0.3274	0.141
Z5881	0.547908	0.541332		kdsA	-0.331104	0.141
cyoC	-0.484984	0.541332		rpmC	-0.337875	0.141
Z1196	-0.60264	0.541332		fklB	-0.354936	0.141
Z0932	-0.634423	0.541332		ribF	-0.355383	0.141
yhiU	-0.635108	0.541332		ribB	-0.374607	0.141
Z3866	-1.89453	0.541332		yaeR	-0.398523	0.141
Z2969	-0.57387	0.541017		yedU	-0.404217	0.141
yjiN	0.595147	0.540632		Z1886	-0.40486	0.141
ccmF	-0.793293	0.540632		rimI	-0.561604	0.141
Z1623	0.901477	0.540487		emrY	-0.671837	0.141
hycB	1.33125	0.539854		Z0313	1.21145	0.14
fdhF	0.559818	0.539188		yjgH	0.660273	0.14
Z1563	0.500687	0.539188		dppF	0.305594	0.14
mobB	-0.791755	0.538081		Z2979	-0.316478	0.14
sugE	-0.989034	0.53756		Z1642	-0.322109	0.14
Z1219	0.595727	0.537049		ymbA	-0.326722	0.14
Z3515	-0.683321	0.536634		atpI	-0.379255	0.14
Z1370	0.92353	0.534969		Z2075	-0.611891	0.14
yagS	0.79692	0.533863		Z2283	-0.626946	0.14
ilvG	-0.554023	0.532199		Z0707	1.02496	0.139
Z1046	1.25784	0.531921		ybaW	0.615087	0.139
araJ	-0.593697	0.531318		yohJ	0.45165	0.139
ygcR	-1.11848	0.529893		Z2816	0.406428	0.139
Z4878	0.690549	0.52867		yfeU	0.385186	0.139
trxC	-0.605162	0.527498		glnS	0.377682	0.139
Z2510	0.950701	0.526954		holA	0.368536	0.139
yejH	-0.663317	0.526954		yjeB	0.359277	0.139
dinP	-0.503865	0.526939		ycdY	-0.289685	0.139
ybaS	-0.559457	0.526939		menD	-0.329488	0.139
fabG	0.520536	0.526474		adhE	-0.358723	0.139
amiB	-0.464686	0.525295		Z1387	-0.36129	0.139
arsC	1.32268	0.524088		yhiM	-0.372666	0.139
hfq	-0.491426	0.522069		ycgN	-0.415775	0.139
phnH	1.50401	0.520488		purB	-0.46077	0.139
Z3640	0.98743	0.520171		Z5148	-0.472364	0.139
talC	0.838568	0.520171		torD	-0.580791	0.139
Z5474	0.835496	0.520171		rpmG	-0.721508	0.139
Z1339	0.729283	0.52005		modB	-0.833945	0.139
Z0972	-0.665672	0.52005		ccmF	0.591624	0.138
Z4336	-1.66449	0.52005		Z3656	0.494265	0.138
Z4861	-0.537034	0.519722		yfeD	0.402034	0.138
livJ	0.570879	0.518717		hscA	0.370747	0.138
Z0275	0.818374	0.518099		Z3646	0.343641	0.138
ybjZ	-0.519954	0.517663		trmA	0.292123	0.138
Z2209	-2.40054	0.517663		ycfW	-0.294171	0.138
yahJ	0.532346	0.517601		yhbH	-0.358888	0.138
yfiK	-0.598118	0.517601		yadQ	-0.370337	0.138
Z1180	1.82989	0.517199		phpB	-0.389576	0.138
yeiA	0.65494	0.517034		xylA	-0.40178	0.138
secG	-0.599566	0.517034		Z4777	-0.430385	0.138
Z1869	-1.86284	0.517034		hypC	-0.751663	0.138
leuA	-0.559422	0.515769		Z6049	-0.753924	0.138
Z2205	1.61753	0.515189		Z5688	0.394596	0.137
yjcR	0.753205	0.515185		glmU	0.365496	0.137
rpoS	0.579152	0.515185		mepA	0.345689	0.137
pflA	-0.523525	0.515185		glnQ	0.329284	0.137
ygiN	-0.703535	0.515185		yihW	-0.303959	0.137
Z4092	0.83669	0.51399		malX	-0.330589	0.137
ycbN	0.746684	0.51399		pal	-0.333593	0.137
hipA	0.86224	0.513673		Z1647	-0.353246	0.137
yfeC	-0.495453	0.513673		ybgA	-0.407046	0.137
yafN	0.646085	0.513549		Z1879	-0.533589	0.137
yifB	-0.567862	0.513549		yhhA	0.334744	0.135
Z2665	0.618311	0.513475		ppiB	-0.301728	0.135
Z5160	1.69726	0.512385		osmE	-0.320365	0.135
yieG	0.49964	0.512385		wbdQ	-0.328865	0.135
pykF	-0.539916	0.512385		yjaD	-0.335773	0.135
ureE	-0.508591	0.511988		ygiW	-0.348919	0.135
emrD	0.578832	0.511499		Z5000	-0.470023	0.135
yebC	0.525293	0.510306		gshB	0.356402	0.134
gyrB	-0.499074	0.508754		Z1088	1.52176	0.133
Z1564	1.37636	0.508012		Z5694	1.15883	0.133
ylcB	0.837913	0.508012		Z1330	1.07164	0.133
nlpB	0.527382	0.508012		cysU	0.556537	0.133
yhfR	0.451512	0.508012		yqaB	0.344739	0.133
cls	-0.435667	0.508012		Z4079	-1.08963	0.133
ycaP	0.629333	0.507587		Z5140	0.348784	0.132
yaeS	-0.491495	0.507525		Z3982	-0.372632	0.132
Z3342	0.61649	0.506617		Z3614	-0.56497	0.132
ydaL	0.528387	0.506422		seqA	-0.359254	0.131
yacC	0.504179	0.505557		Z0483	0.558659	0.13
dmsB	0.817043	0.504086		Z0202	0.483111	0.13
tufB	-0.508965	0.504086		dapB	0.320436	0.13
rfaG	-0.494362	0.50357		Z4152	0.306222	0.13
ydjB	0.57856	0.501346		phrB	-0.338827	0.13
thiG	0.658329	0.500565		Z3252	-0.567843	0.13
gef	-0.623537	0.500213		Z1866	0.83395	0.129
aspC	-0.499702	0.500206		Z2398	0.828349	0.129
mdh	-0.515962	0.500206		Z3120	0.500304	0.129
ycaQ	-0.575206	0.499213		cysM	0.37302	0.129
Z1827	0.620606	0.498862		rpoD	0.351108	0.129
secE	-0.48604	0.498862		imp	0.326478	0.129
Z1821	-0.716434	0.498761		ybjT	-0.311978	0.129
ygjP	0.510853	0.498711		Z4867	-0.313478	0.129
Z3243	0.639446	0.4985		rbsR	-0.331808	0.129
Z0974	-1.86219	0.4985		wzx	-0.34935	0.129
Z5415	1.16452	0.498381		yraR	-0.397305	0.129
terW_2	0.481207	0.497707		Z3672	-0.47184	0.129
ureC_2	-0.49922	0.497314		Z4877	-0.549962	0.129
ruvA	-0.551226	0.496685		Z2399	-0.930647	0.129
ycbR	-0.920411	0.496685		Z3950	0.972771	0.128
ybeC	-0.85057	0.496557		yejH	0.36379	0.128
Z1870	-0.784251	0.494515		ycfF	-0.331339	0.128
ptsA	0.664738	0.494448		ibpB	-0.3522	0.128
yaiW	-0.567795	0.494448		Z4403	-0.35926	0.128
ybaO	-0.558211	0.494384		yjdF	-0.405662	0.128
Z1781	0.787545	0.494299		Z4614	-0.766125	0.128
yhjL	0.534326	0.494299		Z2356	0.782444	0.127
ymgE	1.82956	0.493363		rpsT	-0.367043	0.127
sfmH	1.37674	0.492511		Z2698	-0.468174	0.127
Z1576	1.37657	0.492511		Z0253	-0.736226	0.127
Z0639	-1.1486	0.492511		frvB	0.884329	0.126
flgE	0.697068	0.491896		Z2358	0.693515	0.126
pfkA	0.496984	0.491493		ureB	0.655918	0.126
yfbT	-0.538603	0.491357		Z4859	0.558535	0.126
cysM	-0.538247	0.49131		ybgD	0.512004	0.126
Z2503	0.62921	0.490956		Z4912	0.474433	0.126
yciI	-0.559082	0.490956		Z2051	0.454671	0.126
Z3918	0.592513	0.490883		emrA	0.384341	0.126
rnb	-0.525762	0.489024		gyrA	0.338206	0.126
ygfO	0.5967	0.488737		prfB	-0.272027	0.126
Z2058	0.857062	0.488682		yacE	-0.303821	0.126
lgt	-0.532364	0.488198		ycfL	-0.310516	0.126
bcp	0.508275	0.487604		aqpZ	-0.31791	0.126
moeB	-0.532544	0.487306		ycfC	-0.323402	0.126
narW	0.932111	0.487196		yccK	-0.329114	0.126
yeaI	0.821681	0.486273		Z2806	-0.378564	0.126
Z4775	0.771694	0.486273		yfbM	-0.441157	0.126
yhiO	0.651587	0.486273		Z3073	-0.961721	0.126
ureC	-0.500534	0.486273		Z3940	-1.03493	0.126
yacL	-0.892944	0.486273		sfmF	-1.41634	0.126
Z5475	-2.31042	0.48587		talB	0.313556	0.125
ybjD	-0.464132	0.485723		Z1335	1.18618	0.124
ycbL	-0.566286	0.484987		uidA_2	0.670159	0.124
ycgR	0.773946	0.48427		Z1570	0.33752	0.124
crcB	-0.515916	0.482204		gdhA	0.322378	0.124
Z5897	-0.513938	0.480611		pqiA	-0.33341	0.124
Z0886	0.61482	0.480058		minE	-0.335494	0.124
dapF	-0.639171	0.479274		Z0609	-0.339373	0.124
Z5731	1.82927	0.478567		Z1775	-0.356059	0.124
Z2283	0.802584	0.478567		sprT	-0.447481	0.124
Z3117	0.565302	0.477518		Z2203	-0.517783	0.124
lacY	0.612267	0.476819		phnP	-0.521759	0.124
corA	-0.544108	0.476393		ccmC	-0.612776	0.124
Z4105	0.733308	0.475399		Z6043	-1.36288	0.124
phnI	1.16549	0.475173		Z2072	1.26607	0.123
Z6014	-0.633246	0.474808		yjbF	0.859563	0.123
tdcD	0.8464	0.472918		Z0314	0.747413	0.123
Z2849	0.652819	0.472918		ybdO	0.727682	0.123
ycjZ	0.56547	0.472918		gcl	0.552271	0.123
yabK	-0.844253	0.472918		mukF	-0.312691	0.123
Z6031	0.56867	0.471685		Z2140	-0.324315	0.123
yhfM	1.16346	0.469748		yhjR	-0.343274	0.123
yaiL	0.559343	0.469639		kdpE	-0.524202	0.123
Z6054	-0.541904	0.469051		Z4336	1.20636	0.122
yiaB	-0.842847	0.469051		agaV	1.13204	0.122
ycdU	-0.969443	0.469032		mfd	0.351152	0.122
fliZ	0.619822	0.468633		glgS	0.327134	0.122
ansP	0.49476	0.468349		Z2917	-0.286059	0.122
brnQ	0.488409	0.465545		pldA	-0.297803	0.122
yhhQ	0.598974	0.465446		cadA	-0.366724	0.122
ydiA	-0.507002	0.465446		pspA	-0.391187	0.122
Z2093	0.690235	0.464779		Z1824	-0.42517	0.122
Z_L7009	2.09076	0.464587		marA	-0.483352	0.122
Z_L7085	0.760799	0.464587		Z5199	0.973427	0.121
etpG	0.572924	0.464587		tktA	0.339693	0.121
Z_L7014	0.409152	0.464587		yjiR	0.326083	0.121
Z_L7016	-0.462496	0.464587		ftsX	-0.328407	0.121
Z5002	0.571834	0.464001		nrfD	0.941106	0.12
yejO	0.464137	0.464001		yihV	0.745513	0.12
dnaK	0.51026	0.462293		Z5178	0.726526	0.12
glnH	-0.493345	0.461372		Z2181	0.71849	0.12
ygaH	0.530631	0.460642		ybiM	0.655752	0.12
priA	-0.491671	0.459382		yhdX	0.570574	0.12
Z2659	-0.75966	0.457893		Z4778	0.542708	0.12
Z0990	0.651006	0.457764		pyrE	0.519654	0.12
yeiN	1.46499	0.457575		motB	0.517453	0.12
pgpB	-0.493038	0.456378		Z4212	0.514019	0.12
Z3179	1.339	0.455807		Z3224	0.488315	0.12
hisI	-0.523878	0.455346		Z5745	0.482993	0.12
fis	-0.489811	0.454308		Z0887	0.470681	0.12
yjbI	-0.732256	0.454288		Z4093	0.406002	0.12
Z1788	-1.55176	0.453818		Z1052	0.347014	0.12
yqhE	0.502782	0.452753		yjdA	0.330089	0.12
yfaD	0.49091	0.452753		yjfP	0.323865	0.12
sbmC	0.486717	0.452753		Z2344	0.320546	0.12
Z3394	-0.705408	0.452753		yhjN	0.317393	0.12
Z0953	1.17747	0.452709		yadG	0.314775	0.12
rrsG	0.914506	0.452709		upp	0.304784	0.12
flgI	0.717448	0.452709		yeiG	0.30227	0.12
oraA	0.553046	0.452709		yidA	0.29374	0.12
mdoG	0.486469	0.452709		Z4220	0.286692	0.12
Z1690	-0.486153	0.452709		uvrB	0.279942	0.12
yjdI	-0.866969	0.452709		trkA	0.27516	0.12
yjfR	0.698869	0.451255		fruR	0.270734	0.12
Z2714	0.591503	0.451255		dfp	-0.266956	0.12
Z2121	0.51659	0.451255		yhbJ	-0.269808	0.12
Z5079	0.489359	0.451255		ftsA	-0.276501	0.12
ybhE	-0.453743	0.45007		waaQ	-0.277268	0.12
yaaU	0.714696	0.447691		yabB	-0.306675	0.12
Z2220	-0.505822	0.447691		rplN	-0.307633	0.12
yfaA	0.750752	0.445397		waaD	-0.311583	0.12
Z4866	-0.522779	0.445101		entC	-0.314543	0.12
yjiL	0.993214	0.444474		fhlA	-0.319843	0.12
ybhP	0.517279	0.444474		ycgJ	-0.324054	0.12
alaS	-0.470595	0.444474		Z3918	-0.324136	0.12
folP	-0.548963	0.444474		murF	-0.324987	0.12
Z1929	-1.05213	0.444474		ybjG	-0.332588	0.12
hha	-0.464013	0.444031		Z0337	-0.340886	0.12
Z1878	0.78068	0.443174		hdeD	-0.357082	0.12
yggA	0.524863	0.443174		Z2196	-0.360058	0.12
pdxJ	-0.442219	0.443174		Z3162	-0.370747	0.12
ldcC	-0.447825	0.443174		Z0870	-0.461379	0.12
rpmI	0.584951	0.443044		hlyE	-0.461725	0.12
ybgP	-0.851589	0.443044		mutM	-0.461956	0.12
pepP	-0.425258	0.442518		Z0315	-0.606066	0.12
[truncated: 3,581 more rows]

## Sheet: Fig 4
Fig 4B - LEE1-gfp serine and breakdown products, relative fluorescence units (RFU) - Fluorescence intensity/OD600
Control	D-Ser	L-Ser	NH4Cl	Pyruvate	L-Gln
15999.3	6978.47	3763.82	5093.42	14983.6	4475.92
15263.2	6561.49	3259.04	5288.56	15953.4	5661.02
15509.9	6471.65	4153.41	6810.55	18204	6738.67
Fig 4C - LEE1-gfp WT, serine deaminase mutants, +/- serine, relative fluorescence units (RFU) - Fluorescence intensity/OD600
	WT			ΔsdaCB/A			ΔsdaCB/A pSS			ΔsdaCB/A pSS-sdaA			ΔsdaCB/A pSS-sdaB			ΔsdaCB/A pSS-sdaC			ΔsdaCB/A pSS-sdaCB
Control	103110	103092	85795.2	118035	68563.2	91282.3	129273	101221	96797	121593	104132	78487.2	126130	112688	95367	124077	91285	104526	132294	109957	111630
L-ser	45559.5	42949.7	33444.8	106626	57106.8	75193	104314	77594.6	75904.5	56056.6	50657.8	39655	53317	63011.5	48910.2	113052	83889.4	86349.1	98373.4	75758.3	77550.7

## Sheet: Fig 5
Fig 5A - LEE1-gfp D-serine response in putative oxidative deaminases, relative fluorescence units (RFU) - Fluorescence intensity/OD600
	WT			ΔdsdA			ΔordL			ΔygcU			ΔdadA
Control	65.7279	56.9893	96.7766	57.828	55.6951	59.4302	45.147	50.7836	41.1305	62.867	46.6513	47.2511	55.8066	52.5139	54.3214
D-ser	33.4522	31.3764	51.1148	28.1356	23.4317	28.3067	26.4138	26.814	25.5074	30.6934	28.4298	29.712	39.0783	32.4574	37.4161
Fig 5B - recAp-rfp D-serine response in putative oxidative deaminases, relative fluorescence units (RFU) - Fluorescence intensity/OD600
	WT			ΔdsdA			ΔordL			ΔygcU			ΔdadA
Control	6.0121	3.7881	6.7306	20.6723	18.5988	20.6967	5.007	4.1941	4.5354	4.1833	3.3697	3.9962	5.1289	4.5289	4.5267
D-ser	11.0687	7.6112	9.0582	30.9403	26.4879	28.1031	7.539	7.0985	7.4646	7.2604	5.8621	8.2589	8.4729	7.3269	6.9083

## Sheet: Fig 6
Fig 6C - Hydroxypyruvate Signal Intensities extracted from IDEOM LC-MS Data Analysis										Fig 6D - Log2 fold change (D vs L-serine) in signal intensity and -log10 p value from IDEOM LC-MS Data Analysis
Medium 0 h	Medium 6 h	Control 2 h	D-serine 2 h	L-serine 2 h	Control 6 h	D-serine 6 h	L-serine 6 h			Putative Metabolite	Log2 fold change	(Log10 adjusted P-value) × (-1)
3885	4037	2639	14549	4252	5160	36500	3583			Gly-His	-6.84603	3.72868
3885	4037	4185	14513	4084	4367	17961	8959			D-Ribose 5-phosphate	-2.8024	3.50646
3885	4037	4257	17322	7263	15937	28575	12673			Ala-Phe-Thr-Thr	-3.60366	3.48773
										Ser-Ser	4.35187	3.44213
										glutamyl-beta-ketophosphonate-adenosine	1.70342	3.34876
										gamma-L-Glutamylputrescine	-2.64644	3.30383
										Glu-Met	-2.7553	3.28291
										Glu-Glu-Tyr	9.61951	3.16478
										Lys-Asn	-2.91485	3.02779
										beta-Alanyl-L-arginine	-1.54648	3.01832
										galactopinitol A	6.90799	2.90712
										Pantetheine 4'-phosphate	-1.73203	2.75813
										N-Acetyl-L-glutamate	-1.29107	2.74721
										ATP	-1.12543	2.72659
										Lys-Ala-Gly	-2.4621	2.7257
										2,7-Anhydro-alpha-N-acetylneuraminic acid	6.86534	2.71862
										FAD	-0.450194	2.69126
										[PG (18:1/18:1)] 1,2-di-(9Z-octadecenoyl)-sn-glycero-3-phospho-(1'-sn-glycerol)	0.700092	2.66986
										D-Alanyl-D-alanine	-2.01597	2.59641
										Val-Arg	-1.91331	2.59336
										Leu-Thr-Pro	-2.20589	2.56274
										Asp-Arg	-2.02705	2.53582
										D-Glycerate	-1.99311	2.51752
										Lys-Asn-Asn	-1.98862	2.45253
										Phosphite	-1.69355	2.44572
										PC(14:1(9Z)/16:0)	-0.760777	2.43521
										Arg-Leu-Thr-Gln	-2.03632	2.36431
										PC(14:0/14:1(9Z))	-0.779139	2.35728
										His-Leu	-1.71418	2.34085
										1-Methylnicotinamide	-0.281432	2.34035
										Ala-Gly-Arg	-1.9257	2.30682
										Glu-Leu-Asp-Arg	-2.97409	2.26153
										Leu-Lys	-1.95985	2.24356
										Thr-Arg	-0.959816	2.15009
										Arg-Val-Asn-Asp	-8.93592	2.14502
										Thr-Ala	-1.49836	2.13449
										[PG (16:0/18:1)] 1-hexadecanoyl-2-(11Z-octadecenoyl)-sn-glycero-3-phospho-(1'-sn-glycerol)	0.408923	2.05466
										Asn-Asp	-7.85998	2.04816
										PC(14:1(9Z)/16:0)	-1.02473	2.02195
										Adenosine	-1.15721	2.01751
										[PC (14:0/16:1)] 1-tetradecanoyl-2-(9Z-hexadecenoyl)-sn-glycero-3-phosphocholine	-0.666414	1.9902
										nicotinamide guanine dinucleotide	-1.6068	1.97747
										Lys-Ser	-2.46826	1.9731
										Succinyl-CoA	-1.53384	1.96574
										NADP+	-1.4239	1.9561
										Acetyl-CoA	-1.42613	1.95444
										Val-Ser	-2.06806	1.93364
										Sinalbin	-1.8811	1.92679
										Glu-Asp-Arg-His	-1.94226	1.9235
										Lys-His	-3.0401	1.92019
										alpha,alpha'-Trehalose 6-phosphate	-3.40186	1.89182
										2-Dehydro-D-xylonate	-1.05754	1.88952
										1,6-anhydro-N-acetylmuramate	-1.56776	1.87329
										D-Erythrose 4-phosphate	-0.516486	1.87129
										Leu-Ala	-1.17482	1.85863
										Lys-Val-Ser	-2.28826	1.85855
										Diacetylmonoxime	-1.23407	1.85596
										Thiamin diphosphate	-2.18297	1.84929
										(S)-Malate	-1.21626	1.84766
										[GL methyl(15:0/8:0)] 1-(14-methyl-pentadecanoyl)-2-(8-[3]-ladderane-octanyl)-sn-glycerol	0.753318	1.84287
										Itaconate	-2.17853	1.83448
										sn-Glycerol 3-phosphate	-1.08327	1.83291
										Apiole	-0.409338	1.82807
										histidine methyl ester	-0.705111	1.8247
										L-Tyrosine methyl ester	-0.910774	1.82422
										Pyruvate	-0.85005	1.81778
										Leu-Arg	-1.0272	1.80896
										5-Amino-4-imidazolecarboxyamide	3.00449	1.80557
										Ala-Ala-Ser	-1.50704	1.80245
										Leu-Pro-Tyr	-1.76039	1.80048
										(R)-2-Hydroxyglutarate	-2.1632	1.78967
										Leu-Gln-Ser	-2.61332	1.78445
										[PR] Siphonaxanthin ester/ Siphonaxanthin dodecenoate/ (Siphonein)	-1.66255	1.77915
										[PG (16:0/18:0)] 1-hexadecanoyl-2-(9Z-octadecenoyl)-sn-glycero-3-phospho-(1'-rac-glycerol) (ammonium salt)	0.335229	1.77379
										Isonicotineamide	-1.54422	1.76924
										2 -(Butylamido)-4-hydroxybutanoic acid	-0.308364	1.76081
										(R)-Lactate	-1.40183	1.75875
										O-Acetyl-L-homoserine	-0.999779	1.74346
										D-Galactosamine	-1.98005	1.72588
										NAD+	-1.6237	1.69311
										N5-Ethyl-L-glutamine	-1.76247	1.68748
										[PE (16:0/18:1)] 1-Hexadecanoyl-2-(9Z-octadecenoyl)-sn-glycero-3-phosphoethanolamine	0.401188	1.68658
										L-Lysine 1,6-lactam	-0.727282	1.68589
										Leu-Thr	-1.04109	1.67891
										Cyclic ADP-ribose	-1.68438	1.6783
										(-)-erythro-(2R,3R)-dihydroxybutylamide	-1.19854	1.67705
										Isocitrate	-1.19737	1.65935
										2,3-Dihydro-2,3-dihydroxybenzoate	-0.64733	1.65746
										Leu-Lys-Thr	-2.20284	1.65657
										Succinate	-1.66655	1.65318
										dADP	-1.14575	1.64795
										[PC (14:0/18:1)] 1-tetradecanoyl-2-(11Z-octadecenoyl)-sn-glycero-3-phosphocholine	-1.05382	1.64383
										NADH	-1.8461	1.63278
										2-(alpha-Hydroxyethyl)thiamine diphosphate	-1.94585	1.63109
										3-Phospho-D-glycerate	-1.82951	1.62871
										Ala-Asp-Arg	-2.07893	1.62177
										AMP	-1.26879	1.62094
										Ile-Phe-Thr-Pro	-0.15719	1.61772
										6-Acetamido-3-aminohexanoate	-1.36653	1.59288
										L-Serine-phosphoethanolamine	-1.95771	1.58252
										5-Phosphoribosylamine	-4.05367	1.57523
										Ala-Gly-Ser	8.75416	1.56987
										Ne,Ne dimethyllysine	1.92331	1.54874
										Lys-Pro	-1.88859	1.54248
										Gly-Arg	-2.05554	1.5418
										N-Acetyl-L-aspartate	-1.65315	1.53996
										2-Oxoglutarate	-1.709	1.53227
										N-Methyl-2-pyrrolidinone	-1.12131	1.52182
										2-Furoate	-2.29555	1.50936
										Deoxyadenosine	-1.20401	1.507
										[PS (16:0/20:0)] 1-hexadecanoyl-2-eicosanoyl-sn-glycero-3-phosphoserine	0.583154	1.50422
										E-pyridine-3-aldoxime	-0.868101	1.49339
										Hydroxypyruvate	1.71947	1.49153
										UDP-N-acetylmuramate	-1.47517	1.49029
										(2S)-2-Isopropylmalate	-1.25918	1.48387
										Glu-Arg	-1.57156	1.47527
										Adipate	-0.759823	1.46782
										[PE (18:0/18:2)] 1-octadecanoyl-2-(9Z,12Z-octadecadienoyl)-sn-glycero-3-phosphoethanolamine	0.410258	1.46694
										N-Formyl-L-methionine	-1.13917	1.46218
										2-Oxoglutaramate	-0.810363	1.45313
										[FA trihydroxy(4:0)] 2,3,4-trihydroxy-butanoic acid	-0.710603	1.45259
										4-Guanidinobutanal	-1.32331	1.45096
										N4-Acetylaminobutanal	-1.62171	1.44699
										Glu-Ser	-1.94064	1.44133
										N1,N8-diacetylspermidine	-1.26904	1.43835
										1-O-methyl-β-D-glucuronate	-1.16091	1.43352
										alpha-(Methylenecyclopropyl)glycine	-0.684506	1.4334
										Asn-Asn-Asn	2.07737	1.42647
										S-(3-oxo-3-carboxy-n-propyl)cysteine	-3.25967	1.42254
										(Z)-But-2-ene-1,2,3-tricarboxylate	-1.30915	1.41033
										Ala-Asn	-1.83015	1.40866
										CMP	-1.15073	1.40711
										N6,N6,N6-Trimethyl-L-lysine	-1.86076	1.40512
										Phosphoenolpyruvate	-1.69225	1.40038
										Glu-Ile-Thr	-1.55056	1.38233
										N-Acetyl-L-citrulline	-1.49254	1.36481
										GDP	-1.69505	1.36325
										D-Sorbitol	1.83402	1.36259
										Citrate	-4.02689	1.36199
										6-formyl-H2-pterin	2.71324	1.35804
										Lys-Ala-Ala	-1.85787	1.35224
										D-Glyceraldehyde 3-phosphate	-0.996171	1.35156
										N6-Acetyl-N6-hydroxy-L-lysine	-1.85009	1.35048
										CoA	-1.14346	1.34838
										ADP	-0.891587	1.34245
										Glu-Leu	-1.85092	1.34182
										Diethyl 2-methyl-3-oxosuccinate	0.691594	1.34071
										Lys-Thr	-1.53405	1.33064
										Leu-Val-Gly	-1.35041	1.31638
										Leu-Ser	-1.52775	1.31426
										3-Phosphonopyruvate	-0.544469	1.31266
										8-Hydroxy-7-methylguanine	0.993774	1.31085
										7,8-Diaminononanoate	-1.40999	1.31068
										CoA	-1.49647	1.30863
										N-Acetyl-beta-D-glucosaminylamine	-1.38398	1.30383
										2-Butenoate	-1.3819	1.30375
										L-Arginine	-1.57582	1.30275
										FMN	-0.653364	1.29972
										Daminozide	-1.0939	1.29971
										Alliin	-2.90466	1.2994
										Acetone cyanohydrin	-1.09912	1.29445
										PS(16:0/18:0)	0.950433	1.29134
										Ala-Gly-Ser	-1.64401	1.28146
										methoxyfuraneol (keto form)	-0.524561	1.27792
										N-Formyl-L-aspartate	-0.474488	1.25927
										Lys-Asn-Pro	-1.61691	1.25915
										Urethane	-1.19235	1.25052
										Orthophosphate	-0.559919	1.24816
										[PR] 2,3-Didehydrogibberellin A10	-0.348711	1.23442
										PE(14:0/20:2(11Z,14Z))	0.816598	1.2325
										cyclopropane phosphatidylglycerol (dihexadec-9,10-cyclo-anoyl, n-C16:0 cyclo)	1.21446	1.22512
										5-Amino-4-imidazole carboxylate	1.79985	1.22402
										NADPH	-1.38296	1.22286
										1-(3-aminopropyl)-4-aminobutanal	-2.64182	1.21358
										Ala-Ser	4.03932	1.20463
										Asn-Arg	-2.96872	1.20366
										Glu-Leu-Met-Met	-1.82344	1.19529
										L-Cysteine	-1.45486	1.19334
										Brevicolline	-1.36244	1.19023
										Myristoylglycine	0.632338	1.18624
										S-Adenosyl-L-methionine	-2.06743	1.18124
										Lys-Val-Pro	-2.24149	1.18038
										Asp-Leu-Leu-Thr	-1.62678	1.16557
										UDP-glucose	-1.54036	1.1601
										Leu-Ala-Asp	-1.64397	1.15592
										Glu-Asp-Cys	-2.04783	1.14879
										Picolinamide	-1.42768	1.1454
										Asp-Gln-Arg	-1.61002	1.14314
										L-Glutamine	-1.54451	1.13563
										Glycine	-0.881313	1.12001
										N-Ribosylnicotinamide	-1.9628	1.11735
										S-Ribosyl-L-homocysteine	-4.05641	1.10703
										Vinylacetylglycine	-0.971242	1.10535
										Leu-Trp-Asp	-0.160812	1.10423
										ammonium persulfate	0.327653	1.09739
										UDP-N-acetylmuramoyl-L-alanyl-D-glutamyl-6-carboxy-L-lysyl-D-alanyl- D-alanine	-2.10673	1.08474
										Thr-Ser	8.56037	1.07823
										2,3,6-Trihydroxypyridine	-0.705768	1.07637
										Pyridoxal phosphate	-0.845091	1.07633
										Cytosine	-1.17601	1.06632
										6-Deoxy-L-galactose	-0.395678	1.0644
										Adenine	-0.568122	1.06129
										Maleic acid	-0.480168	1.0518
										L-thiazolidine-4-carboxylate	-4.18058	1.04743
										Indolelactate	-1.06359	1.04731
										Thr-Ala-Asp	-7.58574	1.04495
										N-Succinyl-LL-2,6-diaminoheptanedioate	-1.17302	1.04377
										Hydroxymethylphosphonate	-0.777562	1.04312
										D-Fructose 1,6-bisphosphate	-0.877975	1.04235
										Lys-Thr-Asp	-2.02387	1.03682
										5-Deoxy-5-aminoshikimic acid	-1.03825	1.02864
										N-Acetylserotonin	-0.749371	1.02604
										3-(3-Hydroxy-phenyl)-propanoic acid	-1.24843	1.02577
										Leu-Asn	-1.67563	1.02207
										L-1-Pyrroline-3-hydroxy-5-carboxylate	-1.35528	1.00924
										D-Lysine	-1.06084	1.00325
										Propane-1,2-diol 1-phosphate	-0.769446	1.00046
										N2-Acetyl-L-aminoadipate semialdehyde	-0.643777	0.987803
										2-Methylcholine	-0.315143	0.985669
										Leu-Asp	-1.9914	0.974442
										Methylimidazole acetaldehyde	-1.80258	0.971753
										dTDP	-1.9464	0.970868
										Val-Val	-0.939837	0.966999
										Pyridoxamine phosphate	-1.31024	0.965802
										L-Glutamate	-1.15197	0.964151
										Cytidine	-1.30935	0.963745
										3-(4-Hydroxyphenyl)lactate	-1.40919	0.962766
										Sedoheptulose	2.33208	0.96245
										2-Amino-4-hydroxy-6-hydroxymethyl-7,8-dihydropteridine	2.75229	0.961243
										Glu-Gly	-2.93401	0.960916
										(+)-Adlumine	0.670132	0.956266
										Pterin	0.968698	0.949635
										LL-2,6-Diaminoheptanedioate	-2.18945	0.944797
										[FA methyl,hydroxy,oxo(5:2/8:0)] methyl 8-[2-(2-formyl-vinyl)-3-hydroxy-5-oxo-cyclopentyl]-octanoate	0.353994	0.944305
										Ile-Met-Phe-Val	-1.20895	0.9382
										N-acetyl-demethylphophinothricin	-0.210779	0.934848
										Triethanolamine	-0.251228	0.933684
										2-Hydroxy-6-keto-2,4-heptadienoate	0.905687	0.931166
										[PG (16:0/16:0)] 1,2-dihexadecanoyl-sn-glycero-3-phospho-(1'-sn-glycerol)	-1.05738	0.930988
										UDP	-1.08028	0.926511
										Glu-Phe-Asp-Asp	0.866198	0.926027
										[PE (16:0/18:2)] 1-hexadecanoyl-2-(9Z,12Z-octadecadienoyl)-sn-glycero-3-phosphoethanolamine	1.0565	0.922164
										L-Leucine	-0.763255	0.916946
										L-Arabinonate	-0.971234	0.913671
										UDP-2,3-bis(3-hydroxytetradecanoyl)glucosamine	-1.2737	0.913077
										4,5-dihydro-5,5-dimethyl-4-(3-oxobutyl)furan-2(3H)-one	-0.254913	0.911958
										Glu-Thr	-1.51722	0.911475
										L-Valine	-0.740612	0.905015
										2'-methoxythiamin pyrophosphate	-0.503391	0.904895
										N-Acetylputrescine	-1.01123	0.904213
										S-Acetylphosphopantetheine	-1.73989	0.902333
										UDP-N-acetylmuramoyl-L-alanyl-D-glutamyl-meso-2,6-diaminoheptanedioate-D-alanine	-1.51834	0.901419
										N-Acetyl-L-leucine	-1.19546	0.896487
										L-a-glutamyl-L-Lysine	-1.02465	0.89234
										Glycyl-leucine	-2.48448	0.890464
										Dephospho-CoA	-0.912548	0.886994
										Leu-Lys-Gly	-3.86702	0.886626
										Nummularine F	-0.529381	0.886448
										Lys-Val-Gly	-4.63383	0.884955
										dTDP-6-deoxy-L-talose	-1.1035	0.880372
										PS(14:0/18:1(9Z))	9.90146	0.879369
										L-Citrulline	-2.97644	0.878976
										L-2-Amino-3-oxobutanoic acid	-0.699294	0.878739
										L-Threonine	-1.2098	0.877827
										P-DPD	-0.904241	0.874596
										Quinate	-0.61627	0.873697
										1,2-Dihydroxy-5-(methylthio)pent-1-en-3-one	-0.861738	0.867457
										[PE (16:0/18:1)] 1-hexadecanoyl-2-(11Z-octadecenoyl)-sn-glycero-3-phosphoethanolamine	0.264481	0.867076
										PC(14:1(9Z)/15:0)	1.30279	0.864536
										5-6-Dihydrouridine	-9.80596	0.860825
										Iminoglycine	-4.77252	0.855101
										2-Acetolactate	-0.895085	0.853858
										UDP-glucuronate	-1.37398	0.853205
										Asp-Cys-Cys-Ser	-1.49365	0.847804
										Crocetin	-0.513116	0.846781
										[FA methyl,hydroxy(5:0)] 3R-methyl-3,5-dihydroxy-pentanoic acid	-0.684292	0.842265
										Indole	-1.11228	0.841959
										L-Cystine	-1.08828	0.841351
										3-Methoxytyramine	-0.64244	0.838205
										N2-Succinyl-L-arginine	-3.73521	0.836295
										5'-methylthioformycin	-1.66725	0.832843
										L-Tyrosine	-1.46813	0.832516
										Aspartyl-L-proline	-1.88025	0.829135
										PC(15:0/14:1(9Z))	1.39516	0.823145
										Lentiginosine	-0.355051	0.819716
										5'-deoxy-5'-fluoroadenosine	-5.41846	0.817179
										Lys-Gly-Pro	-1.43343	0.816914
										Coformycin	-1.43171	0.813233
										dAMP	-1.07457	0.809429
										Leu-Lys-Pro	0.479237	0.807013
										Ile-Ala	-1.96666	0.806527
										L-thiazolidine-4-carboxylate	-1.10562	0.804984
										Urea-1-carboxylate	0.672058	0.801327
										5-Guanidino-2-oxopentanoate	-0.633228	0.796361
										3-(Pyrazol-1-yl)-L-alanine	-0.37046	0.793456
										Vinylacetylglycine	-1.7357	0.790483
										(3R)-hydroxy-N-acetyl-(L)-arginine	-2.38036	0.790319
										Vinylacetylglycine	-2.83842	0.788856
										Thr-Asp	4.59652	0.786907
										1-Pyrroline	-1.25621	0.783164
										dTMP	-2.25766	0.7813
										Thymine	-1.1394	0.780229
										3-Oxopropanoate	0.406692	0.774442
										γ-thiomethyl glutamate	-0.950392	0.772589
										UMP	-1.03304	0.769192
										L-Cysteine	-0.204326	0.768059
										2-oxobut-3-enanoate	-0.7718	0.764246
										propylphosphonate	-1.91236	0.762386
										3',5'-Cyclic GMP	-0.439669	0.759927
										Lys-Gly	-2.63585	0.759853
										D-Apiitol	-1.36679	0.759508
										Iminoglycine	1.7088	0.758571
										L-Phenylalanine	-0.732786	0.758413
										5-Acetamidopentanoate	-1.06933	0.757756
										2-Dehydro-3-deoxy-D-gluconate	-0.351646	0.75702
										L-2-Aminoadipate	-2.78919	0.75437
										Sulfoacetaldehyde	0.751138	0.75321
										[PE (16:1/16:1)] 1,2-di-(9Z-hexadecenoyl)-sn-glycero-3-phosphoethanolamine	1.91418	0.751537
										1-(beta-D-Ribofuranosyl)-1,4-dihydronicotinamide	-1.43503	0.749564
										L-Proline	-1.09271	0.743676
										L-Lysine	-2.01929	0.741672
										Pyridoxal	0.691732	0.738434
										Val-Pro-Ser	-2.03602	0.738222
										2-Deoxy-D-ribose 5-phosphate	-0.720592	0.736865
										Leu-Pro	-0.602246	0.735731
										D-Glucosamine 6-phosphate	-1.21027	0.734616
										Jasmone	-0.557582	0.731528
										N-acetyl-demethylphophinothricin	-0.606965	0.730448
										Leu-Asp-Pro	-0.894627	0.729369
										5-Amino-1-ribofuranosylimidazole-4-carboxyamide	-1.19977	0.725685
										Ala-Gly-Pro	-2.11931	0.725592
										Skatole	-0.961336	0.725327
										D-Glucuronate	-1.91432	0.7251
										Asn-Pro	-2.12617	0.718705
										[SP (14:0)] 1-deoxy-tetradecasphing-13-enine	-0.38486	0.718577
										Tiglic acid	-2.60451	0.716574
										S-Acetylphosphopantetheine	-1.13393	0.715971
										nonulose 9-phosphate	1.13143	0.715641
										IMP	-1.36568	0.71554
										Asp-Leu-Leu-Met	-1.82896	0.713883
										Asp-Arg-Arg	-0.806211	0.713738
										5-Hydroxypentanoate	-0.752671	0.712546
										myo-Inositol	-1.23285	0.710509
										3-Dehydroshikimate	1.3023	0.709337
										Nicotinate	-1.91619	0.705273
										thiabendazole	0.177436	0.703751
										Hexazinone	-1.23092	0.70322
										[PC (14:1)] 1-(9Z-tetradecenoyl)-sn-glycero-3-phosphocholine	1.843	0.693129
										Lys-Thr-Ser	-2.93621	0.691545
										PC(15:0/14:1(9Z))	1.0714	0.69002
										Sucrose	1.88471	0.685909
										L-Ala-L-Glu	-1.01256	0.685762
										Glycerophosphoglycerol	-0.557547	0.682487
										L-Serine	1.96283	0.681179
										Proclavaminic acid	-1.48376	0.680295
										N6-Acetyl-L-lysine	-1.38445	0.674854
										[FA (7:0/2:0)] Heptanedioic acid	-0.385554	0.673859
										beta-Carboline	-1.11714	0.670358
										Octylamine	-0.143248	0.669841
										PE(18:3(6Z,9Z,12Z)/P-18:1(11Z))	-0.748407	0.667391
										[FA hydroxy,oxo(7:0/2:0)] 4-hydroxy-2-oxo-Heptanedioic acid	0.316788	0.666113
										1-16:0-2-trans-16:1-phosphatidylglycerol	1.01901	0.662489
										L-Tryptophan	-1.10372	0.661427
										6-Acetyl-D-glucose	2.27589	0.660361
										Choline	-0.82947	0.654792
										PC(14:1(9Z)/16:1(9Z))	0.598688	0.651512
										N-Carbamoylsarcosine	10.6721	0.651013
										Gln-Ser-Ser	-2.85643	0.64879
										enol-Phenylpyruvate	-1.98254	0.647669
										N-Acetylglutamine	-1.58372	0.64201
										Thr-Ala-Gln	-1.56593	0.641293
										2-C-Methyl-D-erythritol 4-phosphate	3.02711	0.637907
										[FA hydroxy(7:0)] 2-hydroxy-heptanoic acid	-0.489019	0.630133
										sn-glycero-3-Phosphocholine	-3.23407	0.628918
										Thr-Pro-Arg	-2.93676	0.628651
										Asn-Asn-Pro-Ser	0.851885	0.626674
										L-Asparagine	-1.60457	0.625911
										N-Acetyl-L-glutamate 5-semialdehyde	-0.697937	0.623255
										Diethyl 2-methyl-3-oxosuccinate	-0.110465	0.620731
										Ala-Met-Asp-Tyr	0.125204	0.619536
										3-Methylbut-2-enal	0.479067	0.617028
										Indole	-0.360309	0.615807
										allylcysteine	-1.34374	0.613168
										L-Pipecolate	-0.744457	0.60678
										D-Glucose	2.77353	0.605906
										[FA oxo(14:0)] 3-oxo-tetradecanoic acid	-0.454292	0.6058
										Pro-His	-0.79362	0.605442
										Suberic acid	-0.25932	0.60489
										Deoxyinosine	-1.30279	0.599589
										(2R,4S)-2,4-Diaminopentanoate	-2.15263	0.598227
										1-16:1-lysophosphatidylethanolamine	3.86953	0.597311
										3-Methoxy-4-hydroxyphenylglycolaldehyde	-1.93006	0.595979
										N-acetyl-(L)-arginine	-1.63375	0.589254
										Gamma-Glutamylglutamine	-3.44617	0.58788
										N-hydroxyvaline	-0.376779	0.585786
										[PE (14:0/16:0)] 1-tetradecanoyl-2-hexadecanoyl-sn-glycero-3-phosphoethanolamine	0.236753	0.582384
										Pantothenate	-2.0402	0.581859
										7-Aminomethyl-7-carbaguanine	1.60135	0.581717
										2-oxobut-3-enanoate	-2.62554	0.580174
										L-methioninamide	-0.969842	0.577075
										Pantetheine	-0.580613	0.575302
										2-C-Methyl-D-erythritol 2,4-cyclodiphosphate	-2.2057	0.574236
										phosphatidylglycerol (dihexadec-9-enoyl, n-C16:1)	1.23928	0.574089
										N2-Acetyl-L-aminoadipate	3.00263	0.574
										Piperideine	-1.73348	0.573737
										2,3-Dimethylmaleate	1.37105	0.57087
										creatinine phosphate	-0.582557	0.570769
										Glutathione	-2.83584	0.570608
										[FA (18:1)] 9Z-octadecenamide	0.397001	0.570076
										(1-Ribosylimidazole)-4-acetate	-0.918641	0.568019
										Deoxyuridine	-0.719088	0.565237
										[PC (14:0/18:2)] 1-tetradecanoyl-2-(9Z,12Z-octadecadienoyl)-sn-glycero-3-phosphocholine	-0.258857	0.564577
										[FA oxo(8:1)] 5-oxo-7-octenoic acid	-0.166078	0.559597
										gamma-Glutamyl-beta-aminopropiononitrile	-1.29627	0.558657
										Cardiospermin	1.14629	0.557835
										3-Methylbutanamine	-0.419033	0.556727
										N-Acetyl-D-glucosamine	2.87176	0.556569
										Glu-Val	-2.65757	0.55639
										Acetylagmatine	-0.510413	0.554719
										Cys-Cys-Pro	-0.758025	0.553581
										Ala-Pro-Arg	-0.982558	0.552006
										Thiamin monophosphate	-1.69742	0.548986
										Ala-Pro	-0.830496	0.547554
										N-acetyl-demethylphophinothricin	0.157738	0.544999
										Glu-Pro	-2.37109	0.542837
										(S)-2-Acetolactate	-1.09549	0.541608
										D-Gluconic acid	-1.49139	0.539947
										Sarmentosin	1.29799	0.534782
										Camptothecin	-2.30468	0.532599
										O-Phospho-L-serine	-3.60358	0.528376
										Gln-Pro-Pro	-2.87757	0.527412
										glcNAc-1,6-anhMurNAc	1.41942	0.524682
										Enterochelin	0.745623	0.524245
										Ala-Lys-Val-Asn	0.567786	0.52376
										Brunfelsamidine	-0.436702	0.521094
										Guanine	2.49189	0.519423
										Leu-Gly-Pro	-0.703898	0.5177
										1-Hexadecanoyl-2-(9Z-octadecenoyl)-sn-glycero-3-phosphonocholine	0.401026	0.517619
										[PE (16:0)] 1-hexadecanoyl-sn-glycero-3-phosphoethanolamine	0.971524	0.516253
										N-Formyl-L-methionine	-0.751181	0.511718
										HymexazolO-glucoside	-2.63142	0.49805
										Pyridoxine	-0.830783	0.497001
										Methyl cinnamate	-0.575737	0.495345
										2-Ethylhexyl phthalate	0.0949485	0.494291
										(S)-1-Pyrroline-5-carboxylate	0.408779	0.493845
										Gly-Pro-Arg	-1.97337	0.492394
										Imidazole-4-acetate	-0.281962	0.488829
										Glycogen	0.508673	0.487293
										L-Adrenaline	-0.908505	0.485913
										Pyrimidine nucleoside	-2.88057	0.482815
										[ST (3:0)] (5Z,7E)-(1S,3R,24R)-22-oxa-9,10-seco-5,7,10(19)-cholestatriene-1,3,24-triol	0.130211	0.481385
										Xylitol	-0.733507	0.478962
										all-trans-Retinoyl-beta-glucuronide	-0.345652	0.477922
										Deoxyribose	0.85279	0.473588
										[PR] (1S,4R)-1-Hydroxy-2-oxolimonene	0.11406	0.472452
										Leu-Ala-Pro	-0.693867	0.468414
										2-Dehydro-3-deoxy-L-rhamnonate	-0.982829	0.468054
										N1-Acetylspermidine	-0.454941	0.465606
										[FA dioxo(8:0)] 4,7-dioxo-octanoic acid	-0.289808	0.465289
										Lys-Pro-Pro	-1.14226	0.464747
										Dethiobiotin	-1.12787	0.46434
										L-1-Pyrroline-3-hydroxy-5-carboxylate	-0.430348	0.463241
										dTDP-4-acetamido-4,6-dideoxy-D-glucose	-0.68389	0.460099
										N2-Succinyl-L-ornithine	-3.48937	0.457741
										Pantetheine	-0.786084	0.457053
										Cucurbitacin S	0.170076	0.454454
										Gibberellin A20	1.26565	0.452675
										Glycylproline	-2.9173	0.452671
										Gly-Ser	0.243172	0.451154
										Guanosine	0.816624	0.450278
										Perillyl alcohol	0.164541	0.445783
										2-Isopropylmaleate	-0.228536	0.442309
										[FA hydroxy(6:0)] 4-hydroxy-hexanoic acid	-0.44301	0.440832
										N-Heptanoylglycine	1.03321	0.43977
										Furfural diethyl acetal	0.254116	0.438459
										Ala-Ala-Gln	-12.0618	0.438088
										[FA hydroxy(7:1/2:0)] 2,4-dihydroxy-2-heptenedioc acid	-0.483213	0.435813
										Hypoxanthine	-0.569639	0.434899
										N-Succinyl-L-glutamate	-3.25334	0.434708
										3-(Pyrazol-1-yl)-L-alanine	-0.342049	0.433123
										Indolylmethylthiohydroximate	-0.353947	0.432913
										[Fv] Phloretin	-0.549583	0.432467
										[FA hydroxy(11:1)] 2-hydroxy-10-undecenoic acid	-0.195919	0.430103
										[PR] bacteriohopane-32,33,34,35-tetrol	7.49463	0.427243
										3-Butynoate	-3.83498	0.427243
										3,6,8-Trimethylallantoin	-4.54558	0.427243
										Asp-Met-Asp-Gly	5.85185	0.427243
										GDP-L-fucose	-4.39759	0.427243
										Glu-Lys-Asp-Gln	-5.29872	0.427243
										L-Formylkynurenine	-4.76306	0.427243
										Leu-Thr-Ala	-6.35638	0.427243
										N-N'-Diacetylchitobiosyldiphosphodolichol	4.72485	0.427243
										N4-(Acetyl-beta-D-glucosaminyl)asparagine	4.44062	0.427243
										SK&F 91581	4.02098	0.427243
										[SP (3:0)] sphinga-4E,8E,10E-trienine	-0.657976	0.426894
										Ala-Val-Asp-Ser	0.663943	0.426562
										Cys-Met-Met-His	0.31664	0.42471
										Suberylglycine	-0.153041	0.424655
										[FA (12:1)] 11-dodecen-1-ol	-0.613753	0.423882
										isopropyl β-D-galactopyranoside	-0.276977	0.418932
										Isoquinoline	-0.496192	0.418692
										[PE (15:0/15:0)] 1,2-dipentadecanoyl-sn-glycero-3-phosphoethanolamine	0.194559	0.412341
										[SP (2:0)] sphinga-4E,14Z-dienine	0.357858	0.411274
										L-Norleucine	0.591723	0.409393
										beta-Cymaropyranose	-0.568778	0.403318
										[FA (16:4)] 4,7,10,13-hexadecatetraenoic acid	0.245206	0.39627
										Acetylagmatine	-0.434148	0.396108
										trans-4-Hydroxycyclohexanecarboxylate	-0.18449	0.394752
										gamma-Glutamyl-gamma-aminobutyraldehyde	-0.879904	0.391901
										5-Aminopentanoate	0.40954	0.389663
										N1-Acetylspermidine	0.601133	0.387257
										Homostachydrine	-0.31948	0.38192
										Propanoyl phosphate	0.474252	0.380954
										(R)-3-Hydroxy-3-methyl-2-oxopentanoate	-0.918151	0.377125
										(S)-2-Aceto-2-hydroxybutanoate	-0.918151	0.377125
										9-Oxononanoic acid	0.220417	0.376987
										12-Hydroxydodecanoic acid	-0.484081	0.376062
										Arg-Lys-Asn-Gln	-0.6669	0.375201
										Thalicsessine	-0.311347	0.371779
										Lys-Ala-Pro	-0.827967	0.371774
										L-Rhamnulose	-0.334917	0.371469
										PE(14:0/16:1(9Z))	0.638843	0.368557
										5-chloro-4-oxopentanoate	-0.355831	0.366386
										Xanthosine 5'-phosphate	-1.33792	0.365821
										5'-Hydroxycotinine	-0.841756	0.363736
										16-hydroxypalmitate	0.304612	0.358972
										8-Amino-7-oxononanoate	1.35626	0.358819
										GMP	0.336073	0.358155
										Asn-Pro-Tyr	-1.53461	0.357463
										3-Deoxy-D-manno-octulosonate	0.223495	0.357396
										2-monooleoylglycerol	-0.644884	0.357261
										N-Caffeoylputrescine	0.487062	0.351506
										3-Dehydroxycarnitine	0.519643	0.350054
										Thr-Asp-His	0.425264	0.349061
										Phe-Trp-Trp-Gly	-0.553323	0.343992
										[FA oxo(16:0)] 3-oxo-hexadecanoic acid	0.111954	0.343155
										UDP-N-acetyl-D-glucosamine	-0.637889	0.341445
										Ala-Trp-Asp-Pro	-0.559872	0.33632
										β-ketophosphonate	-0.350884	0.33517
										[FA methoxy(16:1)] 2-methoxy-5Z-hexadecenoic acid	-0.514938	0.334771
										Stachydrine	0.22501	0.33205
										Tributyrin	-0.181651	0.330391
										Inosine	-0.4593	0.330198
										Phenylacetic acid	-0.259189	0.329377
										[SL hydroxy(14:0)] UDP-3-(3R-hydroxy-tetradecanoyl)-alphaD-glucosamine	-0.682557	0.327574
										3-Methyl-1-(2,4,6-trihydroxyphenyl)butan-1-one	-0.201984	0.327359
										Nonanoic acid	-0.223528	0.32684
										1-Methyladenosine	0.720916	0.326338
										N8-Acetylspermidine	0.364681	0.326303
										Ala-Met-Met-Met	-0.341228	0.326111
										2-isocapryloyl-3R-hydroxymethyl-γ-butyrolactone	-0.169369	0.320422
										(2S)-2-{[1-(R)-Carboxyethyl]amino}pentanoate	0.291701	0.317885
										[PC (16:2/18:2)] 1-hexadecyl-2-(9Z,12Z-octadecadienoyl)-sn-glycero-3-phosphocholine	0.482901	0.316931
										2-Hydroxypyridine	-0.148582	0.316396
										sodium dodecyl sulfate	-0.467404	0.316296
										Diethylene glycol	0.194344	0.313213
										Aldicarb	0.35133	0.309385
										[SP (4:0)] 1-deoxy-sphinga-6Z,9Z,12Z,15Z-tetraenine	0.256113	0.308993
										Gly-His	0.165995	0.308879
										Uracil	-0.30979	0.30863
										4-Imidazolone-5-propanoate	-0.374837	0.306817
										[FA hydroxy(17:2)] 7-hydroxy-10E,16-heptadecadien-8-ynoic acid	-0.21915	0.30277
										D-Glucono-1,5-lactone	-0.484115	0.301778
										methiin	-0.352186	0.30149
										UDP-N-acetylmuramoyl-L-alanyl-D-gamma-glutamyl-meso-2,6- diaminopimelate	0.375695	0.300743
										5'-Oxoinosine	-0.297925	0.297699
										Phosphoramidate	0.768575	0.297463
										Ile-Ser-Ser-Tyr	-0.575193	0.296786
										[FA (10:1/2:0)] 2E-Decenedioic acid	-0.195376	0.295958
										L-3-Amino-isobutanoate	-0.207098	0.2956
										4-Hydroxyphenylethanol	-0.125057	0.291328
										[PR] Citronellyl acetate	0.132607	0.289183
										N-acetyl-demethylphophinothricin	-0.212274	0.28788
										N-(2,3-Dihydroxybenzoyl)-L-serine	0.399861	0.286185
										3-sulfopropanal	-0.10455	0.28577
										7-Methyladenine	0.986484	0.284934
										2-Hydroxy-2,4-pentadienoate	-0.371434	0.284682
										N-Ethylglycocyamine	0.781232	0.284477
										[FA (10:0/2:0)] Decanedioic acid	-0.165394	0.280833
										Uridine	-0.342792	0.276138
										5,8,13,13a-Tetrahydrocolumbamine	0.114795	0.272792
										Caffeic aldehyde	0.302621	0.272354
										d1-piperidine-dicarboxylate	-0.333926	0.271428
										6-Aminohexanoate	0.145126	0.26972
										Lys-Val	-0.264924	0.266752
										Ethyl isovalerate	-0.108384	0.266567
										4-Heptyloxyphenol	-0.583684	0.266069
										Imidacloprid	-0.216615	0.261634
										Xanthine	0.198613	0.261068
										GDP	-0.220233	0.258903
										2-Aminoacrylate	-0.317494	0.258417
										[FA (11:0)] 11-bromo-undecanoic acid	0.502922	0.257392
										L-proline amide	-0.279054	0.256314
										Zinnimidine	0.180487	0.251055
										N-methylisocyanurate	0.321797	0.249215
										Ethyl 3-oxobutanoate	0.478667	0.247865
										2-Oxooctadecanoic acid	0.178716	0.247838
										D-Sedoheptulose 7-phosphate	-0.259963	0.245526
										2-Hexenoylcarnitine	-0.105262	0.239642
										Trp-Cys-His	-0.131378	0.237547
										5-Methylcytosine	-0.403466	0.230284
										Didrovaltratum	0.371029	0.229752
										PE(14:0/14:0)	0.317779	0.229335
										Iminoglycine	-0.396627	0.227251
										Xanthosine	-0.358574	0.225862
										Militarinone A	0.408085	0.225854
										Riboflavin	0.248303	0.223053
										(R)-2,3-Dihydroxy-3-methylbutanoate	-0.367347	0.21792
										Methylimidazoleacetic acid	-0.434615	0.217289
										Met-Trp-Pro-Tyr	-0.446002	0.216377
										Diethyl (2R,3R)-2-methyl-3-hydroxysuccinate	0.15941	0.213142
										3-Hydroxyhexadecadienoylcarnitine	-0.187002	0.212371
										[FA (15:4)] 6,8,10,12-pentadecatetraenal	-0.181469	0.211903
										Tributyl phosphate	0.254518	0.209214
										N-Carbamoylputrescine	0.122247	0.207396
										L-rhamnitol	-0.0739839	0.207018
										UDP-N-acetylmuramoyl-L-alanyl-D-glutamate	0.433389	0.206331
										Indoleamine	-0.233141	0.206254
										4-Nitroaniline	-0.216196	0.203133
										[FA (11:0)] undecanoic acid	0.0569663	0.202779
										Bis(2-ethylhexyl)phthalate	0.112392	0.201761
										(S)-3-Methyl-2-oxopentanoic acid	-0.176823	0.201403
										N1-Acetylspermidine	-0.238201	0.201247
										2S-Hydroxytetradecanoic acid	-0.297551	0.200161
										Sorbitol 6-phosphate	-0.18271	0.199445
										DeuteroporphyrinIX	1.18481	0.197109
										3,4-Dihydroxyphenylacetaldehyde	-0.103124	0.194119
										sorbate	-0.0891438	0.178616
										1,8-Diazacyclotetradecane-2,9-dione	-0.0597206	0.177234
										NG,NG-Dimethyl-L-arginine	0.132797	0.176333
										Putrescine	0.243338	0.174721
										Phenylacetaldehyde	0.909472	0.170687
										D-Ribose	-0.21375	0.169949
										Diethyl sulfide	0.0384903	0.16493
										2S-Amino-tridecanoic acid	-0.127457	0.164747
										[FA (20:0)] eicosanoic acid	-0.125003	0.162347
										L-Histidinal	-0.213585	0.162008
										D-Alanyl-alanyl-poly(glycerolphosphate)	-0.942535	0.159675
										(R)-1-Aminopropan-2-ol	0.266107	0.158311
										[FA methyl(14:0)] 12-methyl-tetradecanoic acid	0.0987271	0.157173
										Asp-Val-Pro-Ser	-0.0787984	0.157159
										[FA hydroxy(18:0)] 2S-hydroxy-octadecanoic acid	0.0979522	0.154851
										(3R)-beta-Leucine	-0.165866	0.153476
										MES	0.31603	0.152966
										Phthalate	-0.120312	0.152794
										[PR] Coenzyme Q8	0.138089	0.151775
										Trimethylolpropane triacrylate	0.277901	0.149667
										17,21-Epoxy-9-fluoro-11beta-hydroxypregn-4-ene-3,20-dione	-0.0738078	0.149235
										Decanoic acid	0.119819	0.147353
										4-Guanidinobutanoate	-0.12977	0.145487
										[FA amino(5:0)] 2S-amino-pentanoic acid	0.125021	0.138321
										Asp-Pro-Arg	0.385367	0.136152
										4-Hydroxyhexan-3-one	-0.0925173	0.136078
										[PR] Iridotrial	0.0900475	0.134845
										[FA] Methyl jasmonate	-0.115328	0.13446
										Kievitone hydrate	-0.228166	0.132882
										6-Acetamido-2-oxohexanoate	-0.0921293	0.131288
										N-Acetylcadaverine	-0.204659	0.131287
										7,8-diketopelargonate	0.0715258	0.127903
										10-Oxodecanoate	0.084866	0.126383
										Imidazol-5-yl-pyruvate	0.140988	0.126078
										Leu-Val	-0.17034	0.125098
										Succinyl proline	-0.213584	0.124762
										4-methoxy-3-indolylmethylisothiocyanate	0.194926	0.124408
										[GL (18:0/20:4)] 1-(9Z-octadecenoyl)-2-(5Z,8Z,11Z,14Z-eicosatetraenoyl)-3-O-alpha-D-glucuronyl-sn-glycerol	0.135064	0.123709
										Latia luciferin	0.504707	0.122766
										Ne,Ne dimethyllysine	-0.285758	0.122412
										Pentacosanoylglycine	0.0561001	0.121628
										N8-Acetylspermidine	0.113745	0.119259
										L-Aspartate	-0.148892	0.118706
										Cys-Met-Met-His	-0.456247	0.116846
										Putrescine	0.180851	0.116745
										Iminoaspartate	0.315626	0.114976
										[PR] (+)-15-nor-4-thujopsen-3-one	-0.107543	0.113332
										N,N'-Dimethylurea	0.0705585	0.112637
										Dimethyl adipate	-0.103784	0.110518
										[FA (20:0/2:0)] Eicosanedioic acid	0.116567	0.109401
										Orbencarb	-0.110488	0.109139
										D-Glucose 6-phosphate	-0.0912345	0.108335
										Ajmaline	0.181932	0.108056
										N1,N12-Diacetylspermine	0.272704	0.107972
										L-Histidine	-0.104041	0.102731
										chromate	0.209757	0.100637
										Octadecanoic acid	-0.0911946	0.099166
										1-phenylpropane-1,2-dione	-0.0558352	0.0980872
										[PR] Xeniolit A	0.092748	0.0975024
										Ethyladipicacid	0.101104	0.0973385
										2,5-Dihydroxybenzoate	-0.113125	0.096693
										2-O-Methylcytosine	-0.102858	0.0966505
										4-Methylene-L-glutamine	-0.222881	0.0964921
										Suberic acid	-0.215172	0.0952488
										Phe-Pro	0.144057	0.0940696
										S-Methyl-1-thio-D-glycerate	-0.20024	0.0898259
										7-oxoheptanoate	0.0543988	0.0874372
										Flavanone	-0.193705	0.0845727
										His-Met-Met-Met	0.0342601	0.0819837
										ethyl-(2R)-methyl-(3S)-hydroxybutanoate	0.0334805	0.0799285
										[FA (9:2)] 2,6-nonadienoic acid	0.0953235	0.0797335
										Cys-Met-Met-His	-0.185248	0.0795228
										Rotenone	-0.20191	0.0784935
										Dodecylaldehyde	-0.156521	0.0784197
										Shikimate	0.0937553	0.0771666
										ethanesulfonate	0.0286293	0.0758828
										[FA (8:1)] 2Z-octenoic acid	-0.0358152	0.0735414
										3-Methylguanine	0.0871878	0.0734492
										2-Naphthylamine	0.0553207	0.0716379
										4-Guanidinobutanamide	0.0467101	0.0707312
										(S)-piperazine-2-carboxamide	0.0747014	0.0705857
										Urocanate	0.0761008	0.0702286
										Cassyfiline	0	0.0696514
										Ala-Pro	-0.0349718	0.0695783
										chromate	-0.155358	0.0683311
										N-hydroxyisoleucine	0.0567828	0.0662279
										N-Lauroylglycine	0.0679913	0.0656109
										Agmatine	-0.386007	0.0651962
										4-Hydroxyphenylacetaldehyde	-0.173784	0.0639706
										(S)-6-Hydroxynicotine	0.0641165	0.0635763
										Glu-Tyr	-0.359277	0.0602709
										Thiamin	-0.075106	0.0599491
										L-Lathyrine	-0.03192	0.0577206
										Malonate	0.0823775	0.0567112
										Farrerol	-0.0522074	0.0550656
										Cys-Cys-Cys-Pro	-0.070025	0.0549786
										ubiquinol-1	-0.0481102	0.0514454
										[PE (16:0/18:1)] 1-hexadecanoyl-2-(11Z-octadecenoyl)-sn-glycero-3-phosphoethanolamine	0.0433544	0.0498921
										1,6,6-Trimethyl-2,7-dioxabicyclo[3.2.2]nonan-3-one	-0.0536884	0.0495614
										Pantothenol	0.0760278	0.0487817
										[FA (26:0/2:0)] Hexacosanedioic acid	0.0791859	0.0457373
										[FA (17:0)] heptadecanoic acid	0.0483733	0.0443846
										[6]-Gingerol	0.0234058	0.0423016
										2-Hydroxyethanesulfonate	0.0471058	0.0412387
										L-Methionine S-oxide	0.0370205	0.040939
										L-Methionine	-0.0594078	0.0402021
										Cadaverine	-0.0900297	0.0393054
										PS(16:0/16:0)	0.228434	0.0377828
										3-(2-Hydroxyphenyl)propanoate	0.102441	0.0356293
										ethyl caproate	-0.0139026	0.0334063
										2-(Methylthio)ethanesulfonate	-0.035224	0.0330216
										Hexadecanoic acid	0.0321548	0.0323222
										Molybdate	0.15454	0.0311466
										4-amino-4-deoxy-L-arabinose	-0.0461482	0.0298223
										Indolepyruvate	0.0407545	0.0285285
										HEPES	-0.0305173	0.0284151
										Diethanolamine	0.0268819	0.0282477
										Tetradecanoic acid	0.0244755	0.0260633
										Nona-2,6-dienal	0.0180217	0.0246598
										Asn-Gln-Pro-Tyr	-0.0158357	0.02298
										Dodecanoic acid	0.0112521	0.0218236
										4-Coumaryl alcohol	-0.0377672	0.0217146
										indolylmethylisothiocyanate	0.0241088	0.0216501
										N-Undecanoylglycine	0.0172656	0.0205781
										1-(3,4-dimethoxylphenyl)ethane-1,2-diol	0.0272867	0.0205351
										Magnoshinin	-0.0264066	0.0202504
										[GL (17:0/20:3/22:3)] 1-heptadecanoyl-2-(8Z,11Z,14Z-eicosatrienoyl)-3-(10Z,13Z,16Z-docosatrienoyl)-sn-glycerol	0.0108561	0.0197394
										N1-Acetylspermidine	0.0372273	0.0194826
										10-Hydroxydecanoic acid	0.0182158	0.0177318
										Sulfate	0.0125909	0.0175814
										[PG (15:0/15:0)] 1,2-dipentadecanoyl-sn-glycero-3-phospho-(1'-sn-glycerol)	0.0181043	0.0174366
										[FA methyl(5:1/5:2/8:0)] methyl 8-[3,5-epidioxy-2-(3-hydroperoxy-1-pentenyl)-cyclopentyl]-octanoate	-0.0125233	0.0170764
										2,3-dioctanoylglyceramide	0.0113267	0.0162967
										Borreline	-0.022391	0.0149278
										[FA oxo(8:0)] 3-oxo-octanoic acid	-0.00371505	0.0138995
										Xanthoaphin	0.0207725	0.0122419
										N-monoacetylchitobiose	0.015975	0.0113584
										Phenylpropanoate	-0.0179395	0.00852879
										[FA hydroxy(22:0)] 13-hydroxy-docosanoic acid	0.00463024	0.0079861
										4-Hydroxybenzoate	0.00335869	0.00669748
										[FA amino(12:0)] 12-amino-dodecanoic acid	-0.00781698	0.00634399
										3-(4-Hydroxyphenyl)pyruvate	-0.00546528	0.00617441
										3-Hydroxysebacicacid	-0.00592065	0.00536584
										L-Carnitine	0.0040784	0.00404815
										Butyro-betaine	-0.0030424	0.00362763
										Putrescine	0.00352686	0.00210921
										Glycerol	-0.00102579	0.00131221
										3-Methyl-2-oxobutanoic acid	-0.000491743	0.0003287

## Sheet: Fig 7
Fig 7B - Adherence efficiency data (CFU in lysate as a percentage of inoculum CFU), n = 5
	WT					ΔntrC					ΔntrC pSS-ntrC
Control	3.75	6.12245	3	1.33929	0.657895	1.02273	1.44444	0.142857	0.306818	0.283333	0.785714	13.5714	2.33333	2.77778	2.5
D-serine	0.833333	0.765306	0.45	0.1875	0.263158	1.25	1.83333	0.392857	0.681818	0.3	0.75	2.35714	10	2.22222	0.588235
L-serine	12.0833	16.8367	3	2.67857	4.60526	2.27273	2.11111	0.285714	1.47727	0.5	10.7143	30.7143	5.83333	5.55556	2.94118

## Sheet: Fig S1
Fig S1 OD600 nm
Control	L-Ala	D-Ala	L-Arg	D-Arg	L-Asn	D-Asn	L-Asp	D-Asp	L-Cys	D-Cys	L-Sel	L-Gln	D-Gln	L-Glu	D-Glu	Gly	L-His	D-His	L-Ile	D-Ile	L-Leu	D-Leu	L-Lys	D-Lys	L-Met	D-Met	L-Phe	D-Phe	L-Pro	D-Pro	L-Ser	D-Ser	L-Thr	D-Thr	L-Try	D-Try	L-Tyr	D-Tyr	L-Val	D-Val
0.2305	0.3315	0.3405	0.3055	0.3015	0.4715	0.3065	0.4715	0.1655	0.2935	0.2995	0.0645	0.4105	0.2535	0.4265	0.0645	0.3325	0.2995	0.2885	0.2895	0.3085	0.3445	0.2815	0.3075	0.2525	0.2545	0.2885	0.3385	0.3145	0.3465	0.3685	0.4015	0.2555	0.2785	0.2765	0.2745	0.2805	0.2555	0.2535	0.3105	0.2965
0.2535	0.2895	0.2935	0.2395	0.2335	0.3985	0.2545	0.3925	0.1565	0.2685	0.2185	0	0.3725	0.2385	0.3655	0.0585	0.2885	0.2505	0.2415	0.2405	0.2465	0.2355	0.2415	0.2285	0.2405	0.2515	0.2625	0.2905	0.2725	0.3085	0.2755	0.4095	0.2195	0.2535	0.2615	0.2545	0.2865	0.0025	0.0095	0.2675	0.2695
0.2655	0.2605	0.2745	0.2905	0.2535	0.4155	0.2525	0.3975	0.1275	0.2595	0.2745	0.0865	0.4425	0.2015	0.3825	0.0525	0.3165	0.2415	0.2955	0.2475	0.2845	0.2655	0.2455	0.2815	0.2335	0.2315	0.2535	0.2955	0.2675	0.3045	0.2715	0.3675	0.2155	0.2745	0.2525	0.2785	0.3175	0.1695	0.2145	0.2525	0.2515
0.429	0.416	0.435	0.453	0.389	0.583	0.402	0.535	0.258	0.407	0.392	0.244	0.565	0.336	0.515	0.177	0.459	0.414	0.415	0.425	0.394	0.404	0.392	0.404	0.411	0.386	0.401	0.436	0.415	0.437	0.402	0.542	0.367	0.431	0.413	0.421	0.511	0.429	0.435	0.417	0.412
Dunnett's multiple comparisons test	Control vs. L-Ala	Control vs. D-Ala	Control vs. L-Arg	Control vs. D-Arg	Control vs. L-Asn	Control vs. D-Asn	Control vs. L-Asp	Control vs. D-Asp	Control vs. L-Cys	Control vs. D-Cys	Control vs. L-Sel	Control vs. L-Gln	Control vs. D-Gln	Control vs. L-Glu	Control vs. D-Glu	Control vs. Gly	Control vs. L-His	Control vs. D-His	Control vs. L-Ile	Control vs. D-Ile	Control vs. L-Leu	Control vs. D-Leu	Control vs. L-Lys	Control vs. D-Lys	Control vs. L-Met	Control vs. D-Met	Control vs. L-Phe	Control vs. D-Phe	Control vs. L-Pro	Control vs. D-Pro	Control vs. L-Ser	Control vs. D-Ser	Control vs. L-Thr	Control vs. D-Thr	Control vs. L-Try	Control vs. D-Try	Control vs. L-Tyr	Control vs. D-Tyr	Control vs. L-Val	Control vs. D-Val
Adjusted P Value	>0.9999	>0.9999	>0.9999	>0.9999	0.0835	>0.9999	0.1716	0.5403	>0.9999	>0.9999	0.0283	0.1814	>0.9999	0.4142	0.0165	0.9999	>0.9999	>0.9999	>0.9999	>0.9999	>0.9999	>0.9999	>0.9999	>0.9999	>0.9999	>0.9999	>0.9999	>0.9999	0.9999	>0.9999	0.3288	>0.9999	>0.9999	>0.9999	>0.9999	>0.9999	0.9603	0.9965	>0.9999	>0.9999

## Sheet: Fig S2
Supplementary Fig 2B - Growth Curve Control, D-Ser, L-Ser
	0 mM serine			1 mM D-serine			1 mM L-serine
0	0.05	0.05	0.05	0.05	0.05	0.05	0.05	0.05	0.05
1	0.102	0.061	0.1	0.096	0.06	0.101	0.11	0.069	0.114
2	0.202	0.166	0.204	0.212	0.181	0.22	0.272	0.227	0.271
3	0.347	0.289	0.34	0.351	0.299	0.344	0.676	0.581	0.654
4	0.565	0.488	0.557	0.534	0.457	0.528	1.017	0.959	0.928
5	0.91	0.83	0.826	0.77	0.7	0.719	1.4	1.4	1.266
6	1.24	1.11	1.109	0.97	0.91	0.928	1.36	1.29	1.206
7	1.24	1.17	1.15	1.2	1.04	1.15	1.39	1.29	1.28
8	1.23	1.1	1.13	1.13	1.1	1.09	1.34	1.24	1.26
Supplementary Fig 2C - µ (2-4 h) Control, D-Ser, L-Ser
0 mM Ser	1 mM D-Ser	1 mM L-Ser
0.514279	0.461905	0.659405
0.539164	0.463093	0.720471
0.502223	0.437734	0.615456
Supplementary Fig 2D - Max OD Control, D-Ser, L-Ser
0 mM Ser	1 mM D-Ser	1 mM L-Ser
1.24	1.2	1.4
1.17	1.1	1.4
1.15	1.15	1.28
Supplementary Fig 2A - Dose response, LEE1/recA D-Ser, L-Ser, (RFU) - Fluorescence intensity/OD600
LEE1-gfp D-ser
5000 µM	1000 µM	200 µM	40 µM	8 µM	0.16 µM	0.03 µM	0.006 µM	0 µM
960	1410	2068.18	1911.39	1765.62	1371.13	1763.89	1807.23	1300
964.981	1139.32	1442.95	1433.66	1404.18	1489.51	1871.43	1525.1	1492.81
1653.23	1292.52	1262.86	1830.88	2110.24	1986.84	1946.15	2050	2090.91
463.601	801.047	1142.86	1399.06	1336.13	1447.55	1193.85	1176.68	1418.3
428.994	461.538	696.335	928.753	877.5	818.421	973.809	929.688	1098.67
LEE1-gfp L-ser
5000 µM	1000 µM	200 µM	40 µM	8 µM	0.16 µM	0.03 µM	0.006 µM	0 µM
768.212	748.718	1006.29	1276.73	730.435	715.909	626.087	508.591	1300
1158.02	1126.65	1398.33	1562.15	1441.79	1707.87	1362.86	1571.43	1492.81
806.916	757.66	808.118	1218.18	1405	1452.26	1608.47	1738.1	2090.91
421.687	557.952	1083.33	2186.36	1664.09	1595.24	1401.93	1299.04	1418.3
708.087	423.154	825.436	876.963	1042.67	1089.51	1213.93	1248.17	1000
recA-rfp D-ser
5000 µM	1000 µM	200 µM	40 µM	8 µM	0.16 µM	0.03 µM	0.006 µM	0 µM
5200	4040	4215.91	4430.38	4703.12	3000	4111.11	4216.87	2821.43
6945.52	3448.92	2838.93	2550.16	2557.49	2541.96	2964.29	2992.28	2125.9
15209.7	7312.93	3960	4316.18	5047.24	4164.47	5569.23	5058.33	5685.95
4655.17	6078.53	3397.32	2962.44	2680.67	2192.31	1920	2141.34	2385.62
6112.43	6464.29	1586.39	1346.06	1127.5	1044.74	1138.1	898.438	1432
recA-rfp L-ser
5000 µM	1000 µM	200 µM	40 µM	8 µM	0.16 µM	0.03 µM	0.006 µM	0 µM
2960.26	2030.77	2075.47	1962.26	1404.35	1204.55	1495.65	1010.31	1730.92
4101.41	2783.64	2654.6	2590.39	2462.69	2042.13	2068.57	1887.36	2177.91
2737.75	2729.8	2490.78	3145.45	3580	3371.86	3925.93	4285.71	6413.79
2433.74	2727.76	2593.33	3059.09	2772.2	2210.88	2128.62	2138.26	2184.3
1518.74	1377.25	1633.42	1232.98	1405.33	1217.39	1333.33	1180.05	1333.33

## Sheet: Fig S3
Supplementary Fig 3A - Log2 transformed fold change data RNA-seq, LEE							Supplementary Fig 3B - Log2 transformed fold change data RNA-seq, Nle loci
	L-Ser	D-Ser	WT vs ΔntrC	ΔntrC vs ΔntrC D-Ser				L-ser	D-ser	WT vs ΔntrC	ΔntrC vs ΔntrC D-Ser
rorF1	-1.10434	-0.604071	-1.80887	1.09243			espX1	-0.0143553	0.641546	0.521017	-1.56929
espG	-1.25096	-1.25096	-1.33611	0.494657			espY1	-0.650765	0.0840643	-0.0753021	-0.251717
ler	-0.432959	0.941106	-0.913159	0.348784			espY2	-0.678072	0.176323	-0.389173	-0.108998
escE	-0.333424	1.0635	-0.863756	0.234537			espY3	-0.111031	-0.189034	0.75016	-0.695
cesAB	-0.748461	0.632268	-2.0201	0.728256			nleB2-1	0.422233	0.356144	0.0320923	-0.0633028
orf4	-0.815575	-0.815575	-2.25683	0.882152			nleC	0.356144	0.464668	0.311601	-0.481393
escL	-0.970854	-0.970854	-2.41541	1.11806			nleH1-1	-0.238787	0.604071	0.482285	-0.598081
escR	-1.12433	-1.12433	-1.6115	1.44036			nleD	-0.226509	0.189034	0.651006	-0.545114
escS	-0.910733	-0.910733	-1.56396	1.26273			espX2	0.163499	-0.137504	-0.19541	-0.113
escT	-1.02148	-1.02148	-2.24465	1.76681			espF2-1′	-0.0426443	-0.389567	-1.201	0.207164
escU	-1.19535	-0.594549	-2.68731	2.09862			espV′	-0.0976108	-0.298658	1.06301	-0.36129
etgA	-1.71809	-1.71809	-3.0819	2.09085			espX7	-0.238787	-0.0703893	0.655248	-0.512376
grlR	-1.04264	-1.04264	-3.18601	1.62866			espN	-2.40599	-2.16672	-0.144588	-0.42517
grlA	-1.03562	0.62293	-3.17936	2.33242			nleB2-2′	-0.687061	0.475085	0.620606	-0.777927
cesD	-1.07039	-0.863938	-3.57463	2.26228			espK	0.0143553	-0.0426443	0.230488	-0.317856
escC	-1.07039	-1.07039	-3.2228	2.23604			nleG2-1′	-0.321928	-0.275007	-1.23198	0.613682
sepL	-1.24489	-1.24489	-2.57482	1.68934			nleA	-2.44361	-1.32769	-1.65848	0.8029
escJ	-1.18269	-1.18269	-2.46268	1.58034			nleH1-2	-0.163499	-0.687061	-0.0347815	0.013697
escI	-1.41143	-1.41143	-2.42646	1.77901			nleF	-0.422233	-0.790772	-1.14929	0.431461
sepZ	-1.5656	-1.5656	-2.92652	1.38974			espO1-2	-0.226509	-0.137504	-0.633246	-1.07948
orf12	-1.37295	-1.37295	-2.9424	1.70244			nleG	-0.189034	0.238787	-0.13174	0.142239
escV	-1.31615	-1.31615	-3.8441	1.83002			espM1	0.189034	0.765535	0.361589	0.160623
escN	-1.25701	-1.25701	-3.56039	1.9368			nleG9′	-0.799087	1.93357	-0.0790439	0.825067
escA	-1.24489	-1.24489	-3.3792	1.16666			nleG2-2	-0.333424	0.933573	-0.770119	0.000477002
orf16	-1.59932	-1	-3.4635	1.41216			nleG6-1	0	-0.0143553	0.538876	-0.92408
sepQ	-1.28688	-0.978196	-3.39174	1.68706			nleG5-1	-0.526069	-0.0840643	-0.0508977	-0.770132
espH	-1.32193	-1.32193	-3.2949	1.53329			espR1	0.847997	1.58496	-1.26759	0.10597
cesF	-1.7137	-1.7137	-4.01674	2.34643			espR2′	1.9486	1.90304	1.68195	-0.0512628
map	-1.34483	-1.34483	-3.70568	2.60095			nleG5-2	-0.495695	-0.815575	-0.640751	0.268673
tir	-1.48027	-1.48027	-3.43923	2.90235			nleG6-2	-0.650765	-1.22033	-0.198472	-0.508239
cesT	-1.57046	-0.704872	-4.41963	3.18496			nleG2-3	-0.485427	-0.956057	-0.280495	-0.465454
eae	-1.69153	-0.9855	-4.11986	3.58505			nleG7′	-0.263034	0.731183	0.844337	-0.0753289
escD	-1.61824	-0.879706	-4.55195	2.77284			nleG3′	-0.0143553	1.11103	0.420465	1.2834
sepL	-1.3505	-1.3505	-4.73047	2.87532			nleG2-4′	-0.739848	-0.321928	1.18623	-0.611891
espA	-1.76129	-1.22033	-4.01638	3.04996			espL1	-1.28688	-0.0703893	0.867399	-0.606884
espD	-1.81967	-1.28096	-4.32873	3.22429			espR3	-2.35614	-1.46989	-0.616807	0.185277
espB	-1.75702	-1.07724	-3.82686	3.04933			espR4	-0.321928	0.263034	0.78562	0.0225405
cesD2	-1.66903	-1.04963	-4.80045	3.66502			espJ	-0.286881	0.189034	-0.972828	1.16973
escF	-1.58496	-1.23266	-3.90118	2.48292			tccP	-0.250962	-0.214125	-1.10378	0.508215
orf29	-1.45418	-1.07039	-5.39152	4.06496			espM2	0.250962	0.432959	0.592513	-0.324136
espF	-1.42223	-1.0072	-3.96812	2.91195			nleG8-2	-0.0426443	0.298658	1.07742	0.105601
							espW	0.214125	-0.604071	1.23628	0.43973
							nleG6-3′	-0.443607	-0.641546	-1.75978	0.367529
							espL2	0.286881	0.321928	-0.661505	0.504315
							nleB1	0.137504	0.201634	-0.31511	0.0803735
							nleE	0.15056	0.0426443	-1.07783	0.198476
							espL3′	-0.163499	1.76553	1.04617	-0.405311
							espY4	0.0840643	0.495695	0.30486	0.0774346
							espX3′	-0.970854	0.286881	0.91201	-0.885973
							espY5′	1.31034	2.25096	0.321193	0.360766
							espL4	0.226509	0.918386	0.619176	0.255375
							espX4	0.344828	0.505891	-0.732256	0.656501
							espX5	0.594549	2	3.5673	0.236993
							espX6	-0.475085	0.823749	-0.0909011	-0.145828

[truncated: 6 more sheets: Fig S5, Fig S6, Fig S12, Fig S14, Fig S15, Fig S16]
